# Supplementary material for: Hidden diversity: Transcriptomic and photosynthetic variation among common ‘wild type’ Chlamydomonas strains
Source: Plant J. 2025 Dec 5;124(5):e70615. doi: 10.1111/tpj.70615 (PMC12680403; doi:10.1111/tpj.70615)
Supplement: Supplementary file 1 — Dataset S1. DEGs with haplotypes. [file TPJ-124-0-s003.xlsx]

## Sheet: Legend
SI Dataset 1: DEGs with haplotypes
Transcript abundances were calculated and normalized in terms of fragments per kb per million mapped reads (FPKMs) from the basal transcriptomes of seven strains of C. reinhardtii grown under identical conditions. Genes were considered to be differentially expressed genes (DEGs) if they met the following three criteria: 1) a log2 fold change >1 or <-1, 2) an s-value < 0.01, and 3) >1 FPKM in at l…
Column Headings
GID	C. reinhardtii v6.1 gene ID
baseMean	the mean counts accross all samples as calculated by DESeq2
log2FoldChange	the log2 transformed fold change between strain 1 and strain 2
lfcSE	the standard error of the log2 transformed fold change between strain 1 and strain 2
svalue	estimate of the false sign rate
strain_1	strain 1
strain_2	strain 2
haplotype_block	which mixed haplotype region a gene is localized to, if applicable
haplotype_strain_1	the haplotype of strain 1 at this locus
haplotype_strain_2	the haplotype of strain 2 at this locus
same_haplotype	do the two strains have the same haplotype at this locus? (T/F)

## Sheet: DEGs_w_haplotypes
GID	baseMean	log2FoldChange	lfcSE	svalue	strain_1	strain_2	haplotype_block	haplotype_strain_1	haplotype_strain_2	same_haplotype
Cre01.g000150	492.105	-1.69225	0.205283	2.71364e-05	CC-125	CC-1009	NA	1	1	TRUE
Cre01.g000150	492.105	-1.63933	0.204098	6.79694e-05	CC-4533	CC-1009	NA	1	1	TRUE
Cre01.g000150	492.105	1.64113	0.206876	9.21909e-05	CC-1009	CC-124	NA	1	1	TRUE
Cre01.g000150	492.105	1.83477	0.206731	1.63442e-06	CC-4532	CC-124	NA	1	1	TRUE
Cre01.g000150	492.105	1.42989	0.206951	0.00244367	CC-1691	CC-124	NA	1	1	TRUE
Cre01.g000150	492.105	-1.48389	0.205015	0.000949535	CC-125	CC-1691	NA	1	1	TRUE
Cre01.g000150	492.105	-1.43048	0.203999	0.00187462	CC-4533	CC-1691	NA	1	1	TRUE
Cre01.g000150	492.105	-1.88582	0.205047	4.70152e-07	CC-125	CC-4532	NA	1	1	TRUE
Cre01.g000150	492.105	-1.83695	0.2037	1.1633e-06	CC-4533	CC-4532	NA	1	1	TRUE
Cre01.g000300	341.01	1.45045	0.141875	7.22456e-05	CC-1009	CC-124	NA	1	1	TRUE
Cre01.g000500	182.197	-2.02273	0.213287	6.10618e-08	CC-1690	CC-1009	NA	1	1	TRUE
Cre01.g000500	182.197	-1.65277	0.21381	8.70232e-05	CC-1690	CC-124	NA	1	1	TRUE
Cre01.g000500	182.197	2.09594	0.209742	4.02942e-09	CC-125	CC-1690	NA	1	1	TRUE
Cre01.g000500	182.197	2.64933	0.21028	6.96608e-17	CC-4532	CC-1690	NA	1	1	TRUE
Cre01.g000500	182.197	1.95451	0.211969	2.12773e-07	CC-1691	CC-1690	NA	1	1	TRUE
Cre01.g000500	182.197	-1.69951	0.181451	3.92267e-06	CC-4533	CC-4532	NA	1	1	TRUE
Cre01.g000650	98.8041	1.72244	0.450993	0.00636449	CC-4533	CC-1009	NA	1	1	TRUE
Cre01.g000650	98.8041	2.78706	0.459088	3.38159e-06	CC-4533	CC-124	NA	1	1	TRUE
Cre01.g000650	98.8041	2.27324	0.453167	0.000247999	CC-4533	CC-125	NA	1	1	TRUE
Cre01.g000650	98.8041	2.28573	0.457765	0.000214258	CC-4533	CC-1690	NA	1	1	TRUE
Cre01.g000650	98.8041	1.73646	0.451528	0.00687409	CC-4533	CC-1691	NA	1	1	TRUE
Cre01.g000650	98.8041	2.40759	0.455379	8.61386e-05	CC-4533	CC-4532	NA	1	1	TRUE
Cre01.g000900	1108.34	1.36135	0.150962	0.00092114	CC-125	CC-124	NA	1	1	TRUE
Cre01.g000900	1108.34	1.37602	0.151727	0.000631697	CC-125	CC-1690	NA	1	1	TRUE
Cre01.g001000	76.6202	2.38798	0.325026	6.59757e-07	CC-4533	CC-1009	NA	1	1	TRUE
Cre01.g001000	76.6202	-2.19901	0.329122	1.22994e-05	CC-1009	CC-124	NA	1	1	TRUE
Cre01.g001000	76.6202	-1.60247	0.316161	0.00412765	CC-4532	CC-124	NA	1	1	TRUE
Cre01.g001000	76.6202	-1.47983	0.310924	0.00876057	CC-1691	CC-124	NA	1	1	TRUE
Cre01.g001000	76.6202	1.68077	0.30604	0.00132512	CC-4533	CC-1691	NA	1	1	TRUE
Cre01.g001000	76.6202	1.80247	0.310909	0.000450624	CC-4533	CC-4532	NA	1	1	TRUE
Cre01.g001200	599.237	-2.16177	0.19138	3.00503e-11	CC-1690	CC-1009	NA	1	1	TRUE
Cre01.g001200	599.237	-1.73913	0.191624	3.84784e-06	CC-1690	CC-124	NA	1	1	TRUE
Cre01.g001200	599.237	2.84233	0.189068	1.45797e-24	CC-125	CC-1690	NA	1	1	TRUE
Cre01.g001200	599.237	1.36158	0.19308	0.00485737	CC-4532	CC-1690	NA	1	1	TRUE
Cre01.g001200	599.237	1.76532	0.1915	2.27839e-06	CC-1691	CC-1690	NA	1	1	TRUE
Cre01.g001200	599.237	2.92292	0.189064	1.75435e-26	CC-4533	CC-1690	NA	1	1	TRUE
Cre01.g001200	599.237	1.45314	0.179794	0.000523723	CC-125	CC-4532	NA	1	1	TRUE
Cre01.g001200	599.237	1.52798	0.179142	0.000137375	CC-4533	CC-4532	NA	1	1	TRUE
Cre01.g001250	74.5208	1.34224	0.203375	0.00533921	CC-125	CC-1009	NA	1	1	TRUE
Cre01.g001250	74.5208	3.02351	0.274681	2.54315e-15	CC-125	CC-1690	NA	1	1	TRUE
Cre01.g001250	74.5208	1.53078	0.200108	0.000398813	CC-125	CC-1691	NA	1	1	TRUE
Cre01.g001300	126.953	2.54045	0.186225	8.40381e-19	CC-4533	CC-1690	NA	1	1	TRUE
Cre01.g001300	126.953	2.05056	0.164752	3.97105e-12	CC-4533	CC-1691	NA	1	1	TRUE
Cre01.g001300	126.953	2.86312	0.188299	1.60184e-25	CC-4533	CC-4532	NA	1	1	TRUE
Cre01.g001400	80.5651	1.67899	0.250347	0.000298233	CC-125	CC-1009	NA	1	1	TRUE
Cre01.g001400	80.5651	1.53143	0.255844	0.00232115	CC-1691	CC-1009	NA	1	1	TRUE
Cre01.g001400	80.5651	1.45182	0.2484	0.00416858	CC-125	CC-1690	NA	1	1	TRUE
Cre01.g001450	53.7358	-1.80821	0.264303	9.93666e-05	CC-125	CC-124	NA	1	1	TRUE
Cre01.g001450	53.7358	1.69521	0.259887	0.000380156	CC-4533	CC-125	NA	1	1	TRUE
Cre01.g001501	45.5824	1.38064	0.263601	0.00998881	CC-125	CC-1690	NA	1	1	TRUE
Cre01.g001501	45.5824	1.41881	0.261155	0.00731858	CC-4533	CC-1690	NA	1	1	TRUE
Cre01.g001550	661.451	-1.38692	0.119571	4.83695e-05	CC-1690	CC-1009	NA	1	1	TRUE
Cre01.g001550	661.451	-1.20408	0.113487	0.0041382	CC-4533	CC-1009	NA	1	1	TRUE
Cre01.g001550	661.451	1.4958	0.119209	1.07605e-06	CC-4532	CC-1690	NA	1	1	TRUE
Cre01.g001550	661.451	1.36964	0.118915	9.17019e-05	CC-1691	CC-1690	NA	1	1	TRUE
Cre01.g001550	661.451	-1.18149	0.112876	0.00750919	CC-4533	CC-1691	NA	1	1	TRUE
Cre01.g001550	661.451	-1.31337	0.113174	0.000260204	CC-4533	CC-4532	NA	1	1	TRUE
Cre01.g001600	116.004	1.43413	0.211332	0.00206671	CC-125	CC-4532	NA	1	1	TRUE
Cre01.g001600	116.004	1.37973	0.210019	0.00397636	CC-4533	CC-4532	NA	1	1	TRUE
Cre01.g001678	238.735	1.24598	0.145639	0.00669642	CC-1691	CC-1690	NA	1	1	TRUE
Cre01.g001700	279.716	1.65071	0.235637	0.000268336	CC-125	CC-1690	NA	1	1	TRUE
Cre01.g001983	1352.43	1.12845	0.0761758	0.00522885	CC-125	CC-1009	NA	1	1	TRUE
Cre01.g001983	1352.43	1.19406	0.0756502	0.000552885	CC-125	CC-124	NA	1	1	TRUE
Cre01.g001983	1352.43	-1.45213	0.0744422	3.19712e-11	CC-4533	CC-125	NA	1	1	TRUE
Cre01.g001983	1352.43	-1.2416	0.0754212	5.49863e-05	CC-4533	CC-4532	NA	1	1	TRUE
Cre01.g002050	325.995	1.30669	0.181345	0.00603694	CC-125	CC-124	NA	1	1	TRUE
Cre01.g002050	325.995	-1.60872	0.180116	2.60261e-05	CC-4533	CC-125	NA	1	1	TRUE
Cre01.g002050	325.995	1.84625	0.186867	1.64881e-07	CC-125	CC-1690	NA	1	1	TRUE
Cre01.g002150	58.4343	1.97773	0.314081	7.51802e-05	CC-4533	CC-1009	NA	1	1	TRUE
Cre01.g002150	58.4343	-2.06228	0.318489	4.09006e-05	CC-1009	CC-124	NA	1	1	TRUE
Cre01.g002150	58.4343	-1.92253	0.312489	0.000174081	CC-4532	CC-124	NA	1	1	TRUE
Cre01.g002150	58.4343	1.84398	0.307204	0.000273755	CC-4533	CC-4532	NA	1	1	TRUE
Cre01.g002250	106.202	1.54666	0.175862	9.52187e-05	CC-4532	CC-124	NA	1	1	TRUE
Cre01.g002250	106.202	-1.28959	0.167794	0.00525915	CC-4533	CC-1691	NA	1	1	TRUE
Cre01.g002250	106.202	-1.34309	0.165839	0.00200052	CC-125	CC-4532	NA	1	1	TRUE
Cre01.g002250	106.202	-1.7113	0.166796	5.54563e-07	CC-4533	CC-4532	NA	1	1	TRUE
Cre01.g002300	13000.2	1.51606	0.149807	2.456e-05	CC-1690	CC-1009	NA	1	1	TRUE
Cre01.g002300	13000.2	1.24295	0.149457	0.00612296	CC-4533	CC-1009	NA	1	1	TRUE
Cre01.g002300	13000.2	-1.51707	0.149862	2.95203e-05	CC-4532	CC-1690	NA	1	1	TRUE
Cre01.g002300	13000.2	-1.67121	0.149767	2.4051e-07	CC-1691	CC-1690	NA	1	1	TRUE
Cre01.g002300	13000.2	1.41251	0.15005	0.000249518	CC-4533	CC-1691	NA	1	1	TRUE
Cre01.g002300	13000.2	1.25139	0.149417	0.00527878	CC-4533	CC-4532	NA	1	1	TRUE
Cre01.g002400	452.649	1.19163	0.128833	0.00841493	CC-125	CC-1009	NA	1	1	TRUE
Cre01.g002400	452.649	-1.2323	0.125481	0.0039639	CC-4533	CC-125	NA	1	1	TRUE
Cre01.g002400	452.649	1.21143	0.129816	0.00646132	CC-125	CC-1690	NA	1	1	TRUE
Cre01.g002400	452.649	1.23455	0.127579	0.00392545	CC-125	CC-1691	NA	1	1	TRUE
Cre01.g002787	406.583	-1.50391	0.145509	2.32525e-05	CC-1690	CC-1009	NA	1	1	TRUE
Cre01.g002787	406.583	1.58459	0.12969	1.70463e-07	CC-4532	CC-1009	NA	1	1	TRUE
Cre01.g002787	406.583	2.4432	0.132451	8.48241e-30	CC-4532	CC-124	NA	1	1	TRUE
Cre01.g002787	406.583	3.11392	0.141779	2.51235e-52	CC-4532	CC-1690	NA	1	1	TRUE
Cre01.g002787	406.583	2.45438	0.132085	2.72841e-30	CC-4532	CC-1691	NA	1	1	TRUE
Cre01.g002787	406.583	-2.6478	0.130553	0	CC-125	CC-4532	NA	1	1	TRUE
Cre01.g002787	406.583	-2.22229	0.127918	0	CC-4533	CC-4532	NA	1	1	TRUE
Cre01.g002900	41.4985	1.95807	0.453162	0.00226392	CC-1690	CC-1009	NA	1	1	TRUE
Cre01.g002900	41.4985	-1.64791	0.434414	0.00906828	CC-125	CC-1690	NA	1	1	TRUE
Cre01.g002900	41.4985	-1.82293	0.449864	0.00534806	CC-4532	CC-1690	NA	1	1	TRUE
Cre01.g002900	41.4985	-2.03631	0.447171	0.00117468	CC-1691	CC-1690	NA	1	1	TRUE
Cre01.g002900	41.4985	-1.89066	0.435378	0.00223703	CC-4533	CC-1690	NA	1	1	TRUE
Cre01.g003000	38.5492	1.8316	0.284207	0.000123168	CC-4532	CC-1009	NA	1	1	TRUE
Cre01.g003000	38.5492	-2.86935	0.268579	7.38712e-14	CC-1009	CC-124	NA	1	1	TRUE
Cre01.g003000	38.5492	-1.4895	0.20314	0.000828252	CC-1690	CC-124	NA	1	1	TRUE
Cre01.g003000	38.5492	-2.09631	0.189641	2.01745e-10	CC-125	CC-124	NA	1	1	TRUE
Cre01.g003000	38.5492	-1.37353	0.181563	0.00255129	CC-1691	CC-124	NA	1	1	TRUE
Cre01.g003463	354.486	1.5917	0.259363	0.000995665	CC-4533	CC-1009	NA	1	1	TRUE
Cre01.g003475	109.784	1.71435	0.393447	0.00482926	CC-1690	CC-1009	NA	1	1	TRUE
Cre01.g003475	109.784	-3.00176	0.422887	4.81137e-08	CC-125	CC-1009	NA	1	1	TRUE
Cre01.g003475	109.784	-3.7355	0.432932	5.32592e-12	CC-4533	CC-1009	NA	1	1	TRUE
Cre01.g003475	109.784	3.48577	0.40305	1.34616e-11	CC-1690	CC-124	NA	1	1	TRUE
Cre01.g003475	109.784	-4.87712	0.415108	0	CC-125	CC-1690	NA	1	1	TRUE
Cre01.g003475	109.784	-3.4076	0.404377	7.24061e-11	CC-4532	CC-1690	NA	1	1	TRUE
Cre01.g003475	109.784	-1.98335	0.392937	0.000693102	CC-1691	CC-1690	NA	1	1	TRUE
Cre01.g003475	109.784	-5.59879	0.426587	0	CC-4533	CC-1690	NA	1	1	TRUE
Cre01.g003475	109.784	-2.73177	0.423052	1.24163e-06	CC-125	CC-1691	NA	1	1	TRUE
Cre01.g003475	109.784	-3.45984	0.433355	2.26952e-10	CC-4533	CC-1691	NA	1	1	TRUE
Cre01.g003475	109.784	-2.02711	0.447934	0.00114092	CC-4533	CC-4532	NA	1	1	TRUE
Cre01.g003516	265.984	-1.60403	0.19923	0.0001076	CC-1690	CC-1009	NA	1	1	TRUE
Cre01.g003516	265.984	1.54211	0.187623	0.000189833	CC-1691	CC-124	NA	1	1	TRUE
Cre01.g003516	265.984	1.59226	0.19912	0.000139734	CC-4532	CC-1690	NA	1	1	TRUE
Cre01.g003516	265.984	2.25684	0.196858	3.30237e-12	CC-1691	CC-1690	NA	1	1	TRUE
Cre01.g003516	265.984	-1.59056	0.185147	5.80368e-05	CC-125	CC-1691	NA	1	1	TRUE
Cre01.g003516	265.984	-1.84279	0.185073	1.31601e-07	CC-4533	CC-1691	NA	1	1	TRUE
Cre01.g003550	473.351	-1.23356	0.103226	0.00105713	CC-4533	CC-1009	NA	1	1	TRUE
Cre01.g003550	473.351	1.29031	0.105126	0.000313068	CC-4532	CC-124	NA	1	1	TRUE
Cre01.g003550	473.351	-1.27655	0.100784	0.000296617	CC-4533	CC-125	NA	1	1	TRUE
Cre01.g003550	473.351	-1.2099	0.102097	0.00214919	CC-4533	CC-1691	NA	1	1	TRUE
Cre01.g003550	473.351	-1.53052	0.101944	4.50691e-09	CC-4533	CC-4532	NA	1	1	TRUE
Cre01.g003650	206.373	-1.54027	0.139059	3.3211e-06	CC-125	CC-1690	NA	1	1	TRUE
Cre01.g003650	206.373	-1.37622	0.136996	0.000275031	CC-125	CC-1691	NA	1	1	TRUE
Cre01.g003650	206.373	-1.25105	0.139263	0.00407531	CC-125	CC-4532	NA	1	1	TRUE
Cre01.g003751	98.8015	-2.48465	0.277983	2.50923e-09	CC-1690	CC-1009	NA	1	1	TRUE
Cre01.g003800	468.367	1.28711	0.1466	0.00314718	CC-4532	CC-1009	NA	1	1	TRUE
Cre01.g003950	1988.37	-4.2825	0.163791	0	CC-125	CC-1009	NA	1	1	TRUE
Cre01.g003950	1988.37	-5.39211	0.16774	0	CC-4533	CC-1009	NA	1	1	TRUE
Cre01.g003950	1988.37	5.80639	0.179029	6.81231e-161	CC-1009	CC-124	NA	1	1	TRUE
Cre01.g003950	1988.37	4.81602	0.179585	1.27202e-102	CC-1690	CC-124	NA	1	1	TRUE
Cre01.g003950	1988.37	1.4889	0.183734	0.000404441	CC-125	CC-124	NA	1	1	TRUE
Cre01.g003950	1988.37	5.46242	0.179131	5.16729e-139	CC-4532	CC-124	NA	1	1	TRUE
Cre01.g003950	1988.37	5.37424	0.17908	6.25431e-134	CC-1691	CC-124	NA	1	1	TRUE
Cre01.g003950	1988.37	-3.29418	0.16459	0	CC-125	CC-1690	NA	1	1	TRUE
Cre01.g003950	1988.37	-4.40288	0.168486	0	CC-4533	CC-1690	NA	1	1	TRUE
Cre01.g003950	1988.37	-3.84903	0.163946	0	CC-125	CC-1691	NA	1	1	TRUE
Cre01.g003950	1988.37	-4.95818	0.167851	0	CC-4533	CC-1691	NA	1	1	TRUE
Cre01.g003950	1988.37	-3.93627	0.164	0	CC-125	CC-4532	NA	1	1	TRUE
Cre01.g003950	1988.37	-5.04464	0.167926	0	CC-4533	CC-4532	NA	1	1	TRUE
Cre01.g004124	956.487	1.47896	0.125456	4.3655e-06	CC-125	CC-1009	NA	1	1	TRUE
Cre01.g004124	956.487	1.66002	0.125237	3.67781e-09	CC-125	CC-124	NA	1	1	TRUE
Cre01.g004124	956.487	1.61243	0.124949	2.19185e-08	CC-125	CC-1691	NA	1	1	TRUE
Cre01.g004157	910.54	-1.60126	0.211952	0.000222015	CC-1690	CC-1009	NA	1	1	TRUE
Cre01.g004157	910.54	-1.66016	0.211922	8.11815e-05	CC-1691	CC-1009	NA	1	1	TRUE
Cre01.g004157	910.54	1.53436	0.207148	0.000520884	CC-125	CC-124	NA	1	1	TRUE
Cre01.g004157	910.54	2.69012	0.211635	2.33903e-17	CC-125	CC-1690	NA	1	1	TRUE
Cre01.g004157	910.54	1.83172	0.211773	2.87581e-06	CC-4533	CC-1690	NA	1	1	TRUE
Cre01.g004157	910.54	2.80443	0.209286	5.97526e-20	CC-125	CC-1691	NA	1	1	TRUE
Cre01.g004157	910.54	1.31544	0.212458	0.00910744	CC-4532	CC-1691	NA	1	1	TRUE
Cre01.g004157	910.54	1.94923	0.209759	1.53381e-07	CC-4533	CC-1691	NA	1	1	TRUE
Cre01.g004157	910.54	1.42439	0.207284	0.00214525	CC-125	CC-4532	NA	1	1	TRUE
Cre01.g004400	75.3135	-1.62988	0.227452	0.00027481	CC-125	CC-124	NA	1	1	TRUE
Cre01.g004400	75.3135	1.77619	0.221138	1.81422e-05	CC-4533	CC-125	NA	1	1	TRUE
Cre01.g004400	75.3135	-1.62589	0.231261	0.000314526	CC-125	CC-1690	NA	1	1	TRUE
Cre01.g004400	75.3135	-1.45318	0.227599	0.00274045	CC-125	CC-1691	NA	1	1	TRUE
Cre01.g004450	1999.73	1.34851	0.211583	0.00596847	CC-125	CC-1691	NA	1	1	TRUE
Cre01.g004500	5851.79	1.42964	0.0893947	5.50975e-08	CC-125	CC-124	NA	1	1	TRUE
Cre01.g004500	5851.79	1.23571	0.0896243	0.000460147	CC-4532	CC-124	NA	1	1	TRUE
Cre01.g004500	5851.79	1.1534	0.0894489	0.00546959	CC-125	CC-1690	NA	1	1	TRUE
Cre01.g004600	697.448	1.26875	0.158796	0.0064232	CC-1690	CC-1009	NA	1	1	TRUE
Cre01.g004600	697.448	-2.03156	0.161094	3.23286e-12	CC-4532	CC-1690	NA	1	1	TRUE
Cre01.g004600	697.448	-1.27427	0.15801	0.00597495	CC-1691	CC-1690	NA	1	1	TRUE
Cre01.g004600	697.448	-1.25516	0.156848	0.00687486	CC-4533	CC-1690	NA	1	1	TRUE
Cre01.g004700	158.503	1.35353	0.227364	0.00725338	CC-4533	CC-1009	NA	1	1	TRUE
Cre01.g004700	158.503	-1.52105	0.230106	0.00142739	CC-1009	CC-124	NA	1	1	TRUE
Cre01.g004700	158.503	-1.39141	0.22103	0.00492697	CC-125	CC-124	NA	1	1	TRUE
Cre01.g004750	24.3963	3.87554	0.819067	1.88436e-05	CC-4533	CC-1009	NA	1	1	TRUE
Cre01.g004750	24.3963	2.55889	0.772386	0.00240856	CC-4533	CC-1690	NA	1	1	TRUE
Cre01.g004750	24.3963	3.77422	0.788978	1.47893e-05	CC-4533	CC-1691	NA	1	1	TRUE
Cre01.g004800	1521.22	-1.53796	0.10413	7.45726e-09	CC-4533	CC-1009	NA	1	1	TRUE
Cre01.g004800	1521.22	1.83237	0.106748	1.5116e-16	CC-1009	CC-124	NA	1	1	TRUE
Cre01.g004800	1521.22	1.45007	0.10748	8.43442e-07	CC-1690	CC-124	NA	1	1	TRUE
Cre01.g004800	1521.22	1.50212	0.106301	8.5865e-08	CC-125	CC-124	NA	1	1	TRUE
Cre01.g004800	1521.22	1.68721	0.106842	2.65729e-12	CC-4532	CC-124	NA	1	1	TRUE
Cre01.g004800	1521.22	2.24755	0.106105	6.76417e-34	CC-1691	CC-124	NA	1	1	TRUE
Cre01.g004800	1521.22	-1.2047	0.103755	0.00284529	CC-4533	CC-125	NA	1	1	TRUE
Cre01.g004800	1521.22	-1.94891	0.103578	0	CC-4533	CC-1691	NA	1	1	TRUE
Cre01.g004800	1521.22	-1.39256	0.104186	5.97655e-06	CC-4533	CC-4532	NA	1	1	TRUE
Cre01.g004850	74.0538	-1.33654	0.204188	0.00659446	CC-1690	CC-124	NA	1	1	TRUE
Cre01.g004850	74.0538	1.29284	0.199182	0.00944216	CC-125	CC-1690	NA	1	1	TRUE
Cre01.g004850	74.0538	1.3673	0.196977	0.00361329	CC-4533	CC-1690	NA	1	1	TRUE
Cre01.g004900	369.873	-1.67659	0.173292	3.06405e-06	CC-125	CC-1009	NA	1	1	TRUE
Cre01.g004900	369.873	-2.6567	0.177241	0	CC-4533	CC-1009	NA	1	1	TRUE
Cre01.g004900	369.873	-1.44995	0.173219	0.000481388	CC-125	CC-124	NA	1	1	TRUE
Cre01.g004900	369.873	-2.42906	0.177418	1.35121e-17	CC-4533	CC-124	NA	1	1	TRUE
Cre01.g004900	369.873	-1.86966	0.180633	3.36399e-08	CC-4533	CC-1690	NA	1	1	TRUE
Cre01.g004900	369.873	-2.043	0.171875	2.8349e-11	CC-125	CC-1691	NA	1	1	TRUE
Cre01.g004900	369.873	-3.02377	0.175831	0	CC-4533	CC-1691	NA	1	1	TRUE
Cre01.g004900	369.873	-1.90811	0.17925	1.00044e-08	CC-4533	CC-4532	NA	1	1	TRUE
Cre01.g005100	95.2867	1.38266	0.180929	0.00225472	CC-1690	CC-1009	NA	1	1	TRUE
Cre01.g005100	95.2867	-1.45065	0.180919	0.000756243	CC-4532	CC-1690	NA	1	1	TRUE
Cre01.g005100	95.2867	-1.34918	0.173457	0.00282735	CC-1691	CC-1690	NA	1	1	TRUE
Cre01.g005100	95.2867	1.26727	0.173429	0.00749619	CC-4533	CC-4532	NA	1	1	TRUE
Cre01.g005150	2669.47	1.94093	0.266314	1.9738e-05	CC-1009	CC-124	NA	1	1	TRUE
Cre01.g005150	2669.47	1.5166	0.266682	0.00342769	CC-1690	CC-124	NA	1	1	TRUE
Cre01.g005150	2669.47	1.67811	0.266286	0.000577402	CC-125	CC-124	NA	1	1	TRUE
Cre01.g005150	2669.47	1.87321	0.266709	5.48132e-05	CC-4532	CC-124	NA	1	1	TRUE
Cre01.g005150	2669.47	1.77324	0.266859	0.000186102	CC-1691	CC-124	NA	1	1	TRUE
Cre01.g005400	17.606	-4.36926	0.592064	3.57152e-10	CC-1009	CC-124	NA	1	1	TRUE
Cre01.g005400	17.606	-1.71889	0.436363	0.00662307	CC-1690	CC-124	NA	1	1	TRUE
Cre01.g005400	17.606	-3.77773	0.474234	1.20086e-10	CC-125	CC-124	NA	1	1	TRUE
Cre01.g005400	17.606	-5.16149	0.691104	3.98572e-11	CC-4532	CC-124	NA	1	1	TRUE
Cre01.g005400	17.606	-3.82254	0.507147	8.94548e-10	CC-1691	CC-124	NA	1	1	TRUE
Cre01.g005400	17.606	-1.92528	0.412344	0.0013357	CC-4533	CC-124	NA	1	1	TRUE
Cre01.g005500	299.799	1.1723	0.108467	0.0082509	CC-1691	CC-1690	NA	1	1	TRUE
Cre01.g005550	68.5926	-1.62507	0.177132	1.5651e-05	CC-125	CC-1690	NA	1	1	TRUE
Cre01.g005701	28.2631	-2.34773	0.311016	4.80491e-07	CC-125	CC-124	NA	1	1	TRUE
Cre01.g005813	121.272	-1.31704	0.147747	0.00148191	CC-125	CC-1009	NA	1	1	TRUE
Cre01.g005850	695.074	-1.51176	0.263865	0.00332017	CC-125	CC-124	NA	1	1	TRUE
Cre01.g005850	695.074	-1.53933	0.264223	0.00236333	CC-4533	CC-124	NA	1	1	TRUE
Cre01.g006800	163.872	-1.19653	0.123506	0.00693148	CC-125	CC-1690	NA	1	1	TRUE
Cre01.g006900	117.266	1.54448	0.166401	5.27794e-05	CC-4532	CC-1690	NA	1	1	TRUE
Cre01.g006900	117.266	1.58045	0.164496	1.55253e-05	CC-1691	CC-1690	NA	1	1	TRUE
Cre01.g006900	117.266	-1.42533	0.143886	0.000136258	CC-125	CC-1691	NA	1	1	TRUE
Cre01.g006900	117.266	-1.35967	0.139877	0.000415119	CC-4533	CC-1691	NA	1	1	TRUE
Cre01.g006900	117.266	-1.38903	0.146055	0.000339704	CC-125	CC-4532	NA	1	1	TRUE
Cre01.g006900	117.266	-1.32439	0.141923	0.00118429	CC-4533	CC-4532	NA	1	1	TRUE
Cre01.g006950	5186.94	1.37741	0.152044	0.000677183	CC-1690	CC-124	NA	1	1	TRUE
Cre01.g006950	5186.94	1.71867	0.15184	7.88161e-08	CC-125	CC-124	NA	1	1	TRUE
Cre01.g006950	5186.94	-1.30254	0.151394	0.00268538	CC-4533	CC-125	NA	1	1	TRUE
Cre01.g007000	268.733	-1.36538	0.160255	0.00100577	CC-4533	CC-1009	NA	1	1	TRUE
Cre01.g007000	268.733	1.40059	0.166639	0.000940272	CC-1009	CC-124	NA	1	1	TRUE
Cre01.g007000	268.733	2.6479	0.162811	4.54851e-26	CC-4532	CC-124	NA	1	1	TRUE
Cre01.g007000	268.733	1.81953	0.159434	7.61908e-09	CC-4532	CC-1690	NA	1	1	TRUE
Cre01.g007000	268.733	1.59869	0.155327	2.74646e-06	CC-4532	CC-1691	NA	1	1	TRUE
Cre01.g007000	268.733	-2.29997	0.1562	0	CC-125	CC-4532	NA	1	1	TRUE
Cre01.g007000	268.733	-2.61248	0.156379	0	CC-4533	CC-4532	NA	1	1	TRUE
Cre01.g007050	338.953	-1.3771	0.115282	4.11503e-05	CC-125	CC-1009	NA	1	1	TRUE
Cre01.g007050	338.953	-2.17227	0.118307	0	CC-4533	CC-1009	NA	1	1	TRUE
Cre01.g007050	338.953	2.08017	0.124392	5.7201e-20	CC-1009	CC-124	NA	1	1	TRUE
Cre01.g007050	338.953	1.43362	0.1276	2.53336e-05	CC-1690	CC-124	NA	1	1	TRUE
Cre01.g007050	338.953	1.43224	0.126422	2.70853e-05	CC-4532	CC-124	NA	1	1	TRUE
Cre01.g007050	338.953	1.35739	0.12566	0.000227562	CC-1691	CC-124	NA	1	1	TRUE
Cre01.g007050	338.953	-1.52701	0.121572	3.78745e-07	CC-4533	CC-1690	NA	1	1	TRUE
Cre01.g007050	338.953	-1.45178	0.11942	4.99041e-06	CC-4533	CC-1691	NA	1	1	TRUE
Cre01.g007050	338.953	-1.52688	0.120283	3.21932e-07	CC-4533	CC-4532	NA	1	1	TRUE
Cre01.g007300	134.776	-1.75739	0.188999	2.02037e-06	CC-4533	CC-124	NA	1	1	TRUE
Cre01.g007300	134.776	-1.6887	0.191898	1.28004e-05	CC-4533	CC-1690	NA	1	1	TRUE
Cre01.g007300	134.776	-2.08136	0.187648	1.80935e-10	CC-4533	CC-4532	NA	1	1	TRUE
Cre01.g007350	251.233	2.3128	0.249022	3.74671e-09	CC-4533	CC-1009	NA	1	1	TRUE
Cre01.g007350	251.233	-2.08776	0.250785	6.10188e-07	CC-1009	CC-124	NA	1	1	TRUE
Cre01.g007350	251.233	-1.65706	0.24723	0.000416754	CC-4532	CC-124	NA	1	1	TRUE
Cre01.g007350	251.233	1.39238	0.24307	0.00719001	CC-4533	CC-1690	NA	1	1	TRUE
Cre01.g007350	251.233	1.45839	0.241352	0.00327291	CC-4533	CC-1691	NA	1	1	TRUE
Cre01.g007350	251.233	1.88709	0.24514	1.0112e-05	CC-4533	CC-4532	NA	1	1	TRUE
Cre01.g007500	105.311	-1.9472	0.16324	1.62074e-10	CC-125	CC-1009	NA	1	1	TRUE
Cre01.g007500	105.311	-2.69232	0.170609	0	CC-4533	CC-1009	NA	1	1	TRUE
Cre01.g007500	105.311	2.1119	0.175013	4.77919e-12	CC-1009	CC-124	NA	1	1	TRUE
Cre01.g007500	105.311	1.385	0.179689	0.00208592	CC-4532	CC-124	NA	1	1	TRUE
Cre01.g007500	105.311	-1.63077	0.18164	1.99608e-05	CC-4533	CC-1690	NA	1	1	TRUE
Cre01.g007500	105.311	-1.82526	0.174305	5.09906e-08	CC-4533	CC-1691	NA	1	1	TRUE
Cre01.g007500	105.311	-1.96925	0.175333	6.42137e-10	CC-4533	CC-4532	NA	1	1	TRUE
Cre01.g007600	951.209	-1.25646	0.140509	0.00450592	CC-1691	CC-1009	NA	1	1	TRUE
Cre01.g007600	951.209	-1.28426	0.138579	0.00198643	CC-4533	CC-1009	NA	1	1	TRUE
Cre01.g007600	951.209	1.32648	0.1401	0.001177	CC-1009	CC-124	NA	1	1	TRUE
Cre01.g007651	302.481	1.27632	0.186283	0.0096924	CC-4533	CC-1690	NA	1	1	TRUE
Cre01.g007737	362.598	1.40725	0.131748	8.80504e-05	CC-125	CC-124	NA	1	1	TRUE
Cre01.g007811	82.1187	1.97688	0.288738	2.90542e-05	CC-4533	CC-1009	NA	1	1	TRUE
Cre01.g007811	82.1187	-1.53035	0.294123	0.00476284	CC-1009	CC-124	NA	1	1	TRUE
Cre01.g007811	82.1187	1.60743	0.27954	0.00163162	CC-4533	CC-4532	NA	1	1	TRUE
Cre01.g007901	1275.51	-1.47149	0.0973338	4.84354e-08	CC-1690	CC-1009	NA	1	1	TRUE
Cre01.g007901	1275.51	-1.58403	0.0949123	1.49874e-11	CC-4533	CC-1009	NA	1	1	TRUE
Cre01.g007901	1275.51	1.48304	0.0961764	1.46838e-08	CC-1009	CC-124	NA	1	1	TRUE
Cre01.g007950	81.5807	1.69893	0.272916	0.000454009	CC-125	CC-1009	NA	1	1	TRUE
Cre01.g007950	81.5807	2.37053	0.26863	9.87292e-09	CC-4533	CC-1009	NA	1	1	TRUE
Cre01.g007950	81.5807	-2.89878	0.269714	3.95961e-14	CC-1009	CC-124	NA	1	1	TRUE
Cre01.g007950	81.5807	-2.60715	0.265728	2.67652e-11	CC-1690	CC-124	NA	1	1	TRUE
Cre01.g007950	81.5807	-1.90461	0.244767	8.78883e-06	CC-4532	CC-124	NA	1	1	TRUE
Cre01.g007950	81.5807	-2.53913	0.251003	1.47914e-11	CC-1691	CC-124	NA	1	1	TRUE
Cre01.g007950	81.5807	1.41672	0.267652	0.00746565	CC-125	CC-1690	NA	1	1	TRUE
Cre01.g007950	81.5807	2.0817	0.264536	1.37822e-06	CC-4533	CC-1690	NA	1	1	TRUE
Cre01.g007950	81.5807	2.01263	0.24981	1.40626e-06	CC-4533	CC-1691	NA	1	1	TRUE
Cre01.g007950	81.5807	1.38636	0.242155	0.00648248	CC-4533	CC-4532	NA	1	1	TRUE
Cre01.g008100	778.92	-1.64833	0.155515	1.07395e-06	CC-1690	CC-1009	NA	1	1	TRUE
Cre01.g008100	778.92	-2.17522	0.154201	4.92081e-16	CC-125	CC-1009	NA	1	1	TRUE
Cre01.g008100	778.92	-2.72634	0.154863	0	CC-4533	CC-1009	NA	1	1	TRUE
Cre01.g008100	778.92	2.44279	0.156827	1.95865e-22	CC-1009	CC-124	NA	1	1	TRUE
Cre01.g008100	778.92	1.95462	0.157398	3.35686e-11	CC-4532	CC-124	NA	1	1	TRUE
Cre01.g008100	778.92	2.51518	0.156508	6.53015e-24	CC-1691	CC-124	NA	1	1	TRUE
Cre01.g008100	778.92	1.72324	0.155131	9.95998e-08	CC-1691	CC-1690	NA	1	1	TRUE
Cre01.g008100	778.92	-2.25019	0.153797	5.17902e-18	CC-125	CC-1691	NA	1	1	TRUE
Cre01.g008100	778.92	-2.80338	0.154434	0	CC-4533	CC-1691	NA	1	1	TRUE
Cre01.g008100	778.92	-1.68611	0.154715	2.28197e-07	CC-125	CC-4532	NA	1	1	TRUE
Cre01.g008100	778.92	-2.23879	0.155325	2.25311e-17	CC-4533	CC-4532	NA	1	1	TRUE
Cre01.g008150	181.598	1.52806	0.231121	0.00115621	CC-125	CC-1690	NA	1	1	TRUE
Cre01.g008300	27.9525	-2.01975	0.312361	3.99783e-05	CC-1690	CC-124	NA	1	1	TRUE
Cre01.g008300	27.9525	-2.2777	0.281539	1.8572e-07	CC-125	CC-124	NA	1	1	TRUE
Cre01.g008300	27.9525	-2.50925	0.281164	1.80285e-09	CC-4533	CC-124	NA	1	1	TRUE
Cre01.g008350	95.9104	-3.21405	0.201196	0	CC-125	CC-1009	NA	1	1	TRUE
Cre01.g008350	95.9104	-3.51869	0.202367	0	CC-4533	CC-1009	NA	1	1	TRUE
Cre01.g008350	95.9104	1.45754	0.17435	0.000474102	CC-1009	CC-124	NA	1	1	TRUE
Cre01.g008350	95.9104	-1.712	0.212079	3.13555e-05	CC-125	CC-124	NA	1	1	TRUE
Cre01.g008350	95.9104	-2.0183	0.213518	5.80038e-08	CC-4533	CC-124	NA	1	1	TRUE
Cre01.g008350	95.9104	-2.03988	0.213277	2.89186e-08	CC-125	CC-1690	NA	1	1	TRUE
Cre01.g008350	95.9104	-2.34398	0.214457	8.08419e-12	CC-4533	CC-1690	NA	1	1	TRUE
Cre01.g008350	95.9104	-2.4854	0.203682	5.27189e-15	CC-125	CC-1691	NA	1	1	TRUE
Cre01.g008350	95.9104	-2.78928	0.204817	0	CC-4533	CC-1691	NA	1	1	TRUE
Cre01.g008350	95.9104	-2.74326	0.203705	0	CC-125	CC-4532	NA	1	1	TRUE
Cre01.g008350	95.9104	-3.05118	0.204812	0	CC-4533	CC-4532	NA	1	1	TRUE
Cre01.g008450	113.12	1.86056	0.318453	0.000276772	CC-4533	CC-1009	NA	1	1	TRUE
Cre01.g008450	113.12	-1.87879	0.321338	0.000340977	CC-1009	CC-124	NA	1	1	TRUE
Cre01.g008450	113.12	-1.60819	0.310418	0.00305476	CC-125	CC-124	NA	1	1	TRUE
Cre01.g008450	113.12	-1.83943	0.320185	0.000484451	CC-4532	CC-124	NA	1	1	TRUE
Cre01.g008450	113.12	1.58079	0.309313	0.00367047	CC-4533	CC-125	NA	1	1	TRUE
Cre01.g008450	113.12	1.82462	0.316368	0.000410572	CC-4533	CC-4532	NA	1	1	TRUE
Cre01.g008650	888.616	-1.72916	0.140356	5.25443e-09	CC-1690	CC-1009	NA	1	1	TRUE
Cre01.g008650	888.616	2.05406	0.132717	5.13975e-17	CC-125	CC-124	NA	1	1	TRUE
Cre01.g008650	888.616	1.45223	0.133897	3.52194e-05	CC-4532	CC-124	NA	1	1	TRUE
Cre01.g008650	888.616	1.27343	0.133797	0.00269051	CC-1691	CC-124	NA	1	1	TRUE
Cre01.g008650	888.616	-1.81371	0.130411	9.18109e-12	CC-4533	CC-125	NA	1	1	TRUE
Cre01.g008650	888.616	2.77539	0.138375	6.00381e-40	CC-125	CC-1690	NA	1	1	TRUE
Cre01.g008650	888.616	2.175	0.139569	5.7524e-19	CC-4532	CC-1690	NA	1	1	TRUE
Cre01.g008650	888.616	1.99513	0.139454	1.72653e-14	CC-1691	CC-1690	NA	1	1	TRUE
Cre01.g008650	888.616	-1.21429	0.131301	0.0060545	CC-4533	CC-4532	NA	1	1	TRUE
Cre01.g008700	287.787	1.23965	0.147381	0.00617545	CC-125	CC-1009	NA	1	1	TRUE
Cre01.g008700	287.787	2.34347	0.15357	3.02463e-20	CC-125	CC-124	NA	1	1	TRUE
Cre01.g008700	287.787	1.54082	0.157093	2.35671e-05	CC-4532	CC-124	NA	1	1	TRUE
Cre01.g008700	287.787	-2.10696	0.146796	6.28927e-16	CC-4533	CC-125	NA	1	1	TRUE
Cre01.g008700	287.787	2.1867	0.156612	4.9872e-16	CC-125	CC-1690	NA	1	1	TRUE
Cre01.g008700	287.787	1.38382	0.159971	0.000994829	CC-4532	CC-1690	NA	1	1	TRUE
Cre01.g008700	287.787	1.36707	0.146261	0.00057995	CC-125	CC-1691	NA	1	1	TRUE
Cre01.g008700	287.787	-1.31887	0.149927	0.00178312	CC-4533	CC-4532	NA	1	1	TRUE
Cre01.g008800	76.9693	-1.37007	0.211808	0.00496207	CC-4532	CC-1009	NA	1	1	TRUE
Cre01.g008800	76.9693	-1.67749	0.204483	4.74026e-05	CC-4532	CC-124	NA	1	1	TRUE
Cre01.g008800	76.9693	-1.59908	0.205068	0.000147578	CC-4532	CC-1691	NA	1	1	TRUE
Cre01.g008800	76.9693	1.29419	0.202773	0.00903709	CC-125	CC-4532	NA	1	1	TRUE
Cre01.g008800	76.9693	1.65713	0.198307	3.28654e-05	CC-4533	CC-4532	NA	1	1	TRUE
Cre01.g008950	177.373	-1.33647	0.190453	0.00624932	CC-4532	CC-1690	NA	1	1	TRUE
Cre01.g008950	177.373	1.45441	0.185068	0.000668542	CC-4533	CC-4532	NA	1	1	TRUE
Cre01.g009000	121.702	-1.62907	0.134629	7.07328e-08	CC-125	CC-1009	NA	1	1	TRUE
Cre01.g009000	121.702	-1.41281	0.142062	0.000133793	CC-4532	CC-1009	NA	1	1	TRUE
Cre01.g009000	121.702	-1.79336	0.133416	6.26516e-11	CC-4533	CC-1009	NA	1	1	TRUE
Cre01.g009000	121.702	1.61639	0.142143	6.19067e-07	CC-1009	CC-124	NA	1	1	TRUE
Cre01.g009101	154.858	1.59947	0.303239	0.00297587	CC-4532	CC-1009	NA	1	1	TRUE
Cre01.g009101	154.858	-2.94921	0.330518	7.46684e-11	CC-4533	CC-1009	NA	1	1	TRUE
Cre01.g009101	154.858	2.4526	0.304734	5.71298e-08	CC-4532	CC-124	NA	1	1	TRUE
Cre01.g009101	154.858	1.51011	0.307447	0.0066668	CC-1691	CC-124	NA	1	1	TRUE
Cre01.g009101	154.858	-2.09746	0.336784	3.61291e-05	CC-4533	CC-124	NA	1	1	TRUE
Cre01.g009101	154.858	-3.00907	0.327159	1.74388e-11	CC-4533	CC-125	NA	1	1	TRUE
Cre01.g009101	154.858	-3.3767	0.329018	7.56399e-15	CC-4533	CC-1690	NA	1	1	TRUE
Cre01.g009101	154.858	-3.72746	0.325459	0	CC-4533	CC-1691	NA	1	1	TRUE
Cre01.g009101	154.858	-1.54028	0.296421	0.00387789	CC-125	CC-4532	NA	1	1	TRUE
Cre01.g009101	154.858	-4.65849	0.323313	0	CC-4533	CC-4532	NA	1	1	TRUE
Cre01.g009150	27.5762	1.45361	0.291061	0.00903004	CC-1690	CC-1009	NA	1	1	TRUE
Cre01.g009200	45.4889	1.77483	0.349459	0.00125628	CC-4533	CC-1009	NA	1	1	TRUE
Cre01.g009250	534.563	2.4719	0.255033	1.51369e-10	CC-4533	CC-1009	NA	1	1	TRUE
Cre01.g009250	534.563	-2.12991	0.256082	4.2376e-07	CC-1009	CC-124	NA	1	1	TRUE
Cre01.g009250	534.563	-1.51818	0.25213	0.00239536	CC-125	CC-124	NA	1	1	TRUE
Cre01.g009250	534.563	-1.83851	0.255068	5.20924e-05	CC-4532	CC-124	NA	1	1	TRUE
Cre01.g009250	534.563	1.8545	0.251981	2.33066e-05	CC-4533	CC-125	NA	1	1	TRUE
Cre01.g009250	534.563	1.66654	0.252704	0.000391093	CC-4533	CC-1690	NA	1	1	TRUE
Cre01.g009250	534.563	2.18031	0.253485	8.55492e-08	CC-4533	CC-4532	NA	1	1	TRUE
Cre01.g009300	998.089	1.50466	0.0798085	6.85545e-12	CC-125	CC-124	1-A	1	1	TRUE
Cre01.g009300	998.089	1.79689	0.0828514	5.42e-24	CC-125	CC-1690	1-A	1	1	TRUE
Cre01.g009300	998.089	1.56018	0.0806606	7.30909e-14	CC-125	CC-4532	1-A	1	1	TRUE
Cre01.g009325	14.1851	-2.6635	0.533408	7.58071e-05	CC-125	CC-124	1-A	1	1	TRUE
Cre01.g009325	14.1851	-2.11059	0.550568	0.00303609	CC-4532	CC-124	1-A	1	1	TRUE
Cre01.g009325	14.1851	-2.64195	0.538266	0.00010138	CC-125	CC-1690	1-A	1	1	TRUE
Cre01.g009325	14.1851	-2.08981	0.55541	0.00376654	CC-4532	CC-1690	1-A	1	1	TRUE
Cre01.g009350	234.59	2.24997	0.189659	9.19044e-13	CC-125	CC-1009	1-A	1	2	FALSE
Cre01.g009350	234.59	-1.37374	0.202194	0.00365169	CC-4533	CC-1009	1-A	1	2	FALSE
Cre01.g009350	234.59	-1.44529	0.198137	0.0012649	CC-1690	CC-124	1-A	1	1	TRUE
Cre01.g009350	234.59	-2.50217	0.195816	3.63279e-16	CC-4533	CC-124	1-A	1	1	TRUE
Cre01.g009350	234.59	-1.36101	0.192285	0.00424955	CC-1691	CC-124	1-A	2	1	FALSE
Cre01.g009350	234.59	-3.66564	0.192517	0	CC-4533	CC-125	1-A	1	1	TRUE
Cre01.g009350	234.59	2.61342	0.19503	1.13084e-18	CC-125	CC-1690	1-A	1	1	TRUE
Cre01.g009350	234.59	2.5272	0.188915	7.01016e-18	CC-125	CC-1691	1-A	1	2	FALSE
Cre01.g009350	234.59	2.43486	0.190402	7.67057e-16	CC-125	CC-4532	1-A	1	1	TRUE
Cre01.g009450	52.1212	1.3648	0.195632	0.00372862	CC-4533	CC-1691	1-A	1	2	FALSE
Cre01.g009450	52.1212	1.52772	0.208021	0.000517947	CC-4533	CC-4532	1-A	1	1	TRUE
Cre01.g009500	282.637	-2.05963	0.213248	2.1199e-08	CC-1690	CC-1009	1-A	1	2	FALSE
Cre01.g009500	282.637	-1.36569	0.204319	0.00386176	CC-125	CC-1009	1-A	1	2	FALSE
Cre01.g009500	282.637	-2.10855	0.205974	2.03821e-09	CC-4533	CC-1009	1-A	1	2	FALSE
Cre01.g009500	282.637	2.36006	0.211986	2.69368e-12	CC-1009	CC-124	1-A	2	1	FALSE
Cre01.g009500	282.637	2.2974	0.211658	1.86956e-11	CC-1691	CC-124	1-A	2	1	FALSE
Cre01.g009500	282.637	1.99497	0.212821	8.91248e-08	CC-1691	CC-1690	1-A	2	1	FALSE
Cre01.g009500	282.637	-1.30803	0.203777	0.00814651	CC-125	CC-1691	1-A	1	2	FALSE
Cre01.g009500	282.637	-2.047	0.205668	8.82713e-09	CC-4533	CC-1691	1-A	1	2	FALSE
Cre01.g009550	217.936	2.06768	0.138744	2.12927e-16	CC-125	CC-1009	1-A	1	2	FALSE
Cre01.g009550	217.936	2.32112	0.138603	1.48761e-23	CC-125	CC-124	1-A	1	1	TRUE
Cre01.g009550	217.936	-1.89874	0.129613	8.84006e-14	CC-4533	CC-125	1-A	1	1	TRUE
Cre01.g009550	217.936	2.7325	0.150241	6.06522e-33	CC-125	CC-1690	1-A	1	1	TRUE
Cre01.g009550	217.936	2.02292	0.134875	7.06574e-16	CC-125	CC-1691	1-A	1	2	FALSE
Cre01.g009550	217.936	1.77859	0.135118	2.34159e-10	CC-125	CC-4532	1-A	1	1	TRUE
Cre01.g009650	121.723	1.30835	0.135869	0.00127592	CC-1691	CC-124	1-A	2	1	FALSE
Cre01.g009650	121.723	1.71944	0.15046	5.67051e-08	CC-1691	CC-1690	1-A	2	1	FALSE
Cre01.g009650	121.723	-1.41462	0.130549	6.09236e-05	CC-125	CC-1691	1-A	1	2	FALSE
Cre01.g009650	121.723	-1.23338	0.126455	0.00397612	CC-4533	CC-1691	1-A	1	2	FALSE
Cre01.g009700	138.671	1.23493	0.153014	0.00838359	CC-4533	CC-1690	1-A	1	1	TRUE
Cre01.g009700	138.671	1.37978	0.151337	0.000568852	CC-4533	CC-4532	1-A	1	1	TRUE
Cre01.g009731	44.6079	-1.53968	0.323653	0.00703059	CC-1691	CC-1690	1-A	2	1	FALSE
Cre01.g009731	44.6079	1.54283	0.313837	0.00523837	CC-4533	CC-1691	1-A	1	2	FALSE
Cre01.g009900	927.734	-1.57708	0.219101	0.000333759	CC-4533	CC-1009	1-A	1	2	FALSE
Cre01.g009900	927.734	-1.6523	0.219932	0.000124298	CC-125	CC-1009	1-A	1	2	FALSE
Cre01.g009900	927.734	1.62854	0.225208	0.000296439	CC-4532	CC-124	1-A	1	1	TRUE
Cre01.g009900	927.734	1.84785	0.225169	6.27691e-06	CC-1690	CC-124	1-A	1	1	TRUE
Cre01.g009900	927.734	2.94894	0.223538	4.01258e-20	CC-1009	CC-124	1-A	2	1	FALSE
Cre01.g009900	927.734	2.83295	0.22363	3.89666e-18	CC-1691	CC-124	1-A	2	1	FALSE
Cre01.g009900	927.734	-1.4664	0.219018	0.0017763	CC-4533	CC-1691	1-A	1	2	FALSE
Cre01.g009900	927.734	-1.54549	0.219517	0.000641721	CC-125	CC-1691	1-A	1	2	FALSE
Cre01.g010100	494.711	1.44057	0.140402	6.61808e-05	CC-125	CC-1009	1-A	1	2	FALSE
Cre01.g010100	494.711	1.288	0.140053	0.00197815	CC-4533	CC-1009	1-A	1	2	FALSE
Cre01.g010100	494.711	-1.33704	0.142508	0.000936292	CC-1691	CC-124	1-A	2	1	FALSE
Cre01.g010100	494.711	1.67213	0.140501	3.76919e-08	CC-4533	CC-1691	1-A	1	2	FALSE
Cre01.g010100	494.711	1.82582	0.140667	9.66946e-11	CC-125	CC-1691	1-A	1	2	FALSE
Cre01.g010296	10.9196	1.94606	0.485615	0.00272099	CC-4533	CC-1009	1-A	1	2	FALSE
Cre01.g010296	10.9196	-1.74276	0.475868	0.00789147	CC-125	CC-124	1-A	1	1	TRUE
Cre01.g010296	10.9196	2.26975	0.451772	0.000245903	CC-4533	CC-125	1-A	1	1	TRUE
Cre01.g010300	46.4917	1.54375	0.363914	0.00824219	CC-4533	CC-1009	1-A	1	2	FALSE
Cre01.g010350	118.486	1.22964	0.141917	0.00777236	CC-1690	CC-1009	1-A	1	2	FALSE
Cre01.g010350	118.486	-1.31862	0.136988	0.00116319	CC-1691	CC-1690	1-A	2	1	FALSE
Cre01.g010400	2174.43	-1.78059	0.251246	9.07497e-05	CC-1009	CC-124	1-A	2	1	FALSE
Cre01.g010400	2174.43	-1.57366	0.251479	0.00143685	CC-4532	CC-124	1-A	1	1	TRUE
Cre01.g010400	2174.43	-1.45262	0.251373	0.00493401	CC-1691	CC-124	1-A	2	1	FALSE
Cre01.g010400	2174.43	-1.99209	0.251156	2.91481e-06	CC-125	CC-124	1-A	1	1	TRUE
Cre01.g010450	335.107	1.39109	0.216304	0.00366158	CC-125	CC-1009	1-A	1	2	FALSE
Cre01.g010450	335.107	2.17191	0.216993	1.79417e-09	CC-1690	CC-1009	1-A	1	2	FALSE
Cre01.g010450	335.107	1.7544	0.215273	1.92799e-05	CC-4533	CC-1009	1-A	1	2	FALSE
Cre01.g010450	335.107	2.04045	0.21713	4.57074e-08	CC-4532	CC-1009	1-A	1	2	FALSE
Cre01.g010450	335.107	-1.83582	0.216997	5.378e-06	CC-1009	CC-124	1-A	2	1	FALSE
Cre01.g010450	335.107	-1.61554	0.210474	0.000179056	CC-1691	CC-1690	1-A	2	1	FALSE
Cre01.g010450	335.107	1.48037	0.211367	0.00112064	CC-4532	CC-1691	1-A	1	2	FALSE
Cre01.g010650	166.894	1.1749	0.114954	0.00786434	CC-4533	CC-1009	1-A	1	2	FALSE
Cre01.g010650	166.894	1.22545	0.118259	0.00327738	CC-4533	CC-1690	1-A	1	1	TRUE
Cre01.g010650	166.894	1.35119	0.112686	6.67047e-05	CC-4533	CC-1691	1-A	1	2	FALSE
Cre01.g010750	577.07	1.78367	0.119847	1.13231e-12	CC-125	CC-1009	1-A	1	2	FALSE
Cre01.g010750	577.07	2.26402	0.120843	1.25566e-27	CC-125	CC-124	1-A	1	1	TRUE
Cre01.g010750	577.07	1.28223	0.125459	0.00125993	CC-4533	CC-1690	1-A	1	1	TRUE
Cre01.g010750	577.07	2.46382	0.12465	4.35383e-34	CC-125	CC-1690	1-A	1	1	TRUE
Cre01.g010750	577.07	1.45999	0.117421	2.99391e-06	CC-125	CC-1691	1-A	1	2	FALSE
Cre01.g010750	577.07	2.20757	0.121532	1.02759e-25	CC-125	CC-4532	1-A	1	1	TRUE
Cre01.g010816	42.92	2.37481	0.345276	2.52823e-06	CC-4533	CC-1009	1-A	1	2	FALSE
Cre01.g010816	42.92	1.56065	0.363611	0.00950609	CC-1690	CC-1009	1-A	1	2	FALSE
Cre01.g010816	42.92	-1.60705	0.324136	0.00449208	CC-4532	CC-124	1-A	1	1	TRUE
Cre01.g010816	42.92	-2.28	0.351393	1.24243e-05	CC-1009	CC-124	1-A	2	1	FALSE
Cre01.g010816	42.92	1.71101	0.316302	0.00135117	CC-4533	CC-4532	1-A	1	1	TRUE
Cre01.g010832	293.677	1.63837	0.405948	0.00766535	CC-4532	CC-1009	1-A	1	2	FALSE
Cre01.g010832	293.677	4.13274	0.390795	1.19697e-17	CC-125	CC-1009	1-A	1	2	FALSE
Cre01.g010832	293.677	2.24165	0.400581	8.84153e-05	CC-1691	CC-1009	1-A	2	2	TRUE
Cre01.g010832	293.677	-1.62086	0.37925	0.00704537	CC-1691	CC-124	1-A	2	1	FALSE
Cre01.g010832	293.677	-3.92285	0.392961	2.09419e-15	CC-1690	CC-124	1-A	1	1	TRUE
Cre01.g010832	293.677	-4.05172	0.391122	1.27653e-16	CC-1009	CC-124	1-A	2	1	FALSE
Cre01.g010832	293.677	-3.49993	0.378437	8.45355e-13	CC-4533	CC-124	1-A	1	1	TRUE
Cre01.g010832	293.677	-2.21644	0.380312	7.0574e-05	CC-4532	CC-124	1-A	1	1	TRUE
Cre01.g010832	293.677	-3.57772	0.378213	1.76866e-13	CC-4533	CC-125	1-A	1	1	TRUE
Cre01.g010832	293.677	4.00781	0.392384	2.40116e-16	CC-125	CC-1690	1-A	1	1	TRUE
Cre01.g010832	293.677	2.12927	0.398377	0.000237281	CC-1691	CC-1690	1-A	2	1	FALSE
Cre01.g010832	293.677	1.71752	0.377045	0.00336418	CC-125	CC-1691	1-A	1	2	FALSE
Cre01.g010832	293.677	-1.70744	0.382813	0.00390944	CC-4533	CC-1691	1-A	1	2	FALSE
Cre01.g010832	293.677	2.30747	0.379411	2.20619e-05	CC-125	CC-4532	1-A	1	1	TRUE
Cre01.g010864	100.261	1.36062	0.189907	0.00346553	CC-4532	CC-1009	1-A	1	2	FALSE
Cre01.g010864	100.261	1.35578	0.192098	0.0051051	CC-4532	CC-1690	1-A	1	1	TRUE
Cre01.g010900	73497.1	1.9753	0.153183	4.69942e-12	CC-125	CC-124	1-A	1	1	TRUE
Cre01.g010900	73497.1	1.33489	0.153173	0.00180178	CC-4532	CC-124	1-A	1	1	TRUE
Cre01.g010900	73497.1	-1.30075	0.153202	0.00289029	CC-4533	CC-125	1-A	1	1	TRUE
Cre01.g010950	194.153	1.84755	0.153267	7.9082e-10	CC-125	CC-124	1-A	1	1	TRUE
Cre01.g010950	194.153	-1.25843	0.143645	0.0044957	CC-4533	CC-125	1-A	1	1	TRUE
Cre01.g010950	194.153	1.84909	0.158461	1.68727e-09	CC-125	CC-1690	1-A	1	1	TRUE
Cre01.g010950	194.153	1.66309	0.153355	4.61048e-07	CC-125	CC-4532	1-A	1	1	TRUE
Cre01.g011000	46543.1	1.48806	0.173789	0.000192337	CC-4533	CC-1691	1-A	1	2	FALSE
Cre01.g011000	46543.1	1.41672	0.173801	0.000796767	CC-4533	CC-4532	1-A	1	1	TRUE
Cre01.g011100	697.49	1.19495	0.120166	0.00622299	CC-125	CC-1691	1-A	1	2	FALSE
Cre01.g011250	16.7171	2.82005	0.462715	3.36127e-06	CC-4533	CC-1009	1-A	1	2	FALSE
Cre01.g011250	16.7171	1.91927	0.374746	0.000619771	CC-4533	CC-1691	1-A	1	2	FALSE
Cre01.g011250	16.7171	2.16651	0.40374	0.000170306	CC-4533	CC-4532	1-A	1	1	TRUE
Cre01.g011300	556.745	1.46275	0.0912501	1.0625e-08	CC-125	CC-1009	1-A	1	2	FALSE
Cre01.g011300	556.745	1.40699	0.0937813	5.06914e-07	CC-1690	CC-1009	1-A	1	2	FALSE
Cre01.g011300	556.745	1.17508	0.087092	0.00255713	CC-125	CC-1691	1-A	1	2	FALSE
Cre01.g011600	342.271	1.42063	0.18742	0.00151481	CC-1009	CC-124	1-A	2	1	FALSE
Cre01.g011600	342.271	1.33751	0.187016	0.00486744	CC-1691	CC-124	1-A	2	1	FALSE
Cre01.g011630	335.775	3.01129	0.441085	1.79974e-07	CC-1690	CC-1009	1-A	1	2	FALSE
Cre01.g011630	335.775	-2.91044	0.43844	4.39101e-07	CC-4532	CC-124	1-A	1	1	TRUE
Cre01.g011630	335.775	-3.40173	0.439304	1.25741e-09	CC-1009	CC-124	1-A	2	1	FALSE
Cre01.g011630	335.775	-2.52855	0.436566	1.80597e-05	CC-4533	CC-124	1-A	1	1	TRUE
Cre01.g011630	335.775	-3.6389	0.43597	3.40753e-11	CC-125	CC-124	1-A	1	1	TRUE
Cre01.g011630	335.775	-3.3018	0.437433	4.14718e-09	CC-1691	CC-124	1-A	2	1	FALSE
Cre01.g011630	335.775	-2.13574	0.436611	0.000427403	CC-4533	CC-1690	1-A	1	1	TRUE
Cre01.g011630	335.775	-2.90332	0.438934	4.4049e-07	CC-1691	CC-1690	1-A	2	1	FALSE
Cre01.g011630	335.775	-2.51069	0.439986	3.074e-05	CC-4532	CC-1690	1-A	1	1	TRUE
Cre01.g011630	335.775	-3.2478	0.436978	7.61992e-09	CC-125	CC-1690	1-A	1	1	TRUE
Cre01.g011660	89.5654	3.04526	0.427807	6.49797e-08	CC-1690	CC-1009	1-A	1	2	FALSE
Cre01.g011660	89.5654	1.79584	0.441997	0.00435694	CC-4532	CC-1009	1-A	1	2	FALSE
Cre01.g011660	89.5654	-2.0835	0.39186	0.000252167	CC-4533	CC-124	1-A	1	1	TRUE
Cre01.g011660	89.5654	-3.9451	0.420332	7.58731e-14	CC-1691	CC-124	1-A	2	1	FALSE
Cre01.g011660	89.5654	-1.69771	0.39602	0.00592513	CC-4532	CC-124	1-A	1	1	TRUE
Cre01.g011660	89.5654	-3.7153	0.423576	3.2457e-12	CC-1009	CC-124	1-A	2	1	FALSE
Cre01.g011660	89.5654	-3.53395	0.402893	7.81575e-12	CC-125	CC-124	1-A	1	1	TRUE
Cre01.g011660	89.5654	-3.27719	0.424084	1.71899e-09	CC-1691	CC-1690	1-A	2	1	FALSE
Cre01.g011660	89.5654	-2.86761	0.406632	1.09007e-07	CC-125	CC-1690	1-A	1	1	TRUE
Cre01.g011660	89.5654	2.03488	0.437404	0.000822182	CC-4532	CC-1691	1-A	1	2	FALSE
Cre01.g011660	89.5654	1.67392	0.427785	0.00797042	CC-4533	CC-1691	1-A	1	2	FALSE
Cre01.g011660	89.5654	-1.63886	0.415324	0.00748539	CC-125	CC-4532	1-A	1	1	TRUE
Cre01.g011750	166.102	1.35258	0.151579	0.000965309	CC-125	CC-1009	1-A	1	2	FALSE
Cre01.g011750	166.102	1.28996	0.15286	0.00344054	CC-125	CC-1690	1-A	1	1	TRUE
Cre01.g011750	166.102	1.28169	0.146601	0.00315753	CC-125	CC-1691	1-A	1	2	FALSE
Cre01.g011800	64.8549	-1.75649	0.231982	3.82225e-05	CC-4532	CC-1009	1-A	1	2	FALSE
Cre01.g011800	64.8549	-1.88032	0.219971	1.84127e-06	CC-125	CC-1009	1-A	1	2	FALSE
Cre01.g011800	64.8549	-2.43874	0.224804	3.47629e-12	CC-4533	CC-1009	1-A	1	2	FALSE
Cre01.g011800	64.8549	-1.75315	0.227607	3.49869e-05	CC-4533	CC-1691	1-A	1	2	FALSE
Cre01.g011850	220.142	-1.29994	0.160576	0.00312111	CC-125	CC-1009	1-A	1	2	FALSE
Cre01.g011850	220.142	-1.49871	0.160073	7.35979e-05	CC-4533	CC-1009	1-A	1	2	FALSE
Cre01.g011850	220.142	1.51226	0.166701	8.50224e-05	CC-1691	CC-124	1-A	2	1	FALSE
Cre01.g011850	220.142	1.66507	0.167244	2.96013e-06	CC-1009	CC-124	1-A	2	1	FALSE
Cre01.g011850	220.142	-1.35055	0.159418	0.00141534	CC-4533	CC-1691	1-A	1	2	FALSE
Cre01.g011901	73.7917	-2.31644	0.312002	8.33078e-07	CC-1690	CC-1009	1-A	1	2	FALSE
Cre01.g011901	73.7917	-2.74958	0.291792	4.0677e-11	CC-4533	CC-1009	1-A	1	2	FALSE
Cre01.g011901	73.7917	2.34142	0.310003	4.68256e-07	CC-1691	CC-1690	1-A	2	1	FALSE
Cre01.g011901	73.7917	-2.7783	0.290003	2.03774e-11	CC-4533	CC-1691	1-A	1	2	FALSE
Cre01.g012126	73.5166	-1.71108	0.2875	0.000572736	CC-4533	CC-1009	1-A	1	2	FALSE
Cre01.g012126	73.5166	-2.00171	0.306733	3.64359e-05	CC-4532	CC-1009	1-A	1	2	FALSE
Cre01.g012126	73.5166	-1.72533	0.291026	0.000577798	CC-125	CC-1009	1-A	1	2	FALSE
Cre01.g012126	73.5166	-1.57084	0.301685	0.00400802	CC-1690	CC-1009	1-A	1	2	FALSE
Cre01.g012126	73.5166	-1.48425	0.30961	0.00768379	CC-4532	CC-1691	1-A	1	2	FALSE
Cre01.g012150	775.203	-1.40445	0.15621	0.000543411	CC-1691	CC-1690	1-A	2	1	FALSE
Cre01.g012200	660.242	-1.22857	0.11274	0.00277212	CC-1690	CC-1009	1-A	1	2	FALSE
Cre01.g012200	660.242	1.32478	0.111963	0.000197173	CC-1691	CC-1690	1-A	2	1	FALSE
Cre01.g012350	594.848	-1.72151	0.228832	6.78558e-05	CC-1690	CC-1009	1-A	1	2	FALSE
Cre01.g012350	594.848	-1.70381	0.228716	8.03595e-05	CC-1690	CC-124	1-A	1	1	TRUE
Cre01.g012350	594.848	1.44945	0.227443	0.00275811	CC-125	CC-1690	1-A	1	1	TRUE
Cre01.g012350	594.848	1.85233	0.227549	6.27466e-06	CC-4533	CC-1690	1-A	1	1	TRUE
Cre01.g012350	594.848	1.74601	0.228891	5.54206e-05	CC-4532	CC-1690	1-A	1	1	TRUE
Cre01.g012350	594.848	1.75791	0.228138	3.86563e-05	CC-1691	CC-1690	1-A	2	1	FALSE
Cre01.g012400	99.0225	1.4218	0.226438	0.00374087	CC-125	CC-1691	1-A	1	2	FALSE
Cre01.g012550	65.9649	-2.86986	0.285144	1.18588e-12	CC-1690	CC-1009	1-A	1	2	FALSE
Cre01.g012550	65.9649	-1.40626	0.233954	0.00543187	CC-1691	CC-1009	1-A	2	2	TRUE
Cre01.g012550	65.9649	-1.65991	0.224916	0.000141789	CC-4533	CC-1009	1-A	1	2	FALSE
Cre01.g012550	65.9649	1.88296	0.240328	1.0388e-05	CC-1009	CC-124	1-A	2	1	FALSE
Cre01.g012550	65.9649	1.88138	0.292324	0.000119311	CC-4532	CC-1690	1-A	1	1	TRUE
Cre01.g012550	65.9649	1.95566	0.285766	3.226e-05	CC-125	CC-1690	1-A	1	1	TRUE
Cre01.g012750	157.9	1.44716	0.189363	0.000980925	CC-4533	CC-124	1-A	1	1	TRUE
Cre01.g012750	157.9	1.91457	0.207041	2.88731e-07	CC-125	CC-1690	1-A	1	1	TRUE
Cre01.g012750	157.9	2.21611	0.205779	8.11982e-11	CC-4533	CC-1690	1-A	1	1	TRUE
Cre01.g013000	153.988	3.17834	0.304985	1.31313e-14	CC-4532	CC-1009	1-A	1	2	FALSE
Cre01.g013000	153.988	3.58046	0.301692	1.03924e-19	CC-125	CC-1009	1-A	1	2	FALSE
Cre01.g013000	153.988	2.22472	0.311839	2.82712e-06	CC-1690	CC-1009	1-A	1	2	FALSE
Cre01.g013000	153.988	3.36393	0.301629	7.96031e-17	CC-4533	CC-1009	1-A	1	2	FALSE
Cre01.g013000	153.988	-2.49702	0.281535	3.0447e-09	CC-1691	CC-124	1-A	2	1	FALSE
Cre01.g013000	153.988	-3.05707	0.304382	3.00854e-13	CC-1009	CC-124	1-A	2	1	FALSE
Cre01.g013000	153.988	-1.65909	0.288864	0.00131441	CC-1691	CC-1690	1-A	2	1	FALSE
Cre01.g013000	153.988	2.61397	0.282298	3.00676e-10	CC-4532	CC-1691	1-A	1	2	FALSE
Cre01.g013000	153.988	2.79473	0.278299	1.69566e-12	CC-4533	CC-1691	1-A	1	2	FALSE
Cre01.g013000	153.988	3.01246	0.278277	9.18467e-15	CC-125	CC-1691	1-A	1	2	FALSE
Cre01.g013050	255.394	1.90093	0.400895	0.00136735	CC-125	CC-124	1-A	1	1	TRUE
Cre01.g013050	255.394	1.66292	0.403258	0.00695293	CC-4533	CC-124	1-A	1	1	TRUE
Cre01.g013100	169.168	4.70338	0.415852	2.38073e-21	CC-4533	CC-1009	1-A	1	2	FALSE
Cre01.g013100	169.168	3.9524	0.41794	3.23159e-14	CC-125	CC-1009	1-A	1	2	FALSE
Cre01.g013100	169.168	3.93245	0.420316	7.25468e-14	CC-1690	CC-1009	1-A	1	2	FALSE
Cre01.g013100	169.168	3.06168	0.425145	2.77652e-08	CC-4532	CC-1009	1-A	1	2	FALSE
Cre01.g013100	169.168	2.51091	0.429742	1.52416e-05	CC-1691	CC-1009	1-A	2	2	TRUE
Cre01.g013100	169.168	-4.26167	0.418023	1.39132e-16	CC-1009	CC-124	1-A	2	1	FALSE
Cre01.g013100	169.168	-1.57073	0.361948	0.00828921	CC-1691	CC-124	1-A	2	1	FALSE
Cre01.g013100	169.168	2.0334	0.35801	0.000143134	CC-4533	CC-1691	1-A	1	2	FALSE
Cre01.g013100	169.168	1.50694	0.354228	0.00967077	CC-4533	CC-4532	1-A	1	1	TRUE
Cre01.g013150	124.898	-1.60058	0.228137	0.000383449	CC-4532	CC-1009	1-A	1	2	FALSE
Cre01.g013150	124.898	-1.40886	0.211733	0.00313728	CC-125	CC-1690	1-A	1	1	TRUE
Cre01.g013150	124.898	-1.85396	0.226952	6.78605e-06	CC-4532	CC-1690	1-A	1	1	TRUE
Cre01.g013250	201.257	1.18833	0.118348	0.00837676	CC-1690	CC-1009	1-A	1	2	FALSE
Cre01.g013350	2278.25	1.73322	0.168598	4.13723e-07	CC-1690	CC-124	1-A	1	1	TRUE
Cre01.g013350	2278.25	1.43259	0.168659	0.000599259	CC-4532	CC-124	1-A	1	1	TRUE
Cre01.g013350	2278.25	1.3359	0.168408	0.00324538	CC-1691	CC-124	1-A	2	1	FALSE
Cre01.g013350	2278.25	1.2962	0.168453	0.0053665	CC-1009	CC-124	1-A	2	1	FALSE
Cre01.g013350	2278.25	-1.65081	0.167732	3.36104e-06	CC-125	CC-1690	1-A	1	1	TRUE
Cre01.g013350	2278.25	-1.34097	0.167373	0.00228631	CC-4533	CC-1690	1-A	1	1	TRUE
Cre01.g013350	2278.25	-1.25341	0.167703	0.00823092	CC-125	CC-1691	1-A	1	2	FALSE
Cre01.g013350	2278.25	-1.34362	0.167897	0.00215655	CC-125	CC-4532	1-A	1	1	TRUE
Cre01.g013500	94.8563	1.7432	0.277129	0.000332895	CC-125	CC-1009	1-A	1	2	FALSE
Cre01.g013500	94.8563	-1.54964	0.291889	0.00430747	CC-4532	CC-124	1-A	1	1	TRUE
Cre01.g013500	94.8563	-1.61869	0.29406	0.00248834	CC-4532	CC-1690	1-A	1	1	TRUE
Cre01.g013500	94.8563	-1.53105	0.293694	0.00430672	CC-4532	CC-1691	1-A	1	2	FALSE
Cre01.g013500	94.8563	2.29388	0.285888	1.4332e-07	CC-125	CC-4532	1-A	1	1	TRUE
Cre01.g013700	7580.54	1.39596	0.115449	2.16867e-05	CC-125	CC-1009	1-A	1	2	FALSE
Cre01.g013700	7580.54	1.25159	0.11526	0.00139932	CC-4533	CC-1009	1-A	1	2	FALSE
Cre01.g013700	7580.54	-1.21368	0.115599	0.00442509	CC-1691	CC-124	1-A	2	1	FALSE
Cre01.g013700	7580.54	-1.19448	0.115515	0.00679295	CC-1691	CC-1690	1-A	2	1	FALSE
Cre01.g013700	7580.54	1.57205	0.115506	1.52564e-08	CC-4533	CC-1691	1-A	1	2	FALSE
Cre01.g013700	7580.54	1.71427	0.115537	1.31431e-11	CC-125	CC-1691	1-A	1	2	FALSE
Cre01.g013750	54.8916	1.33552	0.227764	0.00854287	CC-4533	CC-1009	1-A	1	2	FALSE
Cre01.g013900	293.694	1.29561	0.148161	0.00271551	CC-4532	CC-1009	1-A	1	2	FALSE
Cre01.g014000	1629.09	-1.33118	0.210802	0.00687849	CC-4533	CC-4532	1-A	1	1	TRUE
Cre01.g014050	806.362	1.20373	0.130482	0.00965444	CC-4532	CC-1690	1-A	1	1	TRUE
Cre01.g014050	806.362	1.36117	0.129459	0.000242595	CC-125	CC-1690	1-A	1	1	TRUE
Cre01.g014100	66.161	-1.86211	0.311852	0.000236798	CC-4533	CC-1009	1-A	1	2	FALSE
Cre01.g014100	66.161	-1.82171	0.311622	0.000412589	CC-4533	CC-124	1-A	1	1	TRUE
Cre01.g014100	66.161	-1.56624	0.311557	0.00435424	CC-4533	CC-1691	1-A	1	2	FALSE
Cre01.g014100	66.161	-2.60092	0.305773	3.69836e-09	CC-4533	CC-4532	1-A	1	1	TRUE
Cre01.g014100	66.161	-1.65503	0.299027	0.0013789	CC-125	CC-4532	1-A	1	1	TRUE
Cre01.g014200	48.1493	-1.91212	0.21246	5.66532e-07	CC-125	CC-4532	1-A	1	1	TRUE
Cre01.g014200	48.1493	-2.67325	0.225372	1.16683e-15	CC-4533	CC-4532	1-A	1	1	TRUE
Cre01.g014300	320.551	-1.8393	0.218544	4.11502e-06	CC-125	CC-1009	1-A	1	2	FALSE
Cre01.g014300	320.551	-1.53599	0.218406	0.000716267	CC-125	CC-1691	1-A	1	2	FALSE
Cre01.g014300	320.551	-1.94511	0.218297	4.52088e-07	CC-125	CC-4532	1-A	1	1	TRUE
Cre01.g014400	145.844	-1.60292	0.210925	0.00019238	CC-125	CC-124	1-A	1	1	TRUE
Cre01.g014400	145.844	-1.63326	0.209768	0.00011107	CC-4533	CC-124	1-A	1	1	TRUE
Cre01.g014400	145.844	-1.34405	0.213632	0.00671094	CC-125	CC-1690	1-A	1	1	TRUE
Cre01.g014400	145.844	-1.37641	0.212263	0.00459407	CC-4533	CC-1690	1-A	1	1	TRUE
Cre01.g014450	222.408	-1.63045	0.219869	0.000200786	CC-1690	CC-1009	1-A	1	2	FALSE
Cre01.g014450	222.408	1.88883	0.21651	1.27682e-06	CC-4533	CC-1690	1-A	1	1	TRUE
Cre01.g014450	222.408	1.53889	0.21889	0.000741164	CC-1691	CC-1690	1-A	2	1	FALSE
Cre01.g014450	222.408	1.57799	0.217397	0.000367361	CC-125	CC-1690	1-A	1	1	TRUE
Cre01.g014751	7.2537	-1.83253	0.563721	0.00919221	CC-4532	CC-1009	1-A	1	2	FALSE
Cre01.g014751	7.2537	-1.8374	0.483724	0.00463444	CC-125	CC-1009	1-A	1	2	FALSE
Cre01.g015250	486.943	1.80486	0.264223	9.76358e-05	CC-4533	CC-1009	1-A	1	2	FALSE
Cre01.g015250	486.943	-1.47981	0.265364	0.00470179	CC-1009	CC-124	1-A	2	1	FALSE
Cre01.g015250	486.943	1.66812	0.262847	0.000608761	CC-4533	CC-125	1-A	1	1	TRUE
Cre01.g015300	82.9068	-1.33467	0.160949	0.00164236	CC-125	CC-1009	1-A	1	2	FALSE
Cre01.g015300	82.9068	-1.22764	0.161141	0.00962407	CC-125	CC-4532	1-A	1	1	TRUE
Cre01.g015350	7992.48	-1.3081	0.213931	0.00944903	CC-4533	CC-4532	1-A	1	1	TRUE
Cre01.g015400	277.046	2.27625	0.240682	2.9773e-09	CC-125	CC-124	1-A	1	1	TRUE
Cre01.g015400	277.046	2.08153	0.242231	2.18988e-07	CC-125	CC-1690	1-A	1	1	TRUE
Cre01.g015400	277.046	1.43396	0.23613	0.00394126	CC-125	CC-1691	1-A	1	2	FALSE
Cre01.g015400	277.046	1.41927	0.237366	0.00459762	CC-125	CC-4532	1-A	1	1	TRUE
Cre01.g015500	400.516	1.92325	0.192624	5.91834e-08	CC-125	CC-124	1-A	1	1	TRUE
Cre01.g015500	400.516	1.4077	0.191847	0.00178754	CC-125	CC-1690	1-A	1	1	TRUE
Cre01.g015500	400.516	1.45714	0.191288	0.000748289	CC-125	CC-4532	1-A	1	1	TRUE
Cre01.g015650	81.6542	-1.86771	0.294767	0.000145851	CC-125	CC-124	1-A	1	1	TRUE
Cre01.g015650	81.6542	2.01821	0.290742	1.93852e-05	CC-4533	CC-125	1-A	1	1	TRUE
Cre01.g015650	81.6542	-1.81122	0.297438	0.000296241	CC-125	CC-1690	1-A	1	1	TRUE
Cre01.g015950	247.916	1.45997	0.201086	0.000985588	CC-4533	CC-1009	1-A	1	2	FALSE
Cre01.g015950	247.916	1.71215	0.201586	1.51281e-05	CC-125	CC-1009	1-A	1	2	FALSE
Cre01.g015950	247.916	1.29868	0.199012	0.00924579	CC-4533	CC-124	1-A	1	1	TRUE
Cre01.g015950	247.916	1.55722	0.198788	0.000240772	CC-125	CC-124	1-A	1	1	TRUE
Cre01.g015950	247.916	1.73913	0.203177	9.28054e-06	CC-125	CC-1690	1-A	1	1	TRUE
Cre01.g015950	247.916	1.48417	0.20305	0.000814159	CC-4533	CC-1690	1-A	1	1	TRUE
Cre01.g015950	247.916	1.78528	0.199627	2.81409e-06	CC-125	CC-1691	1-A	1	2	FALSE
Cre01.g015950	247.916	1.53086	0.199442	0.000325707	CC-4533	CC-1691	1-A	1	2	FALSE
Cre01.g016100	7.88134	-5.69526	1.34185	1.78976e-05	CC-4532	CC-1009	1-A	1	2	FALSE
Cre01.g016100	7.88134	-4.81427	0.801614	5.6116e-08	CC-4533	CC-1009	1-A	1	2	FALSE
Cre01.g016100	7.88134	-2.06917	0.626722	0.00579251	CC-1691	CC-1009	1-A	2	2	TRUE
Cre01.g016100	7.88134	-5.69015	1.06917	2.96463e-07	CC-125	CC-1009	1-A	1	2	FALSE
Cre01.g016100	7.88134	3.90868	0.803556	1.35969e-05	CC-1009	CC-124	1-A	2	1	FALSE
Cre01.g016100	7.88134	3.81037	0.808362	2.01659e-05	CC-1690	CC-124	1-A	1	1	TRUE
Cre01.g016100	7.88134	-4.72022	0.805846	9.76651e-08	CC-4533	CC-1690	1-A	1	1	TRUE
Cre01.g016100	7.88134	-5.61048	1.3439	3.1359e-05	CC-4532	CC-1690	1-A	1	1	TRUE
Cre01.g016100	7.88134	-2.02432	0.614139	0.00699065	CC-1691	CC-1690	1-A	2	1	FALSE
Cre01.g016100	7.88134	-5.59805	1.0715	4.87199e-07	CC-125	CC-1690	1-A	1	1	TRUE
Cre01.g016150	329.872	1.36688	0.142131	0.000448905	CC-4532	CC-1009	1-A	1	2	FALSE
Cre01.g016150	329.872	1.59491	0.141976	1.00092e-06	CC-1690	CC-1009	1-A	1	2	FALSE
Cre01.g016150	329.872	1.63207	0.138975	1.49791e-07	CC-125	CC-1009	1-A	1	2	FALSE
Cre01.g016150	329.872	-1.32241	0.13639	0.00104355	CC-1691	CC-1690	1-A	2	1	FALSE
Cre01.g016150	329.872	1.35986	0.133278	0.000323194	CC-125	CC-1691	1-A	1	2	FALSE
Cre01.g016200	119.497	-1.22406	0.117746	0.00321182	CC-4533	CC-1691	1-A	1	2	FALSE
Cre01.g016300	1876.67	1.40697	0.14587	0.000252286	CC-125	CC-124	1-A	1	1	TRUE
Cre01.g016300	1876.67	1.66868	0.146752	1.3886e-07	CC-125	CC-1690	1-A	1	1	TRUE
Cre01.g016300	1876.67	1.65473	0.146388	1.91011e-07	CC-125	CC-4532	1-A	1	1	TRUE
Cre01.g016350	116.109	-1.45558	0.239747	0.00361061	CC-125	CC-124	1-A	1	1	TRUE
Cre01.g016350	116.109	1.84743	0.235763	1.30063e-05	CC-4533	CC-125	1-A	1	1	TRUE
Cre01.g016400	523.308	-1.68633	0.448279	0.00773551	CC-4533	CC-1009	1-A	1	2	FALSE
Cre01.g016400	523.308	1.81846	0.451195	0.0052039	CC-4532	CC-124	1-A	1	1	TRUE
Cre01.g016400	523.308	1.84689	0.450513	0.0039016	CC-1690	CC-124	1-A	1	1	TRUE
Cre01.g016400	523.308	-2.7167	0.447579	4.41084e-06	CC-4533	CC-125	1-A	1	1	TRUE
Cre01.g016400	523.308	-3.11634	0.446019	4.82874e-08	CC-4533	CC-1690	1-A	1	1	TRUE
Cre01.g016400	523.308	-3.0948	0.445499	6.38078e-08	CC-4533	CC-4532	1-A	1	1	TRUE
Cre01.g016500	1739.18	1.63879	0.109013	1.1351e-10	CC-125	CC-1690	1-A	1	1	TRUE
Cre01.g016500	1739.18	1.31264	0.109647	0.000232027	CC-4532	CC-1690	1-A	1	1	TRUE
Cre01.g016514	2087.82	1.42046	0.114409	1.12741e-05	CC-4532	CC-1690	1-A	1	1	TRUE
Cre01.g016514	2087.82	1.39317	0.113958	2.29032e-05	CC-125	CC-1690	1-A	1	1	TRUE
Cre01.g016700	189.972	-1.6133	0.180813	3.16076e-05	CC-1690	CC-1009	1-A	1	2	FALSE
Cre01.g016700	189.972	1.38048	0.177422	0.00172285	CC-4533	CC-1690	1-A	1	1	TRUE
Cre01.g016700	189.972	1.54785	0.177759	8.97534e-05	CC-125	CC-1690	1-A	1	1	TRUE
Cre01.g016700	189.972	1.61591	0.179225	2.13962e-05	CC-1691	CC-1690	1-A	2	1	FALSE
Cre01.g017100	127.111	1.74778	0.191085	3.87986e-06	CC-4533	CC-1009	1-A	1	2	FALSE
Cre01.g017100	127.111	1.63994	0.184711	1.85408e-05	CC-4533	CC-1691	1-A	1	2	FALSE
Cre01.g017100	127.111	1.5958	0.187269	6.13688e-05	CC-4533	CC-4532	1-A	1	1	TRUE
Cre01.g017150	74.8804	2.66245	0.270645	1.56391e-11	CC-4533	CC-1009	1-A	1	2	FALSE
Cre01.g017150	74.8804	2.0014	0.240971	1.03359e-06	CC-4533	CC-125	1-A	1	1	TRUE
Cre01.g017150	74.8804	1.61146	0.241215	0.000470074	CC-4533	CC-1691	1-A	1	2	FALSE
Cre01.g017150	74.8804	2.16578	0.254796	1.27733e-07	CC-4533	CC-4532	1-A	1	1	TRUE
Cre01.g017350	108.765	-1.52044	0.220559	0.000779921	CC-4533	CC-1009	1-A	1	2	FALSE
Cre01.g017350	108.765	-1.4279	0.220006	0.00316057	CC-4533	CC-124	1-A	1	1	TRUE
Cre01.g017350	108.765	-1.53585	0.215825	0.000739338	CC-4533	CC-125	1-A	1	1	TRUE
Cre01.g017350	108.765	-1.66561	0.217263	8.00247e-05	CC-4533	CC-1691	1-A	1	2	FALSE
Cre01.g017350	108.765	-2.04031	0.216451	3.40251e-08	CC-4533	CC-4532	1-A	1	1	TRUE
Cre01.g017450	191.813	2.42699	0.330224	5.3513e-07	CC-4533	CC-1009	1-A	1	2	FALSE
Cre01.g017450	191.813	-1.615	0.333468	0.00433457	CC-1009	CC-124	1-A	2	1	FALSE
Cre01.g017450	191.813	2.29199	0.328312	2.50439e-06	CC-4533	CC-4532	1-A	1	1	TRUE
Cre01.g017500	382.623	1.42579	0.141476	0.000102582	CC-125	CC-1009	1-A	1	2	FALSE
Cre01.g017500	382.623	2.09626	0.14364	4.19042e-16	CC-125	CC-124	1-A	1	1	TRUE
Cre01.g017500	382.623	-1.68557	0.138772	2.37275e-08	CC-4533	CC-125	1-A	1	1	TRUE
Cre01.g017500	382.623	2.42846	0.149635	1.49634e-23	CC-125	CC-1690	1-A	1	1	TRUE
Cre01.g017500	382.623	1.55473	0.140461	2.64841e-06	CC-125	CC-1691	1-A	1	2	FALSE
Cre01.g017500	382.623	1.49663	0.141462	1.54507e-05	CC-125	CC-4532	1-A	1	1	TRUE
Cre01.g017550	46.8837	-1.61334	0.228732	0.000404628	CC-1690	CC-1009	1-A	1	2	FALSE
Cre01.g017550	46.8837	-1.72288	0.197014	9.78997e-06	CC-4533	CC-1009	1-A	1	2	FALSE
Cre01.g017550	46.8837	-1.66141	0.201668	3.90091e-05	CC-125	CC-1009	1-A	1	2	FALSE
Cre01.g017550	46.8837	1.50698	0.210807	0.000935782	CC-1009	CC-124	1-A	2	1	FALSE
Cre01.g017550	46.8837	-1.30139	0.201626	0.0084591	CC-125	CC-1691	1-A	1	2	FALSE
Cre01.g017550	46.8837	-1.35993	0.197194	0.00419795	CC-4533	CC-1691	1-A	1	2	FALSE
Cre01.g017650	291.548	1.33062	0.186233	0.00445068	CC-4533	CC-1009	1-A	1	2	FALSE
Cre01.g017650	291.548	1.70333	0.186576	5.47013e-06	CC-125	CC-1009	1-A	1	2	FALSE
Cre01.g017650	291.548	1.32387	0.183859	0.00483675	CC-4533	CC-1691	1-A	1	2	FALSE
Cre01.g017650	291.548	1.69904	0.183985	5.20001e-06	CC-125	CC-1691	1-A	1	2	FALSE
Cre01.g017850	116.267	5.02343	0.285131	3.90146e-47	CC-4532	CC-1009	1-A	1	2	FALSE
Cre01.g017850	116.267	3.1481	0.287825	1.63002e-15	CC-4533	CC-1009	1-A	1	2	FALSE
Cre01.g017850	116.267	3.11128	0.296549	2.9273e-14	CC-1690	CC-1009	1-A	1	2	FALSE
Cre01.g017850	116.267	3.14852	0.28909	2.8994e-15	CC-125	CC-1009	1-A	1	2	FALSE
Cre01.g017850	116.267	-4.36814	0.286288	0	CC-1009	CC-124	1-A	2	1	FALSE
Cre01.g017850	116.267	-4.67706	0.282613	0	CC-1691	CC-124	1-A	2	1	FALSE
Cre01.g017850	116.267	1.87758	0.152995	2.31706e-10	CC-4532	CC-1690	1-A	1	1	TRUE
Cre01.g017850	116.267	-3.42205	0.293057	2.51764e-18	CC-1691	CC-1690	1-A	2	1	FALSE
Cre01.g017850	116.267	3.45844	0.284337	2.46615e-20	CC-4533	CC-1691	1-A	1	2	FALSE
Cre01.g017850	116.267	3.4603	0.285554	7.1761e-20	CC-125	CC-1691	1-A	1	2	FALSE
Cre01.g017850	116.267	5.3347	0.281663	1.71547e-55	CC-4532	CC-1691	1-A	1	2	FALSE
Cre01.g017850	116.267	-1.84257	0.135799	1.05793e-11	CC-4533	CC-4532	1-A	1	1	TRUE
Cre01.g017850	116.267	-1.8431	0.138393	2.97276e-11	CC-125	CC-4532	1-A	1	1	TRUE
Cre01.g017900	531.225	-1.20809	0.118291	0.00446098	CC-4533	CC-4532	1-A	1	1	TRUE
Cre01.g018350	369.421	-1.37671	0.119358	6.06799e-05	CC-4533	CC-1009	1-A	1	2	FALSE
Cre01.g018350	369.421	1.30964	0.119354	0.000545012	CC-4532	CC-124	1-A	1	1	TRUE
Cre01.g018350	369.421	-1.81081	0.117578	6.48951e-14	CC-4533	CC-4532	1-A	1	1	TRUE
Cre01.g018400	338.749	1.18554	0.0889092	0.00251172	CC-4532	CC-124	1-A	1	1	TRUE
Cre01.g018450	147.603	1.24163	0.144733	0.00677217	CC-1690	CC-1009	1-A	1	2	FALSE
Cre01.g018450	147.603	-1.6876	0.13829	1.62195e-08	CC-1009	CC-124	1-A	2	1	FALSE
Cre01.g018450	147.603	-1.30438	0.125252	0.000805239	CC-1691	CC-124	1-A	2	1	FALSE
Cre01.g018500	172.021	1.3353	0.187872	0.00397319	CC-125	CC-1009	1-A	1	2	FALSE
Cre01.g018500	172.021	1.52106	0.188977	0.000261109	CC-4533	CC-124	1-A	1	1	TRUE
Cre01.g018500	172.021	1.68612	0.188921	1.05843e-05	CC-125	CC-124	1-A	1	1	TRUE
Cre01.g018500	172.021	1.55089	0.193922	0.000188712	CC-4533	CC-1690	1-A	1	1	TRUE
Cre01.g018500	172.021	1.71402	0.194175	7.73403e-06	CC-125	CC-1690	1-A	1	1	TRUE
Cre01.g018500	172.021	1.54854	0.186727	0.000142037	CC-125	CC-1691	1-A	1	2	FALSE
Cre01.g018500	172.021	1.38722	0.186325	0.0020501	CC-4533	CC-1691	1-A	1	2	FALSE
Cre01.g018550	347.776	-1.77064	0.143445	2.00748e-09	CC-1690	CC-1009	1-A	1	2	FALSE
Cre01.g018550	347.776	-1.25041	0.14435	0.00555572	CC-1690	CC-124	1-A	1	1	TRUE
Cre01.g018550	347.776	1.7328	0.140479	3.87167e-09	CC-4533	CC-1690	1-A	1	1	TRUE
Cre01.g018550	347.776	1.46154	0.144324	6.67588e-05	CC-4532	CC-1690	1-A	1	1	TRUE
Cre01.g018550	347.776	1.78268	0.140947	5.44681e-10	CC-125	CC-1690	1-A	1	1	TRUE
Cre01.g018550	347.776	1.79788	0.142115	4.30373e-10	CC-1691	CC-1690	1-A	2	1	FALSE
Cre01.g018850	92.9467	1.50776	0.13972	9.93383e-06	CC-125	CC-1009	1-A	1	2	FALSE
Cre01.g018850	92.9467	1.63972	0.137043	1.07792e-07	CC-125	CC-124	1-A	1	1	TRUE
Cre01.g018850	92.9467	-1.56593	0.123794	1.20016e-07	CC-4533	CC-125	1-A	1	1	TRUE
Cre01.g018850	92.9467	1.81481	0.150681	1.14983e-09	CC-125	CC-1690	1-A	1	1	TRUE
Cre01.g018850	92.9467	1.49785	0.13277	6.42529e-06	CC-125	CC-1691	1-A	1	2	FALSE
Cre01.g018850	92.9467	1.81598	0.144707	4.18687e-10	CC-125	CC-4532	1-A	1	1	TRUE
Cre01.g018900	523.049	2.13505	0.146812	1.56269e-16	CC-125	CC-1009	1-A	1	2	FALSE
Cre01.g018900	523.049	1.31835	0.156811	0.00278989	CC-1009	CC-124	1-A	2	1	FALSE
Cre01.g018900	523.049	1.26152	0.155996	0.00638312	CC-1691	CC-124	1-A	2	1	FALSE
Cre01.g018900	523.049	3.47948	0.15235	9.41627e-62	CC-125	CC-124	1-A	1	1	TRUE
Cre01.g018900	523.049	-2.74785	0.145322	0	CC-4533	CC-125	1-A	1	1	TRUE
Cre01.g018900	523.049	3.24147	0.153755	2.89035e-50	CC-125	CC-1690	1-A	1	1	TRUE
Cre01.g018900	523.049	2.19342	0.145724	3.1523e-18	CC-125	CC-1691	1-A	1	2	FALSE
Cre01.g018900	523.049	2.54598	0.148053	9.74874e-28	CC-125	CC-4532	1-A	1	1	TRUE
Cre01.g019000	99.8934	2.01542	0.202681	1.65668e-08	CC-1690	CC-1009	1-A	1	2	FALSE
Cre01.g019000	99.8934	-1.92299	0.193306	5.9234e-08	CC-1691	CC-1690	1-A	2	1	FALSE
Cre01.g019150	108.825	1.62282	0.28981	0.00170193	CC-4533	CC-4532	1-A	1	1	TRUE
Cre01.g019250	2407.64	1.49757	0.138384	1.57137e-05	CC-1690	CC-1009	1-A	1	2	FALSE
Cre01.g019250	2407.64	-1.44002	0.137945	6.39812e-05	CC-1691	CC-1690	1-A	2	1	FALSE
Cre01.g019250	2407.64	-1.28361	0.137432	0.00217521	CC-125	CC-1690	1-A	1	1	TRUE
Cre01.g019250	2407.64	-1.73471	0.138565	2.76741e-09	CC-4532	CC-1690	1-A	1	1	TRUE
Cre01.g019300	267.993	-1.86737	0.195189	3.40245e-07	CC-1690	CC-1009	1-A	1	2	FALSE
Cre01.g019300	267.993	-1.35252	0.195996	0.00475538	CC-1690	CC-124	1-A	1	1	TRUE
Cre01.g019300	267.993	1.82869	0.192392	4.51814e-07	CC-4533	CC-1690	1-A	1	1	TRUE
Cre01.g019300	267.993	1.67603	0.194578	1.90634e-05	CC-1691	CC-1690	1-A	2	1	FALSE
Cre01.g019300	267.993	1.8423	0.192899	3.91199e-07	CC-125	CC-1690	1-A	1	1	TRUE
Cre01.g019300	267.993	1.48151	0.196157	0.000863379	CC-4532	CC-1690	1-A	1	1	TRUE
Cre01.g019450	91.2024	1.94578	0.24419	3.58976e-06	CC-1690	CC-1009	1-A	1	2	FALSE
Cre01.g019450	91.2024	1.38873	0.239508	0.00615956	CC-4533	CC-1009	1-A	1	2	FALSE
Cre01.g019450	91.2024	-1.75319	0.242865	9.1468e-05	CC-1009	CC-124	1-A	2	1	FALSE
Cre01.g019550	42.3456	4.25478	0.306061	1.97445e-28	CC-4532	CC-1009	1-A	1	2	FALSE
Cre01.g019550	42.3456	2.4336	0.214437	3.40356e-13	CC-4532	CC-124	1-A	1	1	TRUE
Cre01.g019550	42.3456	3.2711	0.258002	1.94802e-20	CC-4532	CC-1690	1-A	1	1	TRUE
Cre01.g019550	42.3456	4.52728	0.300185	8.13836e-34	CC-4532	CC-1691	1-A	1	2	FALSE
Cre01.g019550	42.3456	-6.04039	0.365818	0	CC-4533	CC-4532	1-A	1	1	TRUE
Cre01.g019550	42.3456	-3.79781	0.23908	0	CC-125	CC-4532	1-A	1	1	TRUE
Cre01.g019700	172.771	1.99618	0.199789	1.69726e-08	CC-4533	CC-1009	1-A	1	2	FALSE
Cre01.g019700	172.771	1.70907	0.190006	7.02027e-06	CC-4533	CC-125	1-A	1	1	TRUE
Cre01.g019750	272.641	1.26584	0.123255	0.00146352	CC-4533	CC-1009	1-A	1	2	FALSE
Cre01.g019750	272.641	1.34926	0.12743	0.000314456	CC-1690	CC-1009	1-A	1	2	FALSE
Cre01.g019950	27.1354	2.39043	0.335853	8.62977e-07	CC-4532	CC-1009	NA	1	1	TRUE
Cre01.g019950	27.1354	-2.59656	0.33138	3.96147e-08	CC-1009	CC-124	NA	1	1	TRUE
Cre01.g019950	27.1354	-2.17377	0.319388	9.22772e-06	CC-1690	CC-124	NA	1	1	TRUE
Cre01.g019950	27.1354	-3.85513	0.358562	4.04778e-17	CC-125	CC-124	NA	1	1	TRUE
Cre01.g019950	27.1354	-2.74544	0.320161	1.67011e-09	CC-1691	CC-124	NA	1	1	TRUE
Cre01.g019950	27.1354	-4.21891	0.366443	0	CC-4533	CC-124	NA	1	1	TRUE
Cre01.g019950	27.1354	1.97536	0.322768	0.000114733	CC-4532	CC-1690	NA	1	1	TRUE
Cre01.g019950	27.1354	2.5422	0.324353	5.27195e-08	CC-4532	CC-1691	NA	1	1	TRUE
Cre01.g019950	27.1354	-3.65199	0.361554	3.6617e-15	CC-125	CC-4532	NA	1	1	TRUE
Cre01.g019950	27.1354	-4.02324	0.369264	1.06721e-18	CC-4533	CC-4532	NA	1	1	TRUE
Cre01.g020223	173.492	-1.86359	0.247637	1.5963e-05	CC-1691	CC-1009	NA	1	1	TRUE
Cre01.g020223	173.492	-2.74892	0.247267	3.034e-14	CC-4533	CC-1009	NA	1	1	TRUE
Cre01.g020223	173.492	3.83892	0.288948	8.60014e-25	CC-1009	CC-124	NA	1	1	TRUE
Cre01.g020223	173.492	2.9868	0.294165	2.23376e-13	CC-1690	CC-124	NA	1	1	TRUE
Cre01.g020223	173.492	3.91291	0.286888	3.56373e-26	CC-125	CC-124	NA	1	1	TRUE
Cre01.g020223	173.492	4.56531	0.286801	1.06803e-37	CC-4532	CC-124	NA	1	1	TRUE
Cre01.g020223	173.492	1.88144	0.29949	0.00015267	CC-1691	CC-124	NA	1	1	TRUE
Cre01.g020223	173.492	-2.82459	0.244978	1.35938e-15	CC-4533	CC-125	NA	1	1	TRUE
Cre01.g020223	173.492	1.51057	0.238756	0.00230444	CC-4532	CC-1690	NA	1	1	TRUE
Cre01.g020223	173.492	-1.8999	0.252821	1.44973e-05	CC-4533	CC-1690	NA	1	1	TRUE
Cre01.g020223	173.492	1.94775	0.243709	3.47857e-06	CC-125	CC-1691	NA	1	1	TRUE
Cre01.g020223	173.492	2.59907	0.243952	9.85172e-13	CC-4532	CC-1691	NA	1	1	TRUE
Cre01.g020223	173.492	-3.48171	0.244617	0	CC-4533	CC-4532	NA	1	1	TRUE
Cre01.g020305	2318.05	-1.21194	0.128164	0.00759143	CC-4532	CC-124	NA	1	1	TRUE
Cre01.g020305	2318.05	-1.26185	0.128329	0.00306348	CC-4532	CC-1690	NA	1	1	TRUE
Cre01.g020305	2318.05	1.4704	0.127036	7.62003e-06	CC-125	CC-1691	NA	1	1	TRUE
Cre01.g020305	2318.05	1.43924	0.126836	1.87816e-05	CC-4533	CC-1691	NA	1	1	TRUE
Cre01.g020305	2318.05	1.71123	0.127848	6.13395e-10	CC-125	CC-4532	NA	1	1	TRUE
Cre01.g020305	2318.05	1.68552	0.12766	1.4516e-09	CC-4533	CC-4532	NA	1	1	TRUE
Cre01.g020350	2292.99	1.45411	0.0828825	9.55426e-10	CC-125	CC-4532	NA	1	1	TRUE
Cre01.g020350	2292.99	1.26599	0.0828023	5.13041e-05	CC-4533	CC-4532	NA	1	1	TRUE
Cre01.g020701	28.4279	-2.90003	0.287797	8.39668e-13	CC-1690	CC-1009	NA	1	1	TRUE
Cre01.g020701	28.4279	-2.26699	0.217116	1.22098e-10	CC-125	CC-1009	NA	1	1	TRUE
Cre01.g020701	28.4279	-2.67002	0.261127	2.64574e-12	CC-4532	CC-1009	NA	1	1	TRUE
Cre01.g020701	28.4279	-3.02812	0.265268	4.09015e-16	CC-1691	CC-1009	NA	1	1	TRUE
Cre01.g020701	28.4279	-2.36691	0.212509	2.4923e-12	CC-4533	CC-1009	NA	1	1	TRUE
Cre01.g020701	28.4279	3.48662	0.297657	6.85597e-19	CC-1009	CC-124	NA	1	1	TRUE
Cre01.g020750	132.41	-1.44408	0.126268	1.58799e-05	CC-125	CC-1009	NA	1	1	TRUE
Cre01.g020750	132.41	1.23609	0.131566	0.00482104	CC-1690	CC-124	NA	1	1	TRUE
Cre01.g020750	132.41	-1.51117	0.127208	1.52815e-06	CC-125	CC-1690	NA	1	1	TRUE
Cre01.g020850	159.402	-1.3821	0.211925	0.00471178	CC-1690	CC-124	NA	1	1	TRUE
Cre01.g020850	159.402	1.93507	0.207245	1.79137e-07	CC-125	CC-1690	NA	1	1	TRUE
Cre01.g020850	159.402	1.50289	0.212428	0.00115382	CC-4532	CC-1690	NA	1	1	TRUE
Cre01.g020850	159.402	1.68801	0.209945	4.53769e-05	CC-1691	CC-1690	NA	1	1	TRUE
Cre01.g020850	159.402	1.81147	0.206892	2.95542e-06	CC-4533	CC-1690	NA	1	1	TRUE
Cre01.g020950	668.179	1.50146	0.228054	0.0019262	CC-4532	CC-1690	NA	1	1	TRUE
Cre01.g021700	881.443	1.4238	0.271854	0.00848675	CC-1691	CC-124	NA	1	1	TRUE
Cre01.g021700	881.443	-1.94515	0.271378	1.8506e-05	CC-125	CC-1691	NA	1	1	TRUE
Cre01.g021700	881.443	-1.76005	0.270667	0.000194188	CC-4533	CC-1691	NA	1	1	TRUE
Cre01.g021700	881.443	-1.60214	0.271862	0.00123253	CC-125	CC-4532	NA	1	1	TRUE
Cre01.g021700	881.443	-1.42572	0.269726	0.00669927	CC-4533	CC-4532	NA	1	1	TRUE
Cre01.g021800	11.9763	1.76845	0.390556	0.00356362	CC-4532	CC-124	NA	1	1	TRUE
Cre01.g021800	11.9763	5.27961	0.974164	3.7917e-07	CC-4532	CC-1690	NA	1	1	TRUE
Cre01.g021800	11.9763	-4.18237	0.543472	1.27673e-10	CC-125	CC-4532	NA	1	1	TRUE
Cre01.g021800	11.9763	-6.08815	0.847366	3.90882e-11	CC-4533	CC-4532	NA	1	1	TRUE
Cre01.g021950	294.182	-1.61618	0.19588	6.52636e-05	CC-1690	CC-124	NA	1	1	TRUE
Cre01.g021950	294.182	1.65435	0.195495	3.49369e-05	CC-1691	CC-1690	NA	1	1	TRUE
Cre01.g021950	294.182	1.55042	0.194119	0.000193095	CC-4533	CC-1690	NA	1	1	TRUE
Cre01.g022000	38.9016	2.49505	0.379193	3.23727e-06	CC-4533	CC-1009	NA	1	1	TRUE
Cre01.g022000	38.9016	-1.72342	0.389546	0.00420809	CC-1009	CC-124	NA	1	1	TRUE
Cre01.g022000	38.9016	2.03976	0.348078	0.000135413	CC-4533	CC-125	NA	1	1	TRUE
Cre01.g022000	38.9016	1.74213	0.349758	0.00180535	CC-4533	CC-1691	NA	1	1	TRUE
Cre01.g022000	38.9016	2.29142	0.368683	1.50885e-05	CC-4533	CC-4532	NA	1	1	TRUE
Cre01.g022100	443.886	1.30132	0.151708	0.00289964	CC-125	CC-124	NA	1	1	TRUE
Cre01.g022100	443.886	1.44827	0.154809	0.000166224	CC-125	CC-1690	NA	1	1	TRUE
Cre01.g022200	65.1437	-1.60301	0.338398	0.00502124	CC-1690	CC-124	NA	1	1	TRUE
Cre01.g022200	65.1437	1.59845	0.336567	0.00529959	CC-1691	CC-1690	NA	1	1	TRUE
Cre01.g022350	302.796	1.31478	0.217064	0.00991902	CC-125	CC-1690	NA	1	1	TRUE
Cre01.g022350	302.796	1.45433	0.219198	0.00275654	CC-4532	CC-1690	NA	1	1	TRUE
Cre01.g022500	311.524	1.23375	0.116281	0.00255247	CC-125	CC-1690	NA	1	1	TRUE
Cre01.g022666	22.2323	-3.73887	0.466248	8.98559e-11	CC-125	CC-1009	NA	1	1	TRUE
Cre01.g022666	22.2323	-3.27343	0.420966	1.7702e-09	CC-4533	CC-1009	NA	1	1	TRUE
Cre01.g022666	22.2323	-2.6403	0.480121	2.3239e-05	CC-125	CC-124	NA	1	1	TRUE
Cre01.g022666	22.2323	-2.16723	0.438099	0.000369446	CC-4533	CC-124	NA	1	1	TRUE
Cre01.g022666	22.2323	-3.09711	0.47746	3.60469e-07	CC-125	CC-1690	NA	1	1	TRUE
Cre01.g022666	22.2323	-2.63049	0.433872	5.8908e-06	CC-4533	CC-1690	NA	1	1	TRUE
Cre01.g022666	22.2323	-2.08759	0.490251	0.00144281	CC-125	CC-1691	NA	1	1	TRUE
Cre01.g022666	22.2323	-2.25057	0.492709	0.000501206	CC-125	CC-4532	NA	1	1	TRUE
Cre01.g022666	22.2323	-1.80315	0.445529	0.00405586	CC-4533	CC-4532	NA	1	1	TRUE
Cre01.g022681	32.8295	-2.00651	0.362141	0.000251286	CC-125	CC-1009	NA	1	1	TRUE
Cre01.g022681	32.8295	-2.74227	0.373923	8.64416e-08	CC-4533	CC-1009	NA	1	1	TRUE
Cre01.g022681	32.8295	-1.85169	0.385297	0.00150748	CC-4533	CC-124	NA	1	1	TRUE
Cre01.g022681	32.8295	-1.63321	0.367257	0.00539543	CC-125	CC-1690	NA	1	1	TRUE
Cre01.g022681	32.8295	-2.36203	0.381032	1.37642e-05	CC-4533	CC-1690	NA	1	1	TRUE
Cre01.g022700	231.525	-1.49281	0.201694	0.000785759	CC-1690	CC-1009	NA	1	1	TRUE
Cre01.g022700	231.525	-1.45042	0.195199	0.00101329	CC-125	CC-1009	NA	1	1	TRUE
Cre01.g022700	231.525	-4.11732	0.220989	0	CC-4533	CC-1009	NA	1	1	TRUE
Cre01.g022700	231.525	2.08363	0.203264	2.85776e-09	CC-1009	CC-124	NA	1	1	TRUE
Cre01.g022700	231.525	2.13333	0.203033	6.78257e-10	CC-4532	CC-124	NA	1	1	TRUE
Cre01.g022700	231.525	1.92014	0.203068	2.0807e-07	CC-1691	CC-124	NA	1	1	TRUE
Cre01.g022700	231.525	-1.97603	0.23126	6.82948e-07	CC-4533	CC-124	NA	1	1	TRUE
Cre01.g022700	231.525	-2.62479	0.223776	9.51465e-15	CC-4533	CC-125	NA	1	1	TRUE
Cre01.g022700	231.525	1.54076	0.201515	0.000379527	CC-4532	CC-1690	NA	1	1	TRUE
Cre01.g022700	231.525	1.3279	0.201055	0.00758744	CC-1691	CC-1690	NA	1	1	TRUE
Cre01.g022700	231.525	-2.5809	0.229313	8.98899e-14	CC-4533	CC-1690	NA	1	1	TRUE
Cre01.g022700	231.525	-1.28462	0.194596	0.00914185	CC-125	CC-1691	NA	1	1	TRUE
Cre01.g022700	231.525	-3.95986	0.220649	0	CC-4533	CC-1691	NA	1	1	TRUE
Cre01.g022700	231.525	-1.4958	0.195113	0.000497545	CC-125	CC-4532	NA	1	1	TRUE
Cre01.g022700	231.525	-4.17131	0.220638	0	CC-4533	CC-4532	NA	1	1	TRUE
Cre01.g022750	212.369	1.28542	0.20037	0.00957541	CC-125	CC-1009	1-B	1	2	FALSE
Cre01.g022750	212.369	2.0938	0.210943	5.3468e-09	CC-125	CC-1690	1-B	1	1	TRUE
Cre01.g022750	212.369	1.94577	0.210872	1.79609e-07	CC-4533	CC-1690	1-B	1	1	TRUE
Cre01.g022850	307.568	2.29866	0.280632	1.12295e-07	CC-4533	CC-1009	1-B	1	2	FALSE
Cre01.g022850	307.568	-1.8126	0.2825	0.000199615	CC-1009	CC-124	1-B	2	1	FALSE
Cre01.g022850	307.568	-1.62309	0.281358	0.00167388	CC-4532	CC-124	1-B	1	1	TRUE
Cre01.g022850	307.568	1.59793	0.275612	0.00174239	CC-4533	CC-125	1-B	1	1	TRUE
Cre01.g022850	307.568	2.11435	0.278858	1.8739e-06	CC-4533	CC-4532	1-B	1	1	TRUE
Cre01.g022900	60.7184	-1.82078	0.19769	8.17454e-07	CC-125	CC-1690	1-B	1	1	TRUE
Cre01.g022950	47.7951	-4.77638	0.307277	0	CC-125	CC-1009	1-B	1	2	FALSE
Cre01.g022950	47.7951	-4.27545	0.326229	0	CC-4532	CC-1009	1-B	1	2	FALSE
Cre01.g022950	47.7951	-3.53634	0.216699	0	CC-4533	CC-1009	1-B	1	2	FALSE
Cre01.g022950	47.7951	2.61098	0.251492	2.40241e-12	CC-1691	CC-124	1-B	2	1	FALSE
Cre01.g022950	47.7951	3.37954	0.248317	7.5014e-24	CC-1009	CC-124	1-B	2	1	FALSE
Cre01.g022950	47.7951	2.36286	0.260031	3.6339e-09	CC-1690	CC-124	1-B	1	1	TRUE
Cre01.g022950	47.7951	-3.76625	0.31659	0	CC-125	CC-1690	1-B	1	1	TRUE
Cre01.g022950	47.7951	-3.25439	0.334429	3.49641e-13	CC-4532	CC-1690	1-B	1	1	TRUE
Cre01.g022950	47.7951	-2.52552	0.229816	6.12562e-13	CC-4533	CC-1690	1-B	1	1	TRUE
Cre01.g022950	47.7951	-4.01132	0.309625	0	CC-125	CC-1691	1-B	1	2	FALSE
Cre01.g022950	47.7951	-2.77457	0.220302	1.12202e-17	CC-4533	CC-1691	1-B	1	2	FALSE
Cre01.g022950	47.7951	-3.50783	0.328572	4.50414e-16	CC-4532	CC-1691	1-B	1	2	FALSE
Cre01.g023150	593.076	1.56999	0.274096	0.00185847	CC-4533	CC-1009	1-B	1	2	FALSE
Cre01.g023300	96.2491	-1.66472	0.176018	5.24772e-06	CC-4533	CC-1690	1-B	1	1	TRUE
Cre01.g023350	834.481	-1.21787	0.0859106	0.000468933	CC-4533	CC-1009	1-B	1	2	FALSE
Cre01.g023350	834.481	-1.15843	0.0864491	0.00398491	CC-4533	CC-1690	1-B	1	1	TRUE
Cre01.g023450	92.2793	2.53666	0.305781	1.38004e-08	CC-4533	CC-1009	1-B	1	2	FALSE
Cre01.g023450	92.2793	1.9478	0.313579	0.000113602	CC-1690	CC-1009	1-B	1	2	FALSE
Cre01.g023450	92.2793	-1.77708	0.295222	0.000403729	CC-1691	CC-124	1-B	2	1	FALSE
Cre01.g023450	92.2793	-2.24248	0.309813	2.49787e-06	CC-1009	CC-124	1-B	2	1	FALSE
Cre01.g023450	92.2793	1.52024	0.280656	0.00390806	CC-4533	CC-125	1-B	1	1	TRUE
Cre01.g023450	92.2793	-1.48627	0.297753	0.00750251	CC-1691	CC-1690	1-B	2	1	FALSE
Cre01.g023450	92.2793	2.07337	0.290558	7.65585e-06	CC-4533	CC-1691	1-B	1	2	FALSE
Cre01.g023450	92.2793	1.67225	0.287926	0.0010093	CC-4533	CC-4532	1-B	1	1	TRUE
Cre01.g023800	281.408	-1.26029	0.121419	0.00205755	CC-1690	CC-1009	1-B	1	2	FALSE
Cre01.g023800	281.408	1.31401	0.119568	0.000467947	CC-1691	CC-1690	1-B	2	1	FALSE
Cre01.g023950	127.713	1.35174	0.177319	0.00332214	CC-1691	CC-124	1-B	2	1	FALSE
Cre01.g023950	127.713	1.27841	0.175249	0.00739484	CC-125	CC-124	1-B	1	1	TRUE
Cre01.g023950	127.713	1.2699	0.182038	0.00928613	CC-125	CC-1690	1-B	1	1	TRUE
Cre01.g023950	127.713	1.34326	0.184009	0.00417872	CC-1691	CC-1690	1-B	2	1	FALSE
Cre01.g024050	215.651	2.89339	0.262338	1.16291e-14	CC-125	CC-1009	1-B	1	2	FALSE
Cre01.g024050	215.651	2.81767	0.262045	5.6904e-14	CC-4533	CC-1009	1-B	1	2	FALSE
Cre01.g024050	215.651	2.55166	0.257224	3.48555e-11	CC-4533	CC-124	1-B	1	1	TRUE
Cre01.g024050	215.651	2.63059	0.257135	6.32291e-12	CC-125	CC-124	1-B	1	1	TRUE
Cre01.g024050	215.651	2.1277	0.256516	3.40978e-07	CC-125	CC-1690	1-B	1	1	TRUE
Cre01.g024050	215.651	2.05031	0.256503	1.35727e-06	CC-4533	CC-1690	1-B	1	1	TRUE
Cre01.g024050	215.651	2.6735	0.256452	1.26307e-12	CC-125	CC-1691	1-B	1	2	FALSE
Cre01.g024050	215.651	2.59672	0.256274	9.06735e-12	CC-4533	CC-1691	1-B	1	2	FALSE
Cre01.g024050	215.651	1.97861	0.253807	3.4926e-06	CC-125	CC-4532	1-B	1	1	TRUE
Cre01.g024050	215.651	1.90615	0.252937	1.19604e-05	CC-4533	CC-4532	1-B	1	1	TRUE
Cre01.g024300	319.5	1.20962	0.10365	0.00257901	CC-125	CC-124	1-B	1	1	TRUE
Cre01.g024500	112.144	2.15473	0.276428	1.03179e-06	CC-4533	CC-1009	1-B	1	2	FALSE
Cre01.g024500	112.144	-2.24312	0.265157	9.87863e-08	CC-125	CC-124	1-B	1	1	TRUE
Cre01.g024500	112.144	-2.35715	0.27831	3.06183e-08	CC-1009	CC-124	1-B	2	1	FALSE
Cre01.g024500	112.144	-1.79544	0.268833	0.000168408	CC-4532	CC-124	1-B	1	1	TRUE
Cre01.g024500	112.144	2.03247	0.264024	3.23742e-06	CC-4533	CC-125	1-B	1	1	TRUE
Cre01.g024500	112.144	1.59839	0.265843	0.0013407	CC-4533	CC-4532	1-B	1	1	TRUE
Cre01.g024750	281.346	-1.19902	0.111934	0.00415965	CC-125	CC-1009	1-B	1	2	FALSE
Cre01.g024800	95.0253	-3.01661	0.18726	0	CC-125	CC-1009	1-B	1	2	FALSE
Cre01.g024800	95.0253	-2.78731	0.175026	0	CC-4533	CC-1009	1-B	1	2	FALSE
Cre01.g024800	95.0253	-1.31972	0.166681	0.00335421	CC-4532	CC-1009	1-B	1	2	FALSE
Cre01.g024800	95.0253	1.58162	0.167062	2.4985e-05	CC-1009	CC-124	1-B	2	1	FALSE
Cre01.g024800	95.0253	-2.65577	0.187312	0	CC-125	CC-1691	1-B	1	2	FALSE
Cre01.g024800	95.0253	-2.43607	0.175193	1.28163e-18	CC-4533	CC-1691	1-B	1	2	FALSE
Cre01.g024850	34.6482	-1.79326	0.214756	8.37068e-06	CC-4533	CC-125	1-B	1	1	TRUE
Cre01.g024850	34.6482	-1.52202	0.235458	0.00139754	CC-4533	CC-1690	1-B	1	1	TRUE
Cre01.g025000	168.762	1.56206	0.123395	1.50291e-07	CC-4532	CC-1009	1-B	1	2	FALSE
Cre01.g025000	168.762	1.67584	0.124203	1.24912e-09	CC-1690	CC-1009	1-B	1	2	FALSE
Cre01.g025000	168.762	-1.32435	0.111768	0.00019319	CC-1691	CC-1690	1-B	2	1	FALSE
Cre01.g025000	168.762	1.21009	0.110926	0.00324865	CC-4532	CC-1691	1-B	1	2	FALSE
Cre01.g025025	9.77437	-1.73504	0.472007	0.00879406	CC-1691	CC-1690	1-B	2	1	FALSE
Cre01.g025050	2896.93	1.26362	0.106681	0.000656632	CC-125	CC-1690	1-B	1	1	TRUE
Cre01.g025050	2896.93	1.37973	0.10661	1.43487e-05	CC-4533	CC-1690	1-B	1	1	TRUE
Cre01.g025150	150.787	-1.58379	0.15858	8.3904e-06	CC-4533	CC-1690	1-B	1	1	TRUE
Cre01.g025150	150.787	-1.51262	0.157232	4.30425e-05	CC-4533	CC-4532	1-B	1	1	TRUE
Cre01.g025200	57.0678	1.80221	0.379929	0.0017831	CC-4532	CC-1009	1-B	1	2	FALSE
Cre01.g025200	57.0678	3.08005	0.363546	2.41759e-10	CC-125	CC-1009	1-B	1	2	FALSE
Cre01.g025200	57.0678	2.61586	0.370401	4.24301e-07	CC-1690	CC-1009	1-B	1	2	FALSE
Cre01.g025200	57.0678	-1.9004	0.351799	0.000533055	CC-4533	CC-124	1-B	1	1	TRUE
Cre01.g025200	57.0678	-2.49289	0.395888	6.08753e-06	CC-1691	CC-124	1-B	2	1	FALSE
Cre01.g025200	57.0678	-1.67273	0.375389	0.00494803	CC-1009	CC-124	1-B	2	1	FALSE
Cre01.g025200	57.0678	-3.30608	0.33783	1.61649e-13	CC-4533	CC-125	1-B	1	1	TRUE
Cre01.g025200	57.0678	-2.84914	0.344593	1.70316e-09	CC-4533	CC-1690	1-B	1	1	TRUE
Cre01.g025200	57.0678	-3.43759	0.389759	7.70184e-12	CC-1691	CC-1690	1-B	2	1	FALSE
Cre01.g025200	57.0678	2.63606	0.396846	8.5634e-07	CC-4532	CC-1691	1-B	1	2	FALSE
Cre01.g025200	57.0678	3.89411	0.383271	9.18578e-16	CC-125	CC-1691	1-B	1	2	FALSE
Cre01.g025200	57.0678	-2.0604	0.34968	0.000105306	CC-4533	CC-4532	1-B	1	1	TRUE
Cre01.g025350	315.71	1.63381	0.156343	1.3187e-06	CC-4532	CC-1009	1-B	1	2	FALSE
Cre01.g025350	315.71	1.66518	0.15289	4.45782e-07	CC-4533	CC-1009	1-B	1	2	FALSE
Cre01.g025350	315.71	1.77978	0.153348	1.00991e-08	CC-125	CC-1009	1-B	1	2	FALSE
Cre01.g025350	315.71	2.33109	0.154432	6.6132e-20	CC-1690	CC-1009	1-B	1	2	FALSE
Cre01.g025350	315.71	-1.58684	0.155558	7.46609e-06	CC-1009	CC-124	1-B	2	1	FALSE
Cre01.g025350	315.71	-1.76074	0.144963	3.29852e-09	CC-1691	CC-1690	1-B	2	1	FALSE
Cre01.g025350	315.71	1.20755	0.143587	0.00938921	CC-125	CC-1691	1-B	1	2	FALSE
Cre01.g025400	1126.29	1.34806	0.194709	0.00521688	CC-1691	CC-1690	1-B	2	1	FALSE
Cre01.g025551	278.673	1.33182	0.145457	0.00114352	CC-4533	CC-1690	1-B	1	1	TRUE
Cre01.g025551	278.673	1.55668	0.14791	6.57702e-06	CC-4532	CC-1690	1-B	1	1	TRUE
Cre01.g025650	89.6574	11.7948	2.54053	7.30533e-07	CC-4533	CC-1009	1-B	1	2	FALSE
Cre01.g025650	89.6574	-11.6977	3.11717	2.96159e-05	CC-1009	CC-124	1-B	2	1	FALSE
Cre01.g025650	89.6574	-6.61767	0.414904	0	CC-125	CC-124	1-B	1	1	TRUE
Cre01.g025650	89.6574	-8.275	0.813035	0	CC-1691	CC-124	1-B	2	1	FALSE
Cre01.g025650	89.6574	-8.52458	0.97014	1.62201e-16	CC-4532	CC-124	1-B	1	1	TRUE
Cre01.g025650	89.6574	-8.27951	0.968993	1.10759e-15	CC-1690	CC-124	1-B	1	1	TRUE
Cre01.g025650	89.6574	7.13742	0.413429	2.05538e-52	CC-4533	CC-125	1-B	1	1	TRUE
Cre01.g025650	89.6574	8.80117	0.963958	5.59247e-18	CC-4533	CC-1690	1-B	1	1	TRUE
Cre01.g025650	89.6574	8.79445	0.809688	1.83191e-24	CC-4533	CC-1691	1-B	1	2	FALSE
Cre01.g025650	89.6574	9.04296	0.964046	2.42338e-19	CC-4533	CC-4532	1-B	1	1	TRUE
Cre01.g025750	75.3293	6.4344	0.560372	2.26441e-24	CC-1690	CC-1009	1-B	1	2	FALSE
Cre01.g025750	75.3293	5.61836	0.560086	9.36486e-19	CC-125	CC-1009	1-B	1	2	FALSE
Cre01.g025750	75.3293	-2.77405	0.418454	5.83411e-07	CC-4533	CC-124	1-B	1	1	TRUE
Cre01.g025750	75.3293	1.73375	0.355548	0.00227421	CC-125	CC-124	1-B	1	1	TRUE
Cre01.g025750	75.3293	-3.72861	0.571107	5.31577e-08	CC-1009	CC-124	1-B	2	1	FALSE
Cre01.g025750	75.3293	-4.23317	0.590091	1.18338e-09	CC-1691	CC-124	1-B	2	1	FALSE
Cre01.g025750	75.3293	2.55572	0.355322	3.62388e-07	CC-1690	CC-124	1-B	1	1	TRUE
Cre01.g025750	75.3293	-1.93166	0.428529	0.00188819	CC-4532	CC-124	1-B	1	1	TRUE
Cre01.g025750	75.3293	-4.65194	0.402594	0	CC-4533	CC-125	1-B	1	1	TRUE
Cre01.g025750	75.3293	-5.46264	0.402425	0	CC-4533	CC-1690	1-B	1	1	TRUE
Cre01.g025750	75.3293	-6.92951	0.58081	0	CC-1691	CC-1690	1-B	2	1	FALSE
Cre01.g025750	75.3293	-4.65033	0.411028	0	CC-4532	CC-1690	1-B	1	1	TRUE
Cre01.g025750	75.3293	6.10759	0.57864	7.41295e-21	CC-125	CC-1691	1-B	1	2	FALSE
Cre01.g025750	75.3293	3.84016	0.411484	1.0806e-13	CC-125	CC-4532	1-B	1	1	TRUE
Cre01.g025767	73.7354	1.78037	0.241471	4.53213e-05	CC-4533	CC-1009	1-B	1	2	FALSE
Cre01.g025767	73.7354	2.2564	0.235645	2.44405e-09	CC-4533	CC-125	1-B	1	1	TRUE
Cre01.g025767	73.7354	2.12003	0.247048	1.7589e-07	CC-4533	CC-4532	1-B	1	1	TRUE
Cre01.g025850	672.437	1.34294	0.20058	0.00571615	CC-4533	CC-124	1-B	1	1	TRUE
Cre01.g025850	672.437	1.29858	0.201165	0.00966644	CC-4533	CC-1690	1-B	1	1	TRUE
Cre01.g025983	59.4084	-2.24386	0.410221	0.000117789	CC-1691	CC-1009	1-B	2	2	TRUE
Cre01.g025983	59.4084	3.27445	0.395115	1.76342e-10	CC-125	CC-1691	1-B	1	2	FALSE
Cre01.g025983	59.4084	1.60014	0.365346	0.00593299	CC-125	CC-4532	1-B	1	1	TRUE
Cre01.g026050	922.587	1.48797	0.159666	9.80434e-05	CC-1691	CC-124	1-B	2	1	FALSE
Cre01.g026050	922.587	-1.61061	0.158695	4.40928e-06	CC-125	CC-1691	1-B	1	2	FALSE
Cre01.g026050	922.587	-1.40645	0.157958	0.000411618	CC-4533	CC-1691	1-B	1	2	FALSE
Cre01.g026100	137.793	1.44535	0.191224	0.00119821	CC-1690	CC-1009	1-B	1	2	FALSE
Cre01.g026100	137.793	-1.4229	0.186333	0.00136501	CC-1691	CC-1690	1-B	2	1	FALSE
Cre01.g026200	68.2796	1.51149	0.270228	0.00314025	CC-4533	CC-1009	1-B	1	2	FALSE
Cre01.g026200	68.2796	1.67511	0.271569	0.000597771	CC-125	CC-1009	1-B	1	2	FALSE
Cre01.g026200	68.2796	1.79518	0.278569	0.00021036	CC-1690	CC-1009	1-B	1	2	FALSE
Cre01.g026200	68.2796	-1.70037	0.275233	0.000604399	CC-1009	CC-124	1-B	2	1	FALSE
Cre01.g026200	68.2796	-1.76163	0.267555	0.000225435	CC-1691	CC-124	1-B	2	1	FALSE
Cre01.g026200	68.2796	-1.85756	0.270337	6.75969e-05	CC-1691	CC-1690	1-B	2	1	FALSE
Cre01.g026200	68.2796	1.74214	0.263217	0.000216171	CC-125	CC-1691	1-B	1	2	FALSE
Cre01.g026200	68.2796	1.57284	0.262493	0.00149165	CC-4533	CC-1691	1-B	1	2	FALSE
Cre01.g026400	76.282	-1.85385	0.198112	5.83193e-07	CC-4533	CC-1009	1-B	1	2	FALSE
Cre01.g026400	76.282	-1.50277	0.19567	0.000440741	CC-125	CC-1009	1-B	1	2	FALSE
Cre01.g026400	76.282	-1.49924	0.199996	0.0006599	CC-4533	CC-124	1-B	1	1	TRUE
Cre01.g026400	76.282	1.30736	0.173497	0.00518029	CC-1690	CC-124	1-B	1	1	TRUE
Cre01.g026400	76.282	-2.5049	0.186471	1.10956e-17	CC-125	CC-1690	1-B	1	1	TRUE
Cre01.g026400	76.282	-2.8514	0.189125	0	CC-4533	CC-1690	1-B	1	1	TRUE
Cre01.g026400	76.282	-1.7947	0.188269	6.31752e-07	CC-125	CC-1691	1-B	1	2	FALSE
Cre01.g026400	76.282	-2.14067	0.190856	4.42393e-11	CC-4533	CC-1691	1-B	1	2	FALSE
Cre01.g026400	76.282	-1.55752	0.201093	0.000257297	CC-4533	CC-4532	1-B	1	1	TRUE
Cre01.g026500	87.531	-1.49875	0.245386	0.00293305	CC-4532	CC-124	1-B	1	1	TRUE
Cre01.g026500	87.531	-1.58278	0.247593	0.00106817	CC-1009	CC-124	1-B	2	1	FALSE
Cre01.g026500	87.531	-1.98259	0.258278	5.11319e-06	CC-1690	CC-124	1-B	1	1	TRUE
Cre01.g026600	2234.29	-1.46064	0.147955	8.87628e-05	CC-1691	CC-1690	1-B	2	1	FALSE
Cre01.g026650	155.772	-1.40153	0.155985	0.000557642	CC-1009	CC-124	1-B	2	1	FALSE
Cre01.g026650	155.772	-1.32888	0.151626	0.00173585	CC-1691	CC-124	1-B	2	1	FALSE
Cre01.g026650	155.772	-2.00486	0.163637	2.0585e-11	CC-4532	CC-124	1-B	1	1	TRUE
Cre01.g026650	155.772	-1.42941	0.148544	0.000176194	CC-125	CC-124	1-B	1	1	TRUE
Cre01.g027000	34250.3	-1.3817	0.192037	0.00354884	CC-4532	CC-1690	1-B	1	1	TRUE
Cre01.g027000	34250.3	-1.41443	0.191944	0.00184657	CC-1691	CC-1690	1-B	2	1	FALSE
Cre01.g027000	34250.3	1.3162	0.192028	0.0067068	CC-4533	CC-1691	1-B	1	2	FALSE
Cre01.g027000	34250.3	1.29095	0.191575	0.00785867	CC-4533	CC-4532	1-B	1	1	TRUE
Cre01.g027150	385.948	1.35823	0.137859	0.000442095	CC-125	CC-1690	1-B	1	1	TRUE
Cre01.g027150	385.948	1.29681	0.137478	0.00164397	CC-4533	CC-1690	1-B	1	1	TRUE
Cre01.g027200	372.36	1.48657	0.211496	0.00119816	CC-125	CC-124	1-B	1	1	TRUE
Cre01.g027250	157.749	1.5206	0.185858	0.000273846	CC-1691	CC-1690	1-B	2	1	FALSE
Cre01.g027250	157.749	-1.63745	0.184729	1.84255e-05	CC-4532	CC-1691	1-B	1	2	FALSE
Cre01.g027300	164.412	-5.58664	0.29892	0	CC-4532	CC-1009	1-B	1	2	FALSE
Cre01.g027300	164.412	-3.83358	0.203867	0	CC-1690	CC-1009	1-B	1	2	FALSE
Cre01.g027300	164.412	-6.25237	0.27351	0	CC-4533	CC-1009	1-B	1	2	FALSE
Cre01.g027300	164.412	-5.39754	0.234235	0	CC-125	CC-1009	1-B	1	2	FALSE
Cre01.g027300	164.412	5.86967	0.249042	2.48489e-87	CC-1691	CC-124	1-B	2	1	FALSE
Cre01.g027300	164.412	5.13357	0.250757	2.81699e-63	CC-1009	CC-124	1-B	2	1	FALSE
Cre01.g027300	164.412	4.57593	0.201721	1.71691e-72	CC-1691	CC-1690	1-B	2	1	FALSE
Cre01.g027300	164.412	-6.14069	0.232523	0	CC-125	CC-1691	1-B	1	2	FALSE
Cre01.g027300	164.412	-6.33059	0.297713	0	CC-4532	CC-1691	1-B	1	2	FALSE
Cre01.g027300	164.412	-6.99542	0.272191	0	CC-4533	CC-1691	1-B	1	2	FALSE
Cre01.g027350	163.446	-1.40983	0.182676	0.00127418	CC-1690	CC-124	1-B	1	1	TRUE
Cre01.g027350	163.446	1.35587	0.1795	0.00265417	CC-4533	CC-1690	1-B	1	1	TRUE
Cre01.g027400	70.5142	2.22356	0.320983	5.93644e-06	CC-4533	CC-1009	1-B	1	2	FALSE
Cre01.g027400	70.5142	-1.696	0.305798	0.00129465	CC-125	CC-124	1-B	1	1	TRUE
Cre01.g027400	70.5142	-1.95208	0.326134	0.000177671	CC-1009	CC-124	1-B	2	1	FALSE
Cre01.g027400	70.5142	1.95941	0.301706	6.154e-05	CC-4533	CC-125	1-B	1	1	TRUE
Cre01.g027500	66.9185	-1.73581	0.187379	3.55193e-06	CC-4533	CC-1009	1-B	1	2	FALSE
Cre01.g027500	66.9185	-2.01888	0.199429	8.13635e-09	CC-125	CC-1009	1-B	1	2	FALSE
Cre01.g027500	66.9185	-1.35621	0.204176	0.00522336	CC-125	CC-124	1-B	1	1	TRUE
Cre01.g027500	66.9185	-1.33398	0.195398	0.00547018	CC-4533	CC-1690	1-B	1	1	TRUE
Cre01.g027500	66.9185	-1.6157	0.206923	0.000129095	CC-125	CC-1690	1-B	1	1	TRUE
Cre01.g027500	66.9185	-1.449	0.18658	0.000758449	CC-4533	CC-1691	1-B	1	2	FALSE
Cre01.g027500	66.9185	-1.73551	0.198649	7.82142e-06	CC-125	CC-1691	1-B	1	2	FALSE
Cre01.g027500	66.9185	-1.4222	0.205845	0.00211146	CC-125	CC-4532	1-B	1	1	TRUE
Cre01.g027700	102.079	-1.65619	0.162874	1.93631e-06	CC-4533	CC-1009	1-B	1	2	FALSE
Cre01.g027700	102.079	1.73434	0.200073	9.37358e-06	CC-1690	CC-124	1-B	1	1	TRUE
Cre01.g027700	102.079	2.29132	0.193024	4.9332e-13	CC-1009	CC-124	1-B	2	1	FALSE
Cre01.g027700	102.079	2.02609	0.192547	2.69435e-09	CC-1691	CC-124	1-B	2	1	FALSE
Cre01.g027700	102.079	2.23863	0.192856	3.30229e-12	CC-4532	CC-124	1-B	1	1	TRUE
Cre01.g027700	102.079	-1.39225	0.162118	0.000701974	CC-4533	CC-1691	1-B	1	2	FALSE
Cre01.g027700	102.079	-1.60636	0.162528	7.18722e-06	CC-4533	CC-4532	1-B	1	1	TRUE
Cre01.g027850	108.093	-1.2679	0.171103	0.00804358	CC-4533	CC-125	1-B	1	1	TRUE
Cre01.g027850	108.093	-1.60909	0.175686	2.05692e-05	CC-4533	CC-1690	1-B	1	1	TRUE
Cre01.g027900	89.161	1.47728	0.243339	0.00328101	CC-1690	CC-1009	1-B	1	2	FALSE
Cre01.g027900	89.161	1.40481	0.240394	0.00617491	CC-1690	CC-124	1-B	1	1	TRUE
Cre01.g027900	89.161	-1.85961	0.238682	1.10847e-05	CC-125	CC-1690	1-B	1	1	TRUE
Cre01.g027900	89.161	-1.98121	0.249735	3.07441e-06	CC-4532	CC-1690	1-B	1	1	TRUE
Cre01.g027900	89.161	-2.19529	0.239674	1.44999e-08	CC-4533	CC-1690	1-B	1	1	TRUE
Cre01.g028000	48.312	-2.02622	0.372399	0.000299394	CC-1690	CC-1009	1-B	1	2	FALSE
Cre01.g028000	48.312	-1.56286	0.374821	0.00904477	CC-1690	CC-124	1-B	1	1	TRUE
Cre01.g028000	48.312	1.84476	0.373436	0.00157405	CC-4532	CC-1690	1-B	1	1	TRUE
Cre01.g028000	48.312	2.90772	0.362481	3.04169e-09	CC-1691	CC-1690	1-B	2	1	FALSE
Cre01.g028000	48.312	-2.2399	0.310363	1.97899e-06	CC-125	CC-1691	1-B	1	2	FALSE
Cre01.g028000	48.312	-1.81899	0.29933	0.000256173	CC-4533	CC-1691	1-B	1	2	FALSE
Cre01.g028200	1293.58	-1.33099	0.0845437	2.86885e-06	CC-1691	CC-1009	1-B	2	2	TRUE
Cre01.g028200	1293.58	-1.20946	0.0829807	0.000493739	CC-4533	CC-1009	1-B	1	2	FALSE
Cre01.g028200	1293.58	-1.4183	0.0853249	2.20845e-08	CC-4532	CC-1009	1-B	1	2	FALSE
Cre01.g028200	1293.58	1.4407	0.0848683	6.36305e-09	CC-1009	CC-124	1-B	2	1	FALSE
Cre01.g028300	532.107	1.34971	0.11776	0.000124033	CC-4533	CC-1009	1-B	1	2	FALSE
Cre01.g028300	532.107	1.70499	0.117767	4.13215e-11	CC-125	CC-1009	1-B	1	2	FALSE
Cre01.g028300	532.107	1.30923	0.116326	0.00037714	CC-4533	CC-124	1-B	1	1	TRUE
Cre01.g028300	532.107	1.66571	0.116155	2.82662e-10	CC-125	CC-124	1-B	1	1	TRUE
Cre01.g028300	532.107	1.73883	0.11596	3.57952e-12	CC-125	CC-1691	1-B	1	2	FALSE
Cre01.g028300	532.107	1.38357	0.116026	3.53906e-05	CC-4533	CC-1691	1-B	1	2	FALSE
Cre01.g028400	139.016	-1.30714	0.172648	0.00414096	CC-125	CC-1009	1-B	1	2	FALSE
Cre01.g028650	480.026	-7.37901	0.379107	0	CC-4532	CC-1009	1-B	1	2	FALSE
Cre01.g028650	480.026	-7.00367	0.379502	0	CC-4532	CC-124	1-B	1	1	TRUE
Cre01.g028650	480.026	-6.44202	0.380494	0	CC-4532	CC-1690	1-B	1	1	TRUE
Cre01.g028650	480.026	-6.89355	0.379431	0	CC-4532	CC-1691	1-B	1	2	FALSE
Cre01.g028650	480.026	7.01999	0.377658	9.57881e-60	CC-125	CC-4532	1-B	1	1	TRUE
Cre01.g028650	480.026	6.65991	0.377666	1.27794e-53	CC-4533	CC-4532	1-B	1	1	TRUE
Cre01.g028850	1536.08	-1.59429	0.19159	7.94784e-05	CC-4533	CC-1009	1-B	1	2	FALSE
Cre01.g028850	1536.08	1.40674	0.190051	0.00182933	CC-125	CC-124	1-B	1	1	TRUE
Cre01.g028850	1536.08	-1.38064	0.192	0.00292309	CC-4533	CC-124	1-B	1	1	TRUE
Cre01.g028850	1536.08	-2.83398	0.190655	0	CC-4533	CC-125	1-B	1	1	TRUE
Cre01.g028850	1536.08	-1.31513	0.190377	0.00725341	CC-1691	CC-1690	1-B	2	1	FALSE
Cre01.g028850	1536.08	-2.47761	0.191207	1.64019e-16	CC-4533	CC-1690	1-B	1	1	TRUE
Cre01.g028850	1536.08	1.66805	0.190375	1.68273e-05	CC-125	CC-1691	1-B	1	2	FALSE
Cre01.g028850	1536.08	-2.20814	0.191058	5.04582e-12	CC-4533	CC-4532	1-B	1	1	TRUE
Cre01.g028900	215.656	-1.29542	0.184697	0.00647881	CC-4533	CC-1009	1-B	1	2	FALSE
Cre01.g028900	215.656	-2.25663	0.18029	9.09951e-14	CC-4533	CC-124	1-B	1	1	TRUE
Cre01.g028900	215.656	-1.46547	0.181096	0.000572799	CC-4533	CC-125	1-B	1	1	TRUE
Cre01.g028900	215.656	-1.48895	0.183335	0.000346922	CC-4533	CC-4532	1-B	1	1	TRUE
Cre01.g029000	198.95	1.81466	0.327832	0.000727259	CC-125	CC-124	1-B	1	1	TRUE
Cre01.g029000	198.95	-2.87661	0.327795	3.01425e-10	CC-4533	CC-125	1-B	1	1	TRUE
Cre01.g029000	198.95	1.92499	0.329669	0.000227801	CC-125	CC-1690	1-B	1	1	TRUE
Cre01.g029000	198.95	1.46422	0.327135	0.00951786	CC-125	CC-4532	1-B	1	1	TRUE
Cre01.g029100	156.419	1.62829	0.256846	0.000612322	CC-4533	CC-1009	1-B	1	2	FALSE
Cre01.g029100	156.419	1.80485	0.257351	7.61578e-05	CC-4533	CC-4532	1-B	1	1	TRUE
Cre01.g029200	119.422	2.7425	0.285997	2.25858e-11	CC-4533	CC-1009	1-B	1	2	FALSE
Cre01.g029200	119.422	-1.52474	0.281467	0.00459416	CC-4532	CC-124	1-B	1	1	TRUE
Cre01.g029200	119.422	-2.03628	0.290387	1.75653e-05	CC-1009	CC-124	1-B	2	1	FALSE
Cre01.g029200	119.422	2.06737	0.269202	2.3635e-06	CC-4533	CC-125	1-B	1	1	TRUE
Cre01.g029200	119.422	1.57728	0.271982	0.00186102	CC-4533	CC-1690	1-B	1	1	TRUE
Cre01.g029200	119.422	1.5539	0.267834	0.00208258	CC-4533	CC-1691	1-B	1	2	FALSE
Cre01.g029200	119.422	2.23442	0.276625	2.41794e-07	CC-4533	CC-4532	1-B	1	1	TRUE
Cre01.g029250	121.67	2.16494	0.431948	0.000316254	CC-125	CC-1009	1-B	1	2	FALSE
Cre01.g029250	121.67	1.70025	0.429577	0.00605017	CC-4533	CC-1009	1-B	1	2	FALSE
Cre01.g029250	121.67	4.14683	0.452526	8.50386e-14	CC-125	CC-124	1-B	1	1	TRUE
Cre01.g029250	121.67	1.96177	0.46843	0.00275967	CC-4532	CC-124	1-B	1	1	TRUE
Cre01.g029250	121.67	1.76662	0.468677	0.00702173	CC-1009	CC-124	1-B	2	1	FALSE
Cre01.g029250	121.67	3.67753	0.453933	1.1431e-10	CC-4533	CC-124	1-B	1	1	TRUE
Cre01.g029250	121.67	2.34893	0.433307	7.7264e-05	CC-125	CC-1690	1-B	1	1	TRUE
Cre01.g029250	121.67	1.87447	0.433969	0.00244992	CC-4533	CC-1690	1-B	1	1	TRUE
Cre01.g029250	121.67	2.66143	0.431192	4.29277e-06	CC-125	CC-1691	1-B	1	2	FALSE
Cre01.g029250	121.67	2.19076	0.432306	0.000238721	CC-4533	CC-1691	1-B	1	2	FALSE
Cre01.g029250	121.67	1.96532	0.430922	0.00117052	CC-125	CC-4532	1-B	1	1	TRUE
Cre01.g029400	190.65	1.55036	0.236737	0.00104919	CC-125	CC-1690	1-B	1	1	TRUE
Cre01.g029400	190.65	2.27814	0.236317	1.52009e-09	CC-1691	CC-1690	1-B	2	1	FALSE
Cre01.g029400	190.65	1.64451	0.235971	0.000281523	CC-4533	CC-1690	1-B	1	1	TRUE
Cre01.g029700	306.074	-2.29725	0.246748	3.9732e-09	CC-4532	CC-1009	1-B	1	2	FALSE
Cre01.g029700	306.074	1.88071	0.242394	1.30641e-05	CC-1009	CC-124	1-B	2	1	FALSE
Cre01.g029700	306.074	1.87063	0.241342	1.19898e-05	CC-125	CC-124	1-B	1	1	TRUE
Cre01.g029700	306.074	-1.61864	0.248651	0.000609388	CC-4532	CC-1691	1-B	1	2	FALSE
Cre01.g029700	306.074	1.76634	0.244978	7.51262e-05	CC-4533	CC-4532	1-B	1	1	TRUE
Cre01.g029700	306.074	2.28993	0.245221	3.23567e-09	CC-125	CC-4532	1-B	1	1	TRUE
Cre01.g029750	1590.93	1.53613	0.14964	1.8255e-05	CC-4532	CC-1690	1-B	1	1	TRUE
Cre01.g029750	1590.93	-1.38632	0.147483	0.000401691	CC-4533	CC-4532	1-B	1	1	TRUE
Cre01.g029950	1560.49	-1.53202	0.286851	0.00354223	CC-4533	CC-1009	1-B	1	2	FALSE
Cre01.g029950	1560.49	-1.83755	0.288375	0.000162823	CC-125	CC-1009	1-B	1	2	FALSE
Cre01.g029950	1560.49	-1.47636	0.288112	0.00587862	CC-125	CC-1691	1-B	1	2	FALSE
Cre01.g030000	40.3379	-5.2919	0.386498	0	CC-125	CC-1009	1-B	1	2	FALSE
Cre01.g030000	40.3379	-6.17284	0.462284	0	CC-4533	CC-1009	1-B	1	2	FALSE
Cre01.g030000	40.3379	-4.1379	0.344471	0	CC-4532	CC-1009	1-B	1	2	FALSE
Cre01.g030000	40.3379	-3.20862	0.292228	6.55496e-16	CC-1690	CC-1009	1-B	1	2	FALSE
Cre01.g030000	40.3379	2.64596	0.239432	1.18264e-13	CC-1009	CC-124	1-B	2	1	FALSE
Cre01.g030000	40.3379	2.51198	0.238122	4.71342e-12	CC-1691	CC-124	1-B	2	1	FALSE
Cre01.g030000	40.3379	3.08383	0.291396	1.3216e-14	CC-1691	CC-1690	1-B	2	1	FALSE
Cre01.g030000	40.3379	-5.15709	0.385459	0	CC-125	CC-1691	1-B	1	2	FALSE
Cre01.g030000	40.3379	-6.03924	0.461515	0	CC-4533	CC-1691	1-B	1	2	FALSE
Cre01.g030000	40.3379	-4.00411	0.34346	0	CC-4532	CC-1691	1-B	1	2	FALSE
Cre01.g030150	266.963	1.83153	0.32426	0.000561422	CC-1690	CC-1009	1-B	1	2	FALSE
Cre01.g030150	266.963	2.19919	0.321436	7.77283e-06	CC-4533	CC-1009	1-B	1	2	FALSE
Cre01.g030150	266.963	-1.61963	0.323768	0.00367825	CC-1009	CC-124	1-B	2	1	FALSE
Cre01.g030150	266.963	1.80083	0.318111	0.000656039	CC-4533	CC-125	1-B	1	1	TRUE
Cre01.g030150	266.963	-1.61031	0.322772	0.00464786	CC-4532	CC-1690	1-B	1	1	TRUE
Cre01.g030150	266.963	1.72539	0.318055	0.00106234	CC-4533	CC-1691	1-B	1	2	FALSE
Cre01.g030150	266.963	1.98859	0.319567	8.44096e-05	CC-4533	CC-4532	1-B	1	1	TRUE
Cre01.g030250	233.945	-1.24925	0.108628	0.00123036	CC-4533	CC-125	1-B	1	1	TRUE
Cre01.g030250	233.945	-1.19006	0.111218	0.00561588	CC-4533	CC-1691	1-B	1	2	FALSE
Cre01.g030250	233.945	-1.47448	0.1111	5.4592e-07	CC-4533	CC-4532	1-B	1	1	TRUE
Cre01.g030350	9.95663	-3.91775	0.676139	4.01111e-07	CC-125	CC-1009	1-B	1	2	FALSE
Cre01.g030350	9.95663	-1.99113	0.582472	0.00558702	CC-4532	CC-1009	1-B	1	2	FALSE
Cre01.g030350	9.95663	-3.04596	0.56628	1.16118e-05	CC-4533	CC-1009	1-B	1	2	FALSE
Cre01.g030350	9.95663	2.49752	0.590473	0.000630331	CC-1009	CC-124	1-B	2	1	FALSE
Cre01.g030350	9.95663	2.17539	0.602697	0.00321156	CC-1690	CC-124	1-B	1	1	TRUE
Cre01.g030350	9.95663	-3.61594	0.683747	4.14074e-06	CC-125	CC-1690	1-B	1	1	TRUE
Cre01.g030350	9.95663	-2.74239	0.576941	9.8135e-05	CC-4533	CC-1690	1-B	1	1	TRUE
Cre01.g030350	9.95663	-2.64255	0.699046	0.000976658	CC-125	CC-1691	1-B	1	2	FALSE
Cre01.g030750	488.363	1.48011	0.21302	0.00162614	CC-4532	CC-1690	1-B	1	1	TRUE
Cre01.g030750	488.363	1.48975	0.211836	0.00108057	CC-125	CC-1690	1-B	1	1	TRUE
Cre01.g030900	46.6816	-1.47174	0.246955	0.00343522	CC-4533	CC-124	1-B	1	1	TRUE
Cre01.g030900	46.6816	-1.70826	0.245367	0.000172407	CC-4533	CC-4532	1-B	1	1	TRUE
Cre01.g030950	184.546	-1.33041	0.189996	0.00592159	CC-1691	CC-1690	1-B	2	1	FALSE
Cre01.g030986	2.37249	-4.67728	2.39478	0.00976022	CC-1690	CC-1009	1-B	1	2	FALSE
Cre01.g030986	2.37249	-6.00187	2.54158	0.00228815	CC-125	CC-1009	1-B	1	2	FALSE
Cre01.g030986	2.37249	-4.96901	2.42585	0.0065194	CC-4532	CC-1009	1-B	1	2	FALSE
Cre01.g030986	2.37249	-6.36197	2.58711	0.00189767	CC-4533	CC-1009	1-B	1	2	FALSE
Cre01.g030986	2.37249	6.59489	2.62229	0.00205923	CC-1691	CC-124	1-B	2	1	FALSE
Cre01.g030986	2.37249	5.4571	2.51191	0.00513851	CC-1009	CC-124	1-B	2	1	FALSE
Cre01.g030986	2.37249	6.08285	2.5917	0.00325602	CC-1691	CC-1690	1-B	2	1	FALSE
Cre01.g030986	2.37249	-6.15452	2.53451	0.00234187	CC-4532	CC-1691	1-B	1	2	FALSE
Cre01.g030986	2.37249	-7.109	2.6524	0.00113216	CC-125	CC-1691	1-B	1	2	FALSE
Cre01.g030986	2.37249	-7.43898	2.69356	0.00079541	CC-4533	CC-1691	1-B	1	2	FALSE
Cre01.g031100	4427.75	1.3959	0.104354	5.48346e-06	CC-1690	CC-124	1-B	1	1	TRUE
Cre01.g031100	4427.75	1.21796	0.104302	0.00245494	CC-4532	CC-124	1-B	1	1	TRUE
Cre01.g031100	4427.75	1.27287	0.104214	0.000419318	CC-1691	CC-124	1-B	2	1	FALSE
Cre01.g031450	38.6066	4.19225	0.422149	8.09565e-16	CC-125	CC-1009	1-B	1	2	FALSE
Cre01.g031450	38.6066	3.46638	0.42393	1.16661e-10	CC-4533	CC-1009	1-B	1	2	FALSE
Cre01.g031450	38.6066	-1.86315	0.340973	0.000665689	CC-4532	CC-124	1-B	1	1	TRUE
Cre01.g031450	38.6066	-2.29761	0.347996	6.7929e-06	CC-1691	CC-124	1-B	2	1	FALSE
Cre01.g031450	38.6066	-2.62116	0.398508	1.65742e-06	CC-1690	CC-124	1-B	1	1	TRUE
Cre01.g031450	38.6066	-3.1927	0.431205	1.13989e-08	CC-1009	CC-124	1-B	2	1	FALSE
Cre01.g031450	38.6066	2.9018	0.390687	2.62839e-08	CC-4533	CC-1690	1-B	1	1	TRUE
Cre01.g031450	38.6066	3.63913	0.388738	2.02761e-13	CC-125	CC-1690	1-B	1	1	TRUE
Cre01.g031450	38.6066	3.29986	0.336424	1.6542e-13	CC-125	CC-1691	1-B	1	2	FALSE
Cre01.g031450	38.6066	2.57407	0.339018	7.79705e-08	CC-4533	CC-1691	1-B	1	2	FALSE
Cre01.g031450	38.6066	2.14851	0.331196	1.87094e-05	CC-4533	CC-4532	1-B	1	1	TRUE
Cre01.g031450	38.6066	2.87069	0.329362	3.41734e-10	CC-125	CC-4532	1-B	1	1	TRUE
Cre01.g031500	153.854	1.51458	0.233207	0.00132075	CC-4533	CC-1009	1-B	1	2	FALSE
Cre01.g031500	153.854	1.83215	0.237984	1.86898e-05	CC-4532	CC-1009	1-B	1	2	FALSE
Cre01.g031500	153.854	3.08124	0.232286	2.25504e-21	CC-1690	CC-1009	1-B	1	2	FALSE
Cre01.g031500	153.854	2.82826	0.230402	3.47488e-17	CC-125	CC-1009	1-B	1	2	FALSE
Cre01.g031500	153.854	-3.72179	0.307068	0	CC-1691	CC-124	1-B	2	1	FALSE
Cre01.g031500	153.854	1.40509	0.20478	0.00285419	CC-1690	CC-124	1-B	1	1	TRUE
Cre01.g031500	153.854	-1.62728	0.237201	0.000443344	CC-1009	CC-124	1-B	2	1	FALSE
Cre01.g031500	153.854	-5.1733	0.303154	0	CC-1691	CC-1690	1-B	2	1	FALSE
Cre01.g031500	153.854	-1.52213	0.200497	0.000421974	CC-4533	CC-1690	1-B	1	1	TRUE
Cre01.g031500	153.854	4.91766	0.301469	7.78776e-41	CC-125	CC-1691	1-B	1	2	FALSE
Cre01.g031500	153.854	3.60051	0.304007	4.44465e-20	CC-4533	CC-1691	1-B	1	2	FALSE
Cre01.g031500	153.854	3.93029	0.306567	1.17833e-23	CC-4532	CC-1691	1-B	1	2	FALSE
Cre01.g031550	33.2524	-1.52674	0.302706	0.00562102	CC-1690	CC-1009	1-B	1	2	FALSE
Cre01.g031650	203.526	-1.48258	0.170311	0.000190625	CC-4532	CC-1009	1-B	1	2	FALSE
Cre01.g031650	203.526	-1.70119	0.176511	2.46481e-06	CC-1690	CC-1009	1-B	1	2	FALSE
Cre01.g031650	203.526	-1.34502	0.176872	0.00317845	CC-1690	CC-124	1-B	1	1	TRUE
Cre01.g031650	203.526	1.88342	0.173319	8.91421e-09	CC-125	CC-1690	1-B	1	1	TRUE
Cre01.g031650	203.526	1.66772	0.166629	1.91595e-06	CC-125	CC-4532	1-B	1	1	TRUE
Cre01.g031700	115.388	2.36185	0.204737	6.02209e-13	CC-1690	CC-1009	1-B	1	2	FALSE
Cre01.g031700	115.388	1.30502	0.210158	0.00991077	CC-4532	CC-1009	1-B	1	2	FALSE
Cre01.g031700	115.388	-2.03224	0.216846	5.53103e-08	CC-1691	CC-124	1-B	2	1	FALSE
Cre01.g031700	115.388	-2.41984	0.209865	4.44234e-13	CC-4533	CC-124	1-B	1	1	TRUE
Cre01.g031700	115.388	-2.06946	0.208496	6.5109e-09	CC-4533	CC-125	1-B	1	1	TRUE
Cre01.g031700	115.388	-1.37835	0.182783	0.00212859	CC-125	CC-1690	1-B	1	1	TRUE
Cre01.g031700	115.388	-3.48918	0.205992	0	CC-4533	CC-1690	1-B	1	1	TRUE
Cre01.g031700	115.388	-3.103	0.212976	0	CC-1691	CC-1690	1-B	2	1	FALSE
Cre01.g031700	115.388	1.68234	0.215163	6.21086e-05	CC-125	CC-1691	1-B	1	2	FALSE
Cre01.g031700	115.388	2.05161	0.217988	2.87699e-08	CC-4532	CC-1691	1-B	1	2	FALSE
Cre01.g031700	115.388	-2.44418	0.210393	9.1914e-14	CC-4533	CC-4532	1-B	1	1	TRUE
Cre01.g031800	55.2889	-1.51786	0.339371	0.00898378	CC-1691	CC-1009	1-B	2	2	TRUE
Cre01.g031800	55.2889	-1.94632	0.331816	0.000195647	CC-125	CC-1009	1-B	1	2	FALSE
Cre01.g031900	214.488	-1.60682	0.273123	0.00145888	CC-4533	CC-4532	1-B	1	1	TRUE
Cre01.g032100	102.206	1.33256	0.19894	0.00566958	CC-4533	CC-1009	1-B	1	2	FALSE
Cre01.g032100	102.206	1.37442	0.206537	0.00487839	CC-1690	CC-1009	1-B	1	2	FALSE
Cre01.g032100	102.206	1.60843	0.199355	8.89182e-05	CC-125	CC-1009	1-B	1	2	FALSE
Cre01.g032100	102.206	1.49051	0.190669	0.000499957	CC-125	CC-1691	1-B	1	2	FALSE
Cre01.g032550	103.908	1.43494	0.2818	0.00940449	CC-1690	CC-1009	1-B	1	2	FALSE
Cre01.g032550	103.908	1.88408	0.274866	4.87306e-05	CC-4533	CC-1009	1-B	1	2	FALSE
Cre01.g032550	103.908	-1.5029	0.279424	0.00483956	CC-1009	CC-124	1-B	2	1	FALSE
Cre01.g032550	103.908	1.47533	0.261006	0.00425397	CC-4533	CC-125	1-B	1	1	TRUE
Cre01.g032550	103.908	1.49293	0.266734	0.00365847	CC-4533	CC-4532	1-B	1	1	TRUE
Cre01.g032650	12183.3	1.51517	0.116098	3.46325e-07	CC-1690	CC-1009	1-B	1	2	FALSE
Cre01.g032650	12183.3	1.8684	0.11601	1.7922e-15	CC-125	CC-1009	1-B	1	2	FALSE
Cre01.g032650	12183.3	1.5812	0.11594	1.46881e-08	CC-4533	CC-1009	1-B	1	2	FALSE
Cre01.g032650	12183.3	-1.88117	0.116406	8.00148e-16	CC-4532	CC-124	1-B	1	1	TRUE
Cre01.g032650	12183.3	-2.03324	0.116345	0	CC-1691	CC-124	1-B	2	1	FALSE
Cre01.g032650	12183.3	-2.25336	0.116374	0	CC-4532	CC-1690	1-B	1	1	TRUE
Cre01.g032650	12183.3	-2.40559	0.116298	0	CC-1691	CC-1690	1-B	2	1	FALSE
Cre01.g032650	12183.3	2.47104	0.116186	1.93955e-39	CC-4533	CC-1691	1-B	1	2	FALSE
Cre01.g032650	12183.3	2.75901	0.116174	2.49355e-54	CC-125	CC-1691	1-B	1	2	FALSE
Cre01.g032650	12183.3	2.31945	0.116228	1.15395e-32	CC-4533	CC-4532	1-B	1	1	TRUE
Cre01.g032650	12183.3	2.60687	0.116249	5.23631e-46	CC-125	CC-4532	1-B	1	1	TRUE
Cre01.g032700	474.617	1.55345	0.188632	0.000163352	CC-1690	CC-1009	1-B	1	2	FALSE
Cre01.g032700	474.617	-1.7428	0.189068	3.13133e-06	CC-4532	CC-1690	1-B	1	1	TRUE
Cre01.g032700	474.617	-1.6055	0.187366	5.56362e-05	CC-1691	CC-1690	1-B	2	1	FALSE
Cre01.g032850	95.2635	-1.39627	0.22437	0.00527825	CC-1691	CC-124	1-B	2	1	FALSE
Cre01.g032850	95.2635	-1.32009	0.205085	0.0081345	CC-4533	CC-125	1-B	1	1	TRUE
Cre01.g032850	95.2635	1.63791	0.223638	0.000186962	CC-125	CC-1690	1-B	1	1	TRUE
Cre01.g032850	95.2635	1.89851	0.219497	1.26482e-06	CC-125	CC-1691	1-B	1	2	FALSE
Cre01.g032850	95.2635	1.32548	0.214694	0.00795629	CC-125	CC-4532	1-B	1	1	TRUE
Cre01.g032900	121.528	1.42508	0.284411	0.00932227	CC-125	CC-124	1-B	1	1	TRUE
Cre01.g032950	211.491	-1.59137	0.215688	0.000336316	CC-1691	CC-1690	1-B	2	1	FALSE
Cre01.g032950	211.491	1.60975	0.212265	0.000149297	CC-4533	CC-1691	1-B	1	2	FALSE
Cre01.g033091	581.86	1.24275	0.143656	0.00609213	CC-125	CC-124	1-B	1	1	TRUE
Cre01.g033091	581.86	1.23408	0.143597	0.00721371	CC-4533	CC-124	1-B	1	1	TRUE
Cre01.g033091	581.86	1.22715	0.14529	0.00744584	CC-125	CC-1690	1-B	1	1	TRUE
Cre01.g033091	581.86	1.22024	0.145068	0.00877532	CC-4533	CC-1690	1-B	1	1	TRUE
Cre01.g033150	102.436	-1.24098	0.15281	0.00723306	CC-125	CC-1690	1-B	1	1	TRUE
Cre01.g033150	102.436	-1.39445	0.151743	0.000430136	CC-4533	CC-1690	1-B	1	1	TRUE
Cre01.g033300	62.2319	1.69538	0.412543	0.00525088	CC-125	CC-1009	1-B	1	2	FALSE
Cre01.g033300	62.2319	2.1976	0.41619	0.000147669	CC-4532	CC-1009	1-B	1	2	FALSE
Cre01.g033300	62.2319	-3.06618	0.39889	5.46998e-09	CC-4533	CC-124	1-B	1	1	TRUE
Cre01.g033300	62.2319	-2.47451	0.410684	1.59973e-05	CC-1009	CC-124	1-B	2	1	FALSE
Cre01.g033300	62.2319	-2.18231	0.407993	0.000151149	CC-1690	CC-124	1-B	1	1	TRUE
Cre01.g033300	62.2319	-2.29017	0.401819	5.16398e-05	CC-4533	CC-125	1-B	1	1	TRUE
Cre01.g033300	62.2319	1.91717	0.409964	0.00173202	CC-4532	CC-1690	1-B	1	1	TRUE
Cre01.g033300	62.2319	-2.2295	0.403398	8.63076e-05	CC-4533	CC-1691	1-B	1	2	FALSE
Cre01.g033300	62.2319	-2.80933	0.39999	1.89554e-07	CC-4533	CC-4532	1-B	1	1	TRUE
Cre01.g033450	17.934	-2.3637	0.316358	5.71639e-07	CC-4532	CC-124	1-B	1	1	TRUE
Cre01.g033450	17.934	-2.19489	0.266271	2.34659e-07	CC-125	CC-124	1-B	1	1	TRUE
Cre01.g033450	17.934	-6.88538	1.26752	1.24643e-07	CC-1009	CC-124	1-B	2	1	FALSE
Cre01.g033450	17.934	-1.54188	0.235704	0.00122001	CC-4533	CC-124	1-B	1	1	TRUE
Cre01.g033450	17.934	-2.47674	0.30563	3.48391e-08	CC-1691	CC-124	1-B	2	1	FALSE
Cre01.g033500	26.3628	-3.6147	0.383355	1.86319e-13	CC-1009	CC-124	1-B	2	1	FALSE
Cre01.g033500	26.3628	-2.28087	0.262997	3.10993e-08	CC-1691	CC-124	1-B	2	1	FALSE
Cre01.g033500	26.3628	-2.84327	0.25573	1.1374e-14	CC-4533	CC-124	1-B	1	1	TRUE
Cre01.g033500	26.3628	-1.40237	0.238702	0.00716221	CC-4532	CC-124	1-B	1	1	TRUE
Cre01.g033500	26.3628	-1.73734	0.226902	4.69143e-05	CC-125	CC-124	1-B	1	1	TRUE
Cre01.g033550	2202.58	1.24006	0.109132	0.00177127	CC-1690	CC-1009	1-B	1	2	FALSE
Cre01.g033550	2202.58	-1.16328	0.108891	0.00929203	CC-1009	CC-124	1-B	2	1	FALSE
Cre01.g033700	179.627	1.62345	0.157716	2.87735e-06	CC-125	CC-124	1-B	1	1	TRUE
Cre01.g033700	179.627	-1.27038	0.148804	0.00429367	CC-4533	CC-125	1-B	1	1	TRUE
Cre01.g033832	251.848	1.56116	0.16351	2.53692e-05	CC-125	CC-1690	1-B	1	1	TRUE
Cre01.g033832	251.848	1.60002	0.165487	1.37318e-05	CC-4532	CC-1690	1-B	1	1	TRUE
Cre01.g033900	157.815	-5.30062	0.466531	0	CC-1690	CC-1009	1-B	1	2	FALSE
Cre01.g033900	157.815	-2.31249	0.209458	7.71442e-12	CC-4533	CC-1009	1-B	1	2	FALSE
Cre01.g033900	157.815	-1.3073	0.199678	0.00753607	CC-125	CC-1009	1-B	1	2	FALSE
Cre01.g033900	157.815	-3.48247	0.202994	0	CC-4533	CC-124	1-B	1	1	TRUE
Cre01.g033900	157.815	-2.48284	0.193156	3.17488e-16	CC-125	CC-124	1-B	1	1	TRUE
Cre01.g033900	157.815	-6.47678	0.464165	0	CC-1690	CC-124	1-B	1	1	TRUE
Cre01.g033900	157.815	5.9738	0.463004	7.39815e-29	CC-4532	CC-1690	1-B	1	1	TRUE
Cre01.g033900	157.815	5.80571	0.462811	2.21551e-27	CC-1691	CC-1690	1-B	2	1	FALSE
Cre01.g033900	157.815	3.91808	0.465719	1.08037e-11	CC-125	CC-1690	1-B	1	1	TRUE
Cre01.g033900	157.815	-1.82317	0.195201	6.45901e-07	CC-125	CC-1691	1-B	1	2	FALSE
Cre01.g033900	157.815	-2.82378	0.204834	0	CC-4533	CC-1691	1-B	1	2	FALSE
Cre01.g033900	157.815	-2.99341	0.205205	0	CC-4533	CC-4532	1-B	1	1	TRUE
Cre01.g033900	157.815	-1.99059	0.195663	8.55156e-09	CC-125	CC-4532	1-B	1	1	TRUE
Cre01.g033950	67.4858	-1.31035	0.167387	0.00430921	CC-1691	CC-1690	1-B	2	1	FALSE
Cre01.g034100	126.385	-1.29311	0.153264	0.00369071	CC-1009	CC-124	1-B	2	1	FALSE
Cre01.g034100	126.385	-1.29131	0.147359	0.00338477	CC-1691	CC-124	1-B	2	1	FALSE
Cre01.g034150	979.098	-1.31789	0.186631	0.00590918	CC-1690	CC-124	1-B	1	1	TRUE
Cre01.g034150	979.098	2.0406	0.1857	4.19813e-10	CC-125	CC-1690	1-B	1	1	TRUE
Cre01.g034150	979.098	2.17	0.185549	6.09691e-12	CC-4533	CC-1690	1-B	1	1	TRUE
Cre01.g034250	32.1925	-1.562	0.295783	0.00308408	CC-4533	CC-1009	1-B	1	2	FALSE
Cre01.g034250	32.1925	-3.72322	0.42487	2.5244e-12	CC-125	CC-1009	1-B	1	2	FALSE
Cre01.g034250	32.1925	-2.74819	0.437242	2.24005e-06	CC-125	CC-124	1-B	1	1	TRUE
Cre01.g034250	32.1925	2.02375	0.435556	0.00107497	CC-4533	CC-125	1-B	1	1	TRUE
Cre01.g034250	32.1925	-1.74713	0.29654	0.000539059	CC-4533	CC-1690	1-B	1	1	TRUE
Cre01.g034250	32.1925	-3.91299	0.424641	1.10749e-13	CC-125	CC-1690	1-B	1	1	TRUE
Cre01.g034250	32.1925	-1.69603	0.289251	0.000763633	CC-4533	CC-1691	1-B	1	2	FALSE
Cre01.g034250	32.1925	-3.85922	0.419546	2.06948e-13	CC-125	CC-1691	1-B	1	2	FALSE
Cre01.g034250	32.1925	-3.36621	0.428663	8.31083e-10	CC-125	CC-4532	1-B	1	1	TRUE
Cre01.g034300	98.0712	1.50421	0.250532	0.00334217	CC-4532	CC-1690	1-B	1	1	TRUE
Cre01.g034350	210.271	-4.22513	0.216814	0	CC-4533	CC-1009	1-B	1	2	FALSE
Cre01.g034350	210.271	-1.4255	0.183262	0.000983017	CC-125	CC-1009	1-B	1	2	FALSE
Cre01.g034350	210.271	1.35513	0.194875	0.00511119	CC-4532	CC-124	1-B	1	1	TRUE
Cre01.g034350	210.271	1.51242	0.195404	0.000429638	CC-1690	CC-124	1-B	1	1	TRUE
Cre01.g034350	210.271	2.06643	0.191398	8.63332e-10	CC-1691	CC-124	1-B	2	1	FALSE
Cre01.g034350	210.271	2.0338	0.192393	1.80714e-09	CC-1009	CC-124	1-B	2	1	FALSE
Cre01.g034350	210.271	-2.75654	0.219673	1.76532e-17	CC-4533	CC-125	1-B	1	1	TRUE
Cre01.g034350	210.271	-3.70522	0.21941	0	CC-4533	CC-1690	1-B	1	1	TRUE
Cre01.g034350	210.271	-4.25687	0.215828	0	CC-4533	CC-1691	1-B	1	2	FALSE
Cre01.g034350	210.271	-1.46073	0.182151	0.000550909	CC-125	CC-1691	1-B	1	2	FALSE
Cre01.g034350	210.271	-3.55235	0.218974	0	CC-4533	CC-4532	1-B	1	1	TRUE
Cre01.g034380	143.924	1.62799	0.168097	6.16649e-06	CC-125	CC-1690	1-B	1	1	TRUE
Cre01.g034380	143.924	1.49865	0.167586	0.000113813	CC-4533	CC-1690	1-B	1	1	TRUE
Cre01.g034400	3755.36	1.33128	0.12665	0.000446462	CC-125	CC-124	1-B	1	1	TRUE
Cre01.g034451	559.555	1.35509	0.15452	0.00115651	CC-125	CC-1691	1-B	1	2	FALSE
Cre01.g034451	559.555	1.37553	0.155724	0.000691028	CC-125	CC-4532	1-B	1	1	TRUE
Cre01.g034600	184.42	1.95423	0.208805	1.41368e-07	CC-4533	CC-1009	1-B	1	2	FALSE
Cre01.g034600	184.42	1.97548	0.209412	7.66007e-08	CC-125	CC-1009	1-B	1	2	FALSE
Cre01.g034600	184.42	1.47755	0.204692	0.000947589	CC-4533	CC-1690	1-B	1	1	TRUE
Cre01.g034600	184.42	1.50288	0.205099	0.000701585	CC-125	CC-1690	1-B	1	1	TRUE
Cre01.g034600	184.42	1.59585	0.201812	0.000138543	CC-125	CC-1691	1-B	1	2	FALSE
Cre01.g034600	184.42	1.57347	0.201319	0.000162343	CC-4533	CC-1691	1-B	1	2	FALSE
Cre01.g034600	184.42	1.37153	0.201307	0.00368288	CC-4533	CC-4532	1-B	1	1	TRUE
Cre01.g034600	184.42	1.38449	0.202223	0.00312274	CC-125	CC-4532	1-B	1	1	TRUE
Cre01.g034650	61.8554	1.36596	0.247652	0.00847275	CC-4533	CC-1009	1-B	1	2	FALSE
Cre01.g034700	76.2061	1.60326	0.271152	0.00142827	CC-125	CC-1691	1-B	1	2	FALSE
Cre01.g034750	50.6949	-1.39525	0.256199	0.00819406	CC-125	CC-124	1-B	1	1	TRUE
Cre01.g034800	1036.88	1.57817	0.0804733	9.22699e-15	CC-4533	CC-1009	1-B	1	2	FALSE
Cre01.g034800	1036.88	1.54919	0.0811409	2.41242e-13	CC-4533	CC-1690	1-B	1	1	TRUE
Cre01.g034800	1036.88	1.27402	0.0808278	2.71113e-05	CC-125	CC-1691	1-B	1	2	FALSE
Cre01.g034800	1036.88	1.83278	0.0801424	1.17232e-27	CC-4533	CC-1691	1-B	1	2	FALSE
Cre01.g034800	1036.88	1.72086	0.0807425	1.44263e-21	CC-4533	CC-4532	1-B	1	1	TRUE
Cre01.g034800	1036.88	1.16211	0.0814425	0.00242264	CC-125	CC-4532	1-B	1	1	TRUE
Cre01.g034850	328.409	-4.33713	0.227716	0	CC-4532	CC-1009	1-B	1	2	FALSE
Cre01.g034850	328.409	-6.01899	0.287613	0	CC-1690	CC-1009	1-B	1	2	FALSE
Cre01.g034850	328.409	-3.61504	0.210467	0	CC-4533	CC-1009	1-B	1	2	FALSE
Cre01.g034850	328.409	-2.07194	0.206096	4.9596e-09	CC-125	CC-1009	1-B	1	2	FALSE
Cre01.g034850	328.409	-2.15982	0.208141	5.81538e-10	CC-1691	CC-1009	1-B	2	2	TRUE
Cre01.g034850	328.409	-3.00788	0.22947	0	CC-4532	CC-124	1-B	1	1	TRUE
Cre01.g034850	328.409	-2.285	0.212606	3.25049e-11	CC-4533	CC-124	1-B	1	1	TRUE
Cre01.g034850	328.409	-4.67664	0.288423	0	CC-1690	CC-124	1-B	1	1	TRUE
Cre01.g034850	328.409	-1.48968	0.213549	0.0012453	CC-4533	CC-125	1-B	1	1	TRUE
Cre01.g034850	328.409	3.79188	0.290091	4.603e-24	CC-1691	CC-1690	1-B	2	1	FALSE
Cre01.g034850	328.409	2.33363	0.293037	1.31139e-07	CC-4533	CC-1690	1-B	1	1	TRUE
Cre01.g034850	328.409	3.88586	0.288968	1.96361e-25	CC-125	CC-1690	1-B	1	1	TRUE
Cre01.g034850	328.409	-2.11805	0.232313	3.52637e-08	CC-4532	CC-1691	1-B	1	2	FALSE
Cre01.g034850	328.409	-1.40018	0.214189	0.00368021	CC-4533	CC-1691	1-B	1	2	FALSE
Cre01.g034850	328.409	2.21706	0.23037	2.91445e-09	CC-125	CC-4532	1-B	1	1	TRUE
Cre01.g034900	82.8365	-2.30924	0.2321	4.14284e-10	CC-1690	CC-1009	1-B	1	2	FALSE
Cre01.g034900	82.8365	-3.58998	0.23305	0	CC-4533	CC-1009	1-B	1	2	FALSE
Cre01.g034900	82.8365	-2.86825	0.220164	0	CC-125	CC-1009	1-B	1	2	FALSE
Cre01.g034900	82.8365	-1.7093	0.23441	9.6505e-05	CC-1690	CC-124	1-B	1	1	TRUE
Cre01.g034900	82.8365	-2.26865	0.222548	3.43337e-10	CC-125	CC-124	1-B	1	1	TRUE
Cre01.g034900	82.8365	-2.99061	0.235396	0	CC-4533	CC-124	1-B	1	1	TRUE
Cre01.g034900	82.8365	1.67774	0.235952	0.000207683	CC-4532	CC-1690	1-B	1	1	TRUE
Cre01.g034900	82.8365	1.6205	0.234101	0.00042785	CC-1691	CC-1690	1-B	2	1	FALSE
Cre01.g034900	82.8365	-2.90079	0.235284	8.84688e-18	CC-4533	CC-1691	1-B	1	2	FALSE
Cre01.g034900	82.8365	-2.17985	0.222554	3.07417e-09	CC-125	CC-1691	1-B	1	2	FALSE
Cre01.g034900	82.8365	-2.96093	0.236836	1.32654e-18	CC-4533	CC-4532	1-B	1	1	TRUE
Cre01.g034900	82.8365	-2.23835	0.224371	8.58124e-10	CC-125	CC-4532	1-B	1	1	TRUE
Cre01.g035050	15.4622	-2.60108	0.409243	3.02184e-06	CC-1691	CC-1009	1-B	2	2	TRUE
Cre01.g035050	15.4622	-2.8807	0.472108	2.34256e-06	CC-1690	CC-1009	1-B	1	2	FALSE
Cre01.g035050	15.4622	3.07134	0.44727	1.37283e-07	CC-1009	CC-124	1-B	2	1	FALSE
Cre01.g035100	785.35	1.51395	0.255269	0.00271963	CC-4533	CC-124	1-B	1	1	TRUE
Cre01.g035100	785.35	1.47146	0.255605	0.00483959	CC-4532	CC-124	1-B	1	1	TRUE
Cre01.g035100	785.35	1.3803	0.255041	0.00960003	CC-1009	CC-124	1-B	2	1	FALSE
Cre01.g035100	785.35	1.85266	0.254638	3.29361e-05	CC-125	CC-124	1-B	1	1	TRUE
Cre01.g035100	785.35	1.37883	0.255524	0.00984706	CC-1691	CC-124	1-B	2	1	FALSE
Cre01.g035250	32.4488	2.14556	0.456425	0.000527666	CC-4533	CC-1009	1-B	1	2	FALSE
Cre01.g035250	32.4488	-2.29615	0.462196	0.000263658	CC-1009	CC-124	1-B	2	1	FALSE
Cre01.g035250	32.4488	-1.6215	0.420561	0.00960511	CC-125	CC-124	1-B	1	1	TRUE
Cre01.g035350	476.462	1.5331	0.138365	3.99845e-06	CC-125	CC-1009	1-B	1	2	FALSE
Cre01.g035350	476.462	1.82759	0.139606	7.21654e-11	CC-1690	CC-1009	1-B	1	2	FALSE
Cre01.g035350	476.462	-2.07079	0.140695	4.57245e-16	CC-4532	CC-1690	1-B	1	1	TRUE
Cre01.g035350	476.462	-1.90369	0.137884	1.15266e-12	CC-1691	CC-1690	1-B	2	1	FALSE
Cre01.g035350	476.462	1.61086	0.136668	1.835e-07	CC-125	CC-1691	1-B	1	2	FALSE
Cre01.g035350	476.462	1.22149	0.136704	0.0071653	CC-4533	CC-1691	1-B	1	2	FALSE
Cre01.g035350	476.462	1.3896	0.139488	0.000237645	CC-4533	CC-4532	1-B	1	1	TRUE
Cre01.g035350	476.462	1.77748	0.13953	5.70419e-10	CC-125	CC-4532	1-B	1	1	TRUE
Cre01.g035400	211.857	-1.33893	0.178326	0.00307295	CC-4533	CC-1009	1-B	1	2	FALSE
Cre01.g035400	211.857	-1.43646	0.175516	0.000720319	CC-4533	CC-125	1-B	1	1	TRUE
Cre01.g035500	191.696	-1.80191	0.148175	1.48246e-09	CC-1690	CC-1009	1-B	1	2	FALSE
Cre01.g035500	191.696	1.39026	0.13694	0.000229711	CC-1009	CC-124	1-B	2	1	FALSE
Cre01.g035700	113.235	-1.54917	0.189757	0.000193285	CC-1690	CC-1009	1-B	1	2	FALSE
Cre01.g035700	113.235	-1.42409	0.168297	0.000510526	CC-4533	CC-1009	1-B	1	2	FALSE
Cre01.g035700	113.235	1.63215	0.187075	2.94416e-05	CC-1691	CC-1690	1-B	2	1	FALSE
Cre01.g035700	113.235	-1.50645	0.165472	8.17883e-05	CC-4533	CC-1691	1-B	1	2	FALSE
Cre01.g035800	80.1429	-1.32773	0.173277	0.00394021	CC-1691	CC-1690	1-B	2	1	FALSE
Cre01.g035800	80.1429	-1.28102	0.16212	0.00521842	CC-4533	CC-1690	1-B	1	1	TRUE
Cre01.g036000	151.842	1.40038	0.162094	0.00063475	CC-125	CC-1009	1-B	1	2	FALSE
Cre01.g036000	151.842	1.35786	0.161504	0.00148538	CC-4533	CC-124	1-B	1	1	TRUE
Cre01.g036000	151.842	1.60184	0.161335	7.04985e-06	CC-125	CC-124	1-B	1	1	TRUE
Cre01.g036000	151.842	1.4449	0.164855	0.000328396	CC-125	CC-1690	1-B	1	1	TRUE
Cre01.g036000	151.842	1.75264	0.162126	7.69566e-08	CC-125	CC-1691	1-B	1	2	FALSE
Cre01.g036000	151.842	1.50843	0.162013	5.79974e-05	CC-4533	CC-1691	1-B	1	2	FALSE
Cre01.g036000	151.842	1.64024	0.164192	3.03653e-06	CC-125	CC-4532	1-B	1	1	TRUE
Cre01.g036000	151.842	1.40144	0.163836	0.000675222	CC-4533	CC-4532	1-B	1	1	TRUE
Cre01.g036050	93.5231	1.7386	0.235285	6.54785e-05	CC-4533	CC-1009	1-B	1	2	FALSE
Cre01.g036050	93.5231	-1.57296	0.239641	0.000976854	CC-1009	CC-124	1-B	2	1	FALSE
Cre01.g036050	93.5231	-1.43322	0.231676	0.00434587	CC-1691	CC-124	1-B	2	1	FALSE
Cre01.g036050	93.5231	1.46164	0.220212	0.00205333	CC-4533	CC-125	1-B	1	1	TRUE
Cre01.g036050	93.5231	1.59987	0.226981	0.000345402	CC-4533	CC-1691	1-B	1	2	FALSE
Cre01.g036100	166.973	1.60034	0.316181	0.00396552	CC-1690	CC-1009	1-B	1	2	FALSE
Cre01.g036100	166.973	3.15503	0.308292	3.99226e-14	CC-4533	CC-1009	1-B	1	2	FALSE
Cre01.g036100	166.973	-2.31349	0.311825	9.2791e-07	CC-1009	CC-124	1-B	2	1	FALSE
Cre01.g036100	166.973	-1.46203	0.296114	0.00796052	CC-125	CC-124	1-B	1	1	TRUE
Cre01.g036100	166.973	2.30298	0.293774	2.47658e-07	CC-4533	CC-125	1-B	1	1	TRUE
Cre01.g036100	166.973	1.45108	0.29299	0.00823868	CC-4533	CC-1690	1-B	1	1	TRUE
Cre01.g036100	166.973	1.90086	0.293692	7.73944e-05	CC-4533	CC-1691	1-B	1	2	FALSE
Cre01.g036100	166.973	2.2424	0.297186	8.13005e-07	CC-4533	CC-4532	1-B	1	1	TRUE
Cre01.g036250	413.549	2.01252	0.202752	1.59617e-08	CC-4533	CC-1009	1-B	1	2	FALSE
Cre01.g036250	413.549	1.73316	0.205614	1.22079e-05	CC-4532	CC-1009	1-B	1	2	FALSE
Cre01.g036250	413.549	2.9687	0.20216	1.73698e-24	CC-125	CC-1009	1-B	1	2	FALSE
Cre01.g036250	413.549	1.962	0.195102	2.66562e-08	CC-125	CC-124	1-B	1	1	TRUE
Cre01.g036250	413.549	2.67157	0.201067	6.60255e-19	CC-125	CC-1690	1-B	1	1	TRUE
Cre01.g036250	413.549	1.44598	0.204	0.00194331	CC-4532	CC-1690	1-B	1	1	TRUE
Cre01.g036250	413.549	1.71629	0.201745	1.48038e-05	CC-4533	CC-1690	1-B	1	1	TRUE
Cre01.g036250	413.549	2.23747	0.19589	5.03328e-12	CC-125	CC-1691	1-B	1	2	FALSE
Cre01.g036451	77.7307	1.40706	0.202959	0.00224104	CC-4533	CC-1009	1-B	1	2	FALSE
Cre01.g036451	77.7307	1.30345	0.194265	0.00815597	CC-4533	CC-1691	1-B	1	2	FALSE
Cre01.g036500	14.6127	2.15821	0.455246	0.000441907	CC-4533	CC-1009	1-B	1	2	FALSE
Cre01.g036500	14.6127	-2.01705	0.469401	0.00189208	CC-1009	CC-124	1-B	2	1	FALSE
Cre01.g036500	14.6127	-1.95085	0.458658	0.00258111	CC-4532	CC-124	1-B	1	1	TRUE
Cre01.g036500	14.6127	2.10214	0.442463	0.00059866	CC-4533	CC-4532	1-B	1	1	TRUE
Cre01.g036600	302.872	-1.36231	0.220498	0.00676621	CC-1690	CC-124	1-B	1	1	TRUE
Cre01.g036700	518.305	1.36588	0.107864	2.83178e-05	CC-125	CC-1690	1-B	1	1	TRUE
Cre01.g036700	518.305	1.60103	0.107777	5.49923e-10	CC-125	CC-4532	1-B	1	1	TRUE
Cre01.g036900	227.129	-1.6549	0.194598	2.7456e-05	CC-125	CC-1009	1-B	1	2	FALSE
Cre01.g036900	227.129	-1.4199	0.199715	0.00230135	CC-1690	CC-1009	1-B	1	2	FALSE
Cre01.g036900	227.129	-1.40801	0.194153	0.00198725	CC-125	CC-1691	1-B	1	2	FALSE
Cre01.g037000	375.043	-2.41634	0.145671	0	CC-125	CC-1009	1-B	1	2	FALSE
Cre01.g037000	375.043	-2.91997	0.147307	0	CC-4533	CC-1009	1-B	1	2	FALSE
Cre01.g037000	375.043	-1.64033	0.150433	5.08608e-07	CC-4533	CC-124	1-B	1	1	TRUE
Cre01.g037000	375.043	1.25472	0.142546	0.00501074	CC-1009	CC-124	1-B	2	1	FALSE
Cre01.g037000	375.043	-1.43952	0.148824	0.000140891	CC-125	CC-1690	1-B	1	1	TRUE
Cre01.g037000	375.043	-1.9378	0.150686	1.23466e-11	CC-4533	CC-1690	1-B	1	1	TRUE
Cre01.g037000	375.043	-2.12471	0.148402	5.40252e-16	CC-4533	CC-1691	1-B	1	2	FALSE
Cre01.g037000	375.043	-1.62115	0.146706	6.17835e-07	CC-125	CC-1691	1-B	1	2	FALSE
Cre01.g037000	375.043	-1.73844	0.150362	2.01217e-08	CC-4533	CC-4532	1-B	1	1	TRUE
Cre01.g037000	375.043	-1.234	0.14869	0.00673109	CC-125	CC-4532	1-B	1	1	TRUE
Cre01.g037050	108.628	-1.74091	0.159652	8.91208e-08	CC-125	CC-1009	1-B	1	2	FALSE
Cre01.g037050	108.628	-3.02993	0.176373	0	CC-4533	CC-1009	1-B	1	2	FALSE
Cre01.g037050	108.628	1.58801	0.164884	1.80441e-05	CC-1009	CC-124	1-B	2	1	FALSE
Cre01.g037050	108.628	-1.39813	0.188785	0.00196377	CC-4533	CC-124	1-B	1	1	TRUE
Cre01.g037050	108.628	-2.16972	0.184504	4.70773e-12	CC-4533	CC-1690	1-B	1	1	TRUE
Cre01.g037050	108.628	-1.96815	0.181494	2.31529e-09	CC-4533	CC-1691	1-B	1	2	FALSE
Cre01.g037050	108.628	-1.79669	0.185631	4.65311e-07	CC-4533	CC-4532	1-B	1	1	TRUE
Cre01.g037100	121.709	-2.36277	0.179323	6.85511e-16	CC-1691	CC-1009	1-B	2	2	TRUE
Cre01.g037100	121.709	-2.03177	0.166749	1.1464e-11	CC-125	CC-1009	1-B	1	2	FALSE
Cre01.g037100	121.709	-1.96125	0.181582	2.99958e-09	CC-1690	CC-1009	1-B	1	2	FALSE
Cre01.g037100	121.709	-2.34998	0.167092	9.05905e-18	CC-4533	CC-1009	1-B	1	2	FALSE
Cre01.g037100	121.709	-1.54498	0.170774	5.12825e-05	CC-4533	CC-124	1-B	1	1	TRUE
Cre01.g037100	121.709	-1.56213	0.182442	8.27461e-05	CC-1691	CC-124	1-B	2	1	FALSE
Cre01.g037100	121.709	1.63741	0.182864	2.62483e-05	CC-4532	CC-1690	1-B	1	1	TRUE
Cre01.g037100	121.709	2.03889	0.180704	2.80935e-10	CC-4532	CC-1691	1-B	1	2	FALSE
Cre01.g037100	121.709	-2.02681	0.168429	2.31949e-11	CC-4533	CC-4532	1-B	1	1	TRUE
Cre01.g037100	121.709	-1.70748	0.16817	8.38942e-07	CC-125	CC-4532	1-B	1	1	TRUE
Cre01.g037350	132.486	1.3894	0.162914	0.00098733	CC-1690	CC-1009	1-B	1	2	FALSE
Cre01.g037350	132.486	-1.27865	0.154845	0.00505444	CC-1691	CC-1690	1-B	2	1	FALSE
Cre01.g037700	1060.03	-1.61196	0.286529	0.00174205	CC-4533	CC-4532	1-B	1	1	TRUE
Cre01.g037751	39.484	2.18375	0.309838	5.696e-06	CC-4533	CC-1009	1-B	1	2	FALSE
Cre01.g037751	39.484	-2.39024	0.314465	4.04314e-07	CC-1009	CC-124	1-B	2	1	FALSE
Cre01.g037751	39.484	-1.54888	0.269832	0.00279006	CC-1691	CC-124	1-B	2	1	FALSE
Cre01.g037800	138.447	-1.25742	0.161748	0.00818258	CC-1691	CC-1690	1-B	2	1	FALSE
Cre01.g037800	138.447	-1.41716	0.15882	0.000415549	CC-125	CC-1690	1-B	1	1	TRUE
Cre01.g037900	91.0787	-1.56033	0.222203	0.000542984	CC-125	CC-1690	1-B	1	1	TRUE
Cre01.g038100	1593.9	-1.8144	0.151239	1.99182e-09	CC-4533	CC-1009	1-B	1	2	FALSE
Cre01.g038100	1593.9	1.51453	0.153158	3.01293e-05	CC-1691	CC-124	1-B	2	1	FALSE
Cre01.g038100	1593.9	2.01558	0.153098	6.68758e-13	CC-1690	CC-124	1-B	1	1	TRUE
Cre01.g038100	1593.9	2.09291	0.152879	1.49078e-14	CC-1009	CC-124	1-B	2	1	FALSE
Cre01.g038100	1593.9	-1.73496	0.15142	2.70248e-08	CC-4533	CC-1690	1-B	1	1	TRUE
Cre01.g038100	1593.9	-1.23333	0.15126	0.00864403	CC-4533	CC-1691	1-B	1	2	FALSE
Cre01.g038151	189.109	2.05324	0.203095	6.65028e-09	CC-4533	CC-1009	1-B	1	2	FALSE
Cre01.g038151	189.109	-1.3491	0.206718	0.00631543	CC-1009	CC-124	1-B	2	1	FALSE
Cre01.g038151	189.109	1.32225	0.191516	0.00605472	CC-4533	CC-125	1-B	1	1	TRUE
Cre01.g038151	189.109	1.38098	0.193849	0.00281488	CC-4533	CC-1691	1-B	1	2	FALSE
Cre01.g038151	189.109	1.5638	0.197014	0.000187731	CC-4533	CC-4532	1-B	1	1	TRUE
Cre01.g038250	2067.74	1.34526	0.135437	0.000565517	CC-1690	CC-124	1-B	1	1	TRUE
Cre01.g038250	2067.74	1.39708	0.135251	0.000168223	CC-1009	CC-124	1-B	2	1	FALSE
Cre01.g038300	191.619	1.4324	0.150848	0.000202347	CC-1690	CC-1009	1-B	1	2	FALSE
Cre01.g038300	191.619	-1.23824	0.145185	0.00739755	CC-1691	CC-1690	1-B	2	1	FALSE
Cre01.g038350	34.7319	-2.85517	0.300947	1.3193e-11	CC-4533	CC-1009	1-B	1	2	FALSE
Cre01.g038350	34.7319	-1.45314	0.27502	0.00579672	CC-125	CC-1009	1-B	1	2	FALSE
Cre01.g038350	34.7319	-2.2654	0.317503	1.8648e-06	CC-4532	CC-1009	1-B	1	2	FALSE
Cre01.g038350	34.7319	1.6071	0.289493	0.00234845	CC-1009	CC-124	1-B	2	1	FALSE
Cre01.g038350	34.7319	-1.55183	0.323425	0.00554343	CC-4533	CC-1690	1-B	1	1	TRUE
Cre01.g038350	34.7319	-1.52502	0.313107	0.00622736	CC-4533	CC-1691	1-B	1	2	FALSE
Cre01.g038800	423.37	-2.0686	0.0896125	0	CC-1691	CC-1009	1-B	2	2	TRUE
Cre01.g038800	423.37	-2.09341	0.0918768	0	CC-4532	CC-1009	1-B	1	2	FALSE
Cre01.g038800	423.37	-2.52416	0.0895577	0	CC-125	CC-1009	1-B	1	2	FALSE
Cre01.g038800	423.37	-2.12053	0.0857037	0	CC-4533	CC-1009	1-B	1	2	FALSE
Cre01.g038800	423.37	-1.49533	0.0892294	7.3714e-10	CC-1690	CC-1009	1-B	1	2	FALSE
Cre01.g038800	423.37	1.77724	0.0883019	1.66818e-20	CC-1009	CC-124	1-B	2	1	FALSE
Cre01.g038900	35.9924	-2.55917	0.440959	1.4891e-05	CC-4532	CC-1009	1-B	1	2	FALSE
Cre01.g038900	35.9924	-3.31245	0.284821	6.15577e-18	CC-4533	CC-124	1-B	1	1	TRUE
Cre01.g038900	35.9924	-2.22025	0.264193	1.31695e-07	CC-125	CC-124	1-B	1	1	TRUE
Cre01.g038900	35.9924	-1.89779	0.27503	5.2374e-05	CC-1009	CC-124	1-B	2	1	FALSE
Cre01.g038900	35.9924	-1.77354	0.26482	0.000164537	CC-1691	CC-124	1-B	2	1	FALSE
Cre01.g038900	35.9924	-3.2186	0.334273	6.21271e-13	CC-1690	CC-124	1-B	1	1	TRUE
Cre01.g038900	35.9924	-4.58119	0.418834	0	CC-4532	CC-124	1-B	1	1	TRUE
Cre01.g038900	35.9924	-2.69251	0.433453	2.25746e-06	CC-4532	CC-1691	1-B	1	2	FALSE
Cre01.g038900	35.9924	2.24542	0.432227	0.000164627	CC-125	CC-4532	1-B	1	1	TRUE
Cre01.g038950	256.209	1.51005	0.132169	3.84025e-06	CC-1690	CC-1009	1-B	1	2	FALSE
Cre01.g038950	256.209	-1.36047	0.124749	0.00017245	CC-125	CC-1690	1-B	1	1	TRUE
Cre01.g038950	256.209	-1.39249	0.127983	0.000109636	CC-1691	CC-1690	1-B	2	1	FALSE
Cre01.g038950	256.209	-1.54817	0.124526	2.91217e-07	CC-4533	CC-1690	1-B	1	1	TRUE
Cre01.g039050	148.676	1.29818	0.140692	0.0022435	CC-4532	CC-124	1-B	1	1	TRUE
Cre01.g039050	148.676	-1.37582	0.141244	0.000362243	CC-4533	CC-1690	1-B	1	1	TRUE
Cre01.g039050	148.676	-1.74944	0.136419	8.20184e-10	CC-4533	CC-4532	1-B	1	1	TRUE
Cre01.g039200	418.364	1.36842	0.218381	0.00654523	CC-1690	CC-1009	1-B	1	2	FALSE
Cre01.g039250	55424.4	1.3241	0.157383	0.00224294	CC-1690	CC-124	1-B	1	1	TRUE
Cre01.g039250	55424.4	-1.60907	0.157395	3.85947e-06	CC-1691	CC-1690	1-B	2	1	FALSE
Cre01.g039250	55424.4	-1.38225	0.157374	0.000908626	CC-4532	CC-1690	1-B	1	1	TRUE
Cre01.g039250	55424.4	1.394	0.15746	0.00052256	CC-4533	CC-1691	1-B	1	2	FALSE
Cre01.g039550	38.5518	2.02903	0.373463	0.0002442	CC-4533	CC-1009	1-B	1	2	FALSE
Cre01.g039550	38.5518	1.71089	0.350983	0.00243725	CC-4533	CC-125	1-B	1	1	TRUE
Cre01.g039550	38.5518	1.85681	0.360132	0.000822905	CC-4533	CC-1691	1-B	1	2	FALSE
Cre01.g039550	38.5518	1.92618	0.367478	0.000540298	CC-4533	CC-4532	1-B	1	1	TRUE
Cre01.g039702	346.985	-1.7943	0.108805	5.55704e-15	CC-4532	CC-1009	1-B	1	2	FALSE
Cre01.g039702	346.985	-2.19365	0.104624	0	CC-4533	CC-1009	1-B	1	2	FALSE
Cre01.g039702	346.985	-2.39845	0.118094	0	CC-1690	CC-1009	1-B	1	2	FALSE
Cre01.g039702	346.985	-3.32888	0.117467	0	CC-125	CC-1009	1-B	1	2	FALSE
Cre01.g039702	346.985	2.26336	0.111333	9.67325e-32	CC-1009	CC-124	1-B	2	1	FALSE
Cre01.g039702	346.985	2.22492	0.110661	2.27793e-30	CC-1691	CC-124	1-B	2	1	FALSE
Cre01.g039702	346.985	2.35961	0.117438	4.18348e-33	CC-1691	CC-1690	1-B	2	1	FALSE
Cre01.g039702	346.985	-2.15663	0.103888	0	CC-4533	CC-1691	1-B	1	2	FALSE
Cre01.g039702	346.985	-1.74974	0.108141	6.58146e-14	CC-4532	CC-1691	1-B	1	2	FALSE
Cre01.g039702	346.985	-3.29138	0.11681	0	CC-125	CC-1691	1-B	1	2	FALSE
Cre01.g039702	346.985	-1.5167	0.125217	1.25989e-06	CC-125	CC-4532	1-B	1	1	TRUE
Cre01.g039900	219.704	1.17943	0.123374	0.00980396	CC-125	CC-1690	1-B	1	1	TRUE
Cre01.g040000	38674.1	1.22569	0.151023	0.00821955	CC-4533	CC-1009	1-B	1	2	FALSE
Cre01.g040000	38674.1	1.52288	0.151308	1.90291e-05	CC-4533	CC-1691	1-B	1	2	FALSE
Cre01.g040000	38674.1	1.21322	0.150659	0.00982341	CC-4533	CC-4532	1-B	1	1	TRUE
Cre01.g040050	128.623	1.69278	0.149948	1.07126e-07	CC-125	CC-1009	1-B	1	2	FALSE
Cre01.g040050	128.623	1.55004	0.143863	5.13828e-06	CC-125	CC-124	1-B	1	1	TRUE
Cre01.g040050	128.623	-1.36861	0.134525	0.00030423	CC-4533	CC-125	1-B	1	1	TRUE
Cre01.g040050	128.623	1.71291	0.153324	8.25277e-08	CC-125	CC-1690	1-B	1	1	TRUE
Cre01.g040050	128.623	1.90922	0.147855	1.52737e-11	CC-125	CC-1691	1-B	1	2	FALSE
Cre01.g040050	128.623	1.2312	0.142161	0.00615397	CC-125	CC-4532	1-B	1	1	TRUE
Cre01.g040100	249.27	1.95682	0.159842	4.32469e-11	CC-125	CC-1009	1-B	1	2	FALSE
Cre01.g040100	249.27	2.51369	0.162498	1.78931e-22	CC-125	CC-124	1-B	1	1	TRUE
Cre01.g040100	249.27	-1.65598	0.153032	5.92511e-07	CC-4533	CC-125	1-B	1	1	TRUE
Cre01.g040100	249.27	2.48555	0.166653	4.57931e-21	CC-125	CC-1690	1-B	1	1	TRUE
Cre01.g040100	249.27	2.08838	0.158179	8.9209e-14	CC-125	CC-1691	1-B	1	2	FALSE
Cre01.g040100	249.27	1.8984	0.1589	3.90749e-10	CC-125	CC-4532	1-B	1	1	TRUE
Cre01.g040150	42.8955	-2.99198	0.434441	1.17119e-07	CC-4533	CC-1690	1-B	1	1	TRUE
Cre01.g040150	42.8955	-2.93609	0.430391	1.81934e-07	CC-4533	CC-1691	1-B	1	2	FALSE
Cre01.g040150	42.8955	-3.30066	0.428477	1.49869e-09	CC-4533	CC-4532	1-B	1	1	TRUE
Cre01.g040400	175.746	1.42657	0.175632	0.00064732	CC-4533	CC-1009	1-B	1	2	FALSE
Cre01.g040400	175.746	-1.37463	0.179582	0.00233247	CC-1691	CC-1690	1-B	2	1	FALSE
Cre01.g040400	175.746	1.62503	0.174152	1.14283e-05	CC-4533	CC-1691	1-B	1	2	FALSE
Cre01.g040450	117.929	-1.36972	0.180041	0.00182699	CC-125	CC-1009	1-B	1	2	FALSE
Cre01.g040450	117.929	-1.27569	0.178488	0.00817033	CC-125	CC-124	1-B	1	1	TRUE
Cre01.g040450	117.929	-1.26414	0.182729	0.00996546	CC-125	CC-1690	1-B	1	1	TRUE
Cre01.g040450	117.929	-1.75075	0.176496	7.09133e-07	CC-125	CC-4532	1-B	1	1	TRUE
Cre01.g040701	109.108	-1.55502	0.324003	0.00567025	CC-1691	CC-1009	1-B	2	2	TRUE
Cre01.g040701	109.108	1.48622	0.239629	0.00195095	CC-125	CC-1009	1-B	1	2	FALSE
Cre01.g040701	109.108	2.94915	0.237334	2.52976e-18	CC-1690	CC-1009	1-B	1	2	FALSE
Cre01.g040701	109.108	2.15011	0.235792	3.14878e-08	CC-4533	CC-1009	1-B	1	2	FALSE
Cre01.g040701	109.108	-1.59085	0.242943	0.000866501	CC-1009	CC-124	1-B	2	1	FALSE
Cre01.g040701	109.108	-3.25614	0.294932	3.67959e-16	CC-1691	CC-124	1-B	2	1	FALSE
Cre01.g040701	109.108	-1.4101	0.201924	0.00240077	CC-125	CC-1690	1-B	1	1	TRUE
Cre01.g040701	109.108	-4.61591	0.290267	0	CC-1691	CC-1690	1-B	2	1	FALSE
Cre01.g040701	109.108	-1.71319	0.212041	4.16471e-05	CC-4532	CC-1690	1-B	1	1	TRUE
Cre01.g040701	109.108	2.83178	0.299549	1.96176e-11	CC-4532	CC-1691	1-B	1	2	FALSE
Cre01.g040701	109.108	3.80952	0.288812	7.57763e-25	CC-4533	CC-1691	1-B	1	2	FALSE
Cre01.g040701	109.108	3.1509	0.2921	2.7675e-15	CC-125	CC-1691	1-B	1	2	FALSE
Cre01.g040801	19.9791	-2.93698	0.372076	4.81817e-09	CC-125	CC-1009	1-B	1	2	FALSE
Cre01.g040801	19.9791	-4.77596	0.647413	1.37424e-10	CC-1690	CC-1009	1-B	1	2	FALSE
Cre01.g040801	19.9791	-3.20296	0.371587	6.925e-11	CC-4533	CC-1009	1-B	1	2	FALSE
Cre01.g040801	19.9791	-3.34478	0.441257	3.21687e-09	CC-4532	CC-1009	1-B	1	2	FALSE
Cre01.g040801	19.9791	-3.53897	0.655132	3.77292e-06	CC-1690	CC-124	1-B	1	1	TRUE
Cre01.g040801	19.9791	-2.10718	0.453776	0.000895848	CC-4532	CC-124	1-B	1	1	TRUE
Cre01.g040801	19.9791	-1.70879	0.385466	0.00417485	CC-125	CC-124	1-B	1	1	TRUE
Cre01.g040801	19.9791	-1.96838	0.387037	0.000648549	CC-4533	CC-124	1-B	1	1	TRUE
Cre01.g040801	19.9791	3.24554	0.654295	2.19447e-05	CC-1691	CC-1690	1-B	2	1	FALSE
Cre01.g040801	19.9791	-1.70277	0.389282	0.00449608	CC-4533	CC-1691	1-B	1	2	FALSE
Cre01.g040801	19.9791	-1.80713	0.463907	0.00540041	CC-4532	CC-1691	1-B	1	2	FALSE
Cre01.g040950	26.8598	-4.56262	0.5599	4.23706e-12	CC-1690	CC-1009	1-B	1	2	FALSE
Cre01.g040950	26.8598	-2.42428	0.295295	3.44919e-08	CC-4532	CC-1009	1-B	1	2	FALSE
Cre01.g040950	26.8598	-8.28461	1.28681	3.19386e-10	CC-4533	CC-1009	1-B	1	2	FALSE
Cre01.g040950	26.8598	-5.74559	0.59991	5.38254e-17	CC-125	CC-1009	1-B	1	2	FALSE
Cre01.g040950	26.8598	-5.33994	0.600195	9.80769e-15	CC-125	CC-124	1-B	1	1	TRUE
Cre01.g040950	26.8598	-2.02223	0.296905	2.32307e-05	CC-4532	CC-124	1-B	1	1	TRUE
Cre01.g040950	26.8598	-4.15134	0.560752	5.76083e-10	CC-1690	CC-124	1-B	1	1	TRUE
Cre01.g040950	26.8598	-7.86465	1.28098	2.08615e-09	CC-4533	CC-124	1-B	1	1	TRUE
Cre01.g040950	26.8598	4.53357	0.556845	4.22614e-12	CC-1691	CC-1690	1-B	2	1	FALSE
Cre01.g040950	26.8598	-5.71983	0.598021	4.19657e-17	CC-125	CC-1691	1-B	1	2	FALSE
Cre01.g040950	26.8598	-2.39864	0.291592	3.99637e-08	CC-4532	CC-1691	1-B	1	2	FALSE
Cre01.g040950	26.8598	-8.24191	1.27905	2.64066e-10	CC-4533	CC-1691	1-B	1	2	FALSE
Cre01.g041050	303.623	-1.40387	0.153716	0.000469973	CC-4533	CC-125	1-B	1	1	TRUE
Cre01.g041050	303.623	-1.35843	0.154652	0.000934897	CC-4533	CC-1691	1-B	1	2	FALSE
Cre01.g041150	272.912	-1.35402	0.184972	0.00293987	CC-4533	CC-4532	1-B	1	1	TRUE
Cre01.g041200	112.529	1.87617	0.277176	5.92878e-05	CC-4533	CC-1009	1-B	1	2	FALSE
Cre01.g041200	112.529	2.10073	0.277763	2.22679e-06	CC-125	CC-1009	1-B	1	2	FALSE
Cre01.g041200	112.529	2.06502	0.277299	4.45531e-06	CC-4533	CC-124	1-B	1	1	TRUE
Cre01.g041200	112.529	2.29362	0.276667	1.02291e-07	CC-125	CC-124	1-B	1	1	TRUE
Cre01.g041200	112.529	2.51425	0.291452	4.65714e-09	CC-4533	CC-1690	1-B	1	1	TRUE
Cre01.g041200	112.529	2.74298	0.291289	5.47059e-11	CC-125	CC-1690	1-B	1	1	TRUE
Cre01.g041200	112.529	1.93386	0.273819	2.58888e-05	CC-4533	CC-1691	1-B	1	2	FALSE
Cre01.g041200	112.529	2.16014	0.273426	6.04699e-07	CC-125	CC-1691	1-B	1	2	FALSE
Cre01.g041200	112.529	1.75523	0.273109	0.000248882	CC-125	CC-4532	1-B	1	1	TRUE
Cre01.g041200	112.529	1.53446	0.271563	0.00261013	CC-4533	CC-4532	1-B	1	1	TRUE
Cre01.g041256	236.672	1.3123	0.130054	0.000944792	CC-1009	CC-124	1-B	2	1	FALSE
Cre01.g041256	236.672	1.26179	0.128724	0.00280434	CC-1691	CC-124	1-B	2	1	FALSE
Cre01.g041400	288.318	-2.14875	0.104963	0	CC-4533	CC-1009	1-B	1	2	FALSE
Cre01.g041400	288.318	-1.52203	0.107217	2.82752e-08	CC-4533	CC-124	1-B	1	1	TRUE
Cre01.g041400	288.318	-1.60054	0.103765	2.02338e-10	CC-4533	CC-125	1-B	1	1	TRUE
Cre01.g041400	288.318	-1.42958	0.111336	3.78423e-06	CC-4533	CC-1690	1-B	1	1	TRUE
Cre01.g041400	288.318	-2.0685	0.103679	0	CC-4533	CC-1691	1-B	1	2	FALSE
Cre01.g041400	288.318	-1.91572	0.105824	0	CC-4533	CC-4532	1-B	1	1	TRUE
Cre01.g041450	418.365	2.12842	0.100743	2.70068e-31	CC-1009	CC-124	1-B	2	1	FALSE
Cre01.g041450	418.365	2.26399	0.0998796	1.23976e-38	CC-4532	CC-124	1-B	1	1	TRUE
Cre01.g041450	418.365	2.25334	0.0989863	5.90931e-39	CC-1691	CC-124	1-B	2	1	FALSE
Cre01.g041450	418.365	1.60262	0.104493	1.63262e-10	CC-1690	CC-124	1-B	1	1	TRUE
Cre01.g041450	418.365	1.60332	0.0988294	2.15245e-11	CC-4533	CC-124	1-B	1	1	TRUE
Cre01.g041450	418.365	1.79349	0.0990073	2.67011e-17	CC-125	CC-124	1-B	1	1	TRUE
Cre01.g041650	14.6745	1.88265	0.54764	0.00788682	CC-1690	CC-1009	1-B	1	2	FALSE
Cre01.g041650	14.6745	2.04843	0.546978	0.00349646	CC-1690	CC-124	1-B	1	1	TRUE
Cre01.g041650	14.6745	-2.54767	0.522686	0.00011987	CC-4533	CC-1690	1-B	1	1	TRUE
Cre01.g041650	14.6745	-1.9785	0.533695	0.00462181	CC-1691	CC-1690	1-B	2	1	FALSE
Cre01.g041800	96.3608	-3.00865	0.220879	0	CC-125	CC-1009	1-B	1	2	FALSE
Cre01.g041800	96.3608	-2.36214	0.231356	1.08849e-10	CC-1690	CC-1009	1-B	1	2	FALSE
Cre01.g041800	96.3608	-2.0046	0.214055	8.27702e-08	CC-4532	CC-1009	1-B	1	2	FALSE
Cre01.g041800	96.3608	-1.69483	0.230816	0.000118679	CC-125	CC-124	1-B	1	1	TRUE
Cre01.g041800	96.3608	1.42918	0.190284	0.001315	CC-4533	CC-124	1-B	1	1	TRUE
Cre01.g041800	96.3608	3.17712	0.215685	2.50619e-26	CC-4533	CC-125	1-B	1	1	TRUE
Cre01.g041800	96.3608	2.32022	0.229723	2.01526e-10	CC-1691	CC-1690	1-B	2	1	FALSE
Cre01.g041800	96.3608	2.53518	0.22627	2.27728e-13	CC-4533	CC-1690	1-B	1	1	TRUE
Cre01.g041800	96.3608	-1.95882	0.212373	1.66013e-07	CC-4532	CC-1691	1-B	1	2	FALSE
Cre01.g041800	96.3608	-2.95902	0.219134	0	CC-125	CC-1691	1-B	1	2	FALSE
Cre01.g041800	96.3608	2.18022	0.207891	2.85305e-10	CC-4533	CC-4532	1-B	1	1	TRUE
Cre01.g041950	199.044	-1.61941	0.134813	1.12218e-07	CC-4533	CC-125	1-B	1	1	TRUE
Cre01.g041950	199.044	-1.28796	0.139009	0.0019897	CC-4533	CC-4532	1-B	1	1	TRUE
Cre01.g042000	77.8587	2.52514	0.242888	7.12535e-12	CC-4533	CC-1009	1-B	1	2	FALSE
Cre01.g042000	77.8587	-2.75326	0.24573	1.93029e-14	CC-1009	CC-124	1-B	2	1	FALSE
Cre01.g042000	77.8587	-1.45214	0.197533	0.00117716	CC-1691	CC-124	1-B	2	1	FALSE
Cre01.g042200	4120.02	1.9176	0.183554	1.39723e-08	CC-125	CC-1009	NA	1	1	TRUE
Cre01.g042200	4120.02	1.7304	0.183412	2.50175e-06	CC-4533	CC-1009	NA	1	1	TRUE
Cre01.g042200	4120.02	1.5368	0.184432	0.000142318	CC-1690	CC-124	NA	1	1	TRUE
Cre01.g042200	4120.02	2.23191	0.183921	6.14686e-13	CC-125	CC-124	NA	1	1	TRUE
Cre01.g042200	4120.02	2.04201	0.184088	5.12009e-10	CC-4533	CC-124	NA	1	1	TRUE
Cre01.g042200	4120.02	1.6095	0.183039	3.40913e-05	CC-125	CC-1691	NA	1	1	TRUE
Cre01.g042200	4120.02	1.42102	0.182862	0.00099404	CC-4533	CC-1691	NA	1	1	TRUE
Cre01.g042200	4120.02	1.64254	0.183693	1.66989e-05	CC-125	CC-4532	NA	1	1	TRUE
Cre01.g042200	4120.02	1.45901	0.183215	0.000574655	CC-4533	CC-4532	NA	1	1	TRUE
Cre01.g042300	314.093	-1.42467	0.133941	5.7921e-05	CC-4533	CC-1009	NA	1	1	TRUE
Cre01.g042300	314.093	1.60148	0.138392	4.13623e-07	CC-1691	CC-1690	NA	1	1	TRUE
Cre01.g042300	314.093	-1.2169	0.129047	0.00555348	CC-125	CC-1691	NA	1	1	TRUE
Cre01.g042300	314.093	-1.91534	0.13132	4.24739e-14	CC-4533	CC-1691	NA	1	1	TRUE
Cre01.g042300	314.093	-1.48977	0.133372	8.5519e-06	CC-4533	CC-4532	NA	1	1	TRUE
Cre01.g042450	737.984	-2.72703	0.160181	0	CC-1690	CC-1009	NA	1	1	TRUE
Cre01.g042450	737.984	-3.01649	0.159333	0	CC-1690	CC-124	NA	1	1	TRUE
Cre01.g042450	737.984	2.66367	0.159157	1.23174e-27	CC-125	CC-1690	NA	1	1	TRUE
Cre01.g042450	737.984	2.55709	0.160381	2.28719e-24	CC-4532	CC-1690	NA	1	1	TRUE
Cre01.g042450	737.984	2.97765	0.159262	1.49959e-37	CC-1691	CC-1690	NA	1	1	TRUE
Cre01.g042450	737.984	2.74404	0.158824	8.94779e-31	CC-4533	CC-1690	NA	1	1	TRUE
Cre01.g043000	309.88	1.46892	0.142762	4.10284e-05	CC-125	CC-1690	NA	1	1	TRUE
Cre01.g043000	309.88	1.31341	0.14545	0.00218341	CC-4532	CC-1690	NA	1	1	TRUE
Cre01.g043050	393.64	1.60029	0.157045	5.19838e-06	CC-125	CC-124	NA	1	1	TRUE
Cre01.g043050	393.64	1.23037	0.157102	0.00957709	CC-125	CC-1690	NA	1	1	TRUE
Cre01.g043200	1422.13	1.44863	0.187615	0.000971952	CC-1690	CC-1009	NA	1	1	TRUE
Cre01.g043200	1422.13	-1.52813	0.18721	0.000256845	CC-1691	CC-1690	NA	1	1	TRUE
Cre01.g043250	133.608	-1.58029	0.195319	0.000123195	CC-125	CC-1009	NA	1	1	TRUE
Cre01.g043250	133.608	-1.50623	0.193661	0.000449105	CC-125	CC-124	NA	1	1	TRUE
Cre01.g043250	133.608	-1.47161	0.197874	0.000860865	CC-125	CC-1690	NA	1	1	TRUE
Cre01.g043250	133.608	-2.28257	0.188356	2.18078e-13	CC-125	CC-1691	NA	1	1	TRUE
Cre01.g043250	133.608	-1.33036	0.174329	0.00333438	CC-4533	CC-1691	NA	1	1	TRUE
Cre01.g043250	133.608	-2.45179	0.1887	2.25433e-16	CC-125	CC-4532	NA	1	1	TRUE
Cre01.g043250	133.608	-1.50288	0.174672	0.000177756	CC-4533	CC-4532	NA	1	1	TRUE
Cre01.g043300	76.2574	-1.48956	0.169397	0.000219136	CC-4532	CC-124	NA	1	1	TRUE
Cre01.g043550	144.193	-3.39361	0.265783	0	CC-1690	CC-1009	NA	1	1	TRUE
Cre01.g043550	144.193	-1.59344	0.174859	2.47019e-05	CC-125	CC-1009	NA	1	1	TRUE
Cre01.g043550	144.193	-3.60928	0.26404	0	CC-1690	CC-124	NA	1	1	TRUE
Cre01.g043550	144.193	-1.80155	0.171624	1.05938e-07	CC-125	CC-124	NA	1	1	TRUE
Cre01.g043550	144.193	3.67918	0.26395	2.53384e-26	CC-4532	CC-1690	NA	1	1	TRUE
Cre01.g043550	144.193	4.11172	0.261587	6.20545e-35	CC-1691	CC-1690	NA	1	1	TRUE
Cre01.g043550	144.193	2.80905	0.263565	1.16404e-13	CC-4533	CC-1690	NA	1	1	TRUE
Cre01.g043550	144.193	-2.31295	0.168723	8.57463e-17	CC-125	CC-1691	NA	1	1	TRUE
Cre01.g043550	144.193	-1.26812	0.155511	0.00527999	CC-4533	CC-1691	NA	1	1	TRUE
Cre01.g043550	144.193	-1.87831	0.172358	7.69689e-09	CC-125	CC-4532	NA	1	1	TRUE
Cre01.g043800	113.606	-1.59042	0.355359	0.00658094	CC-1691	CC-124	1-C	1	1	TRUE
Cre01.g043800	113.606	1.72177	0.351338	0.00216047	CC-4533	CC-1691	1-C	1	1	TRUE
Cre01.g043817	10.0512	3.64693	0.724982	1.0307e-05	CC-4533	CC-1009	1-C	1	2	FALSE
Cre01.g043817	10.0512	9.53504	2.72719	6.67322e-05	CC-4533	CC-124	1-C	1	1	TRUE
Cre01.g043817	10.0512	7.1488	1.13415	1.64182e-09	CC-4533	CC-125	1-C	1	1	TRUE
Cre01.g043817	10.0512	9.08748	2.72583	0.000117819	CC-4533	CC-1690	1-C	1	1	TRUE
Cre01.g043817	10.0512	6.17654	1.00453	7.48323e-09	CC-4533	CC-1691	1-C	1	1	TRUE
Cre01.g043817	10.0512	9.34826	2.73025	9.52865e-05	CC-4533	CC-4532	1-C	1	1	TRUE
Cre01.g043950	141.94	-2.26214	0.309204	1.22947e-06	CC-125	CC-1009	1-C	1	2	FALSE
Cre01.g043950	141.94	-1.55883	0.297882	0.00325616	CC-4533	CC-1009	1-C	1	2	FALSE
Cre01.g043950	141.94	1.47781	0.294984	0.00819177	CC-4532	CC-124	1-C	1	1	TRUE
Cre01.g043950	141.94	-1.53607	0.312016	0.00556854	CC-125	CC-124	1-C	1	1	TRUE
Cre01.g043950	141.94	-1.57159	0.299219	0.00323897	CC-4533	CC-1690	1-C	1	1	TRUE
Cre01.g043950	141.94	-2.27902	0.309613	9.06581e-07	CC-125	CC-1690	1-C	1	1	TRUE
Cre01.g043950	141.94	-2.97459	0.304721	1.96506e-12	CC-125	CC-1691	1-C	1	1	TRUE
Cre01.g043950	141.94	-2.26807	0.294957	4.50009e-07	CC-4533	CC-1691	1-C	1	1	TRUE
Cre01.g043950	141.94	-3.12321	0.304908	6.8362e-14	CC-125	CC-4532	1-C	1	1	TRUE
Cre01.g043950	141.94	-2.42076	0.29469	3.09817e-08	CC-4533	CC-4532	1-C	1	1	TRUE
Cre01.g044000	387.739	-1.68349	0.177025	4.13509e-06	CC-4532	CC-1690	1-C	1	1	TRUE
Cre01.g044000	387.739	-1.55135	0.174991	7.21426e-05	CC-1691	CC-1690	1-C	1	1	TRUE
Cre01.g044050	338.188	1.62601	0.199709	7.00229e-05	CC-1690	CC-1009	1-C	1	2	FALSE
Cre01.g044050	338.188	1.35093	0.197752	0.00506643	CC-1690	CC-124	1-C	1	1	TRUE
Cre01.g044050	338.188	-1.57637	0.197997	0.000189279	CC-1691	CC-1690	1-C	1	1	TRUE
Cre01.g044050	338.188	-1.58945	0.199246	0.000149023	CC-4532	CC-1690	1-C	1	1	TRUE
Cre01.g044200	53.5032	-1.55251	0.235687	0.00110893	CC-1009	CC-124	1-C	2	1	FALSE
Cre01.g044250	183.39	1.65874	0.259208	0.000648556	CC-4532	CC-124	1-C	1	1	TRUE
Cre01.g044250	183.39	-1.37975	0.250859	0.00803311	CC-4533	CC-4532	1-C	1	1	TRUE
Cre01.g044300	20.2242	-4.18782	0.426658	1.32587e-15	CC-4532	CC-1009	1-C	1	2	FALSE
Cre01.g044300	20.2242	-4.10991	0.349917	0	CC-4533	CC-1009	1-C	1	2	FALSE
Cre01.g044300	20.2242	-3.13877	0.338842	7.66084e-12	CC-1691	CC-1009	1-C	1	2	FALSE
Cre01.g044300	20.2242	-4.40431	0.473916	2.07807e-14	CC-1690	CC-1009	1-C	1	2	FALSE
Cre01.g044300	20.2242	-3.77213	0.346116	1.38046e-17	CC-125	CC-1009	1-C	1	2	FALSE
Cre01.g044300	20.2242	4.44057	0.433932	3.41055e-17	CC-1009	CC-124	1-C	2	1	FALSE
Cre01.g044350	168.666	-1.26457	0.145333	0.0035381	CC-125	CC-1009	1-C	1	2	FALSE
Cre01.g044350	168.666	1.57886	0.142633	1.6283e-06	CC-1691	CC-124	1-C	1	1	TRUE
Cre01.g044350	168.666	1.64703	0.149442	4.58883e-07	CC-1691	CC-1690	1-C	1	1	TRUE
Cre01.g044350	168.666	-1.64633	0.135467	3.89342e-08	CC-4533	CC-1691	1-C	1	1	TRUE
Cre01.g044350	168.666	-1.89939	0.14015	2.36731e-12	CC-125	CC-1691	1-C	1	1	TRUE
Cre01.g044350	168.666	-1.30964	0.144469	0.0016514	CC-125	CC-4532	1-C	1	1	TRUE
Cre01.g044550	162.309	1.4454	0.184891	0.000885952	CC-1690	CC-1009	1-C	1	2	FALSE
Cre01.g044550	162.309	-1.51966	0.177256	0.000132916	CC-4533	CC-1690	1-C	1	1	TRUE
Cre01.g044550	162.309	-1.38354	0.183447	0.00265081	CC-4532	CC-1690	1-C	1	1	TRUE
Cre01.g044550	162.309	-1.49173	0.178436	0.00027282	CC-125	CC-1690	1-C	1	1	TRUE
Cre01.g044800	14532	1.228	0.0948985	0.000747618	CC-125	CC-1009	1-C	1	2	FALSE
Cre01.g044800	14532	1.2391	0.0951659	0.000626129	CC-4533	CC-124	1-C	1	1	TRUE
Cre01.g044800	14532	1.77295	0.0951108	7.53158e-18	CC-125	CC-124	1-C	1	1	TRUE
Cre01.g044800	14532	1.3231	0.0952473	2.71754e-05	CC-4533	CC-1690	1-C	1	1	TRUE
Cre01.g044800	14532	1.86015	0.0953134	1.03638e-21	CC-125	CC-1690	1-C	1	1	TRUE
Cre01.g044800	14532	1.1798	0.0948238	0.00342035	CC-125	CC-1691	1-C	1	1	TRUE
Cre01.g044800	14532	1.31203	0.0949488	4.13418e-05	CC-125	CC-4532	1-C	1	1	TRUE
Cre01.g044900	128.597	-1.56548	0.124517	1.3361e-07	CC-125	CC-1691	1-C	1	1	TRUE
Cre01.g044900	128.597	-1.52699	0.127124	1.18231e-06	CC-125	CC-4532	1-C	1	1	TRUE
Cre01.g045150	86.9886	-1.53529	0.210262	0.000596112	CC-4532	CC-1690	NA	1	1	TRUE
Cre01.g045200	759.385	8.02581	0.488138	1.77406e-49	CC-125	CC-1009	NA	1	1	TRUE
Cre01.g045200	759.385	3.67281	0.496821	2.32585e-09	CC-4532	CC-1009	NA	1	1	TRUE
Cre01.g045200	759.385	4.17549	0.494287	3.2608e-12	CC-1691	CC-1009	NA	1	1	TRUE
Cre01.g045200	759.385	4.10116	0.492742	6.29748e-12	CC-4533	CC-1009	NA	1	1	TRUE
Cre01.g045200	759.385	-4.77802	0.491966	3.41933e-16	CC-1009	CC-124	NA	1	1	TRUE
Cre01.g045200	759.385	-4.78002	0.499114	7.08753e-16	CC-1690	CC-124	NA	1	1	TRUE
Cre01.g045200	759.385	3.10476	0.448162	9.21001e-08	CC-125	CC-124	NA	1	1	TRUE
Cre01.g045200	759.385	-3.7812	0.445757	9.78636e-12	CC-4533	CC-125	NA	1	1	TRUE
Cre01.g045200	759.385	8.03172	0.4951	3.75911e-48	CC-125	CC-1690	NA	1	1	TRUE
Cre01.g045200	759.385	3.67847	0.503154	2.39941e-09	CC-4532	CC-1690	NA	1	1	TRUE
Cre01.g045200	759.385	4.18103	0.500811	3.97076e-12	CC-1691	CC-1690	NA	1	1	TRUE
Cre01.g045200	759.385	4.10361	0.49988	1.36427e-11	CC-4533	CC-1690	NA	1	1	TRUE
Cre01.g045200	759.385	3.70311	0.446998	3.22419e-11	CC-125	CC-1691	NA	1	1	TRUE
Cre01.g045200	759.385	4.20251	0.447547	1.62678e-14	CC-125	CC-4532	NA	1	1	TRUE
Cre01.g045600	296.471	1.41039	0.122788	3.48573e-05	CC-125	CC-124	NA	1	1	TRUE
Cre01.g045600	296.471	-1.58853	0.118732	2.17005e-08	CC-4533	CC-125	NA	1	1	TRUE
Cre01.g045650	80.1093	1.54664	0.258362	0.00225581	CC-1009	CC-124	NA	1	1	TRUE
Cre01.g045650	80.1093	2.65502	0.244821	4.14414e-13	CC-125	CC-124	NA	1	1	TRUE
Cre01.g045650	80.1093	2.83743	0.243561	1.0466e-15	CC-4533	CC-124	NA	1	1	TRUE
Cre01.g045650	80.1093	2.32092	0.248615	2.4412e-09	CC-125	CC-1690	NA	1	1	TRUE
Cre01.g045650	80.1093	2.50331	0.247311	2.7713e-11	CC-4533	CC-1690	NA	1	1	TRUE
Cre01.g045650	80.1093	1.4471	0.211204	0.00184473	CC-4533	CC-1691	NA	1	1	TRUE
Cre01.g045650	80.1093	1.83887	0.227939	7.29391e-06	CC-125	CC-4532	NA	1	1	TRUE
Cre01.g045650	80.1093	2.02652	0.226069	1.65351e-07	CC-4533	CC-4532	NA	1	1	TRUE
Cre01.g045700	243.369	2.842	0.301661	2.31638e-11	CC-1009	CC-124	NA	1	1	TRUE
Cre01.g045700	243.369	4.0673	0.29777	3.73305e-27	CC-1690	CC-124	NA	1	1	TRUE
Cre01.g045700	243.369	3.65223	0.296998	4.74573e-21	CC-125	CC-124	NA	1	1	TRUE
Cre01.g045700	243.369	3.20879	0.299833	4.13116e-15	CC-4532	CC-124	NA	1	1	TRUE
Cre01.g045700	243.369	3.06351	0.299674	1.43578e-13	CC-1691	CC-124	NA	1	1	TRUE
Cre01.g045700	243.369	3.48461	0.297138	2.48789e-19	CC-4533	CC-124	NA	1	1	TRUE
Cre01.g045825	35.7319	-1.42793	0.238542	0.00380656	CC-125	CC-1009	NA	1	1	TRUE
Cre01.g045825	35.7319	-1.42306	0.241971	0.00511044	CC-125	CC-1690	NA	1	1	TRUE
Cre01.g046052	117.58	1.42587	0.244021	0.0050797	CC-4533	CC-1690	NA	1	1	TRUE
Cre01.g046800	1404.4	1.44027	0.166752	0.000380906	CC-125	CC-4532	NA	1	1	TRUE
Cre01.g047218	23.0944	-5.09663	0.470082	0	CC-1690	CC-1009	NA	1	1	TRUE
Cre01.g047218	23.0944	-5.54746	0.406147	0	CC-125	CC-1009	NA	1	1	TRUE
Cre01.g047218	23.0944	-4.90427	0.416253	0	CC-4532	CC-1009	NA	1	1	TRUE
Cre01.g047218	23.0944	-4.84031	0.380968	0	CC-1691	CC-1009	NA	1	1	TRUE
Cre01.g047218	23.0944	-5.99642	0.42767	0	CC-4533	CC-1009	NA	1	1	TRUE
Cre01.g047218	23.0944	5.0041	0.406136	5.99017e-25	CC-1009	CC-124	NA	1	1	TRUE
Cre01.g047265	1173.74	1.57537	0.147424	3.11112e-06	CC-125	CC-1009	NA	1	1	TRUE
Cre01.g047265	1173.74	1.48224	0.147166	4.08814e-05	CC-4533	CC-1009	NA	1	1	TRUE
Cre01.g047265	1173.74	-1.55508	0.147699	7.86593e-06	CC-1009	CC-124	NA	1	1	TRUE
Cre01.g047265	1173.74	-1.83947	0.148351	3.61638e-10	CC-4532	CC-124	NA	1	1	TRUE
Cre01.g047265	1173.74	-1.36343	0.146614	0.000653805	CC-1691	CC-124	NA	1	1	TRUE
Cre01.g047265	1173.74	-1.30848	0.149252	0.00282116	CC-4532	CC-1690	NA	1	1	TRUE
Cre01.g047265	1173.74	1.38556	0.146176	0.000409446	CC-125	CC-1691	NA	1	1	TRUE
Cre01.g047265	1173.74	1.29297	0.14602	0.00249096	CC-4533	CC-1691	NA	1	1	TRUE
Cre01.g047265	1173.74	1.86492	0.147972	1.40582e-10	CC-125	CC-4532	NA	1	1	TRUE
Cre01.g047265	1173.74	1.77174	0.147714	4.08357e-09	CC-4533	CC-4532	NA	1	1	TRUE
Cre01.g047300	45.1803	1.6683	0.296702	0.00108905	CC-4533	CC-1009	NA	1	1	TRUE
Cre01.g047300	45.1803	-1.85965	0.301918	0.000235561	CC-1009	CC-124	NA	1	1	TRUE
Cre01.g047300	45.1803	-1.43752	0.271002	0.00707111	CC-125	CC-124	NA	1	1	TRUE
Cre01.g047300	45.1803	-1.4583	0.287378	0.0086661	CC-4532	CC-124	NA	1	1	TRUE
Cre01.g047350	55.2803	1.82759	0.275383	0.000113153	CC-4533	CC-1009	NA	1	1	TRUE
Cre01.g047350	55.2803	-1.65702	0.28159	0.00115586	CC-1009	CC-124	NA	1	1	TRUE
Cre01.g047350	55.2803	1.45517	0.250261	0.00427379	CC-4533	CC-125	NA	1	1	TRUE
Cre01.g047600	252.183	-2.29047	0.179115	1.23451e-14	CC-125	CC-1009	NA	1	1	TRUE
Cre01.g047600	252.183	-2.3973	0.177829	6.87798e-17	CC-4533	CC-1009	NA	1	1	TRUE
Cre01.g047600	252.183	-1.75442	0.180303	1.00941e-06	CC-125	CC-124	NA	1	1	TRUE
Cre01.g047600	252.183	-1.85944	0.179241	4.47152e-08	CC-4533	CC-124	NA	1	1	TRUE
Cre01.g047600	252.183	-2.11824	0.180374	1.37086e-11	CC-125	CC-1690	NA	1	1	TRUE
Cre01.g047600	252.183	-2.22494	0.179191	1.72922e-13	CC-4533	CC-1690	NA	1	1	TRUE
Cre01.g047600	252.183	-1.61023	0.180388	2.89047e-05	CC-125	CC-1691	NA	1	1	TRUE
Cre01.g047600	252.183	-1.71718	0.179177	1.98016e-06	CC-4533	CC-1691	NA	1	1	TRUE
Cre01.g047600	252.183	-1.56673	0.181677	7.16202e-05	CC-125	CC-4532	NA	1	1	TRUE
Cre01.g047600	252.183	-1.67718	0.180175	6.40297e-06	CC-4533	CC-4532	NA	1	1	TRUE
Cre01.g047650	120.481	-2.00741	0.191718	3.37931e-09	CC-125	CC-1009	NA	1	1	TRUE
Cre01.g047650	120.481	-2.38023	0.193437	1.45253e-14	CC-4533	CC-1009	NA	1	1	TRUE
Cre01.g047650	120.481	2.3125	0.207852	5.99372e-12	CC-1009	CC-124	NA	1	1	TRUE
Cre01.g047650	120.481	2.18978	0.209801	3.61504e-10	CC-1690	CC-124	NA	1	1	TRUE
Cre01.g047650	120.481	2.00461	0.209413	4.23685e-08	CC-4532	CC-124	NA	1	1	TRUE
Cre01.g047650	120.481	2.39415	0.205777	2.97847e-13	CC-1691	CC-124	NA	1	1	TRUE
Cre01.g047650	120.481	-1.88788	0.193553	1.13232e-07	CC-125	CC-1690	NA	1	1	TRUE
Cre01.g047650	120.481	-2.25985	0.195484	2.84843e-12	CC-4533	CC-1690	NA	1	1	TRUE
Cre01.g047650	120.481	-2.09079	0.189311	1.68865e-10	CC-125	CC-1691	NA	1	1	TRUE
Cre01.g047650	120.481	-2.46222	0.191179	2.56689e-16	CC-4533	CC-1691	NA	1	1	TRUE
Cre01.g047650	120.481	-1.70159	0.193281	9.17861e-06	CC-125	CC-4532	NA	1	1	TRUE
Cre01.g047650	120.481	-2.07845	0.194882	6.02392e-10	CC-4533	CC-4532	NA	1	1	TRUE
Cre01.g047750	48596.1	1.30276	0.159891	0.00336523	CC-4533	CC-1691	NA	1	1	TRUE
Cre01.g047850	81.755	-1.2913	0.181221	0.00768478	CC-1691	CC-124	NA	1	1	TRUE
Cre01.g047950	451.018	1.51185	0.259832	0.00323112	CC-1690	CC-1009	NA	1	1	TRUE
Cre01.g047950	451.018	-1.60522	0.257806	0.000985219	CC-125	CC-1690	NA	1	1	TRUE
Cre01.g047950	451.018	-1.67868	0.260233	0.000488571	CC-4532	CC-1690	NA	1	1	TRUE
Cre01.g047950	451.018	-1.61131	0.259145	0.0010749	CC-1691	CC-1690	NA	1	1	TRUE
Cre01.g048000	92.6692	2.20399	0.201534	5.09496e-11	CC-4533	CC-1009	NA	1	1	TRUE
Cre01.g048000	92.6692	-1.70399	0.207627	3.4244e-05	CC-1009	CC-124	NA	1	1	TRUE
Cre01.g048000	92.6692	-1.63577	0.189926	3.32543e-05	CC-125	CC-124	NA	1	1	TRUE
Cre01.g048000	92.6692	-1.47137	0.20023	0.00113543	CC-4532	CC-124	NA	1	1	TRUE
Cre01.g048000	92.6692	2.13122	0.183447	1.43177e-11	CC-4533	CC-125	NA	1	1	TRUE
Cre01.g048000	92.6692	1.51678	0.189062	0.000277656	CC-4533	CC-1690	NA	1	1	TRUE
Cre01.g048000	92.6692	1.97503	0.193743	1.12176e-08	CC-4533	CC-4532	NA	1	1	TRUE
Cre01.g048050	154.548	1.30342	0.161854	0.00338842	CC-125	CC-4532	NA	1	1	TRUE
Cre01.g048102	166.775	1.24977	0.138291	0.00440758	CC-125	CC-1690	NA	1	1	TRUE
Cre01.g048150	2299.94	1.79836	0.168749	4.95462e-08	CC-125	CC-1009	NA	1	1	TRUE
Cre01.g048150	2299.94	-1.49348	0.170135	0.000212433	CC-4532	CC-124	NA	1	1	TRUE
Cre01.g048150	2299.94	2.02715	0.16909	3.47306e-11	CC-125	CC-1690	NA	1	1	TRUE
Cre01.g048150	2299.94	1.38799	0.16899	0.00110305	CC-4533	CC-1690	NA	1	1	TRUE
Cre01.g048150	2299.94	2.12401	0.168643	4.7596e-13	CC-125	CC-1691	NA	1	1	TRUE
Cre01.g048150	2299.94	1.48436	0.168594	0.000147745	CC-4533	CC-1691	NA	1	1	TRUE
Cre01.g048150	2299.94	2.64754	0.169514	1.7235e-24	CC-125	CC-4532	NA	1	1	TRUE
Cre01.g048150	2299.94	2.01813	0.16936	3.77632e-11	CC-4533	CC-4532	NA	1	1	TRUE
Cre01.g048200	71.74	2.3155	0.334602	3.45604e-06	CC-4533	CC-1009	NA	1	1	TRUE
Cre01.g048200	71.74	-2.42877	0.337415	8.53737e-07	CC-1009	CC-124	NA	1	1	TRUE
Cre01.g048200	71.74	-2.16729	0.31678	8.81139e-06	CC-125	CC-124	NA	1	1	TRUE
Cre01.g048200	71.74	-1.98323	0.326258	0.000141314	CC-4532	CC-124	NA	1	1	TRUE
Cre01.g048200	71.74	2.04672	0.314989	3.20706e-05	CC-4533	CC-125	NA	1	1	TRUE
Cre01.g048200	71.74	1.87546	0.322169	0.000299679	CC-4533	CC-4532	NA	1	1	TRUE
Cre01.g048250	56.7281	-1.38491	0.27241	0.00991475	CC-125	CC-1009	NA	1	1	TRUE
Cre01.g048250	56.7281	-2.47453	0.256287	2.39291e-10	CC-125	CC-124	NA	1	1	TRUE
Cre01.g048250	56.7281	1.79918	0.255634	7.43735e-05	CC-4533	CC-125	NA	1	1	TRUE
Cre01.g048250	56.7281	-2.21494	0.26261	9.29891e-08	CC-125	CC-1690	NA	1	1	TRUE
Cre01.g048250	56.7281	-1.67899	0.262966	0.000487313	CC-125	CC-1691	NA	1	1	TRUE
Cre01.g048450	240.963	-1.22226	0.14201	0.00781653	CC-4532	CC-1009	NA	1	1	TRUE
Cre01.g048501	65.9645	-1.71186	0.172679	1.35894e-06	CC-125	CC-124	NA	1	1	TRUE
Cre01.g048501	65.9645	-1.37765	0.181443	0.00253466	CC-4532	CC-124	NA	1	1	TRUE
Cre01.g048650	258.01	-1.72006	0.20246	1.70431e-05	CC-1690	CC-1009	NA	1	1	TRUE
Cre01.g048650	258.01	1.70596	0.197797	1.7247e-05	CC-1009	CC-124	NA	1	1	TRUE
Cre01.g048650	258.01	2.44241	0.195787	3.78406e-15	CC-4532	CC-124	NA	1	1	TRUE
Cre01.g048650	258.01	1.33314	0.198026	0.00629985	CC-1691	CC-124	NA	1	1	TRUE
Cre01.g048650	258.01	2.45893	0.200431	4.92351e-15	CC-4532	CC-1690	NA	1	1	TRUE
Cre01.g048650	258.01	1.35249	0.202251	0.00585079	CC-1691	CC-1690	NA	1	1	TRUE
Cre01.g048650	258.01	-1.93029	0.189043	1.75894e-08	CC-125	CC-4532	NA	1	1	TRUE
Cre01.g048650	258.01	-1.66932	0.186637	1.18431e-05	CC-4533	CC-4532	NA	1	1	TRUE
Cre01.g049200	242.261	-1.9246	0.218404	7.72931e-07	CC-1690	CC-1009	NA	1	1	TRUE
Cre01.g049200	242.261	-1.72064	0.209036	2.31099e-05	CC-4533	CC-1009	NA	1	1	TRUE
Cre01.g049200	242.261	1.6248	0.212572	0.000162468	CC-1009	CC-124	NA	1	1	TRUE
Cre01.g049450	277.724	-1.26386	0.165826	0.00820532	CC-1691	CC-1690	NA	1	1	TRUE
Cre01.g049500	3544.51	-1.7262	0.158	1.33135e-07	CC-4532	CC-1690	NA	1	1	TRUE
Cre01.g049500	3544.51	-1.39271	0.157474	0.000700745	CC-1691	CC-1690	NA	1	1	TRUE
Cre01.g049500	3544.51	1.38393	0.157515	0.000702317	CC-4533	CC-4532	NA	1	1	TRUE
Cre01.g049600	690.93	1.15297	0.0833759	0.00460667	CC-1691	CC-1690	NA	1	1	TRUE
Cre01.g049826	983.714	-3.65122	0.182581	0	CC-1690	CC-1009	NA	1	1	TRUE
Cre01.g049826	983.714	1.92406	0.170434	1.41085e-09	CC-1009	CC-124	NA	1	1	TRUE
Cre01.g049826	983.714	-1.69181	0.185324	7.27518e-06	CC-1690	CC-124	NA	1	1	TRUE
Cre01.g049826	983.714	2.32932	0.17001	1.18597e-16	CC-1691	CC-124	NA	1	1	TRUE
Cre01.g049826	983.714	2.61553	0.182906	1.04418e-20	CC-125	CC-1690	NA	1	1	TRUE
Cre01.g049826	983.714	2.47135	0.184084	1.93955e-17	CC-4532	CC-1690	NA	1	1	TRUE
Cre01.g049826	983.714	4.06085	0.182204	1.61672e-65	CC-1691	CC-1690	NA	1	1	TRUE
Cre01.g049826	983.714	2.66116	0.18259	6.58117e-22	CC-4533	CC-1690	NA	1	1	TRUE
Cre01.g049826	983.714	-1.40777	0.16754	0.00076859	CC-125	CC-1691	NA	1	1	TRUE
Cre01.g049826	983.714	-1.54644	0.169356	4.43896e-05	CC-4532	CC-1691	NA	1	1	TRUE
Cre01.g049826	983.714	-1.3605	0.167153	0.00160728	CC-4533	CC-1691	NA	1	1	TRUE
Cre01.g049950	1850.28	1.66057	0.200368	3.61315e-05	CC-125	CC-1009	NA	1	1	TRUE
Cre01.g049950	1850.28	1.89177	0.201254	2.99932e-07	CC-1691	CC-1009	NA	1	1	TRUE
Cre01.g049950	1850.28	-1.78032	0.200411	4.32313e-06	CC-1009	CC-124	NA	1	1	TRUE
Cre01.g050300	68.8587	-1.52048	0.185921	0.00023178	CC-125	CC-1690	NA	1	1	TRUE
Cre01.g050400	107.835	-1.70803	0.173732	1.64955e-06	CC-4532	CC-1690	NA	1	1	TRUE
Cre01.g050400	107.835	1.29536	0.167989	0.00447542	CC-4533	CC-4532	NA	1	1	TRUE
Cre01.g050451	144.296	-1.44426	0.149836	0.000125403	CC-125	CC-1009	NA	1	1	TRUE
Cre01.g050451	144.296	-1.28908	0.148365	0.00299902	CC-125	CC-1691	NA	1	1	TRUE
Cre01.g050500	258.274	-1.25683	0.15682	0.00745832	CC-1690	CC-1009	NA	1	1	TRUE
Cre01.g050500	258.274	-1.79333	0.153294	5.42376e-09	CC-125	CC-1009	NA	1	1	TRUE
Cre01.g050500	258.274	-1.95492	0.152479	8.02534e-12	CC-4533	CC-1009	NA	1	1	TRUE
Cre01.g050500	258.274	1.52277	0.155236	3.69195e-05	CC-1009	CC-124	NA	1	1	TRUE
Cre01.g050500	258.274	1.57344	0.154917	8.36735e-06	CC-4532	CC-124	NA	1	1	TRUE
Cre01.g050500	258.274	1.45298	0.154491	0.000157665	CC-1691	CC-124	NA	1	1	TRUE
Cre01.g050500	258.274	1.30929	0.156437	0.00362432	CC-4532	CC-1690	NA	1	1	TRUE
Cre01.g050500	258.274	-1.72448	0.152394	4.40206e-08	CC-125	CC-1691	NA	1	1	TRUE
Cre01.g050500	258.274	-1.88376	0.15162	1.04197e-10	CC-4533	CC-1691	NA	1	1	TRUE
Cre01.g050500	258.274	-1.84566	0.152898	7.77702e-10	CC-125	CC-4532	NA	1	1	TRUE
Cre01.g050500	258.274	-2.00615	0.152015	5.9046e-13	CC-4533	CC-4532	NA	1	1	TRUE
Cre01.g050550	3178.61	1.43097	0.183234	0.00112391	CC-1690	CC-1009	NA	1	1	TRUE
Cre01.g050550	3178.61	-1.46257	0.183045	0.00066089	CC-4532	CC-1690	NA	1	1	TRUE
Cre01.g050550	3178.61	-1.58857	0.183015	5.82791e-05	CC-1691	CC-1690	NA	1	1	TRUE
Cre01.g050608	114.782	-1.61352	0.124605	2.77966e-08	CC-125	CC-124	NA	1	1	TRUE
Cre01.g050700	67.4367	2.01795	0.275382	8.90949e-06	CC-4533	CC-1009	NA	1	1	TRUE
Cre01.g050700	67.4367	-1.66746	0.281544	0.00102852	CC-1009	CC-124	NA	1	1	TRUE
Cre01.g050700	67.4367	1.53268	0.252143	0.00197395	CC-4533	CC-125	NA	1	1	TRUE
Cre01.g050700	67.4367	1.62932	0.263518	0.000823592	CC-4533	CC-4532	NA	1	1	TRUE
Cre01.g050750	37.3219	-1.61375	0.356622	0.00586358	CC-1009	CC-124	NA	1	1	TRUE
Cre01.g050750	37.3219	-1.82776	0.341392	0.000843285	CC-125	CC-124	NA	1	1	TRUE
Cre01.g050800	43.0866	1.68459	0.344163	0.00240809	CC-4533	CC-1009	NA	1	1	TRUE
Cre01.g050800	43.0866	-1.98579	0.34877	0.000247607	CC-1009	CC-124	NA	1	1	TRUE
Cre01.g050800	43.0866	-1.90095	0.326998	0.000294358	CC-125	CC-124	NA	1	1	TRUE
Cre01.g050800	43.0866	-2.06465	0.349404	0.000124012	CC-4532	CC-124	NA	1	1	TRUE
Cre01.g050800	43.0866	1.5866	0.324661	0.00441422	CC-4533	CC-125	NA	1	1	TRUE
Cre01.g050800	43.0866	1.76817	0.344147	0.0014096	CC-4533	CC-4532	NA	1	1	TRUE
Cre01.g051300	321.31	-1.52313	0.160787	4.35862e-05	CC-1690	CC-124	NA	1	1	TRUE
Cre01.g051300	321.31	1.41977	0.15957	0.000411359	CC-125	CC-1690	NA	1	1	TRUE
Cre01.g051300	321.31	1.3358	0.160934	0.00232304	CC-1691	CC-1690	NA	1	1	TRUE
Cre01.g051450	386.109	-1.21701	0.136307	0.00667587	CC-125	CC-1009	NA	1	1	TRUE
Cre01.g051450	386.109	1.26208	0.135289	0.00341088	CC-1690	CC-124	NA	1	1	TRUE
Cre01.g051450	386.109	-1.79733	0.13496	7.9133e-11	CC-125	CC-1690	NA	1	1	TRUE
Cre01.g051450	386.109	-1.41597	0.134446	8.42649e-05	CC-125	CC-1691	NA	1	1	TRUE
Cre01.g051450	386.109	-1.45623	0.135224	2.95925e-05	CC-125	CC-4532	NA	1	1	TRUE
Cre01.g051625	89.9987	1.5029	0.226756	0.0015268	CC-4533	CC-125	NA	1	1	TRUE
Cre01.g051625	89.9987	-1.80826	0.231492	1.82274e-05	CC-125	CC-1690	NA	1	1	TRUE
Cre01.g051850	56.5142	2.98751	0.371164	2.86788e-09	CC-4533	CC-1009	NA	1	1	TRUE
Cre01.g051850	56.5142	-2.56411	0.377148	1.32292e-06	CC-1009	CC-124	NA	1	1	TRUE
Cre01.g051850	56.5142	-1.61123	0.347051	0.00594557	CC-4532	CC-124	NA	1	1	TRUE
Cre01.g051850	56.5142	1.72635	0.324668	0.00143998	CC-4533	CC-125	NA	1	1	TRUE
Cre01.g051850	56.5142	2.04625	0.339528	8.79003e-05	CC-4533	CC-4532	NA	1	1	TRUE
Cre01.g052000	643.648	1.16025	0.0874583	0.00345132	CC-125	CC-1009	NA	1	1	TRUE
Cre01.g052000	643.648	1.23041	0.0888528	0.000449002	CC-125	CC-1690	NA	1	1	TRUE
Cre01.g052150	211.471	2.00986	0.214213	7.04569e-08	CC-4532	CC-1009	NA	1	1	TRUE
Cre01.g052150	211.471	2.65928	0.216151	3.12454e-16	CC-4532	CC-124	NA	1	1	TRUE
Cre01.g052150	211.471	2.81292	0.221744	4.80103e-18	CC-4532	CC-1690	NA	1	1	TRUE
Cre01.g052150	211.471	2.2724	0.213455	7.25656e-11	CC-4532	CC-1691	NA	1	1	TRUE
Cre01.g052150	211.471	-2.98848	0.214601	0	CC-125	CC-4532	NA	1	1	TRUE
Cre01.g052150	211.471	-2.62808	0.211052	1.41283e-16	CC-4533	CC-4532	NA	1	1	TRUE
Cre01.g052650	153.171	1.59704	0.220457	0.000357476	CC-4532	CC-1690	NA	1	1	TRUE
Cre01.g052650	153.171	1.38563	0.21436	0.00463007	CC-4532	CC-1691	NA	1	1	TRUE
Cre01.g052950	47.8189	-2.18466	0.288937	1.58909e-06	CC-1009	CC-124	NA	1	1	TRUE
Cre01.g052950	47.8189	-2.44246	0.271769	2.88668e-09	CC-125	CC-124	NA	1	1	TRUE
Cre01.g052950	47.8189	-1.73316	0.266569	0.000299478	CC-1691	CC-124	NA	1	1	TRUE
Cre01.g053000	597.848	-4.46356	0.283404	0	CC-4533	CC-1009	NA	1	1	TRUE
Cre01.g053000	597.848	2.10201	0.264321	9.31272e-07	CC-1690	CC-124	NA	1	1	TRUE
Cre01.g053000	597.848	2.1827	0.264452	2.56824e-07	CC-4532	CC-124	NA	1	1	TRUE
Cre01.g053000	597.848	2.61117	0.263052	2.00341e-11	CC-1691	CC-124	NA	1	1	TRUE
Cre01.g053000	597.848	-3.02249	0.28697	5.74468e-14	CC-4533	CC-124	NA	1	1	TRUE
Cre01.g053000	597.848	-3.75039	0.283717	0	CC-4533	CC-125	NA	1	1	TRUE
Cre01.g053000	597.848	-1.38591	0.260094	0.00926419	CC-125	CC-1690	NA	1	1	TRUE
Cre01.g053000	597.848	-5.2042	0.282497	0	CC-4533	CC-1690	NA	1	1	TRUE
Cre01.g053000	597.848	-1.89494	0.260405	2.26644e-05	CC-125	CC-1691	NA	1	1	TRUE
Cre01.g053000	597.848	-5.7145	0.281646	0	CC-4533	CC-1691	NA	1	1	TRUE
Cre01.g053000	597.848	-1.45196	0.260966	0.00491768	CC-125	CC-4532	NA	1	1	TRUE
Cre01.g053000	597.848	-5.27568	0.282241	0	CC-4533	CC-4532	NA	1	1	TRUE
Cre01.g053150	490.274	2.53293	0.211092	9.753e-15	CC-4532	CC-1009	NA	1	1	TRUE
Cre01.g053150	490.274	5.2762	0.207071	1.02008e-96	CC-1691	CC-1009	NA	1	1	TRUE
Cre01.g053150	490.274	-3.32896	0.300365	1.06355e-16	CC-4533	CC-1009	NA	1	1	TRUE
Cre01.g053150	490.274	2.92943	0.213357	1.04018e-21	CC-4532	CC-124	NA	1	1	TRUE
Cre01.g053150	490.274	5.67242	0.209737	4.17581e-112	CC-1691	CC-124	NA	1	1	TRUE
Cre01.g053150	490.274	-2.93047	0.302915	4.62297e-12	CC-4533	CC-124	NA	1	1	TRUE
Cre01.g053150	490.274	-2.98357	0.296408	3.35463e-13	CC-4533	CC-125	NA	1	1	TRUE
Cre01.g053150	490.274	1.64191	0.201702	7.01062e-05	CC-4532	CC-1690	NA	1	1	TRUE
Cre01.g053150	490.274	4.40206	0.198175	2.37047e-68	CC-1691	CC-1690	NA	1	1	TRUE
Cre01.g053150	490.274	-4.22957	0.293748	0	CC-4533	CC-1690	NA	1	1	TRUE
Cre01.g053150	490.274	-5.62462	0.200562	0	CC-125	CC-1691	NA	1	1	TRUE
Cre01.g053150	490.274	-2.69971	0.187388	0	CC-4532	CC-1691	NA	1	1	TRUE
Cre01.g053150	490.274	-8.64727	0.283681	0	CC-4533	CC-1691	NA	1	1	TRUE
Cre01.g053150	490.274	-2.8828	0.204296	0	CC-125	CC-4532	NA	1	1	TRUE
Cre01.g053150	490.274	-5.9161	0.286287	0	CC-4533	CC-4532	NA	1	1	TRUE
Cre01.g053288	340.241	2.39766	0.271265	6.29344e-09	CC-125	CC-1009	NA	1	1	TRUE
Cre01.g053288	340.241	1.70079	0.284616	0.00078157	CC-1009	CC-124	NA	1	1	TRUE
Cre01.g053288	340.241	4.18025	0.278842	3.44945e-32	CC-125	CC-124	NA	1	1	TRUE
Cre01.g053288	340.241	1.64688	0.284381	0.00123075	CC-1691	CC-124	NA	1	1	TRUE
[truncated: 31,532 more rows]
