# Supplementary material for: Hidden diversity: Transcriptomic and photosynthetic variation among common ‘wild type’ Chlamydomonas strains
Source: Plant J. 2025 Dec 5;124(5):e70615. doi: 10.1111/tpj.70615 (PMC12680403; doi:10.1111/tpj.70615)
Supplement: Supplementary file 2 — Dataset S2. GO term enrichment. [file TPJ-124-0-s005.xlsx]

## Sheet: Legend
SI Dataset 2: GO term enrichment
Transcript abundances were calculated and normalized in terms of fragments per kb per million mapped reads (FPKMs) from the basal transcriptomes of seven strains of C. reinhardtii grown under identical conditions. Genes were considered to be differentially expressed genes (DEGs) if they met the following three criteria: 1) a log2 fold change >1 or <-1, 2) an s-value < 0.01, and 3) >1 FPKM in at l…
Column Headings
cluster	the cluster number (out of 10) from the k-means cluster analysis shown in Fig. 1
GO_ID	a GO ID that was statistically enriched in this cluster
GO_description	the description of that GO ID
count	the number of genes in the cluster with that GO annotation
p-adjust	the Benjamini-Hochberg adjusted p-value of the enrichment
gene_list	the IDs of genes in the cluster with that GO annotation

## Sheet: GO_term_enrichment
cluster	GO_ID	GO_description	count	p-adjust	gene_list
1	GO:0000786	nucleosome	6	0.0373518	Cre13.g590800,Cre13.g591150,Cre16.g649900,Cre16.g649950,Cre16.g650250,Cre16.g650300
1	GO:0046982	protein heterodimerization activity	6	0.0373518	Cre13.g590800,Cre13.g591150,Cre16.g649900,Cre16.g649950,Cre16.g650250,Cre16.g650300
1	GO:0000166	nucleotide binding	10	0.0373518	Cre02.g087950,Cre02.g143200,Cre03.g145767,Cre09.g388850,Cre09.g390986,Cre09.g406400,Cre09.g410050,Cre09.g410100,Cre10.g433000,Cre16.g651750
1	GO:0016021	integral component of membrane	21	0.0373518	Cre01.g043050,Cre02.g079650,Cre02.g082700,Cre02.g118200,Cre03.g149050,Cre03.g179750,Cre09.g388850,Cre09.g395288,Cre09.g396950,Cre09.g400950,Cre09.g406400,Cre09.g410050,Cre09.g410100,Cre10.g434350,Cre10.g434650,Cre13.g584200,Cre13.g604150,Cre14.g626000,Cre14.g627433,Cre16.g656150,Cre16.g690900
1	GO:0042309	homoiothermy	30	0.0373518	Cre01.g016500,Cre01.g033700,Cre01.g039900,Cre02.g093850,Cre02.g095200,Cre02.g100450,Cre02.g104400,Cre02.g107650,Cre02.g114001,Cre02.g800211,Cre02.g800271,Cre09.g801001,Cre10.g425050,Cre10.g428734,Cre10.g429000,Cre10.g462400,Cre10.g464200,Cre13.g583500,Cre13.g583600,Cre13.g588736,Cre13.g602950,Cre14.g621100,Cre14.g624000,Cre14.g630450,Cre14.g630907,Cre16.g648350,Cre16.g651350,Cre16.g657100,Cre16.g…
1	GO:0050825	ice binding	30	0.0373518	Cre01.g016500,Cre01.g033700,Cre01.g039900,Cre02.g093850,Cre02.g095200,Cre02.g100450,Cre02.g104400,Cre02.g107650,Cre02.g114001,Cre02.g800211,Cre02.g800271,Cre09.g801001,Cre10.g425050,Cre10.g428734,Cre10.g429000,Cre10.g462400,Cre10.g464200,Cre13.g583500,Cre13.g583600,Cre13.g588736,Cre13.g602950,Cre14.g621100,Cre14.g624000,Cre14.g630450,Cre14.g630907,Cre16.g648350,Cre16.g651350,Cre16.g657100,Cre16.g…
1	GO:0050826	response to freezing	30	0.0373518	Cre01.g016500,Cre01.g033700,Cre01.g039900,Cre02.g093850,Cre02.g095200,Cre02.g100450,Cre02.g104400,Cre02.g107650,Cre02.g114001,Cre02.g800211,Cre02.g800271,Cre09.g801001,Cre10.g425050,Cre10.g428734,Cre10.g429000,Cre10.g462400,Cre10.g464200,Cre13.g583500,Cre13.g583600,Cre13.g588736,Cre13.g602950,Cre14.g621100,Cre14.g624000,Cre14.g630450,Cre14.g630907,Cre16.g648350,Cre16.g651350,Cre16.g657100,Cre16.g…
2	GO:0004713	protein tyrosine kinase activity	19	0.0198644	Cre02.g087800,Cre02.g098550,Cre02.g099550,Cre02.g099750,Cre02.g104450,Cre02.g108700,Cre02.g112333,Cre02.g116700,Cre03.g210065,Cre03.g800284,Cre09.g387208,Cre09.g391356,Cre09.g400800,Cre09.g403950,Cre13.g574350,Cre16.g654850,Cre16.g654900,Cre16.g675750,Cre16.g676300
2	GO:0009190	cyclic nucleotide biosynthetic process	9	0.0198644	Cre02.g085100,Cre02.g091950,Cre02.g146450,Cre03.g199250,Cre09.g388650,Cre09.g396698,Cre14.g629150,Cre14.g629840,Cre16.g649050
2	GO:0016849	phosphorus-oxygen lyase activity	9	0.0198644	Cre02.g085100,Cre02.g091950,Cre02.g146450,Cre03.g199250,Cre09.g388650,Cre09.g396698,Cre14.g629150,Cre14.g629840,Cre16.g649050
2	GO:0035556	intracellular signal transduction	9	0.0198644	Cre02.g085100,Cre02.g091950,Cre02.g146450,Cre03.g199250,Cre09.g388650,Cre09.g396698,Cre14.g629150,Cre14.g629840,Cre16.g649050
2	GO:0004672	protein kinase activity	19	0.0432134	Cre02.g087800,Cre02.g098550,Cre02.g099550,Cre02.g099750,Cre02.g104450,Cre02.g108700,Cre02.g112333,Cre02.g116700,Cre03.g210065,Cre03.g800284,Cre09.g387208,Cre09.g391356,Cre09.g400800,Cre09.g403950,Cre13.g574350,Cre16.g654850,Cre16.g654900,Cre16.g675750,Cre16.g676300
2	GO:0006468	protein phosphorylation	19	0.0432134	Cre02.g087800,Cre02.g098550,Cre02.g099550,Cre02.g099750,Cre02.g104450,Cre02.g108700,Cre02.g112333,Cre02.g116700,Cre03.g210065,Cre03.g800284,Cre09.g387208,Cre09.g391356,Cre09.g400800,Cre09.g403950,Cre13.g574350,Cre16.g654850,Cre16.g654900,Cre16.g675750,Cre16.g676300
3	GO:0005199	structural constituent of cell wall	10	4.94e-05	Cre02.g086000,Cre02.g094450,Cre03.g192250,Cre03.g201950,Cre09.g388353,Cre09.g388355,Cre09.g395251,Cre09.g398900,Cre09.g406700,Cre14.g620600
3	GO:0004672	protein kinase activity	30	0.000258033	Cre02.g087750,Cre02.g105600,Cre02.g111014,Cre02.g111550,Cre03.g153150,Cre03.g157200,Cre03.g164250,Cre03.g800353,Cre09.g388700,Cre09.g390300,Cre09.g393650,Cre09.g395658,Cre09.g397586,Cre10.g423200,Cre10.g424700,Cre10.g425350,Cre10.g437201,Cre10.g457050,Cre13.g565200,Cre13.g566350,Cre13.g579200,Cre14.g613750,Cre14.g626466,Cre14.g632750,Cre16.g672602,Cre16.g674403,Cre16.g689300,Cre16.g689550,Cre16.g…
3	GO:0006468	protein phosphorylation	30	0.000258033	Cre02.g087750,Cre02.g105600,Cre02.g111014,Cre02.g111550,Cre03.g153150,Cre03.g157200,Cre03.g164250,Cre03.g800353,Cre09.g388700,Cre09.g390300,Cre09.g393650,Cre09.g395658,Cre09.g397586,Cre10.g423200,Cre10.g424700,Cre10.g425350,Cre10.g437201,Cre10.g457050,Cre13.g565200,Cre13.g566350,Cre13.g579200,Cre14.g613750,Cre14.g626466,Cre14.g632750,Cre16.g672602,Cre16.g674403,Cre16.g689300,Cre16.g689550,Cre16.g…
3	GO:0009190	cyclic nucleotide biosynthetic process	13	0.000446452	Cre02.g074758,Cre02.g103200,Cre02.g115450,Cre02.g117000,Cre03.g192450,Cre03.g207750,Cre09.g394900,Cre09.g412600,Cre10.g437800,Cre10.g447700,Cre13.g607200,Cre14.g612200,Cre16.g688638
3	GO:0016849	phosphorus-oxygen lyase activity	13	0.000446452	Cre02.g074758,Cre02.g103200,Cre02.g115450,Cre02.g117000,Cre03.g192450,Cre03.g207750,Cre09.g394900,Cre09.g412600,Cre10.g437800,Cre10.g447700,Cre13.g607200,Cre14.g612200,Cre16.g688638
3	GO:0035556	intracellular signal transduction	13	0.000446452	Cre02.g074758,Cre02.g103200,Cre02.g115450,Cre02.g117000,Cre03.g192450,Cre03.g207750,Cre09.g394900,Cre09.g412600,Cre10.g437800,Cre10.g447700,Cre13.g607200,Cre14.g612200,Cre16.g688638
3	GO:0007018	microtubule-based movement	7	0.00260263	Cre01.g021950,Cre02.g107050,Cre02.g107350,Cre09.g392282,Cre09.g403800,Cre14.g624950,Cre16.g685450
3	GO:0004713	protein tyrosine kinase activity	23	0.00260263	Cre02.g087750,Cre02.g111014,Cre02.g111550,Cre03.g153150,Cre03.g157200,Cre03.g164250,Cre03.g800353,Cre09.g388700,Cre09.g390300,Cre09.g393650,Cre09.g395658,Cre09.g397586,Cre10.g423200,Cre10.g424700,Cre13.g565200,Cre13.g579200,Cre14.g626466,Cre14.g632750,Cre16.g672602,Cre16.g689300,Cre16.g689550,Cre16.g692228,Cre16.g692350
3	GO:0005524	ATP binding	42	0.00260263	Cre02.g077951,Cre02.g087750,Cre02.g096000,Cre02.g105600,Cre02.g107050,Cre02.g107350,Cre02.g111014,Cre02.g111550,Cre02.g117900,Cre03.g153150,Cre03.g157200,Cre03.g161800,Cre03.g164250,Cre03.g800353,Cre09.g388700,Cre09.g390300,Cre09.g392282,Cre09.g393650,Cre09.g395658,Cre09.g397586,Cre09.g403800,Cre10.g420900,Cre10.g421600,Cre10.g423200,Cre10.g424700,Cre10.g457050,Cre13.g565200,Cre13.g566350,Cre13.g…
3	GO:0005044	scavenger receptor activity	5	0.00260263	Cre01.g042300,Cre02.g099050,Cre10.g421900,Cre10.g458850,Cre13.g591550
3	GO:0006811	ion transport	6	0.00260263	Cre02.g098750,Cre02.g112200,Cre09.g397142,Cre10.g450100,Cre16.g665100,Cre16.g665450
3	GO:0003777	microtubule motor activity	7	0.00260263	Cre01.g021950,Cre02.g107050,Cre02.g107350,Cre09.g392282,Cre09.g403800,Cre14.g624950,Cre16.g685450
3	GO:0005216	ion channel activity	6	0.00650539	Cre02.g098750,Cre02.g112200,Cre09.g397142,Cre10.g450100,Cre16.g665100,Cre16.g665450
3	GO:0016887	ATPase activity	9	0.0093927	Cre02.g077951,Cre02.g096000,Cre02.g107050,Cre02.g107350,Cre03.g161800,Cre09.g392282,Cre09.g403800,Cre14.g624950,Cre16.g685450
3	GO:0030246	carbohydrate binding	4	0.0095433	Cre03.g158050,Cre09.g394510,Cre09.g394621,Cre09.g400850
3	GO:0046983	protein dimerization activity	4	0.0095433	Cre13.g572250,Cre13.g572272,Cre13.g801542,Cre14.g631451
3	GO:2001070	starch binding	4	0.0095433	Cre03.g158050,Cre09.g394510,Cre09.g394621,Cre13.g579598
7	GO:0003735	structural constituent of ribosome	26	9.81e-25	Cre01.g039250,Cre02.g075700,Cre02.g091100,Cre02.g101350,Cre02.g102250,Cre02.g106600,Cre02.g145250,Cre09.g388200,Cre09.g397697,Cre09.g400650,Cre09.g800985,Cre10.g417700,Cre10.g420750,Cre10.g430400,Cre10.g456200,Cre10.g459250,Cre13.g568650,Cre13.g568900,Cre13.g573351,Cre14.g617900,Cre14.g630100,Cre16.g661050,Cre16.g666301,Cre16.g682300,Cre16.g801913,Cre16.g801914
7	GO:0006412	translation	26	2.52e-24	Cre01.g039250,Cre02.g075700,Cre02.g091100,Cre02.g101350,Cre02.g102250,Cre02.g106600,Cre02.g145250,Cre09.g388200,Cre09.g397697,Cre09.g400650,Cre09.g800985,Cre10.g417700,Cre10.g420750,Cre10.g430400,Cre10.g456200,Cre10.g459250,Cre13.g568650,Cre13.g568900,Cre13.g573351,Cre14.g617900,Cre14.g630100,Cre16.g661050,Cre16.g666301,Cre16.g682300,Cre16.g801913,Cre16.g801914
7	GO:0005840	ribosome	25	3.62e-24	Cre01.g039250,Cre02.g075700,Cre02.g091100,Cre02.g102250,Cre02.g106600,Cre02.g145250,Cre09.g388200,Cre09.g397697,Cre09.g400650,Cre09.g800985,Cre10.g417700,Cre10.g420750,Cre10.g430400,Cre10.g456200,Cre10.g459250,Cre13.g568650,Cre13.g568900,Cre13.g573351,Cre14.g617900,Cre14.g630100,Cre16.g661050,Cre16.g666301,Cre16.g682300,Cre16.g801913,Cre16.g801914
7	GO:0005622	intracellular	19	2.58e-13	Cre02.g075700,Cre02.g091100,Cre02.g145250,Cre03.g165650,Cre09.g388200,Cre09.g396700,Cre09.g400650,Cre09.g800985,Cre10.g417700,Cre10.g420750,Cre10.g430400,Cre10.g456200,Cre10.g459250,Cre13.g568650,Cre14.g617900,Cre14.g630100,Cre16.g661050,Cre16.g666301,Cre16.g682300
7	GO:0006979	response to oxidative stress	3	0.0188627	Cre01.g045700,Cre10.g458450,Cre10.g464850
8	GO:0022857	transmembrane transporter activity	4	0.0269095	Cre02.g075050,Cre16.g686750,Cre16.g686800,Cre16.g686850
9	GO:0006260	DNA replication	12	5.06e-14	Cre01.g023150,Cre02.g100000,Cre03.g178650,Cre03.g179961,Cre03.g199400,Cre03.g202250,Cre10.g424200,Cre10.g455850,Cre16.g651000,Cre16.g664301,Cre16.g665950,Cre16.g679950
9	GO:0003677	DNA binding	29	3.14e-07	Cre01.g009250,Cre01.g023150,Cre02.g089608,Cre02.g100000,Cre02.g104800,Cre03.g163000,Cre03.g178650,Cre03.g179961,Cre03.g189000,Cre03.g202250,Cre09.g397350,Cre09.g801018,Cre10.g424200,Cre10.g430950,Cre10.g433350,Cre10.g455850,Cre10.g801114,Cre14.g622850,Cre14.g624600,Cre16.g651000,Cre16.g661450,Cre16.g664301,Cre16.g665950,Cre16.g670550,Cre16.g679950,Cre16.g686250,Cre16.g692750,Cre16.g695350,Cre16.g…
9	GO:0008017	microtubule binding	9	1.1e-05	Cre03.g168800,Cre03.g200600,Cre09.g415450,Cre10.g456350,Cre13.g568450,Cre14.g614050,Cre16.g656700,Cre16.g672200,Cre16.g672497
9	GO:0005871	kinesin complex	7	0.000543614	Cre03.g168800,Cre03.g200600,Cre09.g415450,Cre10.g456350,Cre13.g568450,Cre16.g656700,Cre16.g672497
9	GO:0007018	microtubule-based movement	7	0.00207793	Cre03.g168800,Cre03.g200600,Cre09.g415450,Cre10.g456350,Cre13.g568450,Cre16.g656700,Cre16.g672497
9	GO:0006281	DNA repair	8	0.00207793	Cre02.g100000,Cre03.g204801,Cre10.g440200,Cre10.g453650,Cre13.g566900,Cre14.g622850,Cre16.g651000,Cre16.g670550
9	GO:0003777	microtubule motor activity	7	0.00215518	Cre03.g168800,Cre03.g200600,Cre09.g415450,Cre10.g456350,Cre13.g568450,Cre16.g656700,Cre16.g672497
9	GO:0005524	ATP binding	39	0.00448594	Cre01.g009250,Cre01.g022000,Cre01.g023150,Cre01.g038151,Cre02.g075350,Cre02.g086650,Cre02.g089608,Cre02.g112550,Cre02.g143800,Cre02.g800197,Cre03.g168800,Cre03.g178650,Cre03.g189000,Cre03.g200600,Cre03.g207901,Cre09.g397350,Cre09.g398750,Cre09.g399476,Cre09.g412750,Cre09.g414650,Cre09.g415450,Cre09.g801034,Cre10.g430950,Cre10.g455600,Cre10.g455850,Cre10.g456350,Cre10.g464100,Cre13.g563800,Cre13.g…
9	GO:0005634	nucleus	12	0.0161402	Cre01.g023150,Cre02.g100000,Cre02.g106250,Cre03.g178650,Cre03.g179961,Cre03.g199400,Cre03.g202250,Cre10.g433350,Cre10.g455850,Cre10.g466200,Cre10.g801114,Cre16.g651000
10	GO:0016627	oxidoreductase activity, acting on the CH-CH group of donors	5	0.00322465	Cre13.g578750,Cre14.g619133,Cre16.g687350,Cre16.g689050,Cre16.g695100
10	GO:0055114	oxidation-reduction process	24	0.00516416	Cre01.g025850,Cre02.g084400,Cre02.g084450,Cre02.g091200,Cre02.g117400,Cre03.g155250,Cre03.g194850,Cre09.g417150,Cre10.g423250,Cre10.g423400,Cre10.g428706,Cre10.g443050,Cre10.g449450,Cre13.g578750,Cre14.g611650,Cre14.g619133,Cre14.g628650,Cre14.g629700,Cre14.g630859,Cre16.g669550,Cre16.g687350,Cre16.g689050,Cre16.g695050,Cre16.g695100
10	GO:0050660	flavin adenine dinucleotide binding	6	0.0104176	Cre10.g423400,Cre14.g611650,Cre14.g619133,Cre16.g687350,Cre16.g687950,Cre16.g695100
10	GO:0030170	pyridoxal phosphate binding	4	0.0389435	Cre10.g426152,Cre14.g608700,Cre16.g650650,Cre16.g669550
