# Supplementary material for: Hidden diversity: Transcriptomic and photosynthetic variation among common ‘wild type’ Chlamydomonas strains
Source: Plant J. 2025 Dec 5;124(5):e70615. doi: 10.1111/tpj.70615 (PMC12680403; doi:10.1111/tpj.70615)
Supplement: Supplementary file 3 — Dataset S3. FPKMs all genes. [file TPJ-124-0-s002.xlsx]

## Sheet: Legend
SI Dataset 3: FPKMs of all genes
Transcript abundances were calculated and normalized in terms of fragments per kb per million mapped reads (FPKMs) from the basal transcriptomes of seven strains of C. reinhardtii grown under identical conditions. Four biological replicates were collected and analyzed for each strain. Here are tabs for the four replicates and the mean of the FPKMs for all genes in all seven strains.
Column Headings
GID	C. reinhardtii v6.1 gene ID
name	the gene symbol if assigned or the GID if not
defline	the gene's definition line
CC-124	FPKMs from strain CC-124
CC-125	FPKMs from strain CC-125
CC-1009	FPKMs from strain CC-1009
CC-1690	FPKMs from strain CC-1690
CC-1691	FPKMs from strain CC-1691
CC-4532	FPKMs from strain CC-4532
CC-4533	FPKMs from strain CC-4533
variance	variance of mean FPKMs in all seven strains
standard_deviation	standard deviation of mean FPKMs in all seven strains
min	minimum FPKMs among these seven strains
max	maximum FPKMs among these seven strains

## Sheet: mean_FPKMs
GID	name	defline	CC-124	CC-125	CC-1009	CC-1690	CC-1691	CC-4532	CC-4533	variance	standard_deviation	min	max
Cre01.g000050	RWP14	RWP-RK transcription factor	2.07	1.3	2.36	1.91	2.63	2.02	2.05	0.169314	0.411478	1.3	2.63
Cre01.g000100	Cre01.g000100	none	1.28	1.01	1.27	1.26	1.47	1.3	1.88	0.0721238	0.268559	1.01	1.88
Cre01.g000150	ZRT2	Zinc-nutrition responsive permease transporter	3.61	3.49	11.56	6.59	10.02	13.22	3.62	17.1042	4.13573	3.49	13.22
Cre01.g000200	Cre01.g000200	Esterase, SGNH hydrolase-type	2.4	4.96	4.29	3.66	3.98	4.36	2.85	0.802062	0.895579	2.4	4.96
Cre01.g000250	Cre01.g000250	Predicted SCre01.g000250RE-associated Golgi protein	12.39	12.01	13.02	13.77	11.55	11.77	13.29	0.697024	0.83488	11.55	13.77
Cre01.g000300	CGI58	Esterase/lipase/thioesterase	4.6	8.49	12.71	7.25	9.93	10.01	7.49	6.61743	2.57244	4.6	12.71
Cre01.g000350	Cre01.g000350	possible oxidoreductase	34.65	66.45	43.56	50.06	35.27	53.14	38.93	130.927	11.4423	34.65	66.45
Cre01.g000400	Cre01.g000400	Arabinose chain extension enzyme like protein 3	6.91	3.49	4.03	7.29	4.86	3.91	6.47	2.48883	1.5776	3.49	7.29
Cre01.g000450	Cre01.g000450	Arabinose chain extension enzyme like protein 2	5.84	4.07	4.93	5.6	5.31	5.38	5.18	0.32719	0.572006	4.07	5.84
Cre01.g000500	Cre01.g000500	Arabinose chain extension enzyme like protein 5	3.01	4.09	3.89	0.93	3.72	5.99	1.81	2.71488	1.64769	0.93	5.99
Cre01.g000550	Cre01.g000550	Putative nucleotide-diphospho-sugar transferase	0.39	0.15	0.04	0.12	0.02	0.09	0.06	0.0157619	0.125546	0.02	0.39
Cre01.g000600	Cre01.g000600	Predicted WD-4 repeat family protein / notchless protein, putative	7.9	7.41	8.79	5.93	7.43	7.57	8.19	0.784824	0.885903	5.93	8.79
Cre01.g000650	AMX2	Copper amine oxidase	0.77	1.08	1.58	1.07	1.55	0.99	5.79	3.13196	1.76973	0.77	5.79
Cre01.g000700	Cre01.g000700	zinc finger protein	0.99	0.9	0.86	0.59	0.9	1.04	0.77	0.0222286	0.149092	0.59	1.04
Cre01.g000750	Cre01.g000750	zinc finger protein	1.78	3.46	2.45	2.04	2.78	3.26	1.97	0.430462	0.656096	1.78	3.46
Cre01.g000800	CGL136	Conserved in the Green Lineage	5.43	4.74	4.2	7.81	3.98	4.49	5.21	1.67126	1.29277	3.98	7.81
Cre01.g000850	CPLD38	cytochrome b6f biogenesis protein	42.29	44.23	41.18	46.98	37.14	47.49	36.5	19.0119	4.36027	36.5	47.49
Cre01.g000900	CPLD20	Conserved in the Plant Lineage and Diatoms	19.21	50.2	23.19	19.11	24.35	26.36	28.55	114.162	10.6847	19.11	50.2
Cre01.g000950	Cre01.g000950	Major facilitator superfamily transporter	0.72	0.32	0.15	0.33	0.44	0.36	0.39	0.0297238	0.172406	0.15	0.72
Cre01.g001000	Cre01.g001000	none	2.29	1.09	0.47	1.15	0.77	0.7	2.59	0.673395	0.820607	0.47	2.59
Cre01.g001100	Cre01.g001100	none	34.44	33.64	24.39	39.24	26.9	24.69	46.67	68.0894	8.25163	24.39	46.67
Cre01.g001150	Cre01.g001150	none	2.13	2.32	2.13	1.21	2.49	2.25	2.39	0.182348	0.427022	1.21	2.49
Cre01.g001200	Cre01.g001200	Mitogen-Activated Protein Kinase Kinase Kinase	3.27	7.03	4.39	0.96	3.32	2.52	7.39	5.52363	2.35024	0.96	7.39
Cre01.g001250	Cre01.g001250	none	0.89	1.02	0.39	0.12	0.34	0.56	0.74	0.1035	0.321714	0.12	1.02
Cre01.g001300	Cre01.g001300	ankryin repeat containing protein	0.52	0.57	0.67	0.19	0.27	0.16	1.15	0.120195	0.346692	0.16	1.15
Cre01.g001350	Cre01.g001350	ABC transporter	1.84	1.22	1.09	1.49	1.74	1.53	1.76	0.0806952	0.284069	1.09	1.84
Cre01.g001400	Cre01.g001400	Zinc-metallopeptidase-like protein	1.32	1.82	0.55	0.64	1.66	0.87	0.88	0.249262	0.499261	0.55	1.82
Cre01.g001450	Cre01.g001450	Predicted protein	2.19	0.6	0.86	1.04	1.51	1.2	2.02	0.350195	0.591773	0.6	2.19
Cre01.g001501	RAA11	psaA mRNA trans-splicing factor of subcomplex I	0.78	1.09	1.12	0.4	1.08	1.09	1.12	0.0741952	0.272388	0.4	1.12
Cre01.g001550	CIF3	Chloroplast translation initiation factor 3	11.47	19.45	23.3	8.83	23.02	25.12	10.02	48.87	6.99071	8.83	25.12
Cre01.g001600	Cre01.g001600	Predicted protein containing BTB/POZ fold domain (involved in protein binding)	3.6	5.05	2.59	2.86	2.94	1.82	4.85	1.41992	1.19161	1.82	5.05
Cre01.g001650	Cre01.g001650	Predicted ankryin-repeat containing protein	0.42	0.62	0.43	0.16	0.39	0.53	0.64	0.0266952	0.163387	0.16	0.64
Cre01.g001657	PF22	Dynein Assembly factor PF22	1.59	1.1	0.95	0.93	0.97	0.86	1.49	0.0854905	0.292388	0.86	1.59
Cre01.g001664	Cre01.g001664	none	6.27	5	4.54	3.52	5.64	5.79	4.52	0.877967	0.936999	3.52	6.27
Cre01.g001678	Cre01.g001678	none	3.07	3.61	4.49	2.44	5.91	4.33	3.53	1.26895	1.12648	2.44	5.91
Cre01.g001700	Cre01.g001700	none	2.73	5.77	3.59	1.78	3.55	2.98	3.44	1.48776	1.21974	1.78	5.77
Cre01.g001750	TIG1	chloroplast trigger factor	17.16	22.03	24.14	17.26	21.1	26.61	19.65	12.1382	3.484	17.16	26.61
Cre01.g001800	FAP403	Flagellar Associated Protein 403	4.35	3.64	6.31	4.57	6.29	6.7	3.95	1.62266	1.27384	3.64	6.7
Cre01.g001950	Cre01.g001950	Predicted protein with 3-phosphoshikimate1-carboxyvinyltransferase core domain	2.42	3.03	4	3.2	4.18	4.09	2.43	0.582295	0.763083	2.42	4.18
Cre01.g001983	Cre01.g001983	C2-domain containing protein	42.19	96.9	44.13	60.91	60.62	83.67	35.27	516.962	22.7368	35.27	96.9
Cre01.g002050	Cre01.g002050	Acid phosphatase	5.24	13.25	5.87	3.62	6.86	6.11	4.25	10.1955	3.19303	3.62	13.25
Cre01.g002100	Cre01.g002100	none	1.78	1.34	2.98	2.72	2.31	2.55	1.49	0.404324	0.635865	1.34	2.98
Cre01.g002150	Cre01.g002150	none	2.58	1.13	0.58	1.46	1.29	0.64	2.41	0.623181	0.789418	0.58	2.58
Cre01.g002200	RPB6	Subunit of DNA-directed RNA polymerase	22.92	17.54	17.44	22.69	17.54	26.53	18.4	13.0471	3.61208	17.44	26.53
Cre01.g002201	Cre01.g002201	none	1.31	1.07	1.19	0.68	1.17	1.18	1.32	0.0470476	0.216905	0.68	1.32
Cre01.g002227	Cre01.g002227	none	3	3.13	2.88	3.66	2.94	3.23	4.48	0.324148	0.56934	2.88	4.48
Cre01.g002250	Cre01.g002250	Histone acetyltransferase	5.3	6.16	10.41	7.19	11.94	15.93	4.78	16.8765	4.1081	4.78	15.93
Cre01.g002300	CYN19B	Cyclophilin 19-2	640.04	757.6	438.65	1271.73	392.87	436.25	1051.45	114730	338.718	392.87	1271.73
Cre01.g002350	NAE1	RUB1/NEDD8 E1 activating enzyme	8.65	9.48	7.72	9.23	7.13	6.73	9.65	1.3897	1.17886	6.73	9.65
Cre01.g002400	Cre01.g002400	Putative triacylglycerol lipase	11.15	21.4	9.27	9.17	9	9.45	9	20.7718	4.5576	9	21.4
Cre01.g002500	COP21	Chlamyopsin 2/1	324.14	364.4	323.99	317.44	269.78	289.16	483.84	4968.36	70.4866	269.78	483.84
Cre01.g002550	FAP335	Kinase-like Flagellar Associated Protein 335	2.66	3.57	2.7	2.71	3.61	4.19	3.36	0.344924	0.587302	2.66	4.19
Cre01.g002600	Cre01.g002600	none	0.04	0.16	0.08	0.12	0.1	0.14	0.16	0.0019619	0.0442934	0.04	0.16
Cre01.g002650	Cre01.g002650	none	0.01	0	0	0	0	0	0	1.42857e-05	0.00377964	0	0.01
Cre01.g002700	Cre01.g002700	none	1.18	2.08	1.27	0.99	1.43	0.91	2.13	0.24409	0.494055	0.91	2.13
Cre01.g002750	Cre01.g002750	none	0.25	0.61	0.61	0.95	0.4	0.41	0.72	0.0544619	0.233371	0.25	0.95
Cre01.g002787	Cre01.g002787	Scavenger receptor cysteine-rich protein	0.82	0.71	1.48	0.51	0.82	4.5	0.95	1.95998	1.39999	0.51	4.5
Cre01.g002900	Cre01.g002900	none	12.04	9.56	7.7	33.33	7.28	8.41	8.14	88.1026	9.3863	7.28	33.33
Cre01.g002950	Cre01.g002950	none	5.53	7.53	5.45	4.21	5.24	6.2	5.36	1.03616	1.01792	4.21	7.53
Cre01.g003000	Cre01.g003000	none	2.03	0.46	0.27	0.71	0.76	1.01	0.85	0.3219	0.567362	0.27	2.03
Cre01.g003050	SEC8	Component of the Exocyst Complex	1.41	1.82	1.46	0.78	1.71	1.18	1.76	0.137329	0.370579	0.78	1.82
Cre01.g003100	Cre01.g003100	none	0.28	0.04	0.01	0.03	0.03	0.03	0.08	0.00891429	0.0944155	0.01	0.28
Cre01.g003150	Cre01.g003150	protein of unknown function	3.65	3.17	4.44	3.93	4	4.72	2.29	0.664924	0.815429	2.29	4.72
Cre01.g003200	Cre01.g003200	none	4.84	8.99	5.08	4.63	4.3	9.02	6.5	4.16753	2.04145	4.3	9.02
Cre01.g003250	Cre01.g003250	Probable transposon-derived protein of Chlamydomonas-Specific family B	0	0.01	0.02	0	0	0	0	6.19048e-05	0.00786796	0	0.02
Cre01.g003300	Cre01.g003300	none	0.14	0.01	0	0	0.02	0	0	0.0026619	0.0515937	0	0.14
Cre01.g003376	Cre01.g003376	none	5.65	4.71	7.03	4.79	6.7	9.39	3.89	3.45702	1.85931	3.89	9.39
Cre01.g003450	Cre01.g003450	none	4.43	4.88	4.51	3.38	4.77	4.2	4.63	0.252267	0.502262	3.38	4.88
Cre01.g003463	Cre01.g003463	none	6.58	3.7	2.7	5.21	3.64	3.59	8.41	4.13179	2.03268	2.7	8.41
Cre01.g003475	Cre01.g003475	none	0.96	0.37	3.18	11.39	2.65	1.01	0.22	15.5169	3.93915	0.22	11.39
Cre01.g003487	Cre01.g003487	none	4.17	4.17	3.51	2.59	3.61	3.27	4.51	0.4264	0.652993	2.59	4.51
Cre01.g003500	Cre01.g003500	none	1.51	2.55	1.6	1.33	2	1.37	2.57	0.284957	0.533814	1.33	2.57
Cre01.g003516	Cre01.g003516	none	3.49	3.4	6.66	2.14	10.43	6.61	2.85	8.73779	2.95598	2.14	10.43
Cre01.g003524	Cre01.g003524	none	3.27	5.23	5.62	3.4	6.64	6.46	4.02	1.95888	1.3996	3.27	6.64
Cre01.g003550	Cre01.g003550	none	4.89	10.15	9.84	7.95	9.69	12.09	4.15	8.5002	2.91551	4.15	12.09
Cre01.g003650	Cre01.g003650	none	3.58	2.21	4.56	6.53	5.82	5.35	4.68	2.0827	1.44315	2.21	6.53
Cre01.g003700	Cre01.g003700	none	1.37	0.85	0.99	0.98	0.98	0.98	1.46	0.0531905	0.230631	0.85	1.46
Cre01.g003751	Cre01.g003751	none	0.57	0.77	1.33	0.23	0.75	0.6	0.92	0.115014	0.339138	0.23	1.33
Cre01.g003800	Cre01.g003800	MAP kinase kinase kinase	4.1	3.19	1.77	2.04	3.27	4.4	2.58	0.978733	0.98931	1.77	4.4
Cre01.g003850	CYP747A1	Cytochrome P450, CYP197 superfamily	21.35	23.64	19.6	17.83	21.21	19.76	11.53	14.9195	3.86258	11.53	23.64
Cre01.g003950	Cre01.g003950	none	0.62	1.81	35.37	17.83	26.24	27.89	0.84	215.37	14.6755	0.62	35.37
Cre01.g004000	Cre01.g004000	none	25.46	21.87	17.38	31.58	18.4	21.42	28.1	26.7873	5.17564	17.38	31.58
Cre01.g004124	Cre01.g004124	none	4.61	14.74	5.24	6.63	4.78	7.17	9.64	13.1179	3.62186	4.61	14.74
Cre01.g004157	Cre01.g004157	none	5.2	15.44	7.11	2.29	2.17	5.6	8.57	20.5738	4.53584	2.17	15.44
Cre01.g004200	Cre01.g004200	none	1.4	1.66	1.46	1.21	1.5	1.38	1.99	0.0623952	0.24979	1.21	1.99
Cre01.g004250	TCTEX1	Flagellar inner arm dynein light chain	30.93	19.05	19.59	41.52	23.43	24.4	27.54	60.5435	7.78097	19.05	41.52
Cre01.g004300	ASN1	Asparagine synthase	99.09	131.6	109.83	73.42	104.36	130.9	101.9	401.152	20.0288	73.42	131.6
Cre01.g004350	HLM1	Histone-lysine N-methyltransferase	8.58	18.55	10.52	8.53	10.53	9.4	10.29	12.0706	3.47428	8.53	18.55
Cre01.g004400	Cre01.g004400	Expressed protein of unknown function	11.19	3.49	6.9	11.01	9.81	7.24	12.31	9.6931	3.11337	3.49	12.31
Cre01.g004450	CPLD42	conserved expressed membrane protein	77.72	132.56	65.87	68.79	50.51	68.37	72.26	679.36	26.0645	50.51	132.56
Cre01.g004500	LEU1L	Isopropylmalate dehydratase, large subunit	92.62	250.94	192.35	112.35	166.4	219.26	114.48	3606.12	60.051	92.62	250.94
Cre01.g004550	FAP190	Flagellar Associated Protein 190	2.8	4.61	3.57	2.59	4.5	5.24	4.65	1.0325	1.01612	2.59	5.24
Cre01.g004600	RWP12	RWP-RK transcription factor	4.42	3.4	3.28	8.02	3.26	1.93	3.31	3.75053	1.93663	1.93	8.02
Cre01.g004651	Cre01.g004651	none	5.21	3.84	3.88	3.05	6.63	3.79	3.04	1.6655	1.29054	3.04	6.63
Cre01.g004700	Cre01.g004700	none	12.76	4.69	4.29	10.54	7.32	9.55	11.3	10.7926	3.2852	4.29	12.76
Cre01.g004750	Cre01.g004750	none	0.95	0.81	0.12	0.28	0.13	0.94	2.16	0.5112	0.714983	0.12	2.16
Cre01.g004800	Cre01.g004800	none	11.28	32.18	40.43	31.03	53.88	36.58	13.86	221.148	14.8711	11.28	53.88
Cre01.g004850	Cre01.g004850	Transcription elongation factor	1.07	1.05	1	0.41	0.94	0.81	1.1	0.058381	0.241622	0.41	1.1
Cre01.g004900	Cre01.g004900	Similar to Putatative Protease/Amidase	19.72	7.07	23.03	13.39	29.63	13.71	3.59	82.3919	9.077	3.59	29.63
Cre01.g004950	Cre01.g004950	Conserved Protein with Putative intracellular protease/amidase domain	25.42	26.95	24.43	29.23	26.18	26.2	26.5	2.20823	1.48601	24.43	29.23
Cre01.g005001	CPLD9	Conserved in the Plant Lineage and Diatoms	10.71	7.24	6.81	13.63	7.2	6.65	8.36	6.76732	2.60141	6.65	13.63
Cre01.g005050	Cre01.g005050	none	114.45	105.78	95.29	144.68	102.21	98.23	122.97	299.612	17.3093	95.29	144.68
Cre01.g005100	Cre01.g005100	none	3.24	4.08	2.22	5.95	2.27	2.14	5.2	2.37433	1.54089	2.14	5.95
Cre01.g005150	SGA1	Serine glyoxylate aminotransferase	20.96	69.91	83.6	62.68	74.75	79.97	47.44	484.554	22.0126	20.96	83.6
Cre01.g005200	Cre01.g005200	Putative triacylglycerol lipase	1.99	1.42	2.64	1.21	1.69	1.48	1.26	0.253667	0.503653	1.21	2.64
Cre01.g005300	Cre01.g005300	Putative transposase	0.01	0	0	0	0	0	0	1.42857e-05	0.00377964	0	0.01
Cre01.g005400	Cre01.g005400	Short-chain dehydrogenase/reductase	3.02	0.2	0.13	0.83	0.19	0.07	0.72	1.10366	1.05055	0.07	3.02
Cre01.g005450	RSP10	Radial spoke protein 10	19.97	16.47	12.56	19.95	13.48	18.9	18.01	9.08698	3.01446	12.56	19.97
Cre01.g005500	Cre01.g005500	none	6.24	5.45	5.65	3.67	8.36	3.9	6.32	2.5273	1.58975	3.67	8.36
Cre01.g005543	Cre01.g005543	none	0.1	0	0	0	0.08	0	0.08	0.00219048	0.0468025	0	0.1
Cre01.g005550	Cre01.g005550	ARF-like GTPase	9.63	5.42	8.01	17.12	8.76	8.74	7.43	13.6803	3.69869	5.42	17.12
Cre01.g005600	FDX8	Ferredoxin	7.95	3.21	3.39	6.48	3.27	3.73	4.98	3.45493	1.85874	3.21	7.95
Cre01.g005651	Cre01.g005651	none	0.72	0.01	0.06	0.11	0.06	0.02	0.01	0.066381	0.257645	0.01	0.72
Cre01.g005701	Cre01.g005701	none	1	0.19	0.61	0.96	0.91	0.6	0.38	0.0955619	0.309131	0.19	1
Cre01.g005750	Cre01.g005750	none	0.52	0.14	0.24	0.18	0.16	0.1	0.13	0.0206333	0.143643	0.1	0.52
Cre01.g005813	POB31	Proteome of basal body 31	3.33	1.76	4.46	2.58	2.7	2	2.59	0.809329	0.899627	1.76	4.46
Cre01.g005850	FAP23	Cobalamin adenosyltransferase	36.64	12.26	25.3	28.66	19.9	22.91	12.02	77.8894	8.82549	12.02	36.64
Cre01.g005900	Cre01.g005900	none	5.31	6.26	5	6.34	4.36	4.22	5.31	0.688424	0.829713	4.22	6.34
Cre01.g005950	Cre01.g005950	none	46.09	56.21	62.6	44.18	63.17	71.75	36.22	158.737	12.5991	36.22	71.75
Cre01.g006000	Cre01.g006000	none	0.61	0.55	0.9	0.68	0.76	0.81	1.63	0.132848	0.364483	0.55	1.63
Cre01.g006050	LF3	Long Flagella protein 3	3.19	4.59	4.58	3.59	3.89	4.55	4.49	0.325462	0.570493	3.19	4.59
Cre01.g006100	FDX7	Ferredoxin	5.25	6.14	4.88	7.16	3.99	6.48	2.84	2.24761	1.4992	2.84	7.16
Cre01.g006150	Cre01.g006150	Putative chloroplast translation peptide-chain release factor 3	6.73	11.55	10.33	5.7	10.3	12.2	5.09	8.55992	2.92573	5.09	12.2
Cre01.g006450	Cre01.g006450	none	0.01	0.01	0	0.01	0	0	0	2.85714e-05	0.00534522	0	0.01
Cre01.g006600	Cre01.g006600	none	0	0	0	0	0	0	0	0	0	0	0
Cre01.g006614	Cre01.g006614	none	0	0	0	0	0	0	0.01	1.42857e-05	0.00377964	0	0.01
Cre01.g006766	Cre01.g006766	none	0.12	0	0	0	0	0	0	0.00205714	0.0453557	0	0.12
Cre01.g006800	PIGA1	Phosphatidylinositol N-acetylglucosaminyltransferase, catalytic subunit	4.43	2.62	3.61	6.09	3.51	2.84	4.59	1.4216	1.19231	2.62	6.09
Cre01.g006850	Cre01.g006850	none	8.92	5.97	9.89	10.52	9.91	11	9.79	2.74271	1.65611	5.97	11
Cre01.g006900	Cre01.g006900	none	1.11	0.79	1.59	0.7	2.13	2.08	0.82	0.377657	0.614538	0.7	2.13
Cre01.g006950	FBA1	Fructose-1,6-bisphosphate aldolase	93.5	311.78	179.23	246.54	199.34	209.66	124.61	5338.89	73.0677	93.5	311.78
Cre01.g007000	Cre01.g007000	ABC transporter, half	2.19	2.8	5.91	3.89	4.53	13.96	2.26	17.1275	4.13853	2.19	13.96
Cre01.g007050	CPLD11	Conserved in the Plant Lineage and Diatoms	4.57	7.46	19.46	12.46	11.82	12.44	4.27	28.7833	5.36501	4.27	19.46
Cre01.g007051	RPL40	Cytosolic 80S ribosomal protein L40, ubiquitin fusion	2736.87	4244.15	2845.13	5366.58	2216.74	2705.48	5133.62	1.65263e+06	1285.55	2216.74	5366.58
Cre01.g007100	Cre01.g007100	none	1.53	1.13	1.9	1.24	1.57	1.55	1.55	0.0625286	0.250057	1.13	1.9
Cre01.g007150	Cre01.g007150	none	3.92	2.81	3.24	4.55	2.6	2.42	4.58	0.824129	0.907815	2.42	4.58
Cre01.g007200	Cre01.g007200	none	6.51	8.99	9.26	6.78	8.19	8.69	5.94	1.77463	1.33215	5.94	9.26
Cre01.g007251	Cre01.g007251	none	0.49	0.45	0.19	0.29	0.46	0.52	0.54	0.0169333	0.130128	0.19	0.54
Cre01.g007300	Cre01.g007300	none	4.45	2.81	2.98	4.22	2.73	5.54	1.28	1.96933	1.40333	1.28	5.54
Cre01.g007350	MOT42	Predicted protein	13.33	6.02	3.03	5.68	5.44	4.06	15.49	23.2244	4.81917	3.03	15.49
Cre01.g007400	Cre01.g007400	none	1.33	0.76	1.55	1.32	1.62	1.07	1.6	0.099581	0.315564	0.76	1.62
Cre01.g007450	Cre01.g007450	none	0.01	0	0.01	0.01	0.01	0	0	2.85714e-05	0.00534522	0	0.01
Cre01.g007500	Cre01.g007500	Sodium:solute symporter	0.78	0.9	3.49	1.67	1.92	2.12	0.53	1.0418	1.02069	0.53	3.49
Cre01.g007550	Cre01.g007550	GT90 family protein 1	3.97	1.69	2.77	3.71	2.54	2.62	2.24	0.640514	0.800321	1.69	3.97
Cre01.g007600	Cre01.g007600	none	28.77	33.61	72.96	56.06	29.97	40.02	29.59	283.829	16.8472	28.77	72.96
Cre01.g007651	Cre01.g007651	RCre01.g007651 pseudouridine synthase	5.69	4.87	3.71	2.32	3.82	3.68	5.74	1.53391	1.23851	2.32	5.74
Cre01.g007700	Cre01.g007700	none	33.39	44.07	25.21	25.95	24.12	28.9	31.09	47.4519	6.88853	24.12	44.07
Cre01.g007737	FBT1	Folate/pteridine transporter 1	3.41	9.18	7.79	4.46	6.39	4.69	6.58	4.09418	2.02341	3.41	9.18
Cre01.g007774	Cre01.g007774	none	12.2	16.86	12.38	10.6	10.21	10.11	16.77	8.58892	2.93069	10.11	16.86
Cre01.g007811	Cre01.g007811	none	2.69	1.66	0.88	2.01	1.49	1.13	3.61	0.902529	0.950015	0.88	3.61
Cre01.g007850	NUO18	NADH:ubiquinone oxidoreductase subunit	97.18	109.97	84.59	163.07	84.83	93.51	110.67	739.072	27.1859	84.59	163.07
Cre01.g007901	Cre01.g007901	none	17.06	25.96	48.05	17.25	22.37	24.98	15.92	123.839	11.1283	15.92	48.05
Cre01.g007950	CYP55B1	Cytochrome P450, CYP55 superfamily, CYP55A family	6.91	3.04	0.89	1.08	1.14	1.78	4.79	5.2187	2.28445	0.89	6.91
Cre01.g008000	Cre01.g008000	none	4.4	2.99	2.65	5.26	2.92	3.18	4.75	1.08376	1.04104	2.65	5.26
Cre01.g008051	Cre01.g008051	none	3.01	2.16	2.24	4.62	2.57	3.11	3.18	0.689229	0.830198	2.16	4.62
Cre01.g008100	Cre01.g008100	none	3.42	4.13	18.86	5.93	19.83	13.48	2.82	55.4625	7.44732	2.82	19.83
Cre01.g008150	RPK1	RNA-polymerase-subunit kinase	2.16	3.05	1.89	1.03	1.92	1.59	2.23	0.384348	0.619958	1.03	3.05
Cre01.g008200	Cre01.g008200	none	1.49	0.81	1.03	1.3	0.9	1.07	0.98	0.0557238	0.236059	0.81	1.49
Cre01.g008250	Cre01.g008250	none	0.53	0.15	0.17	0.17	0.33	0.17	0.14	0.0208238	0.144305	0.14	0.53
Cre01.g008300	Cre01.g008300	none	1.67	0.33	0.62	0.39	0.62	0.83	0.29	0.228081	0.477578	0.29	1.67
Cre01.g008350	Cre01.g008350	none	1.33	0.4	3.73	1.66	2.25	2.7	0.32	1.52033	1.23302	0.32	3.73
Cre01.g008450	Cre01.g008450	none	5.49	1.69	1.41	3.14	3.18	1.44	5.38	3.08636	1.7568	1.41	5.49
Cre01.g008500	Cre01.g008500	none	4.99	3.65	3.3	2.41	3.12	5.69	3.18	1.33832	1.15686	2.41	5.69
Cre01.g008550	Cre01.g008550	none	11.67	8.22	11.12	12.48	15.07	16.29	11.29	7.18016	2.67958	8.22	16.29
Cre01.g008600	Cre01.g008600	none	1.97	1.39	1.44	1.65	1.62	1.75	1.72	0.0383143	0.19574	1.39	1.97
Cre01.g008650	CDK1	Cyclin-dependent kinase	3.69	15.51	7.53	2.25	9.05	10.25	4.36	21.0102	4.58369	2.25	15.51
Cre01.g008700	Cre01.g008700	none	3.25	16.76	7.01	3.65	6.41	9.65	3.84	22.9245	4.78795	3.25	16.76
Cre01.g008750	Cre01.g008750	none	0.22	0.02	0.05	0.04	0.01	0.01	0	0.00593333	0.0770281	0	0.22
Cre01.g008800	Cre01.g008800	none	2.28	1.77	1.87	1.4	2.19	0.7	2.25	0.326333	0.571256	0.7	2.28
Cre01.g008850	Cre01.g008850	Histone-lysine N-methyltransferase	6.68	8.09	5.56	5.06	7.11	6.47	8.28	1.43693	1.19872	5.06	8.28
Cre01.g008891	Cre01.g008891	none	1.7	1.75	1.25	2.15	1.43	1.16	2.01	0.139862	0.373981	1.16	2.15
Cre01.g008900	Cre01.g008900	none	0.18	0.26	0.85	0.41	0.32	0.27	0.25	0.0511238	0.226106	0.18	0.85
Cre01.g008950	Cre01.g008950	none	20.14	18.42	12.78	25.2	17.68	9.71	27.18	38.8688	6.23449	9.71	27.18
Cre01.g009000	Cre01.g009000	none	2.89	2.85	8.91	5.19	4.16	3.3	2.54	5.04039	2.24508	2.54	8.91
Cre01.g009050	Cre01.g009050	none	0.08	0.19	0.39	0.19	0.2	0.19	0.04	0.0123905	0.111313	0.04	0.39
Cre01.g009101	Cre01.g009101	none	1.45	2.69	2.58	3.46	4.4	8.31	0.32	6.5879	2.56669	0.32	8.31
Cre01.g009150	Cre01.g009150	none	1.41	1.72	0.78	2.25	1.09	0.88	1.23	0.262857	0.512696	0.78	2.25
Cre01.g009200	POB29	Proteome of basal body 29	2.29	1.65	0.75	0.98	1.64	1.69	2.73	0.471995	0.687019	0.75	2.73
Cre01.g009250	TOP2	DNA topoisomerase II	12.53	4.2	2.76	4.78	6.73	3.36	15.76	25.2013	5.02009	2.76	15.76
Cre01.g009300	Cre01.g009300	none	10.75	30.63	14.21	8.77	14.59	10.34	15.52	53.9909	7.34785	8.77	30.63
Cre01.g009325	Cre01.g009325	none	1.1	0.15	0.35	1.07	0.39	0.21	0.4	0.155329	0.394117	0.15	1.1
Cre01.g009350	AIH2	Agmatine iminohydrolase	8.87	19.78	4.08	3.21	3.37	3.59	1.54	40.227	6.34247	1.54	19.78
Cre01.g009400	Cre01.g009400	Sodium:solute symporter	0.07	0.06	0.94	0.03	0.02	0.02	0.01	0.117495	0.342776	0.01	0.94
Cre01.g009450	Cre01.g009450	DnaJ-like protein	1.26	2.6	1.68	1.38	1.19	1.07	3.13	0.630714	0.794175	1.07	3.13
Cre01.g009500	CDPK5	Calcium/calmodulin-dependent protein kinase	1.83	3.64	9.64	2.26	9.25	3.8	2.19	11.253	3.35456	1.83	9.64
Cre01.g009550	Cre01.g009550	N-acetyltransferase	2.95	14.89	3.52	2.21	3.62	4.28	3.97	19.2409	4.38644	2.21	14.89
Cre01.g009575	Cre01.g009575	none	0.13	0.13	0.14	0.19	0.39	0.13	0.89	0.0798619	0.282598	0.13	0.89
Cre01.g009650	BUG25	basal body protein	1.2	1.12	1.3	0.89	3.02	1.33	1.28	0.502614	0.708953	0.89	3.02
Cre01.g009700	Cre01.g009700	Phosphoprotein phosphatase 2C-related	1.48	1.1	1.2	0.89	1.35	0.81	2.13	0.196533	0.443321	0.81	2.13
Cre01.g009731	Cre01.g009731	none	0.85	0.44	0.41	1.04	0.34	0.5	1.04	0.0939667	0.30654	0.34	1.04
Cre01.g009765	Cre01.g009765	none	0.01	0.02	0.3	0.01	0.33	0.02	0.02	0.021381	0.146222	0.01	0.33
Cre01.g009800	FAP289	Flagellar Associated Protein 289	2.24	4.02	2.63	3.16	4.09	3.69	2.44	0.587981	0.766799	2.24	4.09
Cre01.g009850	Cre01.g009850	none	2.37	4.12	3.17	1.96	3.83	3.92	3.82	0.714057	0.845019	1.96	4.12
Cre01.g009900	Cre01.g009900	Chloroplast DnaJ-like protein 3	5.31	12.88	41.81	19.62	38.58	16.92	13.6	187.852	13.7059	5.31	41.81
Cre01.g009950	NEP1	NEP1-like protein	17.01	13.44	8.49	18.9	9.45	12.75	19.47	19.2673	4.38946	8.49	19.47
Cre01.g010000	Cre01.g010000	Mitogen-Activated Protein Kinase	16.1	17.22	11.69	18.71	11.54	12.28	16.18	8.56449	2.92652	11.54	18.71
Cre01.g010050	Cre01.g010050	none	2.4	3.47	3.31	2.06	2.73	3.15	3	0.257562	0.507506	2.06	3.47
Cre01.g010100	Cre01.g010100	N-acetyltransferase	13.63	19.06	6.93	10.94	5.32	10.81	17.13	25.28	5.02792	5.32	19.06
Cre01.g010150	Cre01.g010150	none	0.8	0.69	0.73	0.47	0.6	0.63	1.2	0.0536476	0.23162	0.47	1.2
Cre01.g010201	Cre01.g010201	none	1.79	2.64	2.28	1.4	1.36	1.85	3.19	0.450524	0.671211	1.36	3.19
Cre01.g010250	Cre01.g010250	Phosphoprotein phosphatase 2C-related	3.08	2.39	2.01	2.1	1.98	1.97	4.14	0.664229	0.815002	1.97	4.14
Cre01.g010296	Cre01.g010296	none	4.8	1.25	1.54	3.02	2.48	2.13	6.68	3.81475	1.95314	1.25	6.68
Cre01.g010300	Cre01.g010300	none	2.32	1.39	0.8	2.15	1.76	1.26	2.51	0.389048	0.623737	0.8	2.51
Cre01.g010350	LIPB1	Lipoate protein ligase B	6.12	5.47	3.2	7.63	3.02	4.09	4.53	2.7459	1.65707	3.02	7.63
Cre01.g010400	FAP380	Flagellar Associated Membrane Protein 380	616.78	149.71	173.56	262.69	216.48	199.48	236.5	25477.8	159.618	149.71	616.78
Cre01.g010450	Cre01.g010450	none	21.48	15.77	5.85	27.01	8.56	24.73	20.18	64.0347	8.00217	5.85	27.01
Cre01.g010500	Cre01.g010500	none	17.22	22.04	21.38	24.16	22.86	25.16	13.05	18.2142	4.26781	13.05	25.16
Cre01.g010550	Cre01.g010550	Haloalkane dehalogenase-like hydrolase	1.26	0.81	0.99	1.46	1.33	0.72	0.76	0.0907905	0.301315	0.72	1.46
Cre01.g010650	Cre01.g010650	none	1.54	1.51	1.23	1.18	1.09	1.27	2.79	0.343395	0.585999	1.09	2.79
Cre01.g010700	SYP2	Endosomal Qa-SNARE protein, Syntaxin7/Syx7/Pep12/Syp2-family (Qa.III.b)	7.62	14.09	9.04	9.33	10.25	12.69	7.11	6.56855	2.56292	7.11	14.09
Cre01.g010750	Cre01.g010750	RegA/Rls-like protein	4.61	22.4	6.45	4.01	8.07	4.81	9.9	41.3976	6.43409	4.01	22.4
Cre01.g010800	Cre01.g010800	none	1.61	2.41	2.6	1.8	2.57	2.69	1.63	0.23549	0.485274	1.61	2.69
Cre01.g010816	Cre01.g010816	none	2.54	1.27	0.49	1.55	1.11	0.77	2.69	0.709548	0.842346	0.49	2.69
Cre01.g010832	Cre01.g010832	none	13.22	13.97	0.76	0.83	3.92	2.63	1.11	34.1692	5.84544	0.76	13.97
Cre01.g010848	Cre01.g010848	none	7.97	6.91	7.48	14.47	7.8	12.41	8.14	8.46485	2.90944	6.91	14.47
Cre01.g010864	Cre01.g010864	Homolog to bacterial PrfB peptide chain release factor	2.64	2.41	1.52	1.54	1.65	4.02	1.82	0.814881	0.902708	1.52	4.02
Cre01.g010880	Cre01.g010880	none	2.57	1.82	1.43	1.6	1.88	2.01	2.7	0.224448	0.473759	1.43	2.7
Cre01.g010900	GAPA1	Glyceraldehyde-3-Phosphate Dehydrogenase A	1363.51	5417.64	2831.12	2505.27	2755.94	3490.58	2162.3	1.62771e+06	1275.82	1363.51	5417.64
Cre01.g010950	Cre01.g010950	none	1.7	6.24	2.87	1.71	2.79	1.94	2.57	2.50371	1.58231	1.7	6.24
Cre01.g011000	RPL6	Cytosolic 80S ribosomal protein L6	1862.65	2766.22	1703.66	3297.56	1404.39	1471.82	4010.37	1.02466e+06	1012.25	1404.39	4010.37
Cre01.g011100	Cre01.g011100	Terpenoid cylase	12.27	17.26	8.29	10.8	7.47	12.73	12.61	10.5712	3.25133	7.47	17.26
Cre01.g011150	Cre01.g011150	none	0.01	0	0.05	0	0.02	0.01	0.01	0.000295238	0.0171825	0	0.05
Cre01.g011200	Cre01.g011200	none	9.68	6.43	5.78	8.02	7.2	5.97	6.58	1.8752	1.36938	5.78	9.68
Cre01.g011250	Cre01.g011250	none	0.79	0.39	0.15	0.43	0.28	0.23	1.13	0.123395	0.351277	0.15	1.13
Cre01.g011300	SCLP50	Serine carboxypeptidase	15.13	27.47	9.92	26.43	12.02	19.78	12.7	50.0598	7.0753	9.92	27.47
Cre01.g011350	Cre01.g011350	none	16.54	12	8.58	14.93	9.5	12.04	13.6	8.0418	2.83581	8.58	16.54
Cre01.g011400	Cre01.g011400	none	2.14	1.54	2.03	1.65	2.16	1.51	2.36	0.116124	0.340769	1.51	2.36
Cre01.g011450	Cre01.g011450	none	4.06	4.33	6	6.36	6.35	7.15	4.31	1.54878	1.2445	4.06	7.15
Cre01.g011500	RPN11	26S proteasome regulatory subunit	38.68	31	35.59	54.66	28.56	30.06	40.83	81.1219	9.00677	28.56	54.66
Cre01.g011550	Cre01.g011550	none	0.54	0.43	0.46	0.19	0.41	0.69	0.31	0.0254905	0.159657	0.19	0.69
Cre01.g011600	Cre01.g011600	none	2.85	3.72	7.81	5.24	7.4	5.13	4.17	3.40525	1.84533	2.85	7.81
Cre01.g011630	Cre01.g011630	none	24.15	1.81	2.12	18.5	2.27	2.96	3.82	86.6084	9.30636	1.81	24.15
Cre01.g011660	Cre01.g011660	none	6.55	0.53	0.47	4.16	0.4	1.83	1.42	5.42183	2.32848	0.4	6.55
Cre01.g011750	Cre01.g011750	none	3.4	7.14	2.75	2.88	2.9	4.57	4.79	2.52818	1.59003	2.75	7.14
Cre01.g011800	Cre01.g011800	none	0.72	0.49	1.83	0.73	1.15	0.52	0.33	0.264329	0.514129	0.33	1.83
Cre01.g011850	Cre01.g011850	none	1.38	1.79	4.47	2.4	4.03	2.81	1.56	1.47396	1.21407	1.38	4.47
Cre01.g011901	ARS7	Arylsulfatase	0.73	0.91	1.75	0.33	1.78	0.78	0.25	0.380024	0.616461	0.25	1.78
Cre01.g012000	Cre01.g012000	none	0.95	1.04	0.88	1.01	1.05	1.38	1.24	0.029981	0.17315	0.88	1.38
Cre01.g012050	NAR1F	Formate/nitrite transporter	0.02	0	0.01	0.01	0.01	0	0	5.71429e-05	0.00755929	0	0.02
Cre01.g012100	ARS4	Arylsulfatase	0.31	0.03	0.06	0.07	0.06	0.06	0.05	0.00944762	0.0971989	0.03	0.31
Cre01.g012126	Cre01.g012126	none	1.67	1.1	3.82	1.22	2.7	0.9	1.12	1.16757	1.08054	0.9	3.82
Cre01.g012150	MSRA4	Peptide methionine-S-sulfoxide reductase, msrA-type	51.05	50.18	40.52	86.58	32.24	44.59	62.72	314.986	17.7478	32.24	86.58
Cre01.g012200	Cre01.g012200	none	5.06	5.19	9.65	4.07	10.31	6.41	5.59	5.81375	2.41117	4.07	10.31
Cre01.g012300	Cre01.g012300	none	52.02	53.65	57.13	66.55	54.23	47.66	52.34	34.9831	5.91465	47.66	66.55
Cre01.g012350	Cre01.g012350	none	8.69	7.31	8.78	2.59	9.05	8.94	9.57	5.85269	2.41923	2.59	9.57
Cre01.g012400	Cre01.g012400	none	2.29	5.04	2.21	2.57	1.82	2.39	3.8	1.29476	1.13788	1.82	5.04
Cre01.g012450	Cre01.g012450	none	5.6	5.17	6.15	3.59	5.99	5.17	6.52	0.927529	0.963083	3.59	6.52
Cre01.g012500	Cre01.g012500	Similar to Prenylated Rab Acceptor Protein	84.88	159.76	72.98	163.83	68.42	77.69	88.67	1698.33	41.2108	68.42	163.83
Cre01.g012550	Cre01.g012550	none	0.59	1.22	2.27	0.3	0.82	1.16	0.7	0.411148	0.641208	0.3	2.27
Cre01.g012600	PGM2	Phosphoglucomutase 2	4.77	2.17	2.13	4.64	2.51	3.15	4.21	1.34068	1.15788	2.13	4.77
Cre01.g012650	Cre01.g012650	Voltage-gated potassium channel	0.19	0.02	0.02	0	0.03	0.06	0.02	0.00421429	0.0649175	0	0.19
Cre01.g012700	Cre01.g012700	Voltage-gated potassium channel	0.09	0.08	0.03	0.03	0	0	0.12	0.0022	0.0469042	0	0.12
Cre01.g012750	Cre01.g012750	Voltage-gated potassium channel	1.05	2.41	1.3	0.62	1.35	1.25	2.96	0.672324	0.819954	0.62	2.96
Cre01.g012800	FAP230	Flagellar Associated Protein 230	6.1	6.12	3.92	5.7	4.52	4.85	6.85	1.07642	1.03751	3.92	6.85
Cre01.g012850	Cre01.g012850	Voltage-gated potassium channel	0.22	0.08	0.23	0.08	0.07	0.16	0.17	0.00462857	0.0680336	0.07	0.23
Cre01.g012900	Cre01.g012900	none	2.28	3.48	2.4	3.06	1.93	2.26	3.11	0.323062	0.568385	1.93	3.48
Cre01.g012950	Cre01.g012950	none	0.38	0.07	0.86	0.35	0.46	0.33	0.06	0.072581	0.269409	0.06	0.86
Cre01.g013000	Cre01.g013000	none	1.9	2.71	0.22	1.08	0.32	2.06	2.33	0.971957	0.985879	0.22	2.71
Cre01.g013050	Cre01.g013050	none	1.81	7.39	3.65	3.66	3.67	3.84	6.34	3.55679	1.88595	1.81	7.39
Cre01.g013100	Cre01.g013100	Predicted extracellular protein	19.53	15.83	0.97	15.7	6.05	8.72	26.45	74.9101	8.65506	0.97	26.45
Cre01.g013150	CGLD35	Conserved in the Green Lineage and Diatoms	25.29	14.34	33.05	39.36	26.92	10.49	20.32	102.826	10.1403	10.49	39.36
Cre01.g013200	Cre01.g013200	none	15.31	14.29	16.5	27.47	14.52	11.92	20.56	27.3916	5.23369	11.92	27.47
Cre01.g013250	Cre01.g013250	none	9.24	7.7	4.49	10.37	5.05	7.07	8.74	4.68099	2.16356	4.49	10.37
Cre01.g013300	DEG10	Deg protease	10.7	13.58	9.84	12.5	10.03	9.91	13.09	2.63931	1.6246	9.84	13.58
Cre01.g013350	Cre01.g013350	none	87.04	92.28	217.48	294.29	224.68	238.97	114.14	6767.23	82.2631	87.04	294.29
Cre01.g013400	PIGS1	GPI transamidase component PIG-S	5.26	5.42	3.75	4.23	4.52	3.65	4.42	0.463295	0.680658	3.65	5.42
Cre01.g013450	Cre01.g013450	none	0.76	0.67	0.31	0.86	0.5	0.8	0.61	0.0364286	0.190863	0.31	0.86
Cre01.g013500	Cre01.g013500	none	3.54	5.86	1.68	3.7	3.52	1.15	2.55	2.40936	1.55221	1.15	5.86
Cre01.g013550	Cre01.g013550	none	3.49	3.08	3.05	2.83	3.04	3.3	3.49	0.0625905	0.250181	2.83	3.49
Cre01.g013600	Cre01.g013600	none	20.34	15.5	21.58	16.83	21.49	24.89	21.86	10.2695	3.20461	15.5	24.89
Cre01.g013650	Cre01.g013650	none	2.72	1.31	2.21	1.73	2.85	1.74	2.42	0.323467	0.568741	1.31	2.85
Cre01.g013700	VDAC1	Voltage-dependent anion-selective channel protein	326.72	461.28	173.97	322.44	139.53	267.96	417.85	13960.8	118.156	139.53	461.28
Cre01.g013750	Cre01.g013750	none	4.52	4.01	2.11	3.68	2.32	3.25	5.46	1.40971	1.18731	2.11	5.46
Cre01.g013769	Cre01.g013769	none	6.69	4.17	3	5.62	3.9	4.41	6.44	1.91273	1.38302	3	6.69
Cre01.g013800	Cre01.g013800	Zinc finger containing protein	2.93	2.59	2.75	1.97	2.76	3.26	2.73	0.15289	0.391012	1.97	3.26
Cre01.g013801	TCY1	Tocopherol cyclase 1	5.96	9.04	5.17	5.57	4.61	7.41	7.37	2.41909	1.55534	4.61	9.04
Cre01.g013850	Cre01.g013850	none	3.05	2.08	2.52	2.64	2.35	1.92	2.77	0.154429	0.392974	1.92	3.05
Cre01.g013900	Cre01.g013900	none	5.78	5.52	3.47	5.68	4.89	8.65	7.17	2.71747	1.64847	3.47	8.65
Cre01.g014000	Cre01.g014000	none	60.69	99.14	67.15	112.58	60.79	138.18	53.55	1045.39	32.3324	53.55	138.18
Cre01.g014050	Cre01.g014050	none	20.85	37.6	24.14	14.53	21.68	33.78	19.11	67.9301	8.24197	14.53	37.6
Cre01.g014100	Cre01.g014100	none	1.94	0.99	1.99	1.13	1.63	3.29	0.51	0.815767	0.903198	0.51	3.29
Cre01.g014150	Cre01.g014150	MATE efflux family protein	4.31	4.29	2.79	4.03	2.29	4.23	3.81	0.655848	0.809844	2.29	4.31
Cre01.g014200	Cre01.g014200	none	0.88	0.48	0.82	0.86	0.88	1.84	0.28	0.24059	0.4905	0.28	1.84
Cre01.g014250	OPR2	OctotricoPeptide Repeat protein 2	7.06	8.13	9.19	4.39	8.35	9.81	8.46	3.15096	1.77509	4.39	9.81
Cre01.g014300	Cre01.g014300	none	3.45	1.9	6.99	4.06	5.68	7.52	4.25	4.0071	2.00177	1.9	7.52
Cre01.g014350	PRX5	Peroxiredoxin, type II	75.12	68.08	68.79	115.53	64.3	92.32	53.26	432.38	20.7937	53.26	115.53
Cre01.g014400	Cre01.g014400	none	7.3	2.33	5.53	6.11	4.05	3.13	2.29	3.84715	1.96141	2.29	7.3
Cre01.g014450	Cre01.g014450	none	1.43	2.76	2.86	0.9	2.68	1.82	3.41	0.806795	0.898218	0.9	3.41
Cre01.g014500	Cre01.g014500	Protein tyrosine kinase	4.23	4.81	4.05	3.38	3.79	4.36	4.35	0.209614	0.457837	3.38	4.81
Cre01.g014650	PFH5	Prolyl 4-hydroxylase 5	14.53	10.89	7.32	15.56	7.43	11.48	9.66	10.2629	3.20358	7.32	15.56
Cre01.g014700	Cre01.g014700	none	13.98	10.95	9.55	10.04	8.67	8.5	11.06	3.50152	1.87124	8.5	13.98
Cre01.g014751	Cre01.g014751	none	0.73	0.54	2.19	0.96	1.57	0.52	0.72	0.388057	0.622942	0.52	2.19
Cre01.g014800	CPL21	putative MutS type 2 DNA repair protein	2.52	3.09	2.53	1.8	2.62	3.57	2.97	0.308981	0.555861	1.8	3.57
Cre01.g014850	Cre01.g014850	none	6.08	5.23	6.13	8.98	5.1	7.11	6.68	1.73932	1.31883	5.1	8.98
Cre01.g014900	Cre01.g014900	none	1.87	2.52	3.73	3.04	3.6	3.26	2.71	0.423848	0.651036	1.87	3.73
Cre01.g014950	Cre01.g014950	none	2.63	4.39	3.7	4.32	5.12	4.21	4.09	0.582962	0.763519	2.63	5.12
Cre01.g015000	NAGK1	N-acetyl-l-glutamate kinase	29.6	32.68	38.35	50.95	33.04	37.62	31.7	51.7243	7.19196	29.6	50.95
Cre01.g015050	Cre01.g015050	none	3.24	4.15	4.36	2.99	4.02	3.66	4.74	0.385433	0.620833	2.99	4.74
Cre01.g015100	Cre01.g015100	Probable transposon-derived protein of Chlamydomonas-Specific family B	0.2	0.22	0	0.3	0.11	0.17	0.11	0.00924762	0.0961645	0	0.3
Cre01.g015103	Cre01.g015103	Solute-binding protein-like adenylate cyclase	2.34	1.6	2.21	1.61	2.46	2.77	2.05	0.187381	0.432875	1.6	2.77
Cre01.g015150	Cre01.g015150	none	3.36	2.9	1.87	3.49	1.95	2.86	2.46	0.405714	0.636957	1.87	3.49
Cre01.g015200	Cre01.g015200	3',5'-cyclic-nucleotide phosphodiesterase	0.4	0.48	0.56	1.04	0.41	0.42	0.56	0.0506905	0.225145	0.4	1.04
Cre01.g015250	POLD1	DNA polymerase delta, catalytic subunit	9.83	3.69	3.37	8.33	6.07	4.62	12.24	11.2991	3.36141	3.37	12.24
Cre01.g015300	Cre01.g015300	none	1.72	0.93	2.38	1.32	1.84	2.2	1.38	0.261614	0.511482	0.93	2.38
Cre01.g015350	POR1	Light-dependent protochlorophyllide reductase	179.1	228.17	226.85	244.41	250.25	356.92	140.5	4550.54	67.4577	140.5	356.92
Cre01.g015400	Cre01.g015400	none	4.67	23.32	10.06	5.35	8.34	8.42	12.33	39.5421	6.28825	4.67	23.32
Cre01.g015451	Cre01.g015451	none	1.31	1.57	1.17	1.36	1.08	1.09	1.12	0.0325905	0.180528	1.08	1.57
Cre01.g015500	CGL91	Conserved in the Green Lineage	7.79	30.14	12.66	11.13	16.54	10.71	17.39	54.6466	7.39234	7.79	30.14
Cre01.g015550	Cre01.g015550	2-dehydro-3-deoxyglucarate aldolase	5.32	3.52	3.36	5.77	2.99	4.09	4.74	1.10556	1.05146	2.99	5.77
Cre01.g015600	Cre01.g015600	none	11.99	9.23	10.22	5.54	10.44	12.35	13.63	6.95576	2.63738	5.54	13.63
Cre01.g015650	Cre01.g015650	none	10.56	2.73	5.82	10.1	6.06	6.28	11.61	10.3485	3.2169	2.73	11.61
Cre01.g015700	Cre01.g015700	S-adenosyl-L-methionine-dependent methyltransferase	6.08	4.13	4.47	7.72	4.14	6.63	5.46	1.88805	1.37406	4.13	7.72
Cre01.g015750	Cre01.g015750	none	15.05	17.2	14.29	21.61	15.13	15.27	17.44	6.30463	2.5109	14.29	21.61
Cre01.g015850	FAP68	Flagellar Associated Protein 68	6.62	8.88	6.98	7.45	7.68	8.58	6.4	0.893224	0.945105	6.4	8.88
Cre01.g015950	CPL11	translation factor	13.29	40.07	11.94	11.77	11.37	20.46	33.62	139.969	11.8308	11.37	40.07
Cre01.g016001	Cre01.g016001	none	0.95	0.95	0.92	0.98	0.96	0.84	1.44	0.0387286	0.196796	0.84	1.44
Cre01.g016050	PRP8	Splicing factor, component of the U5 snRNP and of the spliceosome	40.52	41.3	54.25	29.94	47.87	49.39	47.74	63.1448	7.94637	29.94	54.25
Cre01.g016100	Cre01.g016100	none	0.06	0.02	1.07	1.01	0.21	0.01	0.03	0.230729	0.480342	0.01	1.07
Cre01.g016150	Cre01.g016150	none	11.64	15.88	5.07	15.52	6.14	13.28	11.29	18.0414	4.24751	5.07	15.88
Cre01.g016200	Cre01.g016200	MLO family protein	1.5	2.32	2.13	2.01	2.88	2.44	1.22	0.318348	0.564223	1.22	2.88
Cre01.g016250	Cre01.g016250	MLO family protein	2.14	1.73	2.63	1.86	4.29	2.77	1.57	0.875624	0.935748	1.57	4.29
Cre01.g016300	Cre01.g016300	Calmodulin-like protein	36.51	98.08	48.37	30.5	49.95	30.7	55.65	546.83	23.3844	30.5	98.08
Cre01.g016350	Cre01.g016350	none	2.78	0.98	2.53	1.71	1.41	2.37	3.65	0.821529	0.906382	0.98	3.65
Cre01.g016400	Cre01.g016400	none	4.14	12.66	6.35	16.68	5.36	16.4	1.77	37.214	6.10033	1.77	16.68
Cre01.g016450	Cre01.g016450	SET domain protein	2.19	1.54	1.56	2.05	1.44	1.66	2.68	0.204129	0.451806	1.44	2.68
Cre01.g016500	Cre01.g016500	none	44.32	98.48	50.45	31.38	48.07	78.69	52.72	524.241	22.8963	31.38	98.48
Cre01.g016514	DLD2	Dihydrolipoamide dehydrogenase 2	49.2	74.54	56.94	28.15	58.64	76.02	56.77	260.849	16.1508	28.15	76.02
Cre01.g016528	Cre01.g016528	none	14.37	18.74	12.41	10.89	12.16	19.32	14.56	10.6629	3.26541	10.89	19.32
Cre01.g016542	Cre01.g016542	none	0.19	0.06	0.1	0	0.12	0.02	0.08	0.00408095	0.0638823	0	0.19
Cre01.g016556	Cre01.g016556	none	21.48	27.12	29.3	25.88	23.29	19.38	36.9	33.7179	5.80671	19.38	36.9
Cre01.g016570	Cre01.g016570	none	3.82	3.62	2.26	2.45	3.25	2.38	4.34	0.6617	0.813449	2.26	4.34
Cre01.g016600	PSBS1	chloroplast Photosystem II-associated 22 kDa protein	0.02	0.01	0.14	0.03	0.25	0.01	0.01	0.00869048	0.0932227	0.01	0.25
Cre01.g016700	Cre01.g016700	none	5.05	7.2	7.54	2.43	7.55	3.18	6.42	4.50036	2.12141	2.43	7.55
Cre01.g016750	PSBS2	chloroplast Photosystem II-associated 22 kDa protein	0.06	0.02	0.04	0.03	0.07	0.01	0.01	0.000561905	0.0237045	0.01	0.07
Cre01.g016800	Cre01.g016800	none	0.93	0.69	0.4	0.85	0.56	0.45	0.77	0.0405952	0.201483	0.4	0.93
Cre01.g016850	Cre01.g016850	none	68.42	75.35	57.8	94.94	53.22	66.39	66.63	183.402	13.5426	53.22	94.94
Cre01.g016900	Cre01.g016900	none	102.52	181.74	159.52	199.58	146.27	215.04	148.97	1420.22	37.6858	102.52	215.04
Cre01.g016950	Cre01.g016950	none	9.63	21.36	11.43	12.27	11.26	10	13.44	16.0159	4.00198	9.63	21.36
Cre01.g017050	Cre01.g017050	Mitochondrial substrate carrier protein	9.11	19.14	15.83	11.22	13.85	13.65	12.44	10.4832	3.23778	9.11	19.14
Cre01.g017100	Cre01.g017100	none	3.35	2.13	1.38	2.19	1.49	1.53	4.73	1.5123	1.22976	1.38	4.73
Cre01.g017150	Cre01.g017150	none	0.83	0.34	0.21	0.59	0.44	0.3	1.39	0.168495	0.410482	0.21	1.39
Cre01.g017200	FKB99	Peptidyl-prolyl cis-trans isomerase, FKBP-type	3.67	3.73	4	3.65	3.54	3.21	4.27	0.113462	0.336841	3.21	4.27
Cre01.g017250	Cre01.g017250	Chlorophyceae-specific protein	4.7	3.09	2.79	4.66	2.9	3.61	3.54	0.623724	0.789762	2.79	4.7
Cre01.g017300	PRPS21	Chloroplast ribosomal protein S21	216.7	340.94	235.53	264.4	214.93	351.59	314.88	3409.03	58.3869	214.93	351.59
Cre01.g017350	Cre01.g017350	Putative protein N-methyltransferase	3.08	3.32	3.28	2.03	3.62	4.68	1.11	1.31749	1.14782	1.11	4.68
Cre01.g017400	Cre01.g017400	none	2.58	2.53	3.36	2.65	4.22	2.16	2.53	0.488314	0.698795	2.16	4.22
Cre01.g017450	POLA2	DNA polymerase alpha, catalytic subunit	5.82	3.51	1.78	4.98	3.59	1.95	10.05	8.07996	2.84253	1.78	10.05
Cre01.g017500	Cre01.g017500	none	8.62	37.28	13.72	6.9	12.52	13.06	11.46	104.417	10.2185	6.9	37.28
Cre01.g017550	Cre01.g017550	none	0.65	0.59	1.92	0.62	1.51	0.86	0.57	0.289133	0.537711	0.57	1.92
Cre01.g017600	Cre01.g017600	Putative quinoprotein	15.34	16.47	16.06	12.43	13.32	25.46	12.41	20.4883	4.5264	12.41	25.46
Cre01.g017650	RIB30	Ribbon binding 30 kDa microtuble inner protein	7.64	12.15	3.66	7.84	3.67	5.7	9.38	9.51368	3.08443	3.66	12.15
Cre01.g017850	Cre01.g017850	none	4.81	2.08	0.23	2.04	0.18	7.55	2.08	6.93827	2.63406	0.18	7.55
Cre01.g017900	Cre01.g017900	none	7.37	7.32	7.4	5.87	5.96	13.15	5.65	6.73765	2.5957	5.65	13.15
Cre01.g017951	Cre01.g017951	none	1	0.88	1.56	1.07	1.35	1.37	0.69	0.094581	0.30754	0.69	1.56
Cre01.g018000	RPA12	DNA-directed RNA polymerase I subunit A12.2	18.77	12.58	15.98	18.74	14.87	20.35	18.5	7.44292	2.72817	12.58	20.35
Cre01.g018050	Cre01.g018050	NEF1-like protein	6.29	6.03	4.57	5.88	5.08	5.42	6.33	0.435524	0.659942	4.57	6.33
Cre01.g018075	Cre01.g018075	none	3.37	2.4	2.86	2.95	3.32	3.64	2.74	0.181233	0.425715	2.4	3.64
Cre01.g018100	Cre01.g018100	none	3.49	3.11	5.31	5.36	4.95	5.01	2.9	1.18373	1.08799	2.9	5.36
Cre01.g018150	Cre01.g018150	none	6.09	6.66	11.09	7.7	7.47	7.64	9.4	2.90866	1.70548	6.09	11.09
Cre01.g018200	Cre01.g018200	Putative Acyl-CoA N-acyltransferase	4.6	3.65	5.04	3.72	5.98	4.34	5.56	0.782681	0.884693	3.65	5.98
Cre01.g018350	Cre01.g018350	none	5.03	8.12	9.34	7.75	6.08	12.62	3.57	8.93485	2.98912	3.57	12.62
Cre01.g018400	ITPK2	Inositol 1,3,4-trisphosphate 5/6-kinase	5.09	8.55	8.13	5.57	9.89	11.69	6.59	5.63907	2.37467	5.09	11.69
Cre01.g018450	Cre01.g018450	none	7.91	4.39	2.42	5.8	3.16	4.32	4.88	3.22616	1.79615	2.42	7.91
Cre01.g018500	Cre01.g018500	Holo-[acyl-carrier-protein] synthase	2.17	7.16	2.77	2.13	2.4	3.64	6.41	4.43218	2.10527	2.13	7.16
Cre01.g018550	Cre01.g018550	Adenylate/guanylate cyclase	2.53	3.68	3.64	1.05	3.71	2.94	3.55	0.950695	0.975036	1.05	3.71
Cre01.g018600	Cre01.g018600	none	20.78	18.26	16.86	21.64	13.31	15.01	14.59	10.0849	3.17567	13.31	21.64
Cre01.g018650	Cre01.g018650	none	6.56	11.96	10.87	5.23	11.37	5.28	10.83	9.18558	3.03077	5.23	11.96
Cre01.g018700	Cre01.g018700	none	2.31	3.71	2.32	2.17	3.17	3.21	3.22	0.356624	0.59718	2.17	3.71
Cre01.g018750	Cre01.g018750	none	1.86	2.88	2.12	1.22	2.2	2.21	2.95	0.351195	0.592617	1.22	2.95
Cre01.g018800	ATP6	Mitochondrial F1F0 ATP synthase subunit 6	230.94	326.84	208.25	223.32	195.15	156.36	312.6	3847.81	62.0307	156.36	326.84
Cre01.g018850	Cre01.g018850	Exonuclease-Endonuclease-Phosphatase superfamily protein	2.83	8.94	3.11	2.49	3.12	2.5	2.99	5.38438	2.32043	2.49	8.94
Cre01.g018900	Cre01.g018900	none	2.95	33.31	7.51	3.48	7.22	5.66	4.91	115.121	10.7295	2.95	33.31
Cre01.g018950	DHS1	Deoxyhypusine synthase	18.61	10.38	18.64	17.58	16.21	17.83	14.31	8.96066	2.99344	10.38	18.64
Cre01.g019000	Cre01.g019000	none	5.29	4.64	2.19	9.1	2.34	5.52	3.84	5.49889	2.34497	2.19	9.1
Cre01.g019051	Cre01.g019051	none	0.04	0.06	0.01	0.01	0.01	0.03	0.05	0.000433333	0.0208167	0.01	0.06
Cre01.g019100	HPR2	Hydroxypyruvate reductase 2	3.61	2.77	4.45	2.19	4.51	2.74	2.69	0.846433	0.920018	2.19	4.51
Cre01.g019150	GCP4	Gamma tubulin interacting protein	2.79	1.34	2.72	2.81	2.6	1.12	3.6	0.776662	0.881284	1.12	3.6
Cre01.g019200	NOP52	RRP1-like protein	6.93	5.2	5.91	4.06	5.98	6.82	7.81	1.52558	1.23514	4.06	7.81
Cre01.g019250	SNE1	GDP-D-mannose 3',5'-epimerase	106.77	78.21	67.51	192.64	70.19	57.23	128.33	2279.8	47.7472	57.23	192.64
Cre01.g019300	Cre01.g019300	Nucleotidyl cyclase	1.27	1.78	1.81	0.48	1.59	1.4	1.76	0.221581	0.470724	0.48	1.81
Cre01.g019400	Cre01.g019400	none	0.04	0	0	0.05	0	0	0.02	0.000461905	0.021492	0	0.05
Cre01.g019450	SCE3	SUMO-conjugating enzyme	6.66	2.99	1.9	7.56	3.57	3.1	5.14	4.37596	2.09188	1.9	7.56
Cre01.g019500	Cre01.g019500	none	3.17	3.33	2	2.16	2	3.51	2.59	0.4258	0.652534	2	3.51
Cre01.g019550	Cre01.g019550	ankryin repeat containing protein	0.47	0.19	0.13	0.26	0.11	2.64	0.04	0.869714	0.932585	0.04	2.64
Cre01.g019600	Cre01.g019600	none	18.76	20.46	15.77	32.75	17.57	17.33	20.43	32.3461	5.68737	15.77	32.75
Cre01.g019650	Cre01.g019650	none	6.37	5.65	3.79	4.79	3.53	3.81	5.56	1.22946	1.10881	3.53	6.37
Cre01.g019700	PAP7	Class-II RNA nucleotidyl transferase 7	1.52	1.02	0.84	1.43	1.58	1.6	3.43	0.715281	0.845743	0.84	3.43
Cre01.g019750	Cre01.g019750	none	4.33	6.7	3.55	9.1	4.64	6.95	8.62	4.66627	2.16015	3.55	9.1
Cre01.g019850	FTSH3	FtsH-like ATPase/metalloprotease	9.56	18.57	13.48	9.13	12.35	12.91	13.84	9.83496	3.13607	9.13	18.57
Cre01.g019900	FAP384	Flagellar Associated Protein 384	1.78	1.82	2.13	1.87	2.22	2.62	1.82	0.0950238	0.308259	1.78	2.62
Cre01.g019950	Cre01.g019950	DnaJ-like protein	2.05	0.13	0.32	0.44	0.29	1.79	0.11	0.676024	0.822207	0.11	2.05
Cre01.g020000	Cre01.g020000	none	0.02	0.01	0	0	0	0.01	0.02	8.09524e-05	0.00899735	0	0.02
Cre01.g020050	Cre01.g020050	none	0.71	0.26	0.21	0.33	0.38	0.21	0.85	0.0654143	0.255762	0.21	0.85
Cre01.g020100	Cre01.g020100	none	0.01	0.01	0.01	0	0	0.01	0.01	2.38095e-05	0.0048795	0	0.01
Cre01.g020182	Cre01.g020182	none	2.43	1.79	3.41	3.57	3.56	1.8	2.52	0.623229	0.789448	1.79	3.57
Cre01.g020223	FUM2	Fumarate hydratase 2	0.3	4.67	4.44	2.49	1.17	7.32	0.64	6.66556	2.58177	0.3	7.32
Cre01.g020264	ATG6	Autophagy-related protein	2.08	4.29	3.04	2.9	2.68	2.89	3.5	0.477662	0.691131	2.08	4.29
Cre01.g020305	SDH4	Succinate dehydrogenase subunit D	108.97	153.74	71.52	112.76	54.97	46.42	150.95	1906.12	43.6592	46.42	153.74
Cre01.g020350	SDH3	Succinate dehydrogenase subunit b560	98.68	163.49	104.14	120.11	75.51	59.36	143.37	1331.55	36.4905	59.36	163.49
Cre01.g020400	Cre01.g020400	none	10.96	8.14	7.89	8.4	8.46	8.66	8.73	1.03515	1.01742	7.89	10.96
Cre01.g020450	Cre01.g020450	none	0	0.05	0	0.31	0.07	0	0	0.0128476	0.113347	0	0.31
Cre01.g020500	Cre01.g020500	none	0	0	0	0	0	0	0	0	0	0	0
Cre01.g020575	HSP22D	Heat shock protein 22D	0.63	0.09	0.33	0.23	0.26	0.13	0.3	0.0311476	0.176487	0.09	0.63
Cre01.g020650	Cre01.g020650	none	1.48	2.5	1.61	1.56	1.7	2.14	2.79	0.265481	0.515248	1.48	2.79
Cre01.g020701	Cre01.g020701	none	0.51	1.18	5.81	0.76	0.69	0.89	1.1	3.56112	1.88709	0.51	5.81
Cre01.g020750	Cre01.g020750	none	7.53	6.18	16.93	17.82	13.84	10.22	9.17	20.9719	4.57951	6.18	17.82
Cre01.g020800	Cre01.g020800	none	2.71	4.25	3.74	4.16	2.87	2.14	3.38	0.619581	0.787135	2.14	4.25
Cre01.g020850	Cre01.g020850	Adenylate/guanylate cyclase	1.03	1.5	0.92	0.38	1.27	1.12	1.38	0.136995	0.370129	0.38	1.5
Cre01.g020887	Cre01.g020887	none	1.73	1.1	0.79	0.93	0.99	0.99	0.98	0.0925571	0.304232	0.79	1.73
Cre01.g020918	PREP1	Presequence protease 1	25.6	49.54	48.13	24.6	43.81	50.34	27.22	144.975	12.0405	24.6	50.34
Cre01.g020950	Cre01.g020950	none	22.79	20.84	25.33	10.43	24.08	30.56	19.6	38.3773	6.19494	10.43	30.56
Cre01.g021000	Cre01.g021000	none	0.79	0.81	0.73	0.5	0.76	0.66	0.78	0.0117143	0.108233	0.5	0.81
Cre01.g021050	TIM22A	translocase of inner mitochondrial membrane 22 homolog	7.22	4.61	10.55	10.69	8.39	9.93	4.62	6.85675	2.61854	4.61	10.69
Cre01.g021100	Cre01.g021100	none	0.92	1.24	0.85	0.57	0.98	0.85	1.12	0.0461905	0.21492	0.57	1.24
Cre01.g021150	TMU1	tRNA (uracil-5-)-methyltransferase	6.01	4.57	5.77	4.64	5.65	6.64	4.3	0.763114	0.873564	4.3	6.64
Cre01.g021200	CGL47	conserved protein with F-box domain	1.82	1.77	1.67	1.94	1.17	1.27	0.77	0.18189	0.426486	0.77	1.94
Cre01.g021251	ARG7	Argininosuccinate lyase	23.99	21.41	24.62	21.01	23.74	30.78	18.95	14.3035	3.782	18.95	30.78
Cre01.g021300	Cre01.g021300	none	0	0	0.03	0	0.02	0	0	0.000157143	0.0125357	0	0.03
Cre01.g021350	Cre01.g021350	none	18.66	20.18	27.15	36.44	24.32	25.71	15.31	47.7199	6.90796	15.31	36.44
Cre01.g021400	Cre01.g021400	Pre-mRCre01.g021400 splicing factor	3.17	4.58	4.72	3.77	4.65	5.25	3.97	0.491081	0.700772	3.17	5.25
Cre01.g021450	TPR4	Tetratricopeptide-repeat protein 4	8.27	9.3	7.28	7.77	6.88	7.15	8.15	0.687981	0.829446	6.88	9.3
Cre01.g021500	Cre01.g021500	none	11.26	8.68	10.65	14	11.64	10.92	10.37	2.5578	1.59931	8.68	14
Cre01.g021550	Cre01.g021550	none	2.39	1.87	2.6	2.59	2.48	2.21	1.99	0.0839286	0.289704	1.87	2.6
Cre01.g021600	Cre01.g021600	DEAD-box RCre01.g021600 helicase	33.1	25.57	35.88	37.73	33.51	38.98	27.48	25.3583	5.0357	25.57	38.98
Cre01.g021650	Cre01.g021650	none	11.91	13.73	15.16	14.96	14.94	14.8	13.57	1.37552	1.17283	11.91	15.16
Cre01.g021700	Cre01.g021700	Adenylate/guanylate cyclase	4.49	3.15	8.09	6.97	12.65	10.02	3.58	12.5084	3.53673	3.15	12.65
Cre01.g021750	Cre01.g021750	none	4.84	4	4.77	3.62	4.28	4.36	4.01	0.191014	0.437052	3.62	4.84
Cre01.g021800	Cre01.g021800	none	0.29	0.05	0.69	0.02	0.36	1.07	0.01	0.158662	0.398324	0.01	1.07
Cre01.g021850	Cre01.g021850	DEAD/DEAH box helicase	1.4	1.23	1.29	1.21	1.37	1.18	2.3	0.155295	0.394075	1.18	2.3
Cre01.g021900	Cre01.g021900	RCre01.g021900 pseudouridine synthase	2.16	1.21	1.36	1.85	1.34	1.08	2.62	0.323167	0.568477	1.08	2.62
Cre01.g021950	Cre01.g021950	none	1.2	0.61	0.71	0.38	1.24	0.92	1.15	0.109657	0.331145	0.38	1.24
Cre01.g022000	Cre01.g022000	Putative fidgetin homolog	1.42	0.54	0.39	0.85	0.66	0.45	2.36	0.50579	0.711189	0.39	2.36
Cre01.g022050	Cre01.g022050	none	0	0.04	0	0	0.04	0	0.03	0.000395238	0.0198806	0	0.04
Cre01.g022100	Cre01.g022100	none	3.15	7.9	4.56	2.86	4.83	5.04	5.22	2.7314	1.65269	2.86	7.9
Cre01.g022150	Cre01.g022150	Voltage-gated K+ channel	0.47	0.42	0.4	0.25	0.38	0.56	0.31	0.0103143	0.101559	0.25	0.56
Cre01.g022200	Cre01.g022200	none	8.51	5.11	3.73	2.62	8.38	6.46	3.91	5.39611	2.32295	2.62	8.51
Cre01.g022250	MRPL3	Mitochondrial ribosomal protein L3	6.15	8.62	6.53	8.23	6.37	7.52	7.85	0.955729	0.977614	6.15	8.62
Cre01.g022283	Cre01.g022283	none	1.87	1.64	1.55	2.28	1.48	1.44	2.26	0.127681	0.357325	1.44	2.28
Cre01.g022350	Cre01.g022350	DEAH box ATP-dependent RCre01.g022350 helicase	3.71	3.89	3.62	1.52	3.79	4.29	3.62	0.808848	0.89936	1.52	4.29
Cre01.g022400	Cre01.g022400	none	1.03	1.55	1.42	1.25	1.25	1.52	0.92	0.0573238	0.239424	0.92	1.55
Cre01.g022450	Cre01.g022450	none	0.72	1.16	1.46	0.94	1.34	1.18	1.88	0.139733	0.373809	0.72	1.88
Cre01.g022462	Cre01.g022462	none	1.38	1.77	2.03	1.56	1.73	1.62	1.73	0.0405143	0.201282	1.38	2.03
Cre01.g022500	MME5	NADP-dependent malic enzyme 5	7.85	11.75	7.5	4.96	7.15	6.53	7.44	4.27292	2.06711	4.96	11.75
Cre01.g022550	Cre01.g022550	none	3.81	1.84	1.51	3.25	2.35	1.89	3.65	0.886662	0.941627	1.51	3.81
Cre01.g022600	CGL13	Conserved in the Green Lineage	9.94	11.35	9.22	10.93	7.97	10.28	11.84	1.75831	1.32601	7.97	11.84
Cre01.g022650	Cre01.g022650	none	13.43	16.76	15.09	16.63	10.66	11.45	23.94	19.7229	4.44105	10.66	23.94
Cre01.g022666	Cre01.g022666	none	1.9	0.27	3.9	2.54	1.32	1.46	0.38	1.59541	1.2631	0.27	3.9
Cre01.g022681	Cre01.g022681	none	1.59	0.66	2.84	2.2	0.95	1.17	0.41	0.755457	0.86917	0.41	2.84
Cre01.g022700	Cre01.g022700	none	1.44	2.25	6.27	2.17	5.61	6.49	0.35	6.42695	2.53514	0.35	6.49
Cre01.g022750	FAP159	Flagellar Associated Protein 159	1.42	3.34	1.33	0.77	1.77	1.56	3.01	0.878162	0.937103	0.77	3.34
Cre01.g022800	Cre01.g022800	none	1.82	1.33	0.84	1.86	0.8	1.46	1.63	0.187081	0.432529	0.8	1.86
Cre01.g022850	Cre01.g022850	none	4.03	1.76	1.09	2.94	2.22	1.24	5.59	2.66936	1.63382	1.09	5.59
Cre01.g022900	Cre01.g022900	none	0.9	0.29	0.58	1.03	0.66	0.51	0.77	0.0617238	0.248443	0.29	1.03
Cre01.g022950	Cre01.g022950	none	0.78	0.29	8.07	4	4.76	0.39	0.69	8.94005	2.98999	0.29	8.07
Cre01.g023000	PHT4A	Sodium-dependent phosphate transporter, major facilitator superfamily	2.61	2.71	2.77	1.75	2.47	2.43	3.47	0.261048	0.510928	1.75	3.47
Cre01.g023050	UBX2	Ubiquitin-associated protein	6.49	6.11	5.44	8.55	4.82	5.93	5.43	1.45097	1.20456	4.82	8.55
Cre01.g023100	Cre01.g023100	none	5.56	4.53	3.8	7.85	4.27	5.25	5.78	1.78438	1.33581	3.8	7.85
Cre01.g023150	MCM5	Minichromosome maintenance protein	21.47	13.27	8.37	15.9	15.91	9.68	25.88	38.8059	6.22944	8.37	25.88
Cre01.g023200	Cre01.g023200	none	9.12	10.86	6.78	9.95	7.67	6.68	9.22	2.57461	1.60456	6.68	10.86
Cre01.g023250	Cre01.g023250	none	4.51	2.52	3.45	4.94	3.56	4.59	2.54	0.9666	0.983158	2.52	4.94
Cre01.g023300	Cre01.g023300	none	3.53	2.07	2.23	4.82	2.18	2.23	1.5	1.28598	1.13401	1.5	4.82
Cre01.g023350	Cre01.g023350	Oligoendopeptidase	12.35	13.23	26.34	25.34	24.24	21.33	11.33	43.8516	6.62206	11.33	26.34
Cre01.g023400	Cre01.g023400	none	11.48	23.36	20.04	20	23.08	20.13	14.49	19.3133	4.39469	11.48	23.36
Cre01.g023450	Cre01.g023450	none	2.76	1.11	0.55	2.25	0.76	1.01	3.35	1.1962	1.09371	0.55	3.35
Cre01.g023500	Cre01.g023500	none	0.66	0.84	0.98	0.7	0.88	1.38	0.86	0.0566667	0.238048	0.66	1.38
Cre01.g023550	FAP234	Flagellar Associated Protein 234	2.09	1.32	1.65	1.68	1.89	1.61	2.73	0.206824	0.454779	1.32	2.73
Cre01.g023600	Cre01.g023600	none	0	0	0.01	0	0	0	0	1.42857e-05	0.00377964	0	0.01
Cre01.g023650	Cre01.g023650	Probable amino acid/metabolite permease	0.22	0.05	0.12	0.17	0.09	0.04	0.16	0.00438095	0.0661888	0.04	0.22
Cre01.g023750	Cre01.g023750	none	1.51	1.17	1.75	1.44	1.84	1.27	1.43	0.0578905	0.240604	1.17	1.84
Cre01.g023773	Cre01.g023773	none	7.56	4.76	5.16	7.44	5.17	5.75	5.12	1.35361	1.16345	4.76	7.56
Cre01.g023787	Cre01.g023787	Soluble ABC-F domain containing protein, propably cytosolic	15.29	20.58	20.7	12.96	19.12	22.35	15.18	12.4695	3.53121	12.96	22.35
Cre01.g023800	Cre01.g023800	none	1.82	1.53	2.51	1.04	2.61	2.1	2.3	0.317657	0.563611	1.04	2.61
Cre01.g023850	Cre01.g023850	none	2.67	3.2	3.46	2.83	3.74	3.93	3.43	0.209524	0.457738	2.67	3.93
Cre01.g023913	Cre01.g023913	none	2.15	2.31	5.54	3.47	3.41	2.29	2.4	1.47615	1.21497	2.15	5.54
Cre01.g023950	Cre01.g023950	none	1.28	3.2	2.86	1.29	3.37	2.45	1.41	0.855895	0.925146	1.28	3.37
Cre01.g024050	Cre01.g024050	none	2.3	14.67	1.92	3.26	2.23	3.59	13.92	32.6264	5.71195	1.92	14.67
Cre01.g024100	Cre01.g024100	none	6.51	6.05	3.83	6.78	3.76	5.44	7.69	2.20492	1.4849	3.76	7.69
Cre01.g024150	Cre01.g024150	none	21.67	24.93	27.29	26	25.42	30.73	27.97	7.92849	2.81576	21.67	30.73
Cre01.g024200	Cre01.g024200	none	6.92	3.94	5.33	8.99	5.03	5.64	6.14	2.59485	1.61085	3.94	8.99
Cre01.g024250	Cre01.g024250	DEAH box ATP-dependent RCre01.g024250 helicase	2.47	2.7	3.26	2.25	3.38	3.28	3.25	0.210381	0.458673	2.25	3.38
Cre01.g024251	Cre01.g024251	none	3.38	2.39	2.41	1.78	2.73	2.95	3.16	0.293762	0.541998	1.78	3.38
Cre01.g024300	Cre01.g024300	none	5.23	12.16	7.56	7.21	6.78	6.34	8.02	4.8332	2.19845	5.23	12.16
Cre01.g024350	Cre01.g024350	none	45.93	42.41	42.01	77.15	40.29	45.27	52.19	165.561	12.867	40.29	77.15
Cre01.g024400	TRS85	Component of TRAPP complex, TRS85-like	4.26	3.43	3.06	3.2	3.5	3.02	5.46	0.774329	0.879959	3.02	5.46
Cre01.g024500	Cre01.g024500	none	1.78	0.36	0.33	0.65	0.93	0.49	1.54	0.337514	0.58096	0.33	1.78
Cre01.g024550	Cre01.g024550	Serine/threonine protein kinase	5.68	5.2	8.91	6.78	9.7	5.46	4.82	3.7059	1.92507	4.82	9.7
Cre01.g024650	Cre01.g024650	carbohydrate-binding protein	5.07	4.53	6.73	4.86	7.64	6.93	5.31	1.46089	1.20867	4.53	7.64
Cre01.g024750	Cre01.g024750	Serine/threonine protein kinase	2.45	1.46	3.38	1.88	2.76	2.22	2.05	0.391662	0.625829	1.46	3.38
Cre01.g024800	Cre01.g024800	none	0.52	0.2	1.6	0.87	1.25	0.63	0.23	0.271124	0.520696	0.2	1.6
Cre01.g024850	Cre01.g024850	Putative rhodanese domain phosphatase	5.3	9.21	6.3	7.75	4.79	4.94	2.58	4.67471	2.16211	2.58	9.21
Cre01.g024900	Cre01.g024900	none	3.57	4.02	3.29	3	3.73	3.67	4.53	0.24449	0.49446	3	4.53
Cre01.g024950	Cre01.g024950	none	7.06	7.36	3.78	8.6	4.84	7.59	7.29	2.88013	1.69709	3.78	8.6
Cre01.g025000	SSA12	cilia-sensing, structure and/or assembly	2.98	2.53	1.58	5.09	2.03	4.73	2.81	1.74922	1.32258	1.58	5.09
Cre01.g025025	Cre01.g025025	none	1.54	1.69	0.88	2.65	0.69	2.46	2.05	0.553381	0.743896	0.69	2.65
Cre01.g025050	Cre01.g025050	none	37.39	51.26	41.74	21.21	38.47	32.03	55.53	132.655	11.5176	21.21	55.53
Cre01.g025100	Cre01.g025100	Putative phosphoglycolate phosphatase	5.52	7.62	4.92	6.19	5.77	10.17	5.61	3.26472	1.80685	4.92	10.17
Cre01.g025150	CPLD15	conserved organelle protein with lipase active site	3.03	2.84	3.96	5.61	3.06	5.33	1.84	1.90379	1.37978	1.84	5.61
Cre01.g025200	MMP4	Metalloproteinase of VMP family	1.11	2.86	0.32	2.09	0.18	1.23	0.28	1.03372	1.01672	0.18	2.86
Cre01.g025250	RFK2	Riboflavin kinase	14.28	17.02	13.92	17.66	13	17.07	12.42	4.62709	2.15107	12.42	17.66
Cre01.g025300	RAD51B	DNA recombination protein	3.51	2.35	2.02	2.98	1.8	1.83	3.15	0.477	0.690652	1.8	3.51
Cre01.g025350	FAP235	Flagellar Associated Protein 235	14.7	16.76	4.81	24.5	7.17	15.2	15.46	42.1638	6.49337	4.81	24.5
Cre01.g025400	HYDIN1	Hydrocephalus 3-Like Protein Hydin	5.3	3.75	5.47	2.52	6.58	6.07	5.73	2.0288	1.42436	2.52	6.58
Cre01.g025450	DRC9	Nexin-dynein regulatory complex 9	10.43	12.65	13.29	11.12	14.94	14.64	14.21	3.042	1.74413	10.43	14.94
Cre01.g025500	Cre01.g025500	none	5.24	5.35	3	5.27	2.79	4.44	4.63	1.16178	1.07786	2.79	5.35
Cre01.g025551	Cre01.g025551	none	2.5	2.58	2.41	1.21	2.67	3.6	3.07	0.533457	0.730382	1.21	3.6
Cre01.g025600	Cre01.g025600	none	2.9	3.32	1.93	2.29	2.03	3.01	3.75	0.469557	0.685242	1.93	3.75
Cre01.g025650	Cre01.g025650	none	27.29	0.26	0	0.08	0.08	0.07	38.8	269.5	16.4164	0	38.8
Cre01.g025700	Cre01.g025700	none	2.19	1.25	2.47	1.32	2.67	2.28	1.49	0.34229	0.585056	1.25	2.67
Cre01.g025750	Cre01.g025750	none	1.22	4.33	0.08	7.57	0.06	0.29	0.16	8.46831	2.91004	0.06	7.57
Cre01.g025767	Cre01.g025767	none	0.71	0.23	0.32	0.45	0.62	0.26	1.15	0.106362	0.326132	0.23	1.15
Cre01.g025808	OPR122	OctotricoPeptide Repeat protein 122	1.46	0.76	0.94	0.62	0.96	1.37	1.41	0.114195	0.337928	0.62	1.46
Cre01.g025850	Cre01.g025850	myo-inositol oxygenase	5.05	12.54	8.69	5.23	9.04	11.09	13.2	10.6615	3.2652	5.05	13.2
Cre01.g025900	Cre01.g025900	none	2.75	3.46	2.53	2.68	2.78	3.46	2.42	0.178814	0.422864	2.42	3.46
Cre01.g025950	PPR8	PentatricoPeptide Repeat protein 8	0.09	0.17	0.1	0.06	0.03	0.04	0.04	0.00242857	0.0492805	0.03	0.17
Cre01.g025983	Cre01.g025983	protein of unknown function with DUF1399 domain	0.97	2.06	1.04	0.77	0.2	0.63	0.74	0.328962	0.573552	0.2	2.06
Cre01.g026050	Cre01.g026050	protein of unknown function	6.04	5.56	9.86	8.29	17.25	12.67	6.4	18.1306	4.25801	5.56	17.25
Cre01.g026100	RPP14	Ribonuclease MRP subunit P14	8.11	4.6	3.74	10.51	3.81	5.29	8.35	6.97546	2.64111	3.74	10.51
Cre01.g026150	Cre01.g026150	none	1.19	1.2	0.99	0.74	0.75	1.41	1.65	0.112224	0.334998	0.74	1.65
Cre01.g026200	PPR9	PentatricoPeptide Repeat protein 9	2.76	2.7	0.81	2.97	0.78	2.04	2.41	0.841857	0.917528	0.78	2.97
Cre01.g026250	AGA1	Alpha-galactosidase	8.56	5.95	5.31	10.5	6.1	7.43	4.55	4.2647	2.06511	4.55	10.5
Cre01.g026300	Cre01.g026300	none	3.66	3.5	4.39	2.35	5.02	4.74	3.22	0.876233	0.936073	2.35	5.02
Cre01.g026350	Cre01.g026350	none	0.09	0.12	0.21	0.09	0.23	0.14	0.07	0.0038619	0.0621442	0.07	0.23
Cre01.g026400	EXS1	ERD1 homolog	2.18	0.94	2.74	5.45	3.33	2.24	0.76	2.5129	1.58521	0.76	5.45
Cre01.g026450	SRS1	Serine/arginine-rich pre-mRNA splicing factor	58.46	56.06	35.62	75.87	35.44	43.48	74.02	282.679	16.8131	35.44	75.87
Cre01.g026500	ASP3	Pepsin-type aspartyl protease	4.43	2.18	1.42	1.06	2.34	1.5	2.23	1.2306	1.10932	1.06	4.43
Cre01.g026550	CCT7	T-complex protein 1, eta subunit	43.55	37.85	31.22	53.35	26.45	31.3	48.38	98.8562	9.94264	26.45	53.35
Cre01.g026600	UBC11	E2 Ubiquitin conjugating enzyme	83.03	97.96	80.26	188.05	67.33	82.82	147.18	1952.07	44.1822	67.33	188.05
Cre01.g026650	Cre01.g026650	none	10.17	3.71	3.78	5.08	3.97	2.5	5.11	6.19079	2.48813	2.5	10.17
Cre01.g026700	Cre01.g026700	none	0.52	0.46	0.4	0.21	0.68	0.02	0.05	0.0615286	0.24805	0.02	0.68
Cre01.g026750	Cre01.g026750	none	0.22	0.07	0.61	0.08	0.18	0.02	0.13	0.0393905	0.19847	0.02	0.61
Cre01.g026900	SSA14	Kynurenine 3-monooxygenase	11.52	17.7	9.7	18.63	13.71	11.13	11.26	12.1488	3.48551	9.7	18.63
Cre01.g027000	RPL11	Cytosolic 80S ribosomal protein L11	2494.58	3475.18	2685.86	5245.54	1922.57	1964.98	4912.8	1.84995e+06	1360.13	1922.57	5245.54
Cre01.g027050	Cre01.g027050	none	30.96	23.51	24.78	50.96	26.32	23.35	31.65	94.9608	9.74478	23.35	50.96
Cre01.g027100	IMP2	Mitochondrial inner membrane signal peptidase	20.63	14.35	15.66	25.1	13.97	11.97	18.07	20.5252	4.53048	11.97	25.1
Cre01.g027150	CPLD46	Conserved in the plant lineage and diatoms	4.22	5.93	4.72	2.29	4.61	4.52	5.67	1.40116	1.18371	2.29	5.93
Cre01.g027200	UBC12	E2 Ubiquitin conjugating enzyme	24.14	69.57	46.05	30.49	43.76	40.76	48.42	210.292	14.5015	24.14	69.57
Cre01.g027250	Cre01.g027250	none	3.47	4.06	4.39	2.23	6.52	2.05	4.01	2.24868	1.49956	2.05	6.52
Cre01.g027300	Cre01.g027300	none	0.4	0.33	14.28	0.96	23.81	0.29	0.18	90.1173	9.49301	0.18	23.81
Cre01.g027350	Cre01.g027350	tRCre01.g027350 (guanosine-2'-O)-methyltransferase	1.95	1.2	1.61	0.72	1.66	1.35	1.87	0.182533	0.427239	0.72	1.95
Cre01.g027400	Cre01.g027400	none	2.03	0.59	0.49	1.39	1.16	0.93	2.42	0.51849	0.720063	0.49	2.42
Cre01.g027450	Cre01.g027450	Thioredoxin-like protein	16.01	12.29	14.42	13.58	13.52	13.44	14.44	1.34029	1.15771	12.29	16.01
Cre01.g027500	Cre01.g027500	none	3.22	1.2	5.02	3.89	4.14	3.35	1.47	1.9477	1.3956	1.2	5.02
Cre01.g027550	Cre01.g027550	none	24.32	36.16	23.8	17.4	27.09	32.47	24.01	38.3914	6.19608	17.4	36.16
Cre01.g027600	Cre01.g027600	none	1.1	1.35	1.19	0.75	1.28	1.67	1.67	0.105024	0.324074	0.75	1.67
Cre01.g027650	Cre01.g027650	none	0.22	0.1	0.15	0.16	0.38	0.29	0.43	0.0153905	0.124058	0.1	0.43
Cre01.g027700	Cre01.g027700	none	1.05	2.26	5.23	3.59	4.36	5.04	1.63	2.81545	1.67793	1.05	5.23
Cre01.g027750	Cre01.g027750	MATE efflux family protein	0.84	0.91	0.44	1	0.41	0.96	0.36	0.0814238	0.285349	0.36	1
Cre01.g027764	Cre01.g027764	none	4.06	3.9	4.19	4.4	4.18	5.2	2.86	0.48209	0.694327	2.86	5.2
Cre01.g027800	ATPVH1	Vacuolar ATP synthase subunit H	57.04	69.14	50.75	65.64	50.99	57.95	50.23	57.146	7.5595	50.23	69.14
Cre01.g027850	NUOAF2	Complex I intermediate-associated CIA30 protein, mitochondrial	4.92	5.59	4.23	7.06	3.77	5.35	2.27	2.30188	1.5172	2.27	7.06
Cre01.g027900	Cre01.g027900	similar to HAV22	7.52	5.49	7.09	20.56	7.77	5.02	4.37	31.1249	5.57897	4.37	20.56
Cre01.g027950	IFT74	Intraflagellar transport protein 74/72	13.76	16.41	10.79	14.62	12.55	16.14	13.39	3.93198	1.98292	10.79	16.41
Cre01.g028000	POB12	Proteome of basal body 12	1.01	0.51	1.39	0.32	2.5	1.22	0.68	0.533133	0.73016	0.32	2.5
Cre01.g028050	Cre01.g028050	none	0	0	0.01	0	0.02	0	0	6.19048e-05	0.00786796	0	0.02
Cre01.g028101	Cre01.g028101	none	8.03	15.21	7.52	7.84	7.65	8.01	11.17	8.28482	2.87834	7.52	15.21
Cre01.g028150	CPLD69	Complex 1 LYR-domain protein	6.55	9.28	8.69	14.35	6.89	7.07	13.19	9.87161	3.14191	6.55	14.35
Cre01.g028200	Cre01.g028200	DEAD-box RCre01.g028200 helicase	25.4	39.52	69.26	35.04	27.33	25.76	29.8	241.727	15.5476	25.4	69.26
Cre01.g028250	GEA1	Putative lysophospholipase, glycerol-ester acylhydrolase	9.31	8.77	8.61	13.73	9.05	7.47	6.47	5.23238	2.28744	6.47	13.73
Cre01.g028300	Cre01.g028300	none	22.81	72.82	22.23	46.64	21.62	33.13	56.96	400.52	20.013	21.62	72.82
Cre01.g028350	DEG8	Deg protease	6.55	4.63	3.58	7.11	3.95	5.14	3.55	2.03303	1.42584	3.55	7.11
Cre01.g028400	DDC1	Aromatic-aminoacid decarboxylase	1.9	1.06	2.69	2.25	1.89	1.37	1.86	0.287267	0.535973	1.06	2.69
Cre01.g028423	Cre01.g028423	none	3.8	2.35	2.95	2.76	2.5	2.55	2.41	0.253333	0.503322	2.35	3.8
Cre01.g028450	Cre01.g028450	none	6.99	3.99	8.12	6.21	7.18	7.72	3.76	3.06211	1.74989	3.76	8.12
Cre01.g028500	Cre01.g028500	none	8.5	10.46	7.25	9.93	7.7	6.97	11.48	3.03305	1.74156	6.97	11.48
Cre01.g028550	Cre01.g028550	OTU-like cysteine protease	8.68	6.1	5.71	6.93	6.1	5.67	7.58	1.25105	1.1185	5.67	8.68
Cre01.g028600	Cre01.g028600	Short-chain dehydrogenase/reductase	5.91	5.46	4.55	7.74	3.29	4.89	5.74	1.88045	1.37129	3.29	7.74
Cre01.g028650	Cre01.g028650	none	12.88	13.12	16.72	8.79	11.97	0.1	10.24	27.4192	5.23633	0.1	16.72
Cre01.g028850	Cre01.g028850	none	36.01	97.87	41.64	76.72	30.13	63.64	13.51	861.757	29.3557	13.51	97.87
Cre01.g028900	Cre01.g028900	none	11.12	6.46	5.73	4.65	5.08	6.55	2.29	7.20539	2.68429	2.29	11.12
Cre01.g028950	Cre01.g028950	none	17.1	24.86	26.31	26.6	28.09	26.15	17.54	20.5446	4.53261	17.1	28.09
Cre01.g029000	COQD2	Ubiquinone/menaquinone biosynthesis methyltransferase	5.48	20.44	7.01	5.11	7.82	6.94	2.65	33.3619	5.77598	2.65	20.44
Cre01.g029050	Cre01.g029050	none	14.92	14.74	11.75	16.27	12.82	12.41	16.27	3.41398	1.8477	11.75	16.27
Cre01.g029100	Cre01.g029100	none	10.42	5.54	4.35	10.48	5.83	3.88	13.96	14.7078	3.83508	3.88	13.96
Cre01.g029150	ODA7A	Outer row dynein assembly protein 7	6.8	8.39	5.8	6.52	5.6	4.98	7.34	1.32963	1.1531	4.98	8.39
Cre01.g029200	ESP1	Separase, cell cycle protease	1.67	0.62	0.39	0.86	0.88	0.55	2.69	0.665962	0.816065	0.39	2.69
Cre01.g029250	AAH1	Aromatic amino acid hydroxylase-related protein	0.54	10.13	2.06	1.82	1.47	2.35	7.38	12.9815	3.60299	0.54	10.13
Cre01.g029300	TPIC1	Triose phosphate isomerase, chloroplast precursor	96.42	109.21	83.28	129.35	78.63	80.48	103.14	338.654	18.4025	78.63	129.35
Cre01.g029350	FAP297	Flagellar central pair-associated protein 297	4.53	6.1	3.79	3.34	4.17	4.53	6.31	1.26101	1.12295	3.34	6.31
Cre01.g029400	Cre01.g029400	none	1.02	1.53	1.26	0.51	2.53	1.25	1.64	0.388248	0.623095	0.51	2.53
Cre01.g029450	Cre01.g029450	none	21.78	17.12	19.75	23.52	19.82	18.9	26.07	9.18046	3.02993	17.12	26.07
Cre01.g029500	Cre01.g029500	Calcium/calmodulin-dependent protein kinase kinase	4.24	5.19	7.91	5.17	7.68	6.86	4.44	2.34152	1.5302	4.24	7.91
Cre01.g029550	Cre01.g029550	none	3.87	5.9	6.37	4.63	5.42	7.1	5.78	1.15485	1.07464	3.87	7.1
Cre01.g029600	Cre01.g029600	none	2.64	4	4.58	3.8	3.96	3.22	2.27	0.674795	0.821459	2.27	4.58
Cre01.g029650	VPS35	Subunit of Retromer complex	14.73	16.98	14.87	13.54	15.87	11.12	16.33	3.89572	1.97376	11.12	16.98
Cre01.g029700	Cre01.g029700	none	11.55	43.47	43.75	17.92	27.62	8.6	30.28	202.975	14.2469	8.6	43.75
Cre01.g029750	DAAK1	ODA5-Associated Adenylate Kinase	20.26	26.75	25.95	13.24	21.09	38.88	14.71	75.0125	8.66097	13.24	38.88
Cre01.g029800	Cre01.g029800	Coiled-Coil Protein	1.93	2.98	2.36	2.06	2.44	2.55	2.91	0.155381	0.394184	1.93	2.98
Cre01.g029850	Cre01.g029850	Serine/threonine protein kinase	6	10.28	5.25	7.1	6.76	9.45	5.92	3.60248	1.89802	5.25	10.28
Cre01.g029900	Cre01.g029900	none	1.92	3.44	2.62	2.29	3.7	4.03	2.57	0.619648	0.787177	1.92	4.03
Cre01.g029950	Cre01.g029950	none	30.04	11.3	42.33	31.23	33.11	31.16	13.97	121.767	11.0348	11.3	42.33
Cre01.g030000	Cre01.g030000	none	0.38	0.06	2.5	0.27	2.29	0.14	0.03	1.19047	1.09109	0.03	2.5
Cre01.g030050	PRPL34	Chloroplast ribosomal protein L34	203.23	268.09	182.3	290.29	144.62	202.98	271.51	2917.54	54.0143	144.62	290.29
Cre01.g030100	Cre01.g030100	Protein tyrosine kinase	0.67	0.03	0.42	0.19	0.15	0.13	0.16	0.0483	0.219773	0.03	0.67
Cre01.g030150	Cre01.g030150	none	7.71	3.07	2.36	8.89	3.25	2.73	11.37	13.2037	3.63369	2.36	11.37
Cre01.g030200	FAP6	Flagellar Associated Protein 6	45.76	46.8	51.46	65.47	51.09	56.38	48.18	47.0216	6.85723	45.76	65.47
Cre01.g030250	Cre01.g030250	none	5.27	7.22	6.02	5.96	6.92	8.43	3.01	2.93605	1.71349	3.01	8.43
Cre01.g030300	Cre01.g030300	none	3.47	3.9	6.33	4.69	6.23	5.18	3.86	1.33405	1.15501	3.47	6.33
Cre01.g030350	RBCX2A	RuBisCO chaperone	0.45	0.17	3.03	2.47	1.32	0.61	0.32	1.287	1.13446	0.17	3.03
Cre01.g030400	Cre01.g030400	none	1.04	0.47	0.51	0.94	0.52	0.45	1.04	0.0786667	0.280476	0.45	1.04
Cre01.g030450	Cre01.g030450	none	3.83	3.37	4.34	3.22	4.23	4.05	4.8	0.306924	0.554007	3.22	4.8
Cre01.g030500	Cre01.g030500	Adenylate/guanylate cyclase	9.73	17.13	20.17	10.58	17.32	15.98	18.23	15.4837	3.93494	9.73	20.17
Cre01.g030550	Cre01.g030550	possible ubiquitin-proteasome pathway protein	11.46	8.97	6.47	10.9	7.51	9.17	8.33	3.12602	1.76806	6.47	11.46
Cre01.g030600	Cre01.g030600	Mitogen-Activated Protein Kinase Kinase Kinase	3.28	4.1	3.19	1.99	4.09	4.68	2.31	0.97259	0.9862	1.99	4.68
Cre01.g030650	DCRY2	DASH-type Cryptochrome 2	3.48	3.83	2.37	2.54	2.91	4.06	3.24	0.404162	0.635737	2.37	4.06
Cre01.g030700	Cre01.g030700	Protein tyrosine kinase	2.21	3.56	3.23	2.02	3.95	4.67	2.62	0.926667	0.962635	2.02	4.67
Cre01.g030750	Cre01.g030750	none	3.02	7.47	4.8	2.59	4.08	7.44	4.72	3.77286	1.94239	2.59	7.47
Cre01.g030800	CSN2	COP9 signalosome subunit	20.15	17.49	19.77	22.24	16.78	16.6	20.36	4.5349	2.12953	16.6	22.24
Cre01.g030850	POA4	20S proteasome alpha subunit D	14.21	11.94	13.64	23.88	11.79	12.11	16.3	18.4759	4.29836	11.79	23.88
Cre01.g030900	Cre01.g030900	none	1.49	0.98	0.94	1.04	0.93	1.75	0.51	0.165781	0.407162	0.51	1.75
Cre01.g030950	Cre01.g030950	none	12.01	6.89	6.61	14.55	5.62	7.63	13.01	12.9723	3.6017	5.62	14.55
Cre01.g030986	Cre01.g030986	none	0	0	2.37	0	4.19	0	0	2.83756	1.68451	0	4.19
Cre01.g031004	Cre01.g031004	none	12.84	15.68	13.38	21.2	16.31	17.1	14.57	7.87041	2.80543	12.84	21.2
Cre01.g031050	Cre01.g031050	none	9.15	8.27	10.42	9.42	10.82	12.17	9.73	1.61372	1.27032	8.27	12.17
Cre01.g031100	TEF30	Thylakoid enriched fraction, 30-kDa protein	85.69	148.59	189.71	226.88	208.39	200.52	105.77	2939.29	54.2152	85.69	226.88
Cre01.g031200	SRP14	Subunit of the Signal Recognition Particle	50.47	43.69	49.46	85.74	42.34	47.54	54.91	220.532	14.8503	42.34	85.74
Cre01.g031250	Cre01.g031250	none	30.48	32.95	22.68	43.28	16.67	25.8	27.58	70.6881	8.40762	16.67	43.28
Cre01.g031300	Cre01.g031300	Calcium/calmodulin-dependent protein kinase	3.5	7.21	4.21	3.23	3.95	3.42	6.78	2.7695	1.66418	3.23	7.21
Cre01.g031400	Cre01.g031400	none	0.1	0.08	0	0	0	0	0	0.0019619	0.0442934	0	0.1
Cre01.g031450	Cre01.g031450	none	1.27	2.5	0.13	0.19	0.24	0.33	1.53	0.824929	0.908256	0.13	2.5
Cre01.g031500	Cre01.g031500	none	2.44	5.57	0.77	6.67	0.18	2.84	2.27	5.64359	2.37562	0.18	6.67
Cre01.g031550	Cre01.g031550	Probable transposon-derived protein of Chlamydomonas-Specific family B	1.07	1.3	2.73	0.9	2.17	1.17	1.64	0.440381	0.663612	0.9	2.73
Cre01.g031600	Cre01.g031600	none	17.63	14.05	16.53	24.29	19.87	11.55	16.36	16.7632	4.09429	11.55	24.29
Cre01.g031650	CGLD12	Conserved in the Green Lineage and Diatoms	5.15	7.45	6.59	2	3.15	2.3	4.62	4.40196	2.09809	2	7.45
Cre01.g031700	Cre01.g031700	DCre01.g031700 methylase in the FkbM family	4.88	3.8	1.93	10.13	1.15	4.93	0.89	10.2206	3.19697	0.89	10.13
Cre01.g031750	Cre01.g031750	none	9.79	9.32	10.85	6.07	10.67	12.74	10.74	4.19556	2.04831	6.07	12.74
Cre01.g031800	Cre01.g031800	none	1.02	0.46	1.89	0.77	0.6	0.76	0.69	0.226162	0.475565	0.46	1.89
Cre01.g031850	Cre01.g031850	1-aminocyclopropane-1-carboxylate deaminase	2.48	2.38	1.03	2.47	1.21	1.76	2.46	0.403933	0.635557	1.03	2.48
Cre01.g031875	Cre01.g031875	none	0.27	0.27	0.11	0.49	0.35	0.31	0.06	0.0209952	0.144897	0.06	0.49
Cre01.g031900	Cre01.g031900	none	2.74	2.18	4.53	4.54	4.17	5.85	1.84	2.15486	1.46794	1.84	5.85
Cre01.g031951	Cre01.g031951	none	0.29	0.21	0.67	0.11	0.66	0.44	0.29	0.0473476	0.217595	0.11	0.67
Cre01.g032000	Cre01.g032000	none	8.54	6.3	7.74	8.03	7.54	8.51	7.82	0.57069	0.755441	6.3	8.54
Cre01.g032050	Cre01.g032050	UDP-galactose/glucose transporter	12.84	9.03	8.46	15.25	7.79	12.9	9.33	8.03393	2.83442	7.79	15.25
Cre01.g032100	Cre01.g032100	none	3.16	6.49	2.07	5.55	2.26	2.71	5.37	3.26333	1.80647	2.07	6.49
Cre01.g032150	FAP187	Flagellar Associated Protein 187	6.12	6.75	6.56	4.79	7.33	6.85	7.34	0.773895	0.879713	4.79	7.34
Cre01.g032200	Cre01.g032200	none	0.04	0.07	0.12	0.04	0.09	0.11	0.12	0.00122857	0.035051	0.04	0.12
Cre01.g032250	Cre01.g032250	none	8.37	10.32	7.68	9.2	7.29	8.36	10.5	1.54522	1.24307	7.29	10.5
Cre01.g032300	GBP1	G-strand telomere DNA binding protein	718.37	895.72	515.41	809.15	513.78	572.1	1029.6	40151.6	200.379	513.78	1029.6
Cre01.g032350	PIG8	p53-induced protein/etoposide-induced protein 2.4	3.78	4.46	2.19	4	2.09	3.09	3.62	0.817714	0.904276	2.09	4.46
Cre01.g032400	Cre01.g032400	none	7.23	6.36	5.11	6.18	5.5	6.35	5.84	0.469781	0.685406	5.11	7.23
Cre01.g032450	Cre01.g032450	none	4.16	3.43	2.34	4.96	2.73	3.59	5.31	1.20198	1.09635	2.34	5.31
Cre01.g032500	TPR2	Tetratricopeptide-repeat protein 2	9.56	10.77	9.79	9.42	10.4	11.45	7.88	1.30796	1.14366	7.88	11.45
Cre01.g032550	CGL127	Conserved in the Green Lineage	1.2	0.53	0.4	1.13	0.86	0.52	1.54	0.180557	0.42492	0.4	1.54
Cre01.g032600	HPAT1	Hydroxyproline O-arabinosyl transferase 1	52.28	44.79	42.3	78.9	43.08	50.72	47.77	161.065	12.6911	42.3	78.9
Cre01.g032650	TAL1	Transaldolase	458.21	756.33	205.59	592.48	111.06	123.39	619.74	68808.5	262.314	111.06	756.33
Cre01.g032700	GLK1	Glucokinase	25.28	21.53	13.03	39.23	12.62	11.45	25.84	99.7909	9.98954	11.45	39.23
Cre01.g032750	Cre01.g032750	none	26.51	16.28	22.21	25.13	18.12	34.02	18.04	38.738	6.22398	16.28	34.02
Cre01.g032800	MRS6	Mg2+ transporter protein	3.51	3.15	4.42	3.47	4.11	4.65	3.8	0.29689	0.544877	3.15	4.65
Cre01.g032850	Cre01.g032850	Protein tyrosine kinase, serine/threonine protein kinase	1.19	1.68	0.74	0.53	0.44	0.65	0.66	0.193781	0.440206	0.44	1.68
Cre01.g032900	Cre01.g032900	none	3.56	10.07	6.95	4.33	5.57	5.03	8.66	5.6231	2.37131	3.56	10.07
Cre01.g032950	Cre01.g032950	none	23.33	33.86	27.89	51.92	16.72	21.5	52.45	208.722	14.4472	16.72	52.45
Cre01.g033000	FAP334	Flagellar Associated Protein 334	2	3.48	2.55	1.66	2.62	2.64	2.98	0.359414	0.599512	1.66	3.48
Cre01.g033091	Cre01.g033091	none	2.89	6.94	4.1	2.92	4.68	4.27	6.91	2.81439	1.67761	2.89	6.94
Cre01.g033150	Cre01.g033150	none	7.25	5.43	7.71	13.01	8.78	9.97	4.89	7.72641	2.77964	4.89	13.01
Cre01.g033200	Cre01.g033200	none	1.32	1.3	1.75	1.13	1.55	2.23	1.02	0.171981	0.414706	1.02	2.23
Cre01.g033250	Cre01.g033250	none	3.82	6.08	7.09	3.8	7.87	7.11	4.18	3.03799	1.74298	3.8	7.87
Cre01.g033300	Cre01.g033300	none	5.08	3.01	0.84	1.01	2.88	4.24	0.57	3.13111	1.7695	0.57	5.08
Cre01.g033350	ALDH22	Aldehyde dehydrogenase	11.34	10.75	7.84	10.29	7.82	11.88	9.78	2.57169	1.60365	7.82	11.88
Cre01.g033400	TIM9	Mitochondrial inner membrane translocase subunit	52.2	28.93	51.48	69.78	46.81	66.64	33.71	232.437	15.2459	28.93	69.78
Cre01.g033450	Cre01.g033450	none	1.62	0.34	0.01	0.78	0.27	0.3	0.54	0.279081	0.528281	0.01	1.62
Cre01.g033500	Cre01.g033500	none	1.64	0.48	0.13	0.76	0.33	0.6	0.22	0.259929	0.509832	0.13	1.64
Cre01.g033516	Cre01.g033516	none	3.18	2.22	2.85	2.76	1.74	1.36	2.6	0.42149	0.649223	1.36	3.18
Cre01.g033550	PDI2	Protein disulfide isomerase 2	126.11	103.92	55.75	132.69	62.17	87.13	94.67	857.903	29.29	55.75	132.69
Cre01.g033700	Cre01.g033700	none	2.68	8.37	4.01	3.62	3.83	4.61	3.42	3.46659	1.86188	2.68	8.37
Cre01.g033750	Cre01.g033750	none	0.09	0	0.07	0.02	0	0	0.01	0.00139048	0.0372891	0	0.09
Cre01.g033832	RH39	Possible DEAD-box helicase involved in creation of hidden rRNA breaks in chloroplast ribosomes	6.79	14.2	7.45	4.77	7.63	14.58	10.16	14.2712	3.77773	4.77	14.58
Cre01.g033900	Cre01.g033900	none	10.47	1.85	4.68	0.12	6.66	7.47	0.92	14.6865	3.8323	0.12	10.47
Cre01.g033950	Cre01.g033950	3'-5' exonuclease with GRF zinc finger domain	1.99	1.59	1.11	2.42	0.96	1.32	1.56	0.257562	0.507506	0.96	2.42
Cre01.g034000	IPB1	Importin beta	29.72	30.03	31.78	30.54	31.1	28.99	43.98	27.3326	5.22806	28.99	43.98
Cre01.g034050	Cre01.g034050	none	9.14	10.37	6.57	11.01	5.99	11.1	6.78	4.94091	2.22282	5.99	11.1
Cre01.g034100	Cre01.g034100	none	3.21	2.13	1.29	2.31	1.29	2.03	2.31	0.439314	0.662808	1.29	3.21
Cre01.g034150	Cre01.g034150	none	7.91	12.99	7.36	3.1	6.18	6.41	14.2	15.4913	3.9359	3.1	14.2
Cre01.g034200	Cre01.g034200	none	3.33	5.31	4.02	3.47	4.48	5.02	3.49	0.633	0.795613	3.33	5.31
Cre01.g034250	Cre01.g034250	none	4.89	0.66	9.23	10.59	10.1	7.27	2.95	14.5048	3.80852	0.66	10.59
Cre01.g034300	Cre01.g034300	none	1.11	0.94	1.22	0.55	1.28	1.62	1.1	0.107224	0.32745	0.55	1.62
Cre01.g034350	Cre01.g034350	none	0.8	1.21	3.33	2.33	3.41	2.09	0.18	1.53169	1.23761	0.18	3.41
Cre01.g034380	Cre01.g034380	none	3.06	6.04	3.49	1.95	3.4	4.12	5.51	2.02265	1.4222	1.95	6.04
Cre01.g034400	PGL1	6-phosphogluconolactonase	90.22	229.47	189.6	120.06	157.71	102.62	116.5	2584.32	50.8362	90.22	229.47
Cre01.g034451	Cre01.g034451	none	23.13	37.64	17.83	30.48	14.48	14.26	28.39	78.5297	8.8617	14.26	37.64
Cre01.g034500	Cre01.g034500	none	1.48	1.24	1.76	0.9	1.85	1.74	2.17	0.177681	0.421522	0.9	2.17
Cre01.g034550	FAP109	EF-Hand Containing Flagellar Associated Protein 109	21.07	15.06	12.65	29.44	11.84	16.24	18.51	36.4443	6.03691	11.84	29.44
Cre01.g034600	Cre01.g034600	none	2.08	4.34	1.08	1.48	1.4	1.62	4.28	1.9265	1.38798	1.08	4.34
Cre01.g034650	Cre01.g034650	none	1.64	1.06	0.81	1.45	0.92	0.82	2.15	0.254029	0.504012	0.81	2.15
Cre01.g034700	Cre01.g034700	none	1.71	3.27	1.34	2.11	1.03	2.61	2.49	0.608833	0.780278	1.03	3.27
Cre01.g034750	Cre01.g034750	none	2.32	0.84	1.15	1.43	1.73	0.99	1.79	0.270595	0.520188	0.84	2.32
Cre01.g034800	Cre01.g034800	none	24.35	32.78	16.12	16.46	13.5	14.59	48.24	163.664	12.7931	13.5	48.24
Cre01.g034850	Cre01.g034850	none	8.07	4.69	20.14	0.31	4.39	0.98	1.62	47.4718	6.88998	0.31	20.14
Cre01.g034900	Cre01.g034900	Calcium/calmodulin-dependent protein kinase	2.2	0.45	3.32	0.65	2.07	2.16	0.27	1.30765	1.14352	0.27	3.32
Cre01.g034950	Cre01.g034950	Soluble ABC-F domain containing protein	21.61	26.02	30.84	18.87	27.38	36.44	17.29	46.4161	6.81294	17.29	36.44
Cre01.g035000	Cre01.g035000	none	14	11.43	13.78	6.75	12.52	15.67	10.94	8.2915	2.8795	6.75	15.67
Cre01.g035050	Cre01.g035050	none	0.15	0.7	1.39	0.16	0.21	0.47	0.5	0.192381	0.438613	0.15	1.39
Cre01.g035100	Cre01.g035100	none	7.78	29.15	21.1	12.17	21.16	22.52	23.21	52.06	7.21526	7.78	29.15
Cre01.g035150	Cre01.g035150	none	3.41	4.9	2.91	3.71	2.38	3.85	3.63	0.623681	0.789735	2.38	4.9
Cre01.g035200	Cre01.g035200	none	0.95	1.74	1.39	1.23	1.15	0.84	1.16	0.087381	0.295603	0.84	1.74
Cre01.g035250	Cre01.g035250	none	1.44	0.42	0.26	0.68	0.65	0.43	1.28	0.20369	0.451321	0.26	1.44
Cre01.g035300	CPA2	N-carbamoylputrescine amidase	0.02	0.01	0	0.02	0	0	0.01	8.09524e-05	0.00899735	0	0.02
Cre01.g035350	Cre01.g035350	none	17.79	27.06	9.24	33.16	8.75	7.8	20.68	97.5243	9.87544	7.8	33.16
Cre01.g035400	Cre01.g035400	none	3.69	6.23	5.8	5.41	5.23	5.01	2.25	1.89676	1.37723	2.25	6.23
Cre01.g035450	Cre01.g035450	none	14.58	10.31	11.98	13.95	12.11	16.52	11.57	4.48379	2.1175	10.31	16.52
Cre01.g035500	VPS34	Vacuolar protein sorting 34	2.38	3.09	6.33	1.78	3.8	2.76	3.52	2.1545	1.46782	1.78	6.33
Cre01.g035550	Cre01.g035550	none	0.79	0.41	0.35	0.37	0.39	0.34	0.69	0.0336238	0.183368	0.34	0.79
Cre01.g035600	MSC2	Mechanosensitive ion channel	0.04	0.06	0.18	0.08	0.16	0.02	0.08	0.00358095	0.0598411	0.02	0.18
Cre01.g035650	Cre01.g035650	none	0.05	0.05	0.26	0.17	0.29	0.07	0.01	0.012481	0.111718	0.01	0.29
Cre01.g035700	Cre01.g035700	none	1.94	2.76	3.77	1.25	3.99	2.09	1.39	1.19386	1.09264	1.25	3.99
Cre01.g035750	MSC3	Mechanosensitive ion channel	4.58	5.76	3.74	3.01	3.54	3.15	4.8	1.00129	1.00065	3.01	5.76
Cre01.g035800	IRK2	Inwardly-rectifying potassium channel	1.39	1.23	1.43	2.9	1.14	2.08	1.18	0.419181	0.647442	1.14	2.9
Cre01.g035850	SEC24B	COP-II coat subunit	8.13	8.95	6.46	7.28	6.99	7.85	9.26	1.0455	1.02249	6.46	9.26
Cre01.g035900	Cre01.g035900	none	0.12	0.14	0.24	0.2	0.1	0.16	0.15	0.00228095	0.0477593	0.1	0.24
Cre01.g035950	Cre01.g035950	none	3.91	4.79	4.29	3.4	4.09	5.26	3.8	0.395533	0.628914	3.4	5.26
Cre01.g036000	Cre01.g036000	none	1.84	5.69	2.13	2.07	1.66	1.79	4.82	2.77212	1.66497	1.66	5.69
Cre01.g036050	MLH1	DNA mismatch repair protein	2.73	1.07	0.88	2.04	0.97	1.27	3.03	0.788557	0.888007	0.88	3.03
Cre01.g036100	Cre01.g036100	none	2.3	0.79	0.44	1.41	1.04	0.82	4.06	1.58081	1.2573	0.44	4.06
Cre01.g036150	Cre01.g036150	none	2.97	5.45	5.39	3.38	5.68	5.79	4.55	1.32186	1.14972	2.97	5.79
Cre01.g036200	Cre01.g036200	none	5.37	6.9	7.37	6.32	6.66	6.81	7.02	0.414895	0.644124	5.37	7.37
Cre01.g036250	Cre01.g036250	none	2.06	8.23	1.03	1.26	1.71	3.53	4.26	6.4185	2.53347	1.03	8.23
Cre01.g036300	Cre01.g036300	none	1.08	0.95	1.93	1.04	1.47	1.87	0.92	0.188324	0.433963	0.92	1.93
Cre01.g036350	PMA1	Related to plasma membrane P-type and chloroplast type calcium ATPases	0.69	0.74	0.36	0.54	0.3	0.6	0.48	0.0265	0.162788	0.3	0.74
Cre01.g036400	Cre01.g036400	Short-chain dehydrogenase/reductase	18	17.84	14.12	23.7	12.61	17.67	17.69	12.3498	3.51423	12.61	23.7
Cre01.g036451	Cre01.g036451	S-adenosyl-L-methionine-dependent methyltransferase	2.86	2.6	1.8	3.3	1.93	2.05	4.89	1.16283	1.07835	1.8	4.89
Cre01.g036500	Cre01.g036500	none	1.03	0.43	0.22	0.61	0.42	0.23	1.11	0.130748	0.36159	0.22	1.11
Cre01.g036550	ERV14	Cornichon-like protein	14.31	10.92	9.51	20.92	9.09	8.54	12.22	18.7386	4.32881	8.54	20.92
Cre01.g036600	Cre01.g036600	Exoribonuclease II	11.14	7.68	5.99	4.2	5.86	10.46	6.69	6.42108	2.53399	4.2	11.14
Cre01.g036650	Cre01.g036650	none	2.08	1.94	2.15	2.38	3.42	2.16	3.29	0.368681	0.607191	1.94	3.42
Cre01.g036700	Cre01.g036700	none	8.58	14.65	7.87	5.64	8.55	4.78	8.3	10.0173	3.16501	4.78	14.65
Cre01.g036750	DMA1	Putative DNA methylase	11.51	6.83	7.68	11.25	7.17	6.52	9.61	4.47362	2.11509	6.52	11.51
Cre01.g036800	KIN9A	Kinesin motor protein	3.98	4.6	3.89	4.26	3.99	4.11	5.37	0.272962	0.522458	3.89	5.37
Cre01.g036850	PDY1	Proline dehydrogenase	15.94	23.26	13.66	13.75	14.56	11.37	13.89	14.4633	3.80306	11.37	23.26
Cre01.g036900	Cre01.g036900	none	4.39	3.01	9.68	3.53	8.18	5.56	4.08	6.3312	2.51619	3.01	9.68
Cre01.g036950	CBA1	Cobalamin 5'-phosphate synthase	50.91	17.95	36.97	22.03	23.69	29.52	19.72	138.023	11.7483	17.95	50.91
Cre01.g037000	SCPL49	Serine carboxypeptidase	8.63	3.86	20.81	10.6	12.03	9.21	2.73	35.6237	5.96856	2.73	20.81
Cre01.g037050	Cre01.g037050	none	11.04	9.94	33.75	18.65	16.31	14.43	4.12	87.5143	9.35491	4.12	33.75
Cre01.g037100	Cre01.g037100	none	3.26	1.37	5.67	1.43	1.08	4.54	1.09	3.5147	1.87475	1.08	5.67
Cre01.g037150	Cre01.g037150	ion channel/ voltage-gated chloride channel	4.88	6.61	9.3	5.91	9.96	10.03	5.75	4.82318	2.19617	4.88	10.03
Cre01.g037200	Cre01.g037200	none	34.53	30.86	25.63	49.72	27.33	32.08	30.34	63.4716	7.96691	25.63	49.72
Cre01.g037250	Cre01.g037250	none	24.71	26.53	27.49	36.5	23.32	26.96	45.84	65.5141	8.09408	23.32	45.84
Cre01.g037300	Cre01.g037300	none	0.28	0.25	0.07	0.24	0.03	0.15	0.25	0.00981429	0.0990671	0.03	0.28
Cre01.g037350	CGLD2	Thioesterase family protein	4.44	3.58	1.87	4.99	2.04	4.09	4.22	1.44816	1.2034	1.87	4.99
Cre01.g037400	CYN19A	Cyclophilin 19-1	5.08	4.45	5.5	6.46	6.03	5.34	5.4	0.418129	0.646629	4.45	6.46
Cre01.g037450	Cre01.g037450	none	0.05	0.06	0.05	0.07	0.06	0.01	0.08	0.000495238	0.0222539	0.01	0.08
Cre01.g037500	Cre01.g037500	none	0	0	0	0	0	0	0	0	0	0	0
Cre01.g037550	Cre01.g037550	none	0.5	0.13	0.14	0.22	0.46	0.16	0.6	0.0390619	0.197641	0.13	0.6
Cre01.g037600	Cre01.g037600	none	0.08	0.03	0.04	0.03	0.05	0.04	0.06	0.00032381	0.0179947	0.03	0.08
Cre01.g037650	Cre01.g037650	none	4.12	4.23	3.46	6.7	2.76	3.14	3.86	1.65588	1.28681	2.76	6.7
Cre01.g037700	FAD9	Delta4-fatty acid desaturase	19.73	32.38	33.7	20.06	25.96	43.07	13.47	102.864	10.1422	13.47	43.07
Cre01.g037751	Cre01.g037751	none	1.83	0.72	0.33	0.79	0.6	0.78	1.58	0.29759	0.545519	0.33	1.83
Cre01.g037800	Cre01.g037800	Thioredoxin-like protein	16.89	9.24	11.22	25.04	10.27	12.65	15.17	29.4742	5.42902	9.24	25.04
Cre01.g037850	BCC2	Acetyl-CoA biotin carboxyl carrier	133.26	199.03	176.32	216.48	176.81	240.81	165.12	1248.96	35.3406	133.26	240.81
Cre01.g037900	Cre01.g037900	none	4.5	2.82	4.71	8.53	6.17	4.8	4.28	3.23016	1.79727	2.82	8.53
Cre01.g037950	Cre01.g037950	none	1.52	0.97	0.97	0.96	1.07	1.48	1.41	0.0675238	0.259853	0.96	1.52
Cre01.g038000	Cre01.g038000	none	1.94	2.01	1.47	1.27	1.65	1.68	2.23	0.109633	0.331109	1.27	2.23
Cre01.g038050	HKR3	Histidine kinase rhodopsin 3	3.09	5.5	4.98	3.13	4.95	5.22	2.99	1.28536	1.13374	2.99	5.5
Cre01.g038100	Cre01.g038100	putative chloride channel	13.54	25.03	58.59	55.5	39.35	25.66	16.46	328.28	18.1185	13.54	58.59
Cre01.g038151	Cre01.g038151	none	2.92	1.84	1.11	2.15	1.77	1.56	4.72	1.45323	1.2055	1.11	4.72
Cre01.g038200	Cre01.g038200	none	18.71	14.87	18.25	18.48	17.45	17.51	15.88	2.04509	1.43007	14.87	18.71
Cre01.g038250	SDC1	Serine decarboxylase	37.13	55.89	98.86	95.42	67.61	71.58	44.18	563.351	23.735	37.13	98.86
Cre01.g038300	Cre01.g038300	none	11.95	6.96	5.58	15.38	6.39	6.5	7.11	13.4166	3.66287	5.58	15.38
Cre01.g038350	Cre01.g038350	none	0.84	0.93	2.67	1.12	1.08	0.53	0.36	0.571762	0.756149	0.36	2.67
Cre01.g038400	CRT2	Calreticulin 2, calcium-binding protein	445.19	278.6	260.48	422.59	250.1	339.36	309.02	6037.55	77.7017	250.1	445.19
Cre01.g038450	Cre01.g038450	none	0.09	0.08	0.15	0.05	0.05	0.05	0.06	0.00132857	0.0364496	0.05	0.15
Cre01.g038500	CYP746A1	Cytochrome P450, CYP197 superfamily, CYP197B family	3.27	2.73	3.05	2.32	3.3	3.95	1.79	0.502929	0.709175	1.79	3.95
Cre01.g038550	SQD2	Sulfoquinovosyldiacylglycerol synthase	10.64	12.13	11.01	12.38	10.77	10.33	7.63	2.42228	1.55637	7.63	12.38
Cre01.g038600	FAD7	Omega-3-fatty acid desaturase	131.8	167.23	177.21	187.37	159.67	232.45	121.7	1356.27	36.8276	121.7	232.45
Cre01.g038650	SRS2	Serine/arginine-rich pre-mRNA splicing factor	35.56	46.66	26.02	38.59	25.99	31.63	48.65	83.2141	9.12217	25.99	48.65
Cre01.g038700	Cre01.g038700	Voltage-gated chloride channel	5.57	5.31	3.51	4.88	3.51	5.28	5.67	0.862081	0.928483	3.51	5.67
Cre01.g038750	MOT7	motile cilia related	11.12	9.63	7.84	12.71	9.11	8.56	9.73	2.68303	1.638	7.84	12.71
Cre01.g038800	Cre01.g038800	Major intrinsic protein superfamily	10.73	6.37	36.8	13.01	8.73	8.57	8.44	112.302	10.5973	6.37	36.8
Cre01.g038850	Cre01.g038850	none	14.93	12.94	18.72	15.48	20.45	21.43	12.43	12.9115	3.59326	12.43	21.43
Cre01.g038900	Cre01.g038900	none	5.35	1.1	1.37	0.55	1.48	0.21	0.53	3.08436	1.75623	0.21	5.35
Cre01.g038950	SELF1	SelF/SelM homolog	16.28	12.99	11.7	33.8	12.71	25.49	11.45	74.0031	8.60251	11.45	33.8
Cre01.g039000	Cre01.g039000	none	0.01	0.01	0	0	0	0.01	0	2.85714e-05	0.00534522	0	0.01
Cre01.g039050	Cre01.g039050	none	0.65	0.76	1.08	1.26	1.02	1.64	0.48	0.155462	0.394287	0.48	1.64
Cre01.g039150	CPLD5	Conserved in the plant lineage and diatoms 5	33.91	30.96	33.5	45.99	26.76	33.54	35.19	34.4694	5.87106	26.76	45.99
Cre01.g039200	IFT22	Intraflagellar transport protein 22	20.62	17.62	14.21	37.78	14.84	18.79	23.08	64.3995	8.02493	14.21	37.78
Cre01.g039250	RPS2	Cytosolic 80S ribosomal protein S2	1493.64	2641.13	1712.33	3800.61	1227.23	1434.42	3278.2	1.03053e+06	1015.15	1227.23	3800.61
Cre01.g039300	RB47	Polyadenylate-binding protein RB47	508.37	951.71	696.87	536.5	578.6	880.8	867.72	33383.6	182.712	508.37	951.71
Cre01.g039350	NCR2	Cytochrome P450 reductase, possibly CYP505 family	6.49	4.7	6.35	7.38	5.12	7.86	5.46	1.36973	1.17035	4.7	7.86
Cre01.g039400	Cre01.g039400	none	5.67	5.32	6.2	6.09	5.71	5.65	5.13	0.145414	0.381332	5.13	6.2
Cre01.g039450	Cre01.g039450	none	0.35	0.11	0.09	0.03	0.09	0.04	0.16	0.0117952	0.108606	0.03	0.35
Cre01.g039500	FAP89	Flagellar Associated Protein 89	1.61	1.6	1.86	1.13	2.18	2.36	1.57	0.171248	0.413821	1.13	2.36
Cre01.g039550	PLAP1	Plastid lipid associated protein 1	0.68	0.32	0.26	0.58	0.29	0.28	1.14	0.10509	0.324177	0.26	1.14
Cre01.g039600	Cre01.g039600	none	1.01	0.78	1.25	0.97	1.16	0.96	1.57	0.0656667	0.256255	0.78	1.57
Cre01.g039650	PDF1C	Peptide deformylase	7.04	10.44	5.42	8.6	5.29	6.15	9.3	4.05476	2.01364	5.29	10.44
Cre01.g039702	Cre01.g039702	none	4.02	1.93	19.49	3.67	18.97	5.58	4.24	57.2122	7.56388	1.93	19.49
Cre01.g039750	PDF1B	Peptide deformylase	21.76	22.92	14.99	22.92	14.85	17.08	24.86	17.3107	4.16061	14.85	24.86
Cre01.g039800	Cre01.g039800	none	1.57	3.2	2.24	1.55	2.16	3.07	2.78	0.45339	0.673343	1.55	3.2
Cre01.g039850	CGL48	conserved protein related to lysine decarboxylase domain	3.19	5.39	2.75	2.43	2.71	3.27	6.78	2.70468	1.64459	2.43	6.78
Cre01.g039900	Cre01.g039900	RNase Z-like protein	4.17	5.21	5.2	2.26	4.31	4.15	4.25	0.966414	0.983064	2.26	5.21
Cre01.g039950	Cre01.g039950	Major facilitator superfamily transporter	3.96	4.96	5.29	3.21	5.59	4.83	3.41	0.877929	0.936978	3.21	5.59
Cre01.g040000	RPL26	Cytosolic 80S ribosomal protein L26	2204.63	3731.38	2093.02	3903.53	1702.45	2130.43	4958.45	1.51182e+06	1229.56	1702.45	4958.45
Cre01.g040050	TPK1	Thiamine pyrophosphokinase	3.28	9.8	2.99	2.97	2.58	4.11	3.75	6.33625	2.51719	2.58	9.8
Cre01.g040100	Cre01.g040100	none	3.32	19.1	4.86	3.38	4.43	5.03	5.98	31.3269	5.59704	3.32	19.1
Cre01.g040150	Cre01.g040150	none	0.51	0.67	0.68	1.1	1.05	1.34	0.13	0.167724	0.409541	0.13	1.34
Cre01.g040200	Cre01.g040200	WNK protein kinase	13.59	13.02	22.95	14.36	24.54	18.87	16.09	21.371	4.62288	13.02	24.54
Cre01.g040250	Cre01.g040250	DnaJ-like protein	7.97	10.12	6.05	6.52	5.15	7.21	7.58	2.54091	1.59402	5.15	10.12
Cre01.g040300	Cre01.g040300	Catechol O-methyltransferase	6.71	6.78	8.65	6.91	7.37	8.81	5.2	1.53733	1.23989	5.2	8.81
Cre01.g040350	Cre01.g040350	putative MutS type 2 DCre01.g040350 repair protein	2.01	2.58	2.74	1.73	2.28	3.09	2.45	0.206848	0.454805	1.73	3.09
Cre01.g040379	Cre01.g040379	none	2.47	1.39	1.62	1.07	1.53	2.03	2.17	0.238395	0.488257	1.07	2.47
Cre01.g040400	Cre01.g040400	none	9.85	10.75	6.67	15.45	5.81	8.91	18.27	20.6426	4.54342	5.81	18.27
Cre01.g040450	HDT1	Histidine-aspartic acid phosphotransferase	19.17	7.77	20.48	19.14	18.58	26.61	12.7	35.9478	5.99565	7.77	26.61
Cre01.g040500	Cre01.g040500	none	7.15	13.02	11.01	11.04	9.71	12.24	10.36	3.60739	1.89931	7.15	13.02
Cre01.g040550	Cre01.g040550	none	3.25	2.83	3.7	2.88	3.96	2.24	2.64	0.364814	0.603999	2.24	3.96
Cre01.g040600	FAP327	Flagellar Associated Protein 327	2.12	2.79	2.47	1.49	2.41	3.06	2.85	0.279995	0.529146	1.49	3.06
Cre01.g040701	Cre01.g040701	none	34.41	31.74	11.01	86.85	3.47	25.66	49.92	763.061	27.6236	3.47	86.85
Cre01.g040801	Cre01.g040801	none	2.25	0.64	5.21	0.18	1.9	0.47	0.54	3.14718	1.77403	0.18	5.21
Cre01.g040850	Cre01.g040850	none	2.07	2.72	2.73	1.5	2.88	2.49	2.65	0.237162	0.486993	1.5	2.88
Cre01.g040900	Cre01.g040900	none	11.11	10.1	6.52	13.91	6.42	7.53	12.5	8.88112	2.98012	6.42	13.91
Cre01.g040950	Cre01.g040950	none	1.02	0.02	1.34	0.05	1.31	0.24	0	0.391614	0.625791	0	1.34
Cre01.g041000	Cre01.g041000	none	46.13	42.01	40.94	54.36	50.75	57.58	38.29	53.0421	7.283	38.29	57.58
Cre01.g041050	AOC6	Cationic amino acid transporter	5.67	9.93	6.46	6.15	9.61	7.22	3.68	4.87327	2.20755	3.68	9.93
Cre01.g041100	Cre01.g041100	Histone-lysine N-methyltransferase	6.42	6.68	6.97	6.57	6.82	6.91	7.28	0.0805238	0.283767	6.42	7.28
Cre01.g041150	Cre01.g041150	none	2.35	2.91	2.38	2.09	2.14	4.25	1.63	0.718862	0.847857	1.63	4.25
Cre01.g041200	Cre01.g041200	none	1.42	7.27	1.63	1.04	1.56	2.06	6.22	6.62795	2.57448	1.04	7.27
Cre01.g041256	Cre01.g041256	none	2.77	4.65	6.97	3.22	6.73	4.6	5.13	2.53182	1.59117	2.77	6.97
Cre01.g041300	Cre01.g041300	a-1,2-glucosyltransferase	3.02	3.02	2.44	4.49	2.67	3.99	2.59	0.596495	0.772331	2.44	4.49
Cre01.g041351	Cre01.g041351	none	4.26	2.75	3.32	5.16	2.79	2.7	4.2	0.916024	0.957091	2.7	5.16
Cre01.g041400	Cre01.g041400	none	10.53	11.17	16.27	9.95	15.42	13.85	3.66	18.0904	4.25328	3.66	16.27
Cre01.g041450	Cre01.g041450	Phosphoprotein phosphatase 2C-related	2.38	8.39	10.57	7.32	11.53	11.63	7.35	10.5714	3.25137	2.38	11.63
Cre01.g041500	Cre01.g041500	none	1.08	2.06	1.48	0.88	1.75	1.52	1.84	0.175262	0.418643	0.88	2.06
Cre01.g041550	Cre01.g041550	none	4.19	4.98	6.02	3.37	4.5	3.15	6.37	1.5111	1.22927	3.15	6.37
Cre01.g041583	Cre01.g041583	none	0	0	0	0	0.02	0	0.02	9.52381e-05	0.009759	0	0.02
Cre01.g041650	Cre01.g041650	none	0.46	1.1	0.49	2.17	0.46	1.07	0.32	0.427657	0.653955	0.32	2.17
Cre01.g041667	Cre01.g041667	none	0	0.01	0.03	0	0	0	0	0.000128571	0.0113389	0	0.03
Cre01.g041752	Cre01.g041752	none	0.57	0.37	0.06	0.05	0.04	0.03	0.18	0.0435619	0.208715	0.03	0.57
Cre01.g041800	Cre01.g041800	none	1.44	0.43	3.52	0.66	3.41	0.85	3.95	2.33132	1.52687	0.43	3.95
Cre01.g041850	Cre01.g041850	none	2.19	1.53	1.32	1.55	1.26	1.36	1.77	0.104848	0.323802	1.26	2.19
Cre01.g041950	Cre01.g041950	none	2.77	6.35	3.96	3.03	3.73	5.04	2.04	2.13456	1.46101	2.04	6.35
Cre01.g042000	Cre01.g042000	none	1.18	0.55	0.17	0.6	0.42	0.53	1.01	0.119924	0.3463	0.17	1.18
Cre01.g042050	MSRB3	Methionine sulphoxide reductase	9.57	6.39	7.59	10.79	6.89	8.29	10.24	2.88722	1.69918	6.39	10.79
Cre01.g042100	Cre01.g042100	none	0.16	0.01	0.79	0.02	0.77	0.01	0.83	0.1623	0.402865	0.01	0.83
Cre01.g042150	Cre01.g042150	none	5.72	6.75	3.23	7.12	3.61	5.05	3.7	2.47136	1.57206	3.23	7.12
Cre01.g042200	PBAS1	Photosystem II Associated Subunit 1	160.03	767.11	199.11	474.77	246.34	240.43	673.44	60321.9	245.605	160.03	767.11
Cre01.g042250	Cre01.g042250	none	1.28	1.23	1.05	0.6	0.84	1.42	1.54	0.10929	0.330591	0.6	1.54
Cre01.g042300	Cre01.g042300	Scavenger receptor cysteine rich (SRCR) protein	2.61	2.53	4.23	1.94	5.94	4.43	1.56	2.50913	1.58402	1.56	5.94
Cre01.g042450	Cre01.g042450	none	6.96	5.48	5.72	0.85	6.82	5.1	5.79	4.2228	2.05494	0.85	6.96
Cre01.g042550	Cre01.g042550	none	22.82	24.57	18.4	22.58	19.65	22.2	22.52	4.3633	2.08885	18.4	24.57
Cre01.g042600	Cre01.g042600	none	0.4	0.28	0.16	0	0.09	0	0.05	0.0229	0.151327	0	0.4
Cre01.g042650	Cre01.g042650	none	0.26	0.17	0.14	0	0.06	0	0.06	0.00921429	0.0959911	0	0.26
Cre01.g042700	Cre01.g042700	none	0.82	0.51	0.65	0	0.23	0.02	0.07	0.109581	0.33103	0	0.82
Cre01.g042750	ACH1	Aconitate hydratase	647.85	868.31	692.22	520.55	453.12	446.86	652.69	22657.9	150.525	446.86	868.31
Cre01.g042800	DVR1	3,8-Divinyl protochlorophyllide a 8-vinyl reductase, chloroplast precursor	46.07	53.82	49.72	52.06	51.37	61.59	35.48	63.5655	7.9728	35.48	61.59
Cre01.g042850	Cre01.g042850	none	8.14	7.39	9.73	14.29	7.75	10.47	7.13	6.42555	2.53487	7.13	14.29
Cre01.g042900	RRM1	Putative rRNA (adenine-N6-)-methyltransferase	10.6	8.14	12.16	8.06	12.83	14.36	7.55	7.21901	2.68682	7.55	14.36
Cre01.g042950	Cre01.g042950	none	21.95	24.44	30.19	33.28	29.14	27.32	20.22	21.9094	4.68075	20.22	33.28
Cre01.g043000	Cre01.g043000	none	5.29	8.74	6.99	3.13	6.67	7.86	7.16	3.39605	1.84284	3.13	8.74
Cre01.g043050	Cre01.g043050	SCre01.g043050RE-associated Golgi protein	6.48	19.97	8.59	8.39	8.89	11.41	12.17	19.888	4.45959	6.48	19.97
Cre01.g043100	Cre01.g043100	none	15.77	12.57	11.22	19.7	10.77	9.03	11.48	13.155	3.62699	9.03	19.7
Cre01.g043150	Cre01.g043150	bZIP transcription factor	11.77	14.73	19	16.76	16.41	13	15.56	5.86578	2.42194	11.77	19
Cre01.g043200	Cre01.g043200	conserved expressed protein	95.68	80	63.92	178.29	60.45	74.55	87.87	1617.91	40.2232	60.45	178.29
Cre01.g043250	Cre01.g043250	none	1.7	0.58	1.79	1.66	2.9	3.26	1.13	0.880567	0.938385	0.58	3.26
Cre01.g043300	Cre01.g043300	none	5.9	3.17	2.59	4.68	2.5	2.05	2.84	1.9238	1.38701	2.05	5.9
Cre01.g043350	CAO1	Chlorophyllide a oxygenase, chloroplast precursor	46.96	74.62	91.68	59.89	72.72	79.2	59.03	221.971	14.8987	46.96	91.68
Cre01.g043400	Cre01.g043400	none	3.81	2.43	2.83	3.23	3.53	3.45	2.87	0.229029	0.478569	2.43	3.81
Cre01.g043450	Cre01.g043450	none	22.06	26.47	16.74	28.84	18.03	22.15	22.09	18.2367	4.27044	16.74	28.84
Cre01.g043500	Cre01.g043500	none	4.13	2.81	4.7	4.81	4.3	3.84	3.38	0.513162	0.716353	2.81	4.81
Cre01.g043550	Cre01.g043550	none	2.23	0.63	1.94	0.18	3.17	2.36	1.3	1.09152	1.04476	0.18	3.17
Cre01.g043600	Cre01.g043600	none	3.48	2.78	2.56	3.33	2.54	2.32	3.22	0.203167	0.45074	2.32	3.48
Cre01.g043650	ODA8	Outer Arm Dynein Assembly protein 8	2.06	2.66	2.18	1.45	2.15	1.94	2.76	0.195348	0.441981	1.45	2.76
Cre01.g043700	Cre01.g043700	none	2.57	2.35	1.77	2.68	2.29	1.59	1.1	0.334567	0.578417	1.1	2.68
Cre01.g043750	BBS7	Bardet-Biedl syndrome-7 associated protein	6.75	4.52	5.26	5.91	6.61	5.79	5.5	0.596857	0.772565	4.52	6.75
Cre01.g043800	Cre01.g043800	none	4.26	2.54	2.47	2.57	1.31	1.81	4.61	1.47286	1.21362	1.31	4.61
Cre01.g043817	Cre01.g043817	none	0	0.04	0.41	0	0.07	0	5.95	4.93283	2.221	0	5.95
Cre01.g043850	Cre01.g043850	none	2.15	2.62	2.93	1.38	3.07	2.42	2.5	0.313514	0.559923	1.38	3.07
Cre01.g043901	Cre01.g043901	none	0.1	0	0	0	0	0	0	0.00142857	0.0377964	0	0.1
Cre01.g043950	Cre01.g043950	none	1.22	0.4	2	2.02	3.25	3.6	0.65	1.50136	1.2253	0.4	3.6
Cre01.g044000	Cre01.g044000	none	33.25	28.42	24.98	57.42	19.17	17.48	32.51	178.161	13.3477	17.48	57.42
Cre01.g044050	Cre01.g044050	ATPase synthase subunit, vacuolar	97.27	110.4	80.23	254.02	82.97	82.13	102.61	3854.64	62.0857	80.23	254.02
Cre01.g044100	AMB3	Beta-amylase 3	12.72	21.13	18.38	9.9	18.42	16.15	19.62	16.0445	4.00556	9.9	21.13
Cre01.g044150	Cre01.g044150	none	3.54	2.45	1.82	2.37	1.91	2.06	2.37	0.3308	0.575152	1.82	3.54
Cre01.g044200	Cre01.g044200	none	3.81	2.01	1.24	3.13	1.8	1.69	2.97	0.867414	0.931351	1.24	3.81
Cre01.g044250	Cre01.g044250	Calmodulin-like protein	0.88	2.16	2.08	1.47	2.34	2.92	1.08	0.535357	0.731681	0.88	2.92
Cre01.g044276	Cre01.g044276	none	0	0	0	0	0	0	0	0	0	0	0
Cre01.g044300	Cre01.g044300	none	0.08	0.13	1.83	0.08	0.2	0.09	0.1	0.422781	0.650216	0.08	1.83
Cre01.g044350	Cre01.g044350	none	1.38	1.12	2.71	1.32	4.2	2.8	1.33	1.32476	1.15098	1.12	4.2
Cre01.g044400	Cre01.g044400	none	17.29	18.94	17.08	18.12	14.61	15.4	19.33	3.06032	1.74938	14.61	19.33
Cre01.g044450	Cre01.g044450	none	2.07	1.42	2.42	1.6	1.79	2.02	1.7	0.1125	0.33541	1.42	2.42
Cre01.g044550	Cre01.g044550	none	10.77	7.05	7.27	20.3	10.33	7.57	6.94	23.0347	4.79945	6.94	20.3
Cre01.g044600	Cre01.g044600	none	11.35	19.21	16.87	14.22	18.91	15.17	12.97	8.77235	2.96181	11.35	19.21
Cre01.g044650	Cre01.g044650	none	8.27	12.88	11.77	15.32	14.32	13.97	13.27	5.30551	2.30337	8.27	15.32
Cre01.g044700	Cre01.g044700	Glutathione S-transferase	5.47	6.73	5.44	6.73	6.54	8.16	3.36	2.26011	1.50337	3.36	8.16
Cre01.g044750	Cre01.g044750	none	6.98	3.43	4.67	5.86	5.73	4.23	6.25	1.54362	1.24243	3.43	6.98
Cre01.g044800	PFL1	Pyruvate-formate lyase	148.05	511.08	216.69	140.15	224.5	204.62	353.01	17453.9	132.113	140.15	511.08
Cre01.g044850	Cre01.g044850	none	1.58	2.1	1.58	1.12	1.99	1.6	1.84	0.10629	0.326022	1.12	2.1
Cre01.g044900	Cre01.g044900	none	1.73	1.32	2.87	2.98	3.95	3.83	1.77	1.10466	1.05103	1.32	3.95
Cre01.g044950	Cre01.g044950	none	0	0	0.01	0	0	0	0	1.42857e-05	0.00377964	0	0.01
Cre01.g045000	Cre01.g045000	Predicted extracellular protein	0.23	0.32	0.29	0.51	0.37	0.5	0.45	0.0117476	0.108386	0.23	0.51
Cre01.g045050	Cre01.g045050	none	0	0	0	0.03	0	0	0.02	0.000157143	0.0125357	0	0.03
Cre01.g045100	Cre01.g045100	none	26.53	24.95	22.03	38.77	23.36	25.69	26.68	30.4309	5.51642	22.03	38.77
Cre01.g045150	FAP304	Flagellar Associated Protein 304	2.94	1.79	1.56	3.76	2.97	1.26	1.87	0.84399	0.91869	1.26	3.76
Cre01.g045200	Cre01.g045200	none	24.34	225.57	0.83	0.83	16.22	11.54	15.36	6616.97	81.3447	0.83	225.57
Cre01.g045350	DRC5	Nexin-dynein regulatory complex 5	9.36	8.4	8.75	11.34	9.29	9.11	8.84	0.920914	0.959643	8.4	11.34
Cre01.g045450	Cre01.g045450	none	3.07	6.59	4.94	6.13	4.23	3.66	4.4	1.62032	1.27292	3.07	6.59
Cre01.g045500	Cre01.g045500	none	1.19	1.61	1.6	1.13	1.77	1.5	1.81	0.0703952	0.265321	1.13	1.81
Cre01.g045550	TPT3	Triose-phosphate transporter	210.27	200.82	206.39	234.18	189.23	149.1	177.76	728.015	26.9818	149.1	234.18
Cre01.g045600	Cre01.g045600	Speract/scavenger receptor, transmembrane glycoprotein	5.06	13.55	8.14	8.65	7.6	7.49	4.48	8.75786	2.95937	4.48	13.55
Cre01.g045601	Cre01.g045601	none	1.48	1.28	1.77	1.2	2.69	1.93	1.15	0.298724	0.546556	1.15	2.69
Cre01.g045640	Cre01.g045640	none	3.97	4.28	3.35	2.53	3.57	4.06	3.9	0.346495	0.588638	2.53	4.28
Cre01.g045650	Cre01.g045650	DnaJ-like zinc-finger protein	3.22	20.95	9.84	4.13	8.48	5.66	23.76	67.6042	8.22218	3.22	23.76
Cre01.g045700	CAT2	Catalase/peroxidase	0.58	7.56	4.35	10.05	5.06	5.58	6.75	8.65756	2.94237	0.58	10.05
Cre01.g045800	Cre01.g045800	none	4.13	3.15	4.02	3.76	4.34	4.48	3.97	0.190181	0.436097	3.15	4.48
Cre01.g045825	Cre01.g045825	none	1.93	0.9	2.52	2.54	1.79	1.42	1.36	0.371367	0.609399	0.9	2.54
Cre01.g045850	Cre01.g045850	none	0.1	0.06	0.35	0.07	0.14	0.18	0.05	0.0110952	0.105334	0.05	0.35
Cre01.g045902	HCF101	[4Fe-4S]-cluster scaffold protein	9.83	11.24	11.56	6.76	12.59	15.11	6.97	9.024	3.004	6.76	15.11
Cre01.g045903	DGAT1	Diacylglycerol O-acyltransferase, Type 1	2.21	2.78	2.29	2.4	2.2	1.96	2.15	0.0658286	0.256571	1.96	2.78
Cre01.g045950	Cre01.g045950	none	4.12	2.64	3.15	6.62	2.8	2.61	4.77	2.19636	1.48201	2.61	6.62
Cre01.g046052	Cre01.g046052	none	1.04	1.43	1.15	0.62	1.48	1.49	1.73	0.136524	0.369491	0.62	1.73
Cre01.g046150	ICP55	Intermediate Cleaving Peptidase 55	7.44	12.3	7.61	6.71	5.85	7.06	11.99	6.79906	2.6075	5.85	12.3
Cre01.g046237	Cre01.g046237	none	1.74	2.63	2.66	1.35	2.8	2.52	2.36	0.292729	0.541044	1.35	2.8
Cre01.g046324	Cre01.g046324	none	0.87	0.79	0.97	0.45	1.18	1.17	1.14	0.0698143	0.264224	0.45	1.18
Cre01.g046450	Cre01.g046450	none	0.28	0.14	0.1	0.83	0.17	0.19	0.12	0.0663143	0.257516	0.1	0.83
Cre01.g046500	Cre01.g046500	none	0.35	0.14	0.04	0.68	0.21	0.18	0.14	0.0449476	0.212009	0.04	0.68
Cre01.g046501	Cre01.g046501	none	0.27	0.1	0.06	0.56	0.14	0.14	0.11	0.0298905	0.172889	0.06	0.56
Cre01.g046600	Cre01.g046600	none	0.9	0.47	0.5	0.86	0.81	0.67	0.5	0.0343905	0.185447	0.47	0.9
Cre01.g046650	Cre01.g046650	none	0.01	0	0	0.01	0.02	0.02	0	8.09524e-05	0.00899735	0	0.02
Cre01.g046652	Cre01.g046652	Putative tyrosyl tRCre01.g046652 synthase	20.55	29.91	26.91	46.28	28.92	48.76	19.65	134.483	11.5967	19.65	48.76
Cre01.g046800	MSP1	Membrane selenoprotein	27.8	60.85	42.1	41.47	32.43	22	44	162.492	12.7472	22	60.85
Cre01.g046850	UBC13	E2 Ubiquitin conjugating enzyme	20.47	23.44	15.3	23.5	19.2	18.86	22.89	9.12876	3.02138	15.3	23.5
Cre01.g046950	Cre01.g046950	none	0.24	0.05	0	0.06	0	0	0.04	0.0072619	0.0852168	0	0.24
Cre01.g047001	Cre01.g047001	none	6.03	8.53	4.37	8.22	5.81	5.99	7.98	2.41193	1.55304	4.37	8.53
Cre01.g047100	Cre01.g047100	none	0.2	0.11	0.04	0.33	0.09	0.12	0.07	0.00972381	0.0986094	0.04	0.33
Cre01.g047200	Cre01.g047200	none	0.26	0.12	0.05	0.45	0.15	0.12	0.12	0.017981	0.134093	0.05	0.45
Cre01.g047218	Cre01.g047218	none	0.11	0.07	3.75	0.1	0.12	0.12	0.06	1.90725	1.38103	0.06	3.75
Cre01.g047229	Cre01.g047229	none	5.3	6.16	4.91	5.02	5.07	5.76	6.09	0.274924	0.524332	4.91	6.16
Cre01.g047265	PHC52	Pherophorin-chlamydomonas homolog 52	21.84	22.21	7.33	15.12	8.36	6.02	20.81	52.4223	7.24033	6.02	22.21
Cre01.g047300	Cre01.g047300	none	4.88	1.7	1.27	2.77	1.89	1.66	4.22	1.96886	1.40316	1.27	4.88
Cre01.g047350	Cre01.g047350	none	1.43	0.55	0.43	0.97	0.68	0.61	1.59	0.206262	0.454161	0.43	1.59
Cre01.g047400	Cre01.g047400	none	0.88	0.25	0.17	0.52	0.42	0.42	0.58	0.0542905	0.233003	0.17	0.88
Cre01.g047450	CPLD17	conserved expressed organelle-targeted protein	8.02	5.98	3.94	6.2	4.66	6.35	5.17	1.76137	1.32716	3.94	8.02
Cre01.g047500	Cre01.g047500	none	1.96	1.09	1.95	1.37	2.1	2.29	1.67	0.179995	0.424258	1.09	2.29
Cre01.g047550	RAB6	Small Rab-related GTPase	24.43	16.39	23.21	39.81	21.9	22.15	18.3	58.0886	7.62159	16.39	39.81
Cre01.g047600	Cre01.g047600	Short-chain dehydrogenase/reductase	12.83	3.71	18.48	16.47	11.6	11.24	3.46	33.2574	5.76692	3.46	18.48
Cre01.g047650	Cre01.g047650	none	0.98	1.21	4.94	4.54	5.23	4	0.94	3.92257	1.98055	0.94	5.23
Cre01.g047700	CYN40	Cyclophilin 40	22.67	18.96	14.8	18.67	13.14	15.35	20.06	11.2527	3.3545	13.14	22.67
Cre01.g047750	RPL18A	Cytosolic 80S ribosomal protein L18a	1759.21	2279.96	1699.02	3182.29	1412.78	1582.35	3540.13	702213	837.981	1412.78	3540.13
Cre01.g047800	GRX6	Glutaredoxin 6, CGFS type, chloroplastic	75.01	56.23	34.67	49.54	41.73	55.78	51.37	162.313	12.7402	34.67	75.01
Cre01.g047850	Cre01.g047850	none	4.8	3.08	2	3.6	1.92	2.99	3.81	1.03721	1.01844	1.92	4.8
Cre01.g047900	Cre01.g047900	none	14.93	6.71	11.47	13.43	14.08	10.95	10.73	7.58729	2.7545	6.71	14.93
Cre01.g047950	IFT27	Intraflagellar transport protein 27	25.63	16.02	17.12	50.67	15.91	15.19	23.76	161.021	12.6894	15.19	50.67
Cre01.g048000	TPM1	Tropomyosin 1	1.65	0.52	0.49	0.78	1.23	0.58	2.3	0.472914	0.687688	0.49	2.3
Cre01.g048050	COAB1	Phosphopantothenate-cysteine ligase, CoA biosynthesis	4.02	8.61	4.15	4.68	4.18	3.43	4.83	2.96846	1.72292	3.43	8.61
Cre01.g048100	Cre01.g048100	none	3.94	2.74	3.09	3.4	3.38	2.95	5.12	0.64809	0.805041	2.74	5.12
Cre01.g048102	Cre01.g048102	none	2.04	3.4	2.1	1.44	1.74	1.79	2.12	0.392433	0.626445	1.44	3.4
Cre01.g048150	HLA8	Transcriptional co-activator/nuclease induced by high light	117.96	260.87	73.9	63.14	59	41.09	167.86	6165.71	78.522	41.09	260.87
Cre01.g048200	Cre01.g048200	none	1.47	0.31	0.26	0.71	0.62	0.35	1.35	0.247662	0.497656	0.26	1.47
Cre01.g048250	Cre01.g048250	none	3.93	0.68	1.85	3.25	2.26	1.6	2.46	1.15047	1.0726	0.68	3.93
Cre01.g048300	Cre01.g048300	none	1.74	0.78	1.59	1.57	1.17	1.35	1.57	0.108195	0.32893	0.78	1.74
Cre01.g048350	CGL53	conserved protein with glycosyl hydrolase family 5 domain	0.11	0.06	0.06	0.03	0.06	0.09	0.05	0.000695238	0.0263674	0.03	0.11
Cre01.g048400	DZP1	DAZ interacting zinc finger protein 1	3.14	1.68	1.61	2.47	2.73	1.58	3.65	0.673048	0.820395	1.58	3.65
Cre01.g048450	Cre01.g048450	none	4.05	4.62	7.9	4.94	4.91	3.31	5.18	2.05932	1.43503	3.31	7.9
Cre01.g048501	Cre01.g048501	none	3.87	1.15	1.74	2.2	1.7	1.44	1.93	0.789229	0.888385	1.15	3.87
Cre01.g048550	Cre01.g048550	none	3.64	3.45	4.32	3.12	4.24	3.61	2.34	0.456214	0.675436	2.34	4.32
Cre01.g048600	Cre01.g048600	none	2.75	3.3	2.86	2.6	2.75	2.48	3.9	0.242748	0.492694	2.48	3.9
Cre01.g048650	Cre01.g048650	none	5.62	8.01	18.75	5.56	14.55	31.12	9.59	84.909	9.21461	5.56	31.12
Cre01.g048701	Cre01.g048701	none	0.03	0	0.03	0	0.01	0.02	0.01	0.000161905	0.0127242	0	0.03
Cre01.g048750	PPR7	PentatricoPeptide Repeat protein 7	20.23	17.3	15.74	16.98	16.34	21.12	16.77	4.21396	2.05279	15.74	21.12
Cre01.g048800	Cre01.g048800	N-acetyltransferase	6.65	5.9	6.24	9.15	6.01	5.41	6.54	1.47992	1.21652	5.41	9.15
Cre01.g048850	Cre01.g048850	none	6.68	7.75	8.31	5.07	9.18	8.09	7.71	1.74975	1.32278	5.07	9.18
Cre01.g048900	Cre01.g048900	Global Transcription factor	2.31	2.25	2.49	2.34	2.35	2.94	3.42	0.189229	0.435004	2.25	3.42
Cre01.g048950	PYR5	Uridine 5'- monophosphate synthase	41.99	43.03	35.37	28.93	35.62	43.5	34.65	29.3883	5.4211	28.93	43.5
Cre01.g049000	RAF2	RuBisCO assembly chaperone, chloroplastic	75.68	55.91	42.76	68.37	38.91	47.84	76.65	245.37	15.6643	38.91	76.65
Cre01.g049050	Cre01.g049050	none	25.88	14.68	20.19	25.27	18.9	21.86	19.88	14.8389	3.85213	14.68	25.88
Cre01.g049100	Cre01.g049100	none	2.17	1.47	2.42	1.49	2.85	2.39	2.11	0.252881	0.502873	1.47	2.85
Cre01.g049132	Cre01.g049132	none	9.09	13.32	12.65	7.11	11.15	11.76	10.31	4.5985	2.14441	7.11	13.32
Cre01.g049200	Cre01.g049200	none	2.53	3.49	8.04	2.06	5.26	4.48	2.38	4.49006	2.11898	2.06	8.04
Cre01.g049300	Cre01.g049300	none	1.23	1.76	1.68	1.42	1.37	1.91	1.97	0.0807333	0.284136	1.23	1.97
Cre01.g049350	Cre01.g049350	none	11.29	10.96	14.68	14.77	14.44	16.35	9.13	6.87651	2.62231	9.13	16.35
Cre01.g049400	Cre01.g049400	none	6.05	7.16	5.91	6.42	6.22	5.08	10.57	3.18852	1.78564	5.08	10.57
Cre01.g049450	Cre01.g049450	none	13.77	11.93	9.94	22.48	9.17	9.37	14.25	21.7298	4.66153	9.17	22.48
Cre01.g049500	COX2B	Mitochondrial cytochrome c oxidase subunit II, protein IIb of split subunit	476.94	546.38	453.66	901.53	337.39	267.95	707.98	47390.8	217.694	267.95	901.53
Cre01.g049550	Cre01.g049550	none	18.63	15.33	14.86	25.37	13.69	12.85	19.65	19.1686	4.37819	12.85	25.37
Cre01.g049600	Cre01.g049600	Assembly factor for chloroplast ATPase	35.69	43.92	44.37	25.94	57.7	39.65	37.62	94.3973	9.71583	25.94	57.7
Cre01.g049650	Cre01.g049650	none	2.36	2.16	2.93	2.09	3.12	2.66	2.67	0.1488	0.385746	2.09	3.12
Cre01.g049750	Cre01.g049750	none	6.88	5.41	6.4	6.24	5.1	6.12	5.24	0.448157	0.669445	5.1	6.88
Cre01.g049826	Cre01.g049826	Putative pherophorin-chlamydomonas homolog	12.81	24.24	49.58	3.89	65.55	21.94	25.06	456.682	21.3701	3.89	65.55
Cre01.g049900	Cre01.g049900	none	18.78	26.87	24.44	21.67	24.72	22.87	21.79	6.84407	2.61612	18.78	26.87
Cre01.g049950	VLE1	Sporangin (Vegetative Lytic Enzyme 1)	41.88	38.46	11.88	21.3	45.28	26.89	28.76	143.098	11.9624	11.88	45.28
Cre01.g050000	Cre01.g050000	none	24.55	24.74	16.91	37.8	17.31	19.95	24.82	50.4771	7.10472	16.91	37.8
Cre01.g050050	GUM1	Putative guanidinoacetate N-methyltransferase	7.23	5.81	6.78	7.15	6.34	7.77	6.2	0.464295	0.681392	5.81	7.77
Cre01.g050100	DPD1	Diaminopimelate decarboxylase	76.75	100	115.23	109.94	91.05	102.98	85.29	187.735	13.7016	76.75	115.23
Cre01.g050150	NFO1	NADH:flavin oxidoreductase/NADH oxidase	9.8	5.72	5.37	6.53	4.52	4.68	4.91	3.38092	1.83873	4.52	9.8
Cre01.g050300	Cre01.g050300	none	5.79	2.99	7.15	8.65	6.17	3.57	4.44	4.05282	2.01316	2.99	8.65
Cre01.g050316	Cre01.g050316	none	4.15	6.54	6.04	8	5.42	4.37	5.11	1.78311	1.33533	4.15	8
Cre01.g050350	Cre01.g050350	Rhomboid-like protease	3.42	2.53	2.35	2.42	2.26	1.86	2.08	0.24529	0.495268	1.86	3.42
Cre01.g050400	TIM22C	translocase of inner mitochondrial membrane 22 homolog	6.94	6.5	10.46	14.82	7.48	4.45	11.13	12.3058	3.50796	4.45	14.82
Cre01.g050451	TTL6	predicted tubulin tyrosine ligase	1.59	0.93	2.56	1.73	2.3	1.85	1.71	0.2739	0.523355	0.93	2.56
Cre01.g050500	TCB1	petB mRNA stabilization factor	2.51	2.09	7.37	3.04	7.03	7.64	1.87	7.21896	2.68681	1.87	7.64
Cre01.g050550	Cre01.g050550	none	219.14	187.07	139.48	383.76	125.25	136.66	201.69	7926.57	89.0313	125.25	383.76
Cre01.g050600	Cre01.g050600	none	11.62	9.5	10.19	9.83	11.06	10.68	9.57	0.642133	0.801332	9.5	11.62
Cre01.g050608	Cre01.g050608	none	1.54	0.5	0.88	0.69	1.09	1.03	0.9	0.10859	0.329531	0.5	1.54
Cre01.g050650	Cre01.g050650	none	1.49	2.48	2.29	1.57	2.07	2.43	2.24	0.160081	0.400101	1.49	2.48
Cre01.g050700	Cre01.g050700	none	3.16	1.32	0.94	2.11	1.92	1.23	3.97	1.22726	1.10782	0.94	3.97
Cre01.g050750	Cre01.g050750	none	1.31	0.34	0.39	0.67	0.79	0.48	1.01	0.125024	0.353587	0.34	1.31
Cre01.g050800	Cre01.g050800	none	1.5	0.38	0.35	0.68	0.8	0.33	1.21	0.209133	0.457311	0.33	1.5
Cre01.g050850	PKL1	Protein Phosphatase 1 beta	30.08	32.19	35.24	35.37	36.74	34.61	40.31	10.6071	3.25685	30.08	40.31
Cre01.g050900	Cre01.g050900	Glycosyl transferase	6.24	3.07	5.6	6.41	5.31	5.13	3.8	1.5198	1.2328	3.07	6.41
Cre01.g050950	CHLP1	Geranylgeranyl reductase CHLP	270.54	254.49	438.69	396.18	402.89	553.97	213.52	14590.3	120.79	213.52	553.97
Cre01.g051000	Cre01.g051000	Protein-/Histone-arginine N-methyltransferase	9.16	7.96	7.38	8.26	7.84	10	8.2	0.7908	0.889269	7.38	10
Cre01.g051050	FAP225	Flagellar Associated Protein 225	2.66	3.43	3.72	2.63	3.83	5.17	2.73	0.831824	0.912044	2.63	5.17
Cre01.g051100	Cre01.g051100	none	11.94	14.87	11.15	11.76	13.06	14.33	16.17	3.44323	1.85559	11.15	16.17
Cre01.g051137	Cre01.g051137	none	0.28	0.45	0.4	0.32	0.34	0.39	0.37	0.0031619	0.0562308	0.28	0.45
Cre01.g051174	Cre01.g051174	bZIP transcription factor	0.15	0.23	0.68	0.29	0.55	0.38	0.3	0.0346476	0.186139	0.15	0.68
Cre01.g051211	Cre01.g051211	MATE efflux family protein	0.03	0.07	0.12	0.06	0.1	0.09	0.04	0.00105714	0.0325137	0.03	0.12
Cre01.g051250	DLE1	Flagellar outer dynein arm 18 kDa light chain LC4	20.5	14.1	13.3	18.52	15.54	17.52	20.76	8.83006	2.97154	13.3	20.76
Cre01.g051300	Cre01.g051300	none	7.75	7.22	5.82	2.66	6.82	5.71	3.94	3.35349	1.83125	2.66	7.75
Cre01.g051350	Cre01.g051350	none	3.09	3.29	2.51	2.86	2.69	2.13	2.58	0.148729	0.385653	2.13	3.29
Cre01.g051400	ERD2A	KDEL Receptor A	89.82	77.7	52.29	101.21	46.49	42.72	68.27	503.475	22.4382	42.72	101.21
Cre01.g051450	Cre01.g051450	none	8.35	5.72	13.48	20.17	15.49	15.94	9.12	25.8489	5.08418	5.72	20.17
Cre01.g051500	Cre01.g051500	none	943.01	1565.46	971.48	1521.83	876.63	1022.73	1513.19	98242	313.436	876.63	1565.46
Cre01.g051550	Cre01.g051550	DEAD/DEAH box helicase	3.21	2.98	4.53	3.54	5.17	4.19	3.45	0.62349	0.789614	2.98	5.17
Cre01.g051625	Cre01.g051625	none	4.01	1.56	2.76	5.66	3.88	2.27	4.61	2.01956	1.42111	1.56	5.66
Cre01.g051700	Cre01.g051700	none	2.38	2.83	3.96	2.63	3.63	3.45	3.01	0.326357	0.571277	2.38	3.96
Cre01.g051750	Cre01.g051750	none	3.08	3.63	4.59	3.3	5.19	4.67	2.96	0.786657	0.886937	2.96	5.19
Cre01.g051800	AST2	Aspartate aminotransferase	5.5	5.15	6.61	11.11	7.05	5.7	4.96	4.55879	2.13513	4.96	11.11
Cre01.g051850	Cre01.g051850	none	1.44	0.54	0.23	0.87	0.67	0.43	1.9	0.356314	0.596921	0.23	1.9
Cre01.g051900	RIP1	Rieske iron-sulfur protein of mitochondrial ubiquinol-cytochrome c reductase	155.37	198.73	174.73	269.71	138.16	131.54	192.87	2216.25	47.0771	131.54	269.71
Cre01.g051950	ASP2	Pepsin-type aspartyl protease	16.68	26.58	12.59	14.55	11.73	12.23	18.09	27.1524	5.2108	11.73	26.58
Cre01.g052000	ZNG1	Zn chaperone	12.82	24.85	11.05	10.57	12.01	11.54	17.56	26.9075	5.18724	10.57	24.85
Cre01.g052050	UCC1	Ubiquinol-cytochrome c reductase complex chaperone	8.88	9.17	11.77	14.95	9.04	10.2	6.64	6.96159	2.63848	6.64	14.95
Cre01.g052100	PRPL18	Chloroplast ribosomal protein L18	235.02	253.72	196.61	256.26	169.15	248.43	275.97	1409.59	37.5445	169.15	275.97
Cre01.g052150	FAP87	Flagellar Associated Protein 87	1.61	1.29	2.52	1.46	2.11	10.43	1.65	10.8795	3.29841	1.29	10.43
Cre01.g052200	Cre01.g052200	none	15.37	7.37	11.5	10.83	11.97	12.52	10.19	5.89662	2.4283	7.37	15.37
Cre01.g052250	TRXX1	Thioredoxin x, chloroplastic	35.09	39.07	48.5	50.93	48.99	55.93	39.86	56.8283	7.53846	35.09	55.93
Cre01.g052300	E2F1	Transcription factor, E2F and DP-related	6.6	3.32	5.95	8.14	5.6	5.81	6.11	2.05019	1.43185	3.32	8.14
Cre01.g052350	MRPL20	Mitochondrial ribosomal protein L20	22.1	15.76	20.11	30.82	20.37	18.61	18.52	23.0132	4.79721	15.76	30.82
Cre01.g052400	CCB3	CPLD43 protein, required for cyt b6 assembly	12.59	12.22	9.67	12.51	10.76	12.26	9.88	1.62866	1.27619	9.67	12.59
Cre01.g052450	Cre01.g052450	none	4.68	4.52	4.63	3.56	4.84	4.16	5.48	0.35089	0.59236	3.56	5.48
Cre01.g052500	Cre01.g052500	none	2.38	2.06	2.57	2.47	1.98	2.28	2.6	0.0583952	0.241651	1.98	2.6
Cre01.g052550	Cre01.g052550	none	2.34	3.19	4.51	2.63	4.1	4.68	2.98	0.873467	0.934594	2.34	4.68
Cre01.g052650	VIP2	inositol hexakisphosphate kinase	1.54	1.05	0.77	0.63	0.73	1.97	0.94	0.240767	0.49068	0.63	1.97
Cre01.g052750	Cre01.g052750	Transient receptor potential ion channel	1.72	1.3	1.47	1.05	1.95	2.22	1.49	0.157133	0.3964	1.05	2.22
Cre01.g052800	Cre01.g052800	none	0.22	0.03	0.34	0.05	0.43	0.34	0.03	0.0287619	0.169593	0.03	0.43
Cre01.g052850	Cre01.g052850	none	0.02	0.01	0.03	0.01	0.07	0.01	0.02	0.000461905	0.021492	0.01	0.07
Cre01.g052950	PSO2	DNA damage checkpoint protein	1.59	0.28	0.33	0.64	0.45	0.88	0.9	0.206629	0.454564	0.28	1.59
Cre01.g053000	GPD2	Glycerol-3-phosphate dehydrogenase/dihydroxyacetone-3-phosphate reductase	4	6.56	10.7	17.84	25.34	18.74	0.48	80.911	8.99506	0.48	25.34
Cre01.g053150	GPD3	Glycerol-3-phosphate dehydrogenase/dihydroxyacetone-3-phosphate reductase	1.11	1.13	1.44	2.65	56.58	8.52	0.14	425.627	20.6307	0.14	56.58
Cre01.g053200	Cre01.g053200	none	1.18	0.66	0.75	0.82	0.79	0.66	1.23	0.0562	0.237065	0.66	1.23
Cre01.g053288	Cre01.g053288	none	2.66	49.43	9.06	3.85	8.76	4.24	6.49	277.391	16.6551	2.66	49.43
Cre01.g053300	AIH1	Agmatine iminohydrolase	1	2.76	1.32	1.33	1.28	0.95	1.7	0.381024	0.617271	0.95	2.76
Cre01.g053450	Cre01.g053450	Nucleotidyl cyclase	4.29	5.78	8.86	3.13	9.64	7.22	6.03	5.48078	2.34111	3.13	9.64
Cre01.g053500	Cre01.g053500	none	12.97	11.77	9.28	17.14	8.33	8.03	11.78	10.1557	3.1868	8.03	17.14
Cre01.g053550	Cre01.g053550	none	1.77	0.69	0.35	1.04	1.17	0.55	2.42	0.536814	0.732676	0.35	2.42
Cre01.g053600	MRPL27	Mitochondrial ribosomal protein L27	6.29	4.13	5.95	8.51	5.03	5.54	5.59	1.84542	1.35846	4.13	8.51
Cre01.g053700	Cre01.g053700	none	0.51	0.01	0.19	0.05	0.38	0.48	0	0.049781	0.223116	0	0.51
Cre01.g053750	LPL3	Putative lipoate A/B protein ligase	6.56	3.21	4.08	7.06	3.9	5.05	3.65	2.24092	1.49697	3.21	7.06
Cre01.g053800	Cre01.g053800	none	2.22	0.77	0.77	1.44	1.63	0.83	2.94	0.687629	0.829234	0.77	2.94
Cre01.g053850	Cre01.g053850	none	1.24	2.05	3.71	2.18	2.9	5.37	0.4	2.691	1.64043	0.4	5.37
Cre01.g053900	Cre01.g053900	none	2.77	3.99	3.39	3.41	3.36	3.5	3.28	0.128295	0.358183	2.77	3.99
Cre01.g053950	Cre01.g053950	none	0.5	9.19	30.53	15.74	22.58	21.85	0.21	134.349	11.5909	0.21	30.53
Cre01.g054000	Cre01.g054000	none	5.78	4.07	7.44	3.21	7.08	7.93	4.7	3.29243	1.81451	3.21	7.93
Cre01.g054050	Cre01.g054050	none	9.77	17.41	26.55	21.49	25.18	29.02	20.98	41.6976	6.45736	9.77	29.02
Cre01.g054100	Cre01.g054100	none	5.54	11.8	4.95	5.23	5.21	3.37	8.59	8.12706	2.8508	3.37	11.8
Cre01.g054150	NTRC1	NADPH-dependent thioredoxin reductase C, chloroplastic	11.75	35.75	24.63	13.71	24.67	27.95	19.35	69.541	8.33913	11.75	35.75
Cre01.g054200	Cre01.g054200	none	14.73	15.76	18.29	23.97	17.35	12.45	22.85	17.6886	4.20578	12.45	23.97
Cre01.g054250	CYP743A1	Cytochrome P450, CYP5 superfamily, CYP5A family	0.01	0.01	0	0	0	0	0	2.38095e-05	0.0048795	0	0.01
Cre01.g054300	Cre01.g054300	none	1.5	2.04	2.52	1.91	2.61	1.96	2.6	0.17969	0.423899	1.5	2.61
Cre01.g054350	Cre01.g054350	none	7.27	9.69	20.6	13.21	12.09	7.28	9.81	21.3121	4.6165	7.27	20.6
Cre01.g054400	Cre01.g054400	none	16.24	20.33	8.98	23.18	6.96	6.41	15.42	43.9521	6.62964	6.41	23.18
Cre01.g054500	Cre01.g054500	none	96.14	256.26	68.54	136.53	100.83	56.34	198.92	5322.15	72.9531	56.34	256.26
Cre01.g054550	Cre01.g054550	none	4.63	1.49	2.44	1.49	3.28	4.14	2.88	1.47712	1.21537	1.49	4.63
Cre01.g054600	Cre01.g054600	none	3.87	0.94	1.76	0.64	2.94	3.44	1.56	1.5816	1.25761	0.64	3.87
Cre01.g054650	Cre01.g054650	none	2.46	2.2	2.4	1.72	2.96	2.76	2.16	0.167333	0.409064	1.72	2.96
Cre01.g054700	Cre01.g054700	none	14.58	9.35	6.16	8.06	7.07	7.89	9.64	7.5943	2.75577	6.16	14.58
Cre01.g054750	Cre01.g054750	none	3.35	1.23	0.93	1.22	1.55	1.56	0.8	0.732	0.85557	0.8	3.35
Cre01.g054800	Cre01.g054800	none	7.75	12.44	11.23	5.82	9.46	6.98	7.23	5.88038	2.42495	5.82	12.44
Cre01.g054850	Cre01.g054850	none	106.51	105.13	79.89	102.59	77.45	79.75	110.76	218.124	14.769	77.45	110.76
Cre01.g054900	Cre01.g054900	none	2.23	0.99	2.15	1.41	2.31	2.09	1.42	0.267367	0.517075	0.99	2.31
Cre01.g054950	Cre01.g054950	none	3.81	3.06	2.76	3.1	2.63	2.61	2.03	0.30239	0.5499	2.03	3.81
Cre01.g055000	Cre01.g055000	none	15.04	14.21	11.93	6.2	11.62	17.26	17.74	15.7074	3.96326	6.2	17.74
Cre01.g055050	Cre01.g055050	none	5.12	3.32	3.25	5.45	2.79	2.36	4.01	1.35379	1.16353	2.36	5.45
Cre01.g055100	Cre01.g055100	none	3.16	1.02	0.68	0.57	1.68	1.03	2.19	0.874762	0.935287	0.57	3.16
Cre01.g055151	Cre01.g055151	none	2.15	1.63	1.78	3.18	1.82	2.54	1.64	0.329262	0.573813	1.63	3.18
Cre01.g055200	CPL7	conserved expressed protein related to GIF3	10.21	5.49	6.58	11.52	5.62	5.58	11.9	8.70101	2.94975	5.49	11.9
Cre01.g055250	Cre01.g055250	none	0.5	0.59	0.71	1.35	1.42	0.6	0.77	0.142248	0.377157	0.5	1.42
Cre01.g055316	Cre01.g055316	none	0.5	0.73	1.54	1.01	0.95	1.05	0.46	0.138114	0.371637	0.46	1.54
Cre01.g055350	Cre01.g055350	none	0.08	0.13	0.46	0.15	0.25	0.32	0.09	0.019581	0.139932	0.08	0.46
Cre01.g055400	Cre01.g055400	none	14.93	10.02	12.53	5.21	12.65	18.39	7.1	20.4532	4.52252	5.21	18.39
Cre01.g055404	Cre01.g055404	none	1.35	2.57	1.16	1.33	1.65	0.8	1.72	0.311981	0.558553	0.8	2.57
Cre01.g055408	ACS2	Acetyl-CoA synthase	156.76	226.25	172.74	105.29	158.22	204.25	182.29	1493.58	38.6468	105.29	226.25
Cre01.g055412	Cre01.g055412	none	2.99	5.14	2.17	3.45	2.01	3.79	3.53	1.12302	1.05973	2.01	5.14
Cre01.g055416	Cre01.g055416	none	13.43	8.14	9.42	17.51	9.7	12.36	9.19	10.7827	3.28371	8.14	17.51
Cre01.g055420	PP2A1	Phosphatase PP2A, B subunit	96.42	98.81	104.31	123.23	106.01	107.02	110.26	76.6725	8.75628	96.42	123.23
Cre01.g055424	Cre01.g055424	Phosphatidylinositol N-acetylglucosaminyltransferase subunit P	2.21	1.77	1.15	2.86	0.95	0.84	2.44	0.624695	0.790377	0.84	2.86
Cre01.g055428	Cre01.g055428	none	4.03	5.14	5.67	3.74	5.53	5.28	4.24	0.610962	0.781641	3.74	5.67
Cre01.g055432	Cre01.g055432	none	4.35	7.87	7.49	3.76	7.68	5.19	9.33	4.35006	2.08568	3.76	9.33
Cre01.g055436	Cre01.g055436	none	3.3	1.62	0.82	1.53	0.99	0.9	3.6	1.33636	1.15601	0.82	3.6
Cre01.g055440	Cre01.g055440	Carbohydrate sulfotransferase-related 8	0.11	0.01	0	0.02	0.04	0	0.02	0.00148095	0.0384831	0	0.11
Cre01.g055444	Cre01.g055444	none	1.47	0.51	0.71	0.84	0.69	0.71	0.62	0.0991571	0.314892	0.51	1.47
Cre01.g055453	ALS2	Acetolactate synthase, small subunit	50.46	74.28	61.99	40.66	55.36	59.32	44.94	127.707	11.3008	40.66	74.28
Cre01.g055457	Cre01.g055457	none	0.88	0.35	0.19	0.13	0.26	0.14	0.18	0.0702286	0.265007	0.13	0.88
Cre01.g055461	Cre01.g055461	none	0	0	0	0	0.05	0	0	0.000357143	0.0188982	0	0.05
Cre01.g055465	Cre01.g055465	none	2.07	1.57	2.37	2.36	3.18	4.97	0.85	1.72828	1.31464	0.85	4.97
Cre01.g055469	Cre01.g055469	none	2.22	1.36	3.11	1.6	3.66	3.75	1.71	1.01519	1.00757	1.36	3.75
Cre01.g055473	Cre01.g055473	none	0.02	0.03	0.11	0.02	0.08	0.04	0.02	0.0012619	0.0355233	0.02	0.11
Cre01.g055500	Cre01.g055500	none	1.4	1.5	2.71	0.82	2.2	1.69	1.26	0.392262	0.626308	0.82	2.71
Cre01.g055550	COX11	Mitochondrial cytochrome c oxidase assembly protein	6.97	9.66	5.11	7.26	4.09	4.02	5.75	4.04026	2.01004	4.02	9.66
Cre01.g055600	Cre01.g055600	Putative kinesin-like motor protein	1.9	0.71	0.64	1.5	1.23	0.63	2.21	0.409067	0.639583	0.63	2.21
Cre01.g055966	Cre01.g055966	none	1.29	1.47	1.06	0.9	1.28	1.24	1.85	0.092181	0.303613	0.9	1.85
Cre01.g056331	Cre01.g056331	none	17.65	24.22	10.16	18.82	11.27	10.06	14.75	27.9826	5.28986	10.06	24.22
Cre01.g056696	Cre01.g056696	none	0.89	0.87	0.74	0.61	0.94	0.48	0.88	0.0293238	0.171242	0.48	0.94
Cre01.g057061	Cre01.g057061	none	2.61	2.49	2.19	0.95	1.77	2.15	3.34	0.550062	0.741662	0.95	3.34
Cre01.g057791	Cre01.g057791	none	0.75	0.94	1.11	0.69	1.14	1.07	0.86	0.0317905	0.178299	0.69	1.14
Cre01.g058521	ALG11	Alpha-1,2-mannosyl transferase 11	4.28	4.35	4.08	4.43	4.24	4.94	3.49	0.187581	0.433106	3.49	4.94
Cre01.g058886	Cre01.g058886	none	16.44	15.91	16.72	16.94	15.65	17.14	15.38	0.455214	0.674696	15.38	17.14
Cre01.g059252	Cre01.g059252	none	5.14	8.7	7.34	3.88	5.62	6.72	6.58	2.45979	1.56837	3.88	8.7
Cre01.g059617	Cre01.g059617	none	2.8	6.22	4.89	2.09	3.48	3.78	5.27	2.1167	1.45489	2.09	6.22
Cre01.g059982	Cre01.g059982	none	2.44	5.14	5.41	2.69	3.28	3.96	4.49	1.35796	1.16532	2.44	5.41
Cre01.g060347	Cre01.g060347	none	8.63	10.69	11.34	7.83	9.2	10.46	11.27	1.87899	1.37076	7.83	11.34
Cre01.g060712	Cre01.g060712	none	0.03	0.04	0.05	0	0.02	0.03	0.07	0.000495238	0.0222539	0	0.07
Cre01.g061077	CGL93	predicted protein	83.22	302.49	146.21	95.99	125.55	119.22	192.7	5663.15	75.2539	83.22	302.49
Cre01.g061442	Cre01.g061442	none	55.44	40.06	47.4	78.27	48.74	54.91	38.12	179.543	13.3994	38.12	78.27
Cre01.g061807	Cre01.g061807	none	23.27	51.46	26.41	22.56	25.27	24.38	15.05	130.812	11.4373	15.05	51.46
Cre01.g062172	HBV1	Histone H2B variant	7.09	7.19	5.58	6.24	3.22	3.66	3.5	2.98988	1.72913	3.22	7.19
Cre01.g062537	Cre01.g062537	none	13.72	15.51	9.12	21.39	8.75	7.87	11.88	22.8018	4.77512	7.87	21.39
Cre01.g062902	Cre01.g062902	none	5.62	5.74	5.9	8.45	5.82	5.9	5.31	1.1108	1.05394	5.31	8.45
Cre01.g063267	Cre01.g063267	Bystin-like protein	8.83	8.52	10.32	4.92	10.1	11.29	8.2	4.27436	2.06745	4.92	11.29
Cre01.g063632	Cre01.g063632	none	3.08	2.5	2.08	2.69	2.43	1.91	2.82	0.167381	0.409122	1.91	3.08
Cre01.g063997	Cre01.g063997	none	19.02	32.85	25.3	15.16	23.76	24.62	26.77	31.8391	5.64262	15.16	32.85
Cre01.g064362	Cre01.g064362	none	2.8	6.06	3.32	0.79	2.53	2.39	6.86	4.64563	2.15537	0.79	6.86
Cre01.g064727	Cre01.g064727	none	0.54	0.26	1.55	0.69	0.3	0.12	0.31	0.234648	0.484404	0.12	1.55
Cre01.g065457	Cre01.g065457	none	0.41	1.24	0.87	0.36	0.63	0.33	0.34	0.11959	0.345819	0.33	1.24
Cre01.g065822	IFT122	Intraflagellar Transport Protein	11.97	12.43	14.92	13.52	16	16.13	12.98	2.87326	1.69507	11.97	16.13
Cre01.g066187	ZIP6	Zinc/iron transporter	21.87	25.73	27.42	27.53	19.23	29.58	13.89	31.118	5.57835	13.89	29.58
Cre01.g066552	TRXF1	Thioredoxin f1, chloroplastic	79.87	140.77	174.76	285.91	147.52	178.5	131.06	4024.83	63.4416	79.87	285.91
Cre01.g066917	LHCBM1	Light-harvesting Chlorophyll a/b binding protein of LHCII	15360.6	24668	13343.3	25104.2	9850.67	13806.3	17179	3.36441e+07	5800.36	9850.67	25104.2
Cre01.g067647	Cre01.g067647	none	0.12	0.18	0.08	0.1	0.08	0	0.18	0.0039619	0.0629437	0	0.18
Cre01.g068012	PPR5	PentatricoPeptide Repeat protein 5	2.94	2.93	3.74	2.34	5.1	5.41	3.12	1.37126	1.17101	2.34	5.41
Cre01.g068377	Cre01.g068377	none	6.24	6.48	6.68	5.2	6.25	7.45	8.13	0.881457	0.938859	5.2	8.13
Cre01.g068742	Cre01.g068742	none	10.57	12.41	13.58	12.64	11.23	13.16	13.81	1.44703	1.20293	10.57	13.81
Cre01.g069107	COX191	Cytochrome c oxidase assembly protein	20.26	11.46	19.59	32.27	16.33	17.53	10.32	52.5983	7.25247	10.32	32.27
Cre01.g069472	TSC2	Putative organellar cysteinyl tRNA synthetase	6.76	8.08	9.63	5.24	10.46	11.91	5.53	6.48147	2.54587	5.24	11.91
Cre01.g069837	Cre01.g069837	none	1.32	2.32	2.15	1.16	2.29	2.44	2.45	0.295114	0.543244	1.16	2.45
Cre01.g070202	Cre01.g070202	none	23.62	21.05	14.71	32.25	15.61	20.32	14.69	39.8501	6.3127	14.69	32.25
Cre01.g070567	Cre01.g070567	none	12.59	12.11	10.62	13.37	11.76	12.12	13.42	0.944029	0.971611	10.62	13.42
Cre01.g070932	Cre01.g070932	none	6.08	6.2	9.36	3.42	9.73	7.48	6.14	4.7076	2.1697	3.42	9.73
Cre01.g071662	ACS1	Acetyl-CoA synthetase/ligase	9.19	13.7	46.4	26.43	21.19	5.35	2.97	228.291	15.1093	2.97	46.4
Cre01.g800000	Cre01.g800000	none	23.66	29.51	28.49	27.38	28.15	27.09	30.25	4.55743	2.13481	23.66	30.25
Cre01.g800001	Cre01.g800001	none	6.04	9.78	10.03	10.72	9.6	10.17	6.85	3.28926	1.81363	6.04	10.72
Cre01.g800002	Cre01.g800002	none	20.69	20.54	16.03	20.87	16.54	22.98	17.95	6.59571	2.56821	16.03	22.98
Cre01.g800003	Cre01.g800003	none	0.29	0.12	0.12	0.06	0.1	0.15	0.31	0.0093619	0.0967569	0.06	0.31
Cre01.g800004	Cre01.g800004	none	2.13	2.41	2.74	3.51	3.3	2.84	1.73	0.396495	0.629679	1.73	3.51
Cre01.g800005	Cre01.g800005	none	2.05	1.81	4.14	2.48	1.99	12.14	1.41	14.5627	3.81611	1.41	12.14
Cre01.g800006	Cre01.g800006	none	1.05	1.24	0.92	0.79	1.33	1.42	1.31	0.0552476	0.235048	0.79	1.42
Cre01.g800007	Cre01.g800007	none	0.31	0.07	0.71	0.17	0.15	0.39	0.08	0.051681	0.227334	0.07	0.71
Cre01.g800008	Cre01.g800008	none	0	0.04	0	0	0	0	0	0.000228571	0.0151186	0	0.04
Cre01.g800009	Cre01.g800009	none	0	0	0	0	0	0	0	0	0	0	0
Cre01.g800010	Cre01.g800010	none	0	0	0	0	0	0	0	0	0	0	0
Cre01.g800011	Cre01.g800011	none	0	0	0	0	0	0.02	0	5.71429e-05	0.00755929	0	0.02
Cre01.g800012	Cre01.g800012	none	0	0	0	0	0	0	0	0	0	0	0
Cre01.g800013	Cre01.g800013	none	0.02	0	0	0	0	0.02	0	9.52381e-05	0.009759	0	0.02
Cre01.g800014	Cre01.g800014	none	0	0	0.01	0	0.01	0	0	2.38095e-05	0.0048795	0	0.01
Cre01.g800015	Cre01.g800015	none	0	0	0	0	0	0.01	0	1.42857e-05	0.00377964	0	0.01
Cre01.g800016	Cre01.g800016	none	0.07	0	0	0.04	0.07	0.01	0.04	0.00092381	0.0303942	0	0.07
Cre01.g800017	Cre01.g800017	none	0	0	0	0	0.01	0	0	1.42857e-05	0.00377964	0	0.01
Cre01.g800018	Cre01.g800018	none	0	0	0	0.03	0.02	0.03	0.02	0.000195238	0.0139728	0	0.03
Cre01.g800019	Cre01.g800019	none	0	0	0	0	0	0	0	0	0	0	0
Cre01.g800020	Cre01.g800020	none	0	0	0	0	0	0	0	0	0	0	0
Cre01.g800021	Cre01.g800021	none	0	0	0	0	0.02	0	0.01	6.19048e-05	0.00786796	0	0.02
Cre01.g800022	Cre01.g800022	none	0.03	0	0	0	0	0	0	0.000128571	0.0113389	0	0.03
Cre01.g800023	Cre01.g800023	none	0.97	0.57	1.44	0.62	2.21	1.74	0.8	0.385857	0.621174	0.57	2.21
Cre01.g800024	Cre01.g800024	none	0.74	0.27	0.84	0.48	1.95	1.4	0.66	0.335395	0.579133	0.27	1.95
Cre01.g800025	Cre01.g800025	none	0.92	0.29	0.86	0.41	1.98	1.45	0.74	0.348533	0.590367	0.29	1.98
Cre01.g800026	Cre01.g800026	none	244.87	315.56	248.1	452.05	199.21	215.25	501.48	14365.5	119.856	199.21	501.48
Cre01.g800027	Cre01.g800027	none	0.49	0	0.33	0.05	0.03	0.48	0.17	0.0447476	0.211536	0	0.49
Cre01.g800028	Cre01.g800028	none	0.37	0.03	0.28	0.01	0.01	0.4	0.12	0.0296952	0.172323	0.01	0.4
Cre01.g800029	Cre01.g800029	none	0.52	0.05	0.35	0.1	0.03	0.5	0.21	0.042981	0.207318	0.03	0.52
Cre01.g800030	Cre01.g800030	none	0.93	0.07	0.61	0.14	0.04	1.29	0.2	0.238381	0.488243	0.04	1.29
Cre01.g800031	Cre01.g800031	none	0.36	0.35	0.35	0.6	0.46	0.36	0.62	0.0145571	0.120653	0.35	0.62
Cre01.g800032	Cre01.g800032	none	1.2	1.55	2.32	1.95	2.11	1.28	0.87	0.282981	0.53196	0.87	2.32
Cre01.g800033	Cre01.g800033	none	0.68	0.42	0.44	0.47	1.74	0.52	0.75	0.218957	0.467929	0.42	1.74
Cre01.g800034	Cre01.g800034	none	0	0	0	0	0.01	0	0.01	2.38095e-05	0.0048795	0	0.01
Cre01.g800035	Cre01.g800035	none	3.54	2.39	2.31	3.11	2.72	2.97	3.54	0.2496	0.4996	2.31	3.54
Cre01.g800036	Cre01.g800036	none	0.04	0.3	0.2	0.17	0.16	0.11	0.3	0.00902381	0.0949937	0.04	0.3
Cre01.g800037	Cre01.g800037	none	17.95	30.81	24.38	53.06	21.06	23.01	25.21	138.469	11.7673	17.95	53.06
Cre01.g800038	Cre01.g800038	none	1.23	1.61	1.83	1.25	0.95	1.2	1.11	0.0920143	0.303339	0.95	1.83
Cre01.g800039	Cre01.g800039	none	0.42	0.54	0.55	0.42	0.64	0.42	0.58	0.0081	0.09	0.42	0.64
Cre01.g800040	Cre01.g800040	none	0	0	0	0	0	0	0	0	0	0	0
Cre01.g800041	Cre01.g800041	none	46.79	51.03	10.2	115.14	10.58	56.58	60.11	1256.34	35.4449	10.2	115.14
Cre01.g800042	Cre01.g800042	none	14.53	9.16	16.7	21.27	15.31	12.62	15.38	13.739	3.70662	9.16	21.27
Cre01.g800043	Cre01.g800043	none	0	0	0	0.12	0	0	0.02	0.002	0.0447214	0	0.12
Cre01.g800044	Cre01.g800044	none	0.03	0.04	0.1	0.06	0.23	0.05	0.08	0.00469524	0.0685218	0.03	0.23
Cre01.g800045	Cre01.g800045	none	0.04	0.06	0.14	0.02	0.06	0.05	0.05	0.00143333	0.0378594	0.02	0.14
Cre01.g800046	Cre01.g800046	none	22.94	26.83	25.03	31.59	20.47	26.25	29.14	13.7893	3.71339	20.47	31.59
Cre01.g800047	Cre01.g800047	none	16.27	20.4	12.04	20.63	12.18	14.35	14.02	12.8584	3.58587	12.04	20.63
Cre01.g800048	Cre01.g800048	none	12.46	6.27	8.74	13.34	8.57	7.68	18.09	16.9657	4.11894	6.27	18.09
Cre01.g800049	Cre01.g800049	none	13.73	9.65	12.89	18.63	12.91	11.73	10	8.96348	2.99391	9.65	18.63
Cre01.g800050	Cre01.g800050	none	16.65	12.65	9.02	20.89	7.25	10.26	12.95	21.9762	4.68788	7.25	20.89
Cre01.g800051	Cre01.g800051	none	1.74	2.38	3.25	2.03	0.97	1.11	3.21	0.837414	0.915103	0.97	3.25
Cre01.g800052	Cre01.g800052	none	2.15	4.95	4.71	3.45	4.06	4.84	4.74	1.04545	1.02247	2.15	4.95
Cre01.g800053	Cre01.g800053	none	0.15	0.05	0.05	0.03	0.08	0.06	0.11	0.00172857	0.0415761	0.03	0.15
Cre01.g800054	Cre01.g800054	none	10.98	15.07	8.9	15.87	9.83	8.61	11.21	8.34953	2.88956	8.61	15.87
Cre01.g800055	Cre01.g800055	none	0.03	0.03	0.03	0.02	0.02	0.02	0.01	5.71429e-05	0.00755929	0.01	0.03
Cre01.g800056	Cre01.g800056	none	34.39	291.55	111.07	30.21	25.35	67.01	189.28	10046.7	100.233	25.35	291.55
Cre01.g800057	Cre01.g800057	none	7.02	2.3	1.8	5.19	2.09	1.88	3.57	4.02226	2.00556	1.8	7.02
Cre01.g800058	Cre01.g800058	none	7.61	15.47	9.14	16.59	7.87	12.76	11.89	12.8648	3.58676	7.61	16.59
Cre01.g800059	Cre01.g800059	none	0.25	0.29	0.14	0.19	0.13	0.13	0.23	0.00412857	0.064254	0.13	0.29
Cre01.g800060	Cre01.g800060	none	0.78	3.35	1.34	0.51	1.38	0.83	0.38	1.02203	1.01095	0.38	3.35
Cre01.g800061	Cre01.g800061	none	1.18	0.53	2.31	0.61	2.66	0.58	0.58	0.82159	0.906416	0.53	2.66
Cre01.g800062	Cre01.g800062	none	2.31	5.65	4.41	1.97	3.42	4.06	2.92	1.64263	1.28165	1.97	5.65
Cre01.g800063	Cre01.g800063	none	0.86	0.85	1.01	0.6	0.65	0.86	0.7	0.0209333	0.144684	0.6	1.01
Cre01.g800064	Cre01.g800064	none	0.5	0.08	0.02	0.37	0.23	0.26	0.32	0.0273286	0.165314	0.02	0.5
Cre01.g800065	Cre01.g800065	none	5.06	3.97	4.51	7.45	4.23	4.06	7.2	2.21845	1.48945	3.97	7.45
Cre01.g800066	Cre01.g800066	none	1.26	0.83	1.73	0.7	1.23	1.22	1.19	0.110762	0.332809	0.7	1.73
Cre01.g800068	Cre01.g800068	none	0	0	0	0	0	0	0	0	0	0	0
Cre01.g800069	Cre01.g800069	none	0.02	0.02	0.01	0.05	0.01	0.02	0.05	0.000295238	0.0171825	0.01	0.05
Cre01.g800070	Cre01.g800070	none	2.93	2.66	2.08	2.13	2.04	2.78	2.39	0.131933	0.363226	2.04	2.93
Cre01.g800071	Cre01.g800071	none	3.48	8.11	17.25	12.58	13.36	20.29	0.12	52.7069	7.25995	0.12	20.29
Cre01.g800072	Cre01.g800072	none	0	0.13	0	0	0	0	0.03	0.00235714	0.0485504	0	0.13
Cre01.g800073	Cre01.g800073	none	0	0.13	0	0	0	0	0.03	0.00235714	0.0485504	0	0.13
Cre01.g800074	Cre01.g800074	none	0	0	0	0	0	0	0	0	0	0	0
Cre01.g800075	Cre01.g800075	none	4.26	7.59	4.69	5.56	0.75	3.77	1.59	5.38043	2.31958	0.75	7.59
Cre01.g800076	Cre01.g800076	none	0.67	0.2	1.11	0.26	0.24	0.02	0.42	0.134157	0.366275	0.02	1.11
Cre01.g800077	Cre01.g800077	none	0.6	0.12	1.11	0.19	0.19	0	0.45	0.145067	0.380876	0	1.11
Cre01.g800078	Cre01.g800078	none	0.66	0.1	0.36	0.24	0.27	0	0.39	0.0458143	0.214043	0	0.66
Cre01.g800079	Cre01.g800079	none	0.78	0.03	1.02	0.25	0.2	0.17	0.4	0.130124	0.360727	0.03	1.02
Cre01.g800080	Cre01.g800080	none	1.08	0.04	0.08	0.43	0.25	0.08	0.29	0.131514	0.362649	0.04	1.08
Cre01.g800081	Cre01.g800081	none	1.86	3.83	3.74	3.44	3.94	4.09	3.27	0.573124	0.757049	1.86	4.09
Cre01.g800082	Cre01.g800082	none	0	0	0	0	0	0	0	0	0	0	0
Cre01.g800083	Cre01.g800083	none	12.18	7.8	14.19	7.65	10.05	7.88	9.73	6.20036	2.49005	7.65	14.19
Cre01.g800084	Cre01.g800084	none	8.94	27.42	18.53	6.21	17.46	26.72	18.12	64.2473	8.01544	6.21	27.42
Cre01.g800085	Cre01.g800085	none	0.87	0.18	0.77	0.73	0.41	0.43	0.38	0.063681	0.252351	0.18	0.87
Cre01.g800086	Cre01.g800086	none	0.37	0.12	4.19	2.17	1.52	0.51	0.26	2.1867	1.47875	0.12	4.19
Cre01.g800087	Cre01.g800087	none	4.94	6.93	3.49	5.99	4.53	7.87	3.66	2.7354	1.6539	3.49	7.87
Cre01.g800088	Cre01.g800088	none	0.67	2.21	0.37	0.92	0.52	2.42	0.53	0.730914	0.854935	0.37	2.42
Cre01.g800089	Cre01.g800089	none	0.17	0.49	0.02	0.02	0.06	0.06	0.25	0.0293238	0.171242	0.02	0.49
Cre01.g800090	Cre01.g800090	none	3.19	2.32	1.62	1.68	1.57	1.22	2.43	0.457229	0.676187	1.22	3.19
Cre01.g800091	Cre01.g800091	none	4.49	13.81	6.48	3.07	6.04	6.83	5.96	11.6091	3.40722	3.07	13.81
Cre01.g800092	Cre01.g800092	none	11.25	5.12	2.77	13.83	1.7	3.64	7.1	20.6145	4.54032	1.7	13.83
Cre01.g800093	Cre01.g800093	none	0	0.07	0	0	0	0	0	0.0007	0.0264575	0	0.07
Cre01.g800094	Cre01.g800094	none	3.66	2.42	6.43	4.2	4.87	4.26	1.3	2.76096	1.66161	1.3	6.43
Cre01.g800095	Cre01.g800095	none	0.87	2.42	1.4	1.15	0.85	2.2	1.31	0.385257	0.620691	0.85	2.42
Cre01.g800096	Cre01.g800096	none	11.11	11.17	9.26	16.21	8.02	9.42	5.08	11.6942	3.41969	5.08	16.21
Cre01.g800097	Cre01.g800097	none	1.1	0.26	1.1	0.79	1.06	0.67	1.2	0.111357	0.333702	0.26	1.2
Cre01.g800098	Cre01.g800098	none	1.02	0.84	0.3	1.62	0.06	0.75	1	0.260414	0.510308	0.06	1.62
Cre01.g800099	Cre01.g800099	none	1.87	1.54	2.51	0.69	2.35	1.11	1.88	0.422224	0.649788	0.69	2.51
Cre01.g800100	Cre01.g800100	none	27.23	27.85	9.8	33.89	12.53	31.76	20.21	87.9423	9.37776	9.8	33.89
Cre01.g800101	Cre01.g800101	none	0.19	0.08	0.44	0.09	0.06	0.15	0.22	0.0170952	0.130749	0.06	0.44
Cre01.g800102	Cre01.g800102	none	5.17	4.8	4.5	2.92	4.16	3.84	5.42	0.727481	0.852925	2.92	5.42
Cre01.g800103	Cre01.g800103	none	1.59	1.99	1.46	2.07	1.76	1.09	2.78	0.288667	0.537277	1.09	2.78
Cre01.g800104	Cre01.g800104	none	2.74	2.25	0.76	3.11	0.65	0.27	7.15	5.58188	2.3626	0.27	7.15
Cre01.g800105	Cre01.g800105	none	2.45	5.38	4.03	0.51	3.6	5	2.56	2.81118	1.67666	0.51	5.38
Cre01.g800106	Cre01.g800106	none	0	0.02	0	0	0	0	0	5.71429e-05	0.00755929	0	0.02
Cre01.g800107	Cre01.g800107	none	1.68	2.13	1.73	0.17	1.96	1.73	1.6	0.414981	0.64419	0.17	2.13
Cre01.g800108	Cre01.g800108	none	1.65	1.38	1.49	0.22	1.51	1.88	1.21	0.285295	0.53413	0.22	1.88
Cre01.g800109	Cre01.g800109	none	0.9	2.38	1.09	0.09	0.97	2.38	0.7	0.736695	0.85831	0.09	2.38
Cre01.g800110	Cre01.g800110	none	0.39	7.03	0.27	0.09	0.19	7.44	0.16	11.7395	3.4263	0.09	7.44
Cre01.g800112	Cre01.g800112	none	0	0	0	0	0	0	0	0	0	0	0
Cre01.g800113	Cre01.g800113	none	1.21	0.28	1.05	1.22	1.43	1.34	0.46	0.200914	0.448235	0.28	1.43
Cre01.g800114	Cre01.g800114	none	12.05	15.39	13.11	9.81	13.1	19.31	6.08	17.3092	4.16043	6.08	19.31
Cre01.g800115	Cre01.g800115	none	9.3	7.38	6.52	14.89	8.22	8.02	6.53	8.42873	2.90323	6.52	14.89
Cre01.g800116	Cre01.g800116	none	0.05	0.01	0.21	0.14	0.11	0.08	0.05	0.00449048	0.067011	0.01	0.21
Cre01.g800117	Cre01.g800117	none	1.17	0.91	1.42	1.97	1.13	0.86	1.12	0.141429	0.37607	0.86	1.97
Cre01.g800118	Cre01.g800118	none	0.61	1.16	0	0.14	0.1	0	0.05	0.190595	0.436572	0	1.16
Cre01.g800119	Cre01.g800119	none	0.29	0.14	0.07	0.64	0.12	0.17	0.1	0.0395143	0.198782	0.07	0.64
Cre01.g800120	Cre01.g800120	none	0.3	0.08	0.07	0.65	0.14	0.09	0.14	0.0437333	0.209125	0.07	0.65
Cre01.g800121	Cre01.g800121	none	0.28	0.16	0.05	0.51	0.14	0.15	0.11	0.0234667	0.153188	0.05	0.51
Cre01.g800122	Cre01.g800122	none	0.18	0.11	0.09	0.43	0.16	0.13	0.13	0.0134619	0.116025	0.09	0.43
Cre01.g800123	Cre01.g800123	none	0	0	0	0	0	0	0	0	0	0	0
Cre01.g800124	Cre01.g800124	none	0.1	0.54	0.17	0	0.61	0.06	0.65	0.0800952	0.283011	0	0.65
Cre01.g800125	Cre01.g800125	none	0.02	0.08	0.03	0	0.07	0.01	0.1	0.00149524	0.0386683	0	0.1
Cre01.g800126	Cre01.g800126	none	0.15	0.85	0.32	0.04	0.79	0.1	0.92	0.14899	0.385993	0.04	0.92
Cre01.g800127	Cre01.g800127	none	0.2	1.46	0.51	0.02	0.94	0.21	1.59	0.402629	0.63453	0.02	1.59
Cre01.g800128	Cre01.g800128	none	6.14	17.92	6.68	6.89	6.33	4.95	11.38	20.9545	4.57761	4.95	17.92
Cre01.g800129	Cre01.g800129	none	4.16	14.63	5.39	4.83	4.79	3.62	9.41	15.8379	3.97969	3.62	14.63
Cre01.g800130	Cre01.g800130	none	0	0	0	0	0	0	0	0	0	0	0
Cre01.g800131	Cre01.g800131	none	0	0	0	0	0	0	0	0	0	0	0
Cre01.g800132	Cre01.g800132	none	0.56	0.14	0.85	0.31	0.16	0.28	0.2	0.0671571	0.259147	0.14	0.85
Cre01.g800133	Cre01.g800133	none	0	0	0	0	0	0	0	0	0	0	0
Cre01.g800134	Cre01.g800134	none	2.22	0.99	1.74	4.07	1.69	1.59	2.18	0.947448	0.973369	0.99	4.07
Cre01.g800135	Cre01.g800135	none	2.42	3.69	4.05	1.86	4	4.7	2.79	1.04145	1.02051	1.86	4.7
Cre01.g800136	Cre01.g800136	none	0.32	0.04	0.77	0.02	0.83	0.99	0.04	0.178933	0.423005	0.02	0.99
Cre01.g800137	Cre01.g800137	none	0	0	0	0	0	0	0	0	0	0	0
Cre01.g800138	Cre01.g800138	none	2.96	3.38	5.66	4.92	4.36	4.62	3.09	1.04501	1.02226	2.96	5.66
Cre01.g800139	Cre01.g800139	none	5.6	4	4.5	5.16	5.2	4.79	7.75	1.4518	1.2049	4	7.75
Cre01.g800140	Cre01.g800140	none	3.79	3.07	3.16	1.83	3.29	3.15	4	0.482062	0.694307	1.83	4
Cre01.g800141	Cre01.g800141	none	0	0	0	0	0	0	0	0	0	0	0
Cre01.g800142	Cre01.g800142	none	0	0	0	0	0	0	0	0	0	0	0
Cre01.g800143	Cre01.g800143	none	1.06	2.49	2.11	1.04	2.01	1.39	2.91	0.519614	0.720843	1.04	2.91
Cre01.g800144	Cre01.g800144	none	0	0	0	0	0	0	0	0	0	0	0
Cre01.g800145	Cre01.g800145	none	0.12	0.25	0.11	0.16	0.37	0.14	0.19	0.00844762	0.0919109	0.11	0.37
Cre01.g800146	Cre01.g800146	none	0	0	0.01	0	0.02	0.01	0	6.19048e-05	0.00786796	0	0.02
Cre01.g800147	Cre01.g800147	none	0	0	0	0	0	0	0	0	0	0	0
Cre01.g802251	Cre01.g802251	none	87.8	119.78	58.59	88.13	43.69	40.81	132.83	1298.96	36.041	40.81	132.83
Cre02.g073150	Cre02.g073150	none	3.15	2.28	4.46	3.67	4.39	3.81	4.68	0.71739	0.846989	2.28	4.68
Cre02.g073200	THD1	putative threonine dehydratase and component psaA trans-splicing sub complex II	21.79	16.47	17.51	12.14	16.89	18.48	13.14	10.5426	3.24694	12.14	21.79
Cre02.g073250	Cre02.g073250	none	6.5	6.2	9.42	6.76	9.72	7.39	7.72	1.95062	1.39665	6.2	9.72
Cre02.g073400	Cre02.g073400	none	10.43	9.86	27.87	15.74	18.73	19.21	8.87	46.3409	6.80741	8.87	27.87
Cre02.g073450	Cre02.g073450	none	0.71	0.76	1.01	0.75	0.83	0.74	0.87	0.0108333	0.104083	0.71	1.01
Cre02.g073500	FAP241	Flagellar Associated Protein 241	3.44	3.21	3.12	2.23	3.57	4.52	3.12	0.466162	0.682761	2.23	4.52
Cre02.g073550	Cre02.g073550	Nucleosome assembly protein	83.96	85.61	73.37	115.05	62.13	72.02	116.89	453.347	21.2919	62.13	116.89
Cre02.g073600	Cre02.g073600	none	4.96	27.34	42.47	19.85	32.68	24.38	13.7	152.106	12.3331	4.96	42.47
Cre02.g073650	PRP19	Spliceosome Component, nuclear pre-mRNA splicing factor	43.51	32.56	34.37	50.39	35.24	37.26	37.07	38.8178	6.2304	32.56	50.39
Cre02.g073700	UROD3	Uroporphyrinogen-III decarboxylase	57.54	59.35	55.87	69.78	57.84	60.97	45.98	49.7356	7.05235	45.98	69.78
Cre02.g073750	KLP1	Kinesin motor protein	4.21	5.89	8.6	3.32	4.59	7.03	5.42	3.2182	1.79393	3.32	8.6
Cre02.g073826	Cre02.g073826	none	0.62	0.73	1.09	0.46	0.61	1.17	0.6	0.0725619	0.269373	0.46	1.17
Cre02.g073850	LPA19	homolog of Low Photosystem II Accumulation 19	11.1	19.71	11.33	25.02	12.65	12.95	16.52	26.7803	5.17497	11.1	25.02
Cre02.g073900	Cre02.g073900	none	8.38	11.26	7.05	7.3	6.12	7.01	8.72	2.86562	1.69282	6.12	11.26
Cre02.g074000	POC18	Proteome of centriole protein 18	1.65	0.37	0.3	0.82	0.93	0.41	2.15	0.499624	0.706841	0.3	2.15
Cre02.g074050	Cre02.g074050	none	2.42	1.64	1.17	2.91	1.35	1.46	2.24	0.416829	0.645623	1.17	2.91
Cre02.g074100	Cre02.g074100	none	57.27	57.9	39.89	86.32	41.03	56.69	42.48	262.652	16.2066	39.89	86.32
Cre02.g074150	HKR1	Histidine kinase rhodopsin 1	21.41	29.91	21.17	11.02	22.27	25.4	20.19	33.0144	5.74582	11.02	29.91
Cre02.g074200	Cre02.g074200	none	1.52	6.74	1.03	1.83	1.24	1.42	11.71	16.6676	4.0826	1.03	11.71
Cre02.g074250	Cre02.g074250	none	2.59	7.48	4.53	1.93	4.45	4.44	3.15	3.28941	1.81367	1.93	7.48
Cre02.g074300	Cre02.g074300	none	2	1.73	2.14	0.86	2.39	1.93	2.06	0.239924	0.48982	0.86	2.39
Cre02.g074350	Cre02.g074350	none	0.55	1.07	0.75	0.62	0.63	0.49	1.49	0.128567	0.358562	0.49	1.49
Cre02.g074370	CDPK8	Calcium/calmodulin-dependent protein kinase	1.95	2.32	1.88	1.54	1.79	2.14	1.66	0.0726905	0.269612	1.54	2.32
Cre02.g074400	Cre02.g074400	none	5.59	7.09	5.78	9.32	7.1	8.94	5.03	2.75305	1.65923	5.03	9.32
Cre02.g074437	Cre02.g074437	none	3.83	2.67	3.24	4.41	4.22	4.53	2.72	0.617	0.785493	2.67	4.53
Cre02.g074511	Cre02.g074511	none	62.27	37.14	29.18	45.26	56.91	73.64	36.67	257.461	16.0456	29.18	73.64
Cre02.g074550	Cre02.g074550	none	20.32	9.94	46.37	50.61	29.94	29.06	17.68	222.707	14.9234	9.94	50.61
Cre02.g074600	DESI2	DeSI-type SUMO protease	3.31	2.78	4.14	5.55	3.97	3.81	2.96	0.865381	0.930259	2.78	5.55
Cre02.g074626	Cre02.g074626	Probable transposon-derived protein of Chlamydomonas-Specific family B	0	0.09	0.03	0.11	0.07	0.09	0	0.0020619	0.0454082	0	0.11
Cre02.g074650	Cre02.g074650	none	10.34	14.18	7.03	10.57	8.86	8.98	10.56	4.89146	2.21166	7.03	14.18
Cre02.g074700	Cre02.g074700	none	12.25	21.74	12.07	17.06	12.22	15.88	16.14	12.4709	3.53141	12.07	21.74
Cre02.g074737	Cre02.g074737	none	19.09	69.85	7.18	34.3	8.16	81.53	19.56	893.642	29.8939	7.18	81.53
Cre02.g074758	Cre02.g074758	Adenylate/guanylate cyclase	1.57	1.63	2.12	1.04	2.67	2.6	1.09	0.443457	0.665926	1.04	2.67
Cre02.g074800	Cre02.g074800	Adenylate/guanylate cyclase	9.49	10.74	4.25	0.44	2.8	4.34	12.38	20.2455	4.49951	0.44	12.38
Cre02.g074850	Cre02.g074850	none	1.11	5.19	0.79	0.26	0.59	0.43	5.56	5.43097	2.33044	0.26	5.56
Cre02.g074900	Cre02.g074900	none	5.98	9.12	9.94	3.59	9.39	8.45	10.48	6.1171	2.47328	3.59	10.48
Cre02.g074950	Cre02.g074950	none	3.96	2.54	3.24	5.05	5	5.01	2.06	1.56856	1.25242	2.06	5.05
Cre02.g075000	Cre02.g075000	none	51.87	20.2	14.09	97.79	18.79	13.13	63.36	1043.57	32.3043	13.13	97.79
Cre02.g075050	PTA1	Proton/phosphate symporter	53.9	9.67	33.61	31.47	34.39	36.5	17.71	200.795	14.1702	9.67	53.9
Cre02.g075100	TPR3	Tetratricopeptide-repeat protein 3	3.93	4.52	3.26	4.06	2.91	3.37	3.79	0.298181	0.546059	2.91	4.52
Cre02.g075150	RPB2	DNA-directed RNA polymerase II, 135 kDa polypeptide	15.34	12.79	19.43	11.64	19	18.03	17.97	9.63743	3.10442	11.64	19.43
Cre02.g075200	Cre02.g075200	none	0.82	0.97	0.89	0.47	0.75	0.79	0.98	0.0301	0.173494	0.47	0.98
Cre02.g075250	Cre02.g075250	none	4.89	4.76	4.14	5.63	3.49	2.42	5.32	1.25698	1.12115	2.42	5.63
Cre02.g075350	CNK1	NimA-related protein kinase	8.1	3.26	2.01	4.76	4.93	4.68	8.25	5.36085	2.31535	2.01	8.25
Cre02.g075400	Cre02.g075400	none	22.36	27	35.41	94.54	26.24	36.87	11.61	730.771	27.0328	11.61	94.54
Cre02.g075500	Cre02.g075500	none	4.48	7.17	9.89	6.92	9.19	7.06	5.21	3.77011	1.94168	4.48	9.89
Cre02.g075550	Cre02.g075550	none	5.8	5.34	5.14	5.2	4.83	6.47	4.62	0.387757	0.622701	4.62	6.47
Cre02.g075600	Cre02.g075600	none	1.16	1.35	1.46	0.68	1.46	1.68	1.26	0.100557	0.317107	0.68	1.68
Cre02.g075650	Cre02.g075650	none	10.47	10.1	9.25	11.73	10.29	10.67	10.87	0.574024	0.757644	9.25	11.73
Cre02.g075700	RPL19	Cytosolic 80S ribosomal protein L19	2520.91	4162.66	2590.52	4954.22	2074.46	2161.79	6013.56	2.41342e+06	1553.52	2074.46	6013.56
Cre02.g075750	Cre02.g075750	none	1.38	0.86	0.91	0.7	0.83	0.79	1.19	0.0591143	0.243134	0.7	1.38
Cre02.g075800	Cre02.g075800	none	7	9.12	10.68	12.54	9.26	8.27	7.45	3.68708	1.92018	7	12.54
Cre02.g075850	SNRK2A	snRK1 family in Chlamydomonas, subgroup 2	10.31	11.23	10.11	9.79	10.29	11.37	9.75	0.42139	0.649146	9.75	11.37
Cre02.g075900	SNRK2C	snRK1 family in Chlamydomonas, subgroup 2	19.95	11.45	26.5	27.21	15.11	11.02	0.22	91.1297	9.54619	0.22	27.21
Cre02.g075950	Cre02.g075950	none	1.97	2.7	2.83	1.02	3.3	2.84	2.08	0.578281	0.760448	1.02	3.3
Cre02.g076000	SNRK2K	snRK1 family in Chlamydomonas, subgroup 2; Latrunculin-B sensitive 3	3.87	4.79	4.12	4.77	4.13	4.65	4.36	0.130595	0.36138	3.87	4.79
Cre02.g076050	Cre02.g076050	none	3.26	1.71	1.94	2.06	2.22	1.8	2.47	0.280614	0.52973	1.71	3.26
Cre02.g076100	Cre02.g076100	none	2.5	4.4	2.53	1.56	2.79	2.38	3.35	0.789724	0.888664	1.56	4.4
Cre02.g076150	Cre02.g076150	none	5.87	12.37	7.96	5.01	7.59	6.15	7.64	5.77242	2.40259	5.01	12.37
Cre02.g076200	Cre02.g076200	none	3.72	5.01	4.31	4.2	4.29	4.94	4.15	0.207362	0.45537	3.72	5.01
Cre02.g076250	EFG1	Chloroplast elongation factor G	143.11	480.81	356.21	263.76	414.15	425.51	266.47	13792.8	117.443	143.11	480.81
Cre02.g076300	UROD2	Uroporphyrinogen-III decarboxylase	60.46	71.06	59.92	67.17	69.19	95.06	51.56	189.295	13.7584	51.56	95.06
Cre02.g076350	ATPVB1	Vacuolar ATP synthase subunit B	127.25	187.36	152.17	177.63	140.18	146.62	121.93	595.972	24.4125	121.93	187.36
Cre02.g076400	VPS25	Subunit of ESCRT-II complex	17.73	10.67	12.39	26.45	11.52	12.52	13.86	30.6123	5.53284	10.67	26.45
Cre02.g076433	Cre02.g076433	none	0.06	0	0.06	0	0	0	0	0.000857143	0.029277	0	0.06
Cre02.g076466	Cre02.g076466	none	13.74	61.86	15.38	16.08	13.6	10.22	38.35	363.239	19.0588	10.22	61.86
Cre02.g076500	Cre02.g076500	none	4.24	4.96	3.86	6.04	4.12	4.68	4.01	0.575548	0.758649	3.86	6.04
Cre02.g076550	Cre02.g076550	none	2.49	5.39	3	1.72	3.22	2.7	3.36	1.29466	1.13783	1.72	5.39
Cre02.g076600	Cre02.g076600	Putative chloroplast localized Peptidyl-tRCre02.g076600 hydrolase	6.84	41.88	12.25	10.99	11.2	10.45	8.88	147.41	12.1412	6.84	41.88
Cre02.g076650	Cre02.g076650	none	5.51	3.47	1.59	6.85	2.27	1.4	3.26	4.14815	2.0367	1.4	6.85
Cre02.g076700	Cre02.g076700	none	1.89	2.59	2.51	2.09	2.45	2.2	2.66	0.0817476	0.285915	1.89	2.66
Cre02.g076750	NUOFAF1	NADH:ubiquinone oxidoreductase 1 alpha subcomplex assembly factor 1	7.7	6.29	7.45	8.81	6.07	5.39	6.35	1.371	1.1709	5.39	8.81
Cre02.g076800	ERG4	Delta14-sterol reductase, mitochondrial	9.02	10.45	7.37	14.44	7.6	9.7	8.67	5.72199	2.39207	7.37	14.44
Cre02.g076850	Cre02.g076850	none	7.28	5.61	6.72	11.97	6.32	6.43	6.18	4.65396	2.1573	5.61	11.97
Cre02.g076900	FAP19	Flagellar Associated Protein 19	32.4	43.29	42.57	29.24	41.58	42.03	31.69	37.3962	6.11524	29.24	43.29
Cre02.g076950	Cre02.g076950	Subtilisin-like protease	6.4	6.66	8.81	7.79	21.88	16.52	2.49	45.0696	6.71339	2.49	21.88
Cre02.g076987	Cre02.g076987	none	0.83	0.25	0.11	0.22	0.38	0.39	0.26	0.0542476	0.232911	0.11	0.83
Cre02.g077024	Cre02.g077024	none	0.19	0.02	0.04	0.11	0.03	0.02	0.05	0.0039619	0.0629437	0.02	0.19
Cre02.g077061	Cre02.g077061	none	1.72	1.47	1.48	1.81	1.4	1.87	1.18	0.0614476	0.247886	1.18	1.87
Cre02.g077100	GSH1	Gamma-glutamylcysteine synthetase	40.41	41.54	39.15	49.45	37.41	35.14	45.99	24.4947	4.94922	35.14	49.45
Cre02.g077150	CPLD14	Conserved in the Plant Lineage and Diatoms	9.8	10.55	6.07	14.6	6.04	9.15	6.88	9.37746	3.06226	6.04	14.6
Cre02.g077200	Cre02.g077200	none	6.04	4.63	4.77	7.35	3.45	3.95	5.26	1.72293	1.3126	3.45	7.35
Cre02.g077250	Cre02.g077250	Endonuclease/Exonuclease/phosphatase family protein	1.83	1.07	0.32	0.83	0.61	0.43	2.03	0.45349	0.673417	0.32	2.03
Cre02.g077300	NOP1	Nucleolar protein, Component of C/D snoRNPs	283.76	210.76	212.59	233.67	198.62	224.44	300.94	1532.72	39.1499	198.62	300.94
Cre02.g077350	HDH1	Histidinol dehydrogenase	28.27	87.7	46.3	28.61	38.9	38.74	36.43	418.153	20.4488	28.27	87.7
Cre02.g077401	Cre02.g077401	none	12.21	11.14	10.65	15.48	11.82	9.61	14.72	4.57999	2.14009	9.61	15.48
Cre02.g077451	Cre02.g077451	none	2.78	2.85	2.19	2.52	2.44	2.77	2.98	0.0754571	0.274695	2.19	2.98
Cre02.g077500	TRS23	Component of TRAPP complex	23.5	11.71	18.66	52.31	16.98	13.76	20.28	188.763	13.7391	11.71	52.31
Cre02.g077550	Cre02.g077550	Putative pherophorin-chlamydomonas homolog	19.8	14.34	7.77	10.14	15.25	9.84	25.85	40.5336	6.3666	7.77	25.85
Cre02.g077600	FAP51	Flagellar Associated Protein 51	2.32	2.96	3.37	1.66	3.95	4.02	3.52	0.753062	0.867791	1.66	4.02
Cre02.g077650	Cre02.g077650	none	17.59	11.94	10.65	18.79	10.66	8.59	12.4	14.4169	3.79696	8.59	18.79
Cre02.g077700	Cre02.g077700	none	3.03	3.66	3.41	2.36	3.46	2.81	3.92	0.286562	0.535315	2.36	3.92
Cre02.g077750	FAP211	Flagellar Associated Protein 211	37.62	248.81	35.88	87.3	49.98	181.55	15.42	7724.16	87.8872	15.42	248.81
Cre02.g077800	FAP310	Flagellar Associated Protein 310	378.6	291.8	381.29	39.4	709.24	371.31	376.16	38413.7	195.994	39.4	709.24
Cre02.g077850	FAP212	Flagellar Associated Protein 212	120.76	115.57	172.09	18.42	400.92	232.65	118.62	14706.6	121.271	18.42	400.92
Cre02.g077900	Cre02.g077900	none	1.66	1.76	1.89	1.1	1.89	1.65	2.04	0.0923905	0.303958	1.1	2.04
Cre02.g077925	Cre02.g077925	none	0.62	0.46	0.85	0.33	1.36	1.28	0.53	0.164029	0.405004	0.33	1.36
Cre02.g077951	Cre02.g077951	putative ABC family transporter	0.63	0.77	1.31	0.6	1.52	1.36	0.58	0.169124	0.411247	0.58	1.52
Cre02.g078000	Cre02.g078000	none	3.3	1.6	1.83	4.35	1.83	2.16	1.9	1.0343	1.017	1.6	4.35
Cre02.g078050	Cre02.g078050	Calmodulin-like protein	1.41	1.45	1.87	1.1	1.52	1.27	2.23	0.146033	0.382143	1.1	2.23
Cre02.g078100	EIF5B1	Eukaryotic initiation factor, eIF-5B	26.67	58.2	45.63	12.93	37.88	50.77	23.67	262.76	16.2099	12.93	58.2
Cre02.g078150	Cre02.g078150	none	2.01	1.19	2.17	1.31	1.44	1.32	2.27	0.210157	0.458429	1.19	2.27
Cre02.g078200	Cre02.g078200	none	10.12	19.47	12.61	14.01	12.62	9.15	12.22	11.1352	3.33695	9.15	19.47
Cre02.g078300	GPX1	Glutathione peroxidase 1, selenoprotein	188.15	21.91	334.68	535.65	329.68	20.06	217.16	33901.6	184.124	20.06	535.65
Cre02.g078316	Cre02.g078316	none	1.16	0.45	1.36	1.17	1.26	0.6	1.24	0.127262	0.356738	0.45	1.36
Cre02.g078350	Cre02.g078350	none	0.36	0.03	0.09	0.01	0.09	0.13	0.05	0.0139476	0.1181	0.01	0.36
Cre02.g078400	Cre02.g078400	none	0.77	0.1	0.21	0.16	0.93	0.28	0.27	0.105314	0.324522	0.1	0.93
Cre02.g078450	Cre02.g078450	none	5.39	4.43	3.26	3.46	3.93	3.96	3.89	0.493362	0.702397	3.26	5.39
Cre02.g078500	Cre02.g078500	none	0.66	1.95	2.23	1.79	2.67	1.37	1.61	0.411729	0.641661	0.66	2.67
Cre02.g078507	Cre02.g078507	none	34.14	38.27	25.79	43.91	20.09	33.17	33.18	60.9928	7.80979	20.09	43.91
Cre02.g078550	FAP210	Flagellar Associated Protein 210	7.1	10.93	8.3	6.92	9.19	10.11	9.1	2.19486	1.48151	6.92	10.93
Cre02.g078600	RSP8	Radial spoke protein 8	7.64	7.57	6.8	7.46	6.76	6.79	8.3	0.334814	0.578631	6.76	8.3
Cre02.g078650	Cre02.g078650	Putative dipeptidyl peptidase	3.8	2.89	3.49	3.43	4	1.65	3.05	0.60949	0.780699	1.65	4
Cre02.g078700	Cre02.g078700	none	3.87	3.31	4.97	3.41	5.19	4.58	4.7	0.572633	0.756725	3.31	5.19
Cre02.g078750	Cre02.g078750	RCre02.g078750 pseudouridine synthase	5.5	7.76	5.55	3.58	5.54	5.43	3.57	2.0293	1.42453	3.57	7.76
Cre02.g078777	Cre02.g078777	Putative pherophorin-chlamydomonas homolog	2.48	1.24	1.31	9.24	2.34	0.82	0.22	9.41248	3.06798	0.22	9.24
Cre02.g078831	Cre02.g078831	none	1.62	1.62	1.36	2.39	1.43	3.71	2.32	0.695495	0.833964	1.36	3.71
Cre02.g078858	PSN1	Presenilin protease	3.45	6.64	5.42	5.51	4.87	6.95	4.53	1.46108	1.20875	3.45	6.95
Cre02.g078885	Cre02.g078885	none	4.26	3.54	6.17	2.68	5.33	3.69	4.58	1.36811	1.16966	2.68	6.17
Cre02.g078912	Cre02.g078912	none	1.85	1.66	1.3	2.22	1.14	1.32	2.34	0.220233	0.46929	1.14	2.34
Cre02.g078939	DCRY1	DASH-type Cryptochrome 1	1.09	1.84	2.05	2.8	1.53	4.47	0.57	1.6409	1.28098	0.57	4.47
Cre02.g078950	MMP17	Matrix metalloproteinase	4.8	3.76	5.03	2.36	5.72	5.17	4.14	1.2544	1.12	2.36	5.72
Cre02.g078966	FTSH9	FtsH-like ATPase/metalloprotease	3.03	3.51	3.56	2.81	3.84	3.71	3.86	0.164229	0.405251	2.81	3.86
Cre02.g079000	POB21	Proteome of basal body 21	3	3.01	2.3	2.62	3.15	5.63	2.55	1.25827	1.12172	2.3	5.63
Cre02.g079050	DGTT5	Diacylglycerol O-acyltransferase, Type 2	0.36	0.07	2.23	0.04	3.11	0.05	0.2	1.59623	1.26342	0.04	3.11
Cre02.g079100	XPA1	DNA repair protein	1.85	1.75	1.68	2.83	1.46	1.78	2.7	0.284324	0.53322	1.46	2.83
Cre02.g079150	Cre02.g079150	none	3.21	1.92	2.53	3.26	2.66	2.65	2.62	0.203524	0.451136	1.92	3.26
Cre02.g079200	Cre02.g079200	none	23.52	23.32	19	36.99	18.67	19.17	29.52	45.9927	6.78179	18.67	36.99
Cre02.g079250	Cre02.g079250	none	3.61	0.72	0.84	2.69	2.18	1.84	3.75	1.46552	1.21059	0.72	3.75
Cre02.g079300	VPS4	AAA-ATPase of VPS4/SKD1 family	15.08	21.79	16.01	19.65	16.63	15.17	16.6	6.29113	2.50821	15.08	21.79
Cre02.g079351	Cre02.g079351	none	0.66	1.61	0.58	0.42	0.41	0.91	0.36	0.194324	0.440822	0.36	1.61
Cre02.g079400	Cre02.g079400	none	52.62	58.05	52.5	109.48	39.9	38.26	72.6	599.421	24.4831	38.26	109.48
Cre02.g079450	Cre02.g079450	none	0.44	14.85	0.61	1.44	1.11	2.72	0.57	27.4332	5.23767	0.44	14.85
Cre02.g079500	Cre02.g079500	none	0.05	0.01	0.02	0.01	0.03	0.02	0.02	0.000190476	0.0138013	0.01	0.05
Cre02.g079550	Cre02.g079550	Dynamin-related GTPase, involved in circadian rhythms	27.25	36.04	24.96	28.73	25.8	21.22	27.5	20.524	4.53034	21.22	36.04
Cre02.g079600	TSF2	Phenylalanyl-tRNA synthetase	31.32	54.4	44.68	30.86	41	51.4	39.43	82.4918	9.0825	30.86	54.4
Cre02.g079650	Cre02.g079650	none	2.17	9.1	3.07	3.55	1.67	2.74	5.81	6.7862	2.60503	1.67	9.1
Cre02.g079700	PYR2	Aspartate carbamoyltransferase	28.43	21.25	27.44	30.09	24.47	19.86	28.26	15.2876	3.90994	19.86	30.09
Cre02.g079750	HIK1	Histidine kinase response regulator of two-component system	2.28	1.56	3.16	1.27	2.97	3.15	2.22	0.581524	0.762577	1.27	3.16
Cre02.g079800	ASA6	Mitochondrial F1F0 ATP synthase associated protein 6	251.37	333.51	187.12	399.97	171.14	138.06	440.76	14056.1	118.558	138.06	440.76
Cre02.g079850	POLK1	DNA polymerase kappa	1.85	1.05	1.56	1.62	1.64	1.31	1.68	0.0708	0.266083	1.05	1.85
Cre02.g079926	Cre02.g079926	Putative pherophorin-chlamydomonas homolog	5.85	5.35	0.54	8.21	0.27	0.98	9.24	14.0968	3.75458	0.27	9.24
Cre02.g080050	Cre02.g080050	none	0.27	0.03	0.04	0.05	0.04	0.04	0.03	0.00771429	0.087831	0.03	0.27
Cre02.g080100	Cre02.g080100	MBL fold metallo-hydrolase	2.57	3.01	3.02	2.18	2.9	2.75	3.02	0.0979143	0.312913	2.18	3.02
Cre02.g080150	Cre02.g080150	none	4.13	1.54	1.28	8.1	1.46	1.2	1.17	6.78256	2.60433	1.17	8.1
Cre02.g080200	TRK1	Transketolase, chloroplastic	541.89	1319.7	831.91	621.29	890.23	1120.81	921.16	72600.9	269.445	541.89	1319.7
Cre02.g080250	CGL97	Conserved in the green lineage 97	46.5	50.91	39.66	46.2	37.57	43.62	52.38	29.704	5.45013	37.57	52.38
Cre02.g080300	Cre02.g080300	none	1.42	1.73	2.24	1.69	1.76	1.69	2.21	0.089	0.298329	1.42	2.24
Cre02.g080350	Cre02.g080350	none	8.93	8.98	7.52	9.22	6.24	5.61	13.38	6.5246	2.55433	5.61	13.38
Cre02.g080400	Cre02.g080400	none	3.97	1.66	1.95	3.11	2.06	2.16	3.56	0.806581	0.898099	1.66	3.97
Cre02.g080450	Cre02.g080450	none	1.76	0.57	0.53	1.05	0.81	0.52	3.27	1.01326	1.00661	0.52	3.27
Cre02.g080500	Cre02.g080500	none	2.86	5.25	3.25	4.89	4.69	3.18	4.5	0.926714	0.96266	2.86	5.25
Cre02.g080550	Cre02.g080550	3',5'-cyclic-nucleotide phosphodiesterase	1.22	0.67	0.52	0.73	0.74	0.49	0.76	0.0577238	0.240258	0.49	1.22
Cre02.g080600	BIP2	Endoplasmic reticulum associated Hsp70 protein	30.38	53.38	17.28	13.61	28.94	24.8	12.92	196.584	14.0208	12.92	53.38
Cre02.g080650	HSP90B	Heat shock protein 90B	83.65	77.88	43.88	59.16	67.71	80.37	41.56	297.8	17.2569	41.56	83.65
Cre02.g080700	BIP1	Endoplasmic reticulum associated Hsp70 protein	126.76	96.07	74	96.96	84.2	133.01	84.86	497.143	22.2967	74	133.01
Cre02.g080750	Cre02.g080750	none	4.47	5.73	8.56	4.06	11.58	11.12	5.61	9.72096	3.11785	4.06	11.58
Cre02.g080800	Cre02.g080800	none	1.59	2.2	6.12	5.79	5.13	5.63	1.18	4.76905	2.18381	1.18	6.12
Cre02.g080850	CYN47	Cyclophilin 47	4.9	4.87	6.88	9.91	5.94	8	5.18	3.54846	1.88374	4.87	9.91
Cre02.g080900	PRX4	Peroxiredoxin, type II	27.42	39	50.84	66.59	44.95	62.02	39.78	187.909	13.708	27.42	66.59
Cre02.g080950	Cre02.g080950	none	3.57	4.78	3.77	4.55	4.41	4.27	4.52	0.193424	0.4398	3.57	4.78
Cre02.g081000	Cre02.g081000	Putative RCre02.g081000 exonuclease	2.81	2.07	3.59	3.77	3.49	3.29	1.45	0.754762	0.86877	1.45	3.77
Cre02.g081050	FAP24	Flagellar Associated Protein 24	807.42	639.18	561.47	418.67	491.4	567.42	432.87	18064.2	134.403	418.67	807.42
Cre02.g081100	Cre02.g081100	none	6.32	13.57	8.79	10.28	6.56	6.91	8.28	6.64012	2.57684	6.32	13.57
Cre02.g081150	Cre02.g081150	non-canonical TET-dioxygenase, putative 5-methylcytosine-modifying enzyme	0.84	0.71	0.38	0.9	0.71	0.48	1.16	0.0685	0.261725	0.38	1.16
Cre02.g081176	Cre02.g081176	none	4.86	4.96	2.96	5.28	3.36	4.46	3.64	0.800324	0.894608	2.96	5.28
Cre02.g081200	Cre02.g081200	none	12.07	7.24	7.45	8.31	7.35	7.23	6.62	3.40841	1.84619	6.62	12.07
Cre02.g081250	Cre02.g081250	none	49.18	88.53	62.73	62.18	59.13	65.44	54.42	156.335	12.5034	49.18	88.53
Cre02.g081300	Cre02.g081300	none	3.13	7.62	6.31	4.94	7.57	4.02	6.74	3.10258	1.76141	3.13	7.62
Cre02.g081350	Cre02.g081350	Nicotinamidase	4.04	8.63	5.24	2.35	6.19	1.66	2.3	6.33843	2.51762	1.66	8.63
Cre02.g081400	Cre02.g081400	Branched chain amino acid aminotransferase	4.44	4.52	5.21	3.8	5.02	6.41	3.94	0.79109	0.889433	3.8	6.41
Cre02.g081450	MRPL25	Mitochondrial ribosomal protein L25	7.69	6.14	5.71	8.43	5.66	7.15	6.79	1.08246	1.04041	5.66	8.43
Cre02.g081500	Cre02.g081500	UDP-galactose transporter	2.91	2.11	2.02	3.58	2.06	2.68	2.95	0.341962	0.584775	2.02	3.58
Cre02.g081550	Cre02.g081550	Putative 3-hydroxyacyl-ACP dehydratase (mitochondrial FAS)	24.8	15.19	24.39	16.45	19.93	20.88	23.02	14.1414	3.7605	15.19	24.8
Cre02.g081600	PFH8	Prolyl 4-hydroxylase 8	15.6	15.33	12.18	21.64	12.51	14.28	14.49	9.88966	3.14478	12.18	21.64
Cre02.g081650	Cre02.g081650	none	9.94	10.21	6.77	9.71	8.54	8.53	9.64	1.44171	1.20071	6.77	10.21
Cre02.g081700	PHC66	Pherophorin-chlamydomonas homolog 66	7.18	1.27	2.55	14.9	3.19	4.47	0.3	24.6899	4.96889	0.3	14.9
Cre02.g081750	Cre02.g081750	none	3.99	3.59	3.86	7.25	7.76	6.14	2.91	3.76998	1.94164	2.91	7.76
Cre02.g081800	Cre02.g081800	none	2.13	2.52	3.18	1.79	3.77	3.32	2.5	0.495229	0.703725	1.79	3.77
Cre02.g081850	Cre02.g081850	none	1.82	2.64	2.33	1.14	0.24	1	0.4	0.857424	0.925972	0.24	2.64
Cre02.g081900	Cre02.g081900	none	1.1	0.99	1.33	0.3	0.04	0.61	0.24	0.240714	0.490626	0.04	1.33
Cre02.g081950	Cre02.g081950	none	3.64	5.73	0.5	0.27	1.14	11.08	0.57	15.9474	3.99341	0.27	11.08
Cre02.g082000	AGE1	DNA repair glycosylase	2.01	0.53	0.73	2.59	1	0.87	0.01	0.793462	0.890765	0.01	2.59
Cre02.g082050	Cre02.g082050	none	1.81	1.37	2.51	2.11	2.14	2.27	2.75	0.204757	0.452501	1.37	2.75
Cre02.g082100	Cre02.g082100	none	15.7	11.5	12.56	18.66	13.23	16.74	11.84	7.49748	2.73815	11.5	18.66
Cre02.g082150	Cre02.g082150	none	1.42	2.35	1.64	2.21	1.38	1.7	1.8	0.137595	0.370938	1.38	2.35
Cre02.g082200	Cre02.g082200	Homoserine kinase	8.8	13.87	8.18	12.17	8.13	9.28	12.98	5.94546	2.43833	8.13	13.87
Cre02.g082250	Cre02.g082250	Homoserine kinase	23.12	33.42	18.44	28.36	17.9	21.48	33.13	42.9247	6.55169	17.9	33.42
Cre02.g082300	SUR6	Surfeit 6-like protein	16.38	12.1	14.47	7.93	15.01	15.62	13.86	8.16936	2.85821	7.93	16.38
Cre02.g082350	CUTA1	Copper-binding protein CutA	19.33	26.48	26.06	21.12	25.15	28.59	15.35	22.1173	4.7029	15.35	28.59
Cre02.g082400	Cre02.g082400	none	1.52	0.85	1.94	1.64	1.52	0.88	1.09	0.171414	0.414022	0.85	1.94
Cre02.g082450	Cre02.g082450	none	2.39	3.52	2.97	2.48	2.86	3.86	3.77	0.360448	0.600373	2.39	3.86
Cre02.g082500	PSAN1	Photosystem I reaction center subunit N	1214.34	1558.29	1392.19	2380.83	1104.49	1641.07	1056.62	207015	454.989	1056.62	2380.83
Cre02.g082550	ZEP1	Zeaxanthin epoxidase 1	18.67	27.58	58.29	40.09	46.03	54.75	12.23	316.238	17.7831	12.23	58.29
Cre02.g082600	Cre02.g082600	none	25.02	21.05	18.35	23.48	20.55	20.18	25.68	7.41323	2.72272	18.35	25.68
Cre02.g082651	Cre02.g082651	none	0	0	0	0	0	0	0	0	0	0	0
Cre02.g082700	COX15	Mitochondrial cytochrome c oxidase assembly factor	8.21	16.45	6.47	10.81	5.91	6.89	5.61	15.0488	3.87928	5.61	16.45
Cre02.g082750	PSBX1	Photosystem II reaction center subunit X, isoform 1	2181.34	3109.32	1957.95	3953.22	1630.73	2221.94	2735.83	625834	791.097	1630.73	3953.22
Cre02.g082825	TSS1	Seryl tRNA(Sec) synthetase	9.5	10.92	9.21	5.92	9.69	10.79	7.89	3.04305	1.74443	5.92	10.92
Cre02.g082865	Cre02.g082865	none	1.96	3.34	2.17	1.61	2	2.43	1.69	0.342248	0.585019	1.61	3.34
Cre02.g082900	Cre02.g082900	none	2.38	7.75	2.14	2.15	3.23	2.84	5.81	4.72846	2.1745	2.14	7.75
Cre02.g082950	Cre02.g082950	none	3.94	2.1	3.47	2.1	4.25	3.5	1.14	1.32681	1.15187	1.14	4.25
Cre02.g083000	Cre02.g083000	none	0.96	0.16	0.29	0.27	0.41	0.21	0.34	0.0727238	0.269674	0.16	0.96
Cre02.g083050	Cre02.g083050	none	3.61	2.84	2.98	2.15	2.95	2.87	2.89	0.180014	0.424281	2.15	3.61
Cre02.g083065	Cre02.g083065	none	2.64	4.3	3.28	2.35	3.11	3.75	2.32	0.54619	0.739047	2.32	4.3
Cre02.g083100	Cre02.g083100	Predicted extracellular protein	0.03	0	0.02	0.02	0.01	0.01	0.02	9.52381e-05	0.009759	0	0.03
Cre02.g083180	Cre02.g083180	none	0.82	0.33	0.2	0.62	0.42	0.24	1.12	0.114195	0.337928	0.2	1.12
Cre02.g083259	Cre02.g083259	none	0.77	0.25	1.61	1.15	0.57	0.61	0.47	0.212629	0.461117	0.25	1.61
Cre02.g083300	Cre02.g083300	none	7.98	10.22	6.95	6.44	7.66	7.57	9.4	1.78641	1.33657	6.44	10.22
Cre02.g083350	Cre02.g083350	none	0.58	0.82	0.66	0.64	0.55	1.19	0.72	0.0478905	0.218839	0.55	1.19
Cre02.g083354	Cre02.g083354	none	2.37	2.32	2.81	3.04	2.71	3.36	2.35	0.156448	0.395535	2.32	3.36
Cre02.g083400	Cre02.g083400	none	1.71	1.5	1.7	1.03	1.44	1.56	1.94	0.0808619	0.284362	1.03	1.94
Cre02.g083450	Cre02.g083450	none	1.41	1.14	0.2	2.41	0.32	0.54	0.31	0.650295	0.806409	0.2	2.41
Cre02.g083500	Cre02.g083500	FAD-dependent oxidoreductase	0.54	0.2	0.07	0.88	0.14	0.22	0.04	0.0927476	0.304545	0.04	0.88
Cre02.g083550	Cre02.g083550	none	4.38	3.99	3.01	3.81	3.65	4.23	3.03	0.293548	0.5418	3.01	4.38
Cre02.g083600	Cre02.g083600	none	36.17	34.64	19.12	14.17	22.47	19.47	30.39	72.5506	8.51766	14.17	36.17
Cre02.g083650	Cre02.g083650	none	67.99	91.25	61.95	117.78	63.1	44.81	92.85	609.051	24.679	44.81	117.78
Cre02.g083700	LSP1	Signal transducer for phototaxis	0.72	0.6	0.59	0.48	0.64	0.58	0.85	0.0139571	0.11814	0.48	0.85
Cre02.g083750	ROC75	Rhythm Of Chloroplast 75	3.05	3.43	1.82	1.15	3.1	5.72	1.25	2.52671	1.58956	1.15	5.72
Cre02.g083800	RHM2	dTDP-glucose 4,6-dehydratase	59.64	20.39	18.44	119.88	22.11	22.95	44.88	1356.03	36.8243	18.44	119.88
Cre02.g083850	Cre02.g083850	none	5.3	6.14	4.48	6.64	4.7	7.33	3.86	1.57796	1.25617	3.86	7.33
Cre02.g083900	Cre02.g083900	3'-5' exonuclease	2.34	11.77	3.94	2.33	4.09	4.24	6.32	10.7182	3.27386	2.33	11.77
Cre02.g083935	Cre02.g083935	none	1.14	1.37	0.85	0.81	0.77	0.99	1.25	0.0543286	0.233085	0.77	1.37
Cre02.g083950	PSRP3	Plastid-specific ribosomal protein 3	214.89	317.56	217.17	151.84	196.81	302.07	255.01	3466	58.8728	151.84	317.56
Cre02.g084000	Cre02.g084000	none	260.91	413.19	235.52	367.15	222.55	346.36	377.64	5835	76.3871	222.55	413.19
Cre02.g084050	SEC62	SEC62-subunit of ER-translocon	13.82	7.69	11.3	20.81	10.13	12.03	11.03	17.2175	4.1494	7.69	20.81
Cre02.g084100	Cre02.g084100	none	6.49	27.09	32.33	12.9	22.36	15.85	13.1	81.9474	9.05248	6.49	32.33
Cre02.g084150	Cre02.g084150	none	1.77	2.69	2.25	0.98	2.25	2.33	3.11	0.460557	0.678644	0.98	3.11
Cre02.g084176	Cre02.g084176	none	1.9	2.65	1.97	0.48	1.02	2.55	1.23	0.651362	0.80707	0.48	2.65
Cre02.g084200	Cre02.g084200	none	12.67	5.76	3.67	8.14	4.68	4.44	10.95	12.2281	3.49686	3.67	12.67
Cre02.g084250	Cre02.g084250	Phosphoprotein phosphatase 2C-related	6.67	5.43	9.77	8.89	10.01	7.91	7.39	2.7864	1.66925	5.43	10.01
Cre02.g084300	COQ5	Phylloquinone biosynthesis methyltransferase	23.13	15.64	16.44	23.93	17.79	20.15	12.95	16.2223	4.0277	12.95	23.93
Cre02.g084350	PAM71	Mn transport across thylakoid membrane	19.14	16.67	40.36	35.36	35.85	54.43	14.49	216.271	14.7062	14.49	54.43
Cre02.g084400	PFH9	Prolyl 4-hydroxylase 9	10.07	10.2	5.05	1.64	2.5	1.57	33.99	132.288	11.5017	1.57	33.99
Cre02.g084450	PFH10	Prolyl 4-hydroxylase 10	13.13	42.56	5.58	1.69	7.4	2.46	42.37	329.706	18.1578	1.69	42.56
Cre02.g084500	CGL134	possible histone acetyltransferase	1.67	2.03	2.46	1.84	2.31	2.28	2.4	0.0902476	0.300412	1.67	2.46
Cre02.g084550	Cre02.g084550	N-acetyltransferase	4.95	4.46	3.99	5	3.49	6.12	3.85	0.793781	0.890944	3.49	6.12
Cre02.g084600	Cre02.g084600	none	6.38	5.73	7.05	5.1	7.21	9.19	6.4	1.71206	1.30846	5.1	9.19
Cre02.g084650	Cre02.g084650	none	2.83	3.06	3.22	2.69	3.14	2.98	4.53	0.372924	0.610675	2.69	4.53
Cre02.g084700	Cre02.g084700	none	0.05	0.03	0.06	0.04	0.11	0.04	0.07	0.00072381	0.0269037	0.03	0.11
Cre02.g084750	Cre02.g084750	none	13.5	17.04	16.95	14.79	17.51	20.18	17.92	4.69685	2.16722	13.5	20.18
Cre02.g084800	SPO11A	meoisis-related DNA topoisomerase	9.79	3.51	2.49	7.15	3.25	3.21	7.6	8.09033	2.84435	2.49	9.79
Cre02.g084850	Cre02.g084850	none	1.49	2.26	2.66	2.1	2.24	2.34	2.12	0.12529	0.353964	1.49	2.66
Cre02.g084873	Cre02.g084873	none	0.88	0.65	1.05	0.67	0.42	0.58	0.5	0.047981	0.219046	0.42	1.05
Cre02.g084900	RPAP3	RNA polymerase II-associated protein 3	2.71	2.75	2.77	2.36	2.39	2.56	3.18	0.0774286	0.27826	2.36	3.18
Cre02.g084950	GUK1	Guanylate kinase	4.38	4.37	7.19	9.06	6.37	7.92	5.94	3.06625	1.75107	4.37	9.06
Cre02.g085000	Cre02.g085000	none	3.36	3.38	3.18	1.74	3.35	3.19	3.49	0.370781	0.608918	1.74	3.49
Cre02.g085050	PCOP1	Plant-type constitutive photomorphogenesis protein 1	0.86	1.62	1.85	1.07	1.4	1.08	1.33	0.118162	0.343747	0.86	1.85
Cre02.g085100	Cre02.g085100	Adenylate/guanylate cyclase	0.7	1.3	1.85	0.41	0.75	0.98	0.52	0.2516	0.501597	0.41	1.85
Cre02.g085150	Cre02.g085150	none	0.31	0.47	3.49	3.03	1.32	0.38	0.18	1.92638	1.38794	0.18	3.49
Cre02.g085200	Cre02.g085200	none	8.3	6.8	4.74	7.8	4.46	4.85	5.88	2.39461	1.54745	4.46	8.3
Cre02.g085257	CHR2	Channelrhodopsin 2	4.74	6.42	19.7	13.21	13.89	12.69	7.04	27.9266	5.28457	4.74	19.7
Cre02.g085300	Cre02.g085300	none	41.51	27.31	28.05	33.73	15.46	17.99	21.12	83.977	9.1639	15.46	41.51
Cre02.g085350	Cre02.g085350	none	1.92	3.44	8.67	4.57	6.25	6.43	3.4	5.28776	2.29951	1.92	8.67
Cre02.g085400	Cre02.g085400	Chlamydomonadale-specific family C protein	0.34	0.32	1.52	0.89	1.66	1.34	0.4	0.341929	0.584747	0.32	1.66
Cre02.g085450	CPX1	Coproporphyrinogen III oxidase	119.32	150.03	120.89	88.8	147.85	174.98	81.67	1145.55	33.8459	81.67	174.98
Cre02.g085500	Cre02.g085500	putative transposase	0.1	0.01	0.11	0.01	0.01	0.01	0.09	0.00234762	0.0484522	0.01	0.11
Cre02.g085550	Cre02.g085550	none	8.12	5.19	13.54	12.85	13.68	14.89	12.44	12.3911	3.52009	5.19	14.89
Cre02.g085600	Cre02.g085600	none	7.2	3.65	4.39	5.86	4.19	4.3	4.68	1.4911	1.2211	3.65	7.2
Cre02.g085650	Cre02.g085650	none	6.67	5.6	4.68	6.86	4.41	5.68	5.83	0.835695	0.914164	4.41	6.86
Cre02.g085701	Cre02.g085701	none	1.29	1.74	1.42	1.07	1.17	0.91	2.15	0.182024	0.426642	0.91	2.15
Cre02.g085750	Cre02.g085750	none	1.19	1.34	1.17	0.59	1.57	1.18	0.88	0.0999143	0.316092	0.59	1.57
Cre02.g085800	Cre02.g085800	none	1.34	2.46	1.71	0.83	1.73	1.81	1.29	0.261529	0.511399	0.83	2.46
Cre02.g085850	ARS6	Arylsulfatase	3.4	1.22	2.75	3.44	2.49	3.11	1.96	0.658362	0.811395	1.22	3.44
Cre02.g085900	IPP1	Inositol-phosphate phosphatase	18.64	27.53	20.57	17.61	17.44	22.96	15.31	16.983	4.12105	15.31	27.53
Cre02.g085950	Cre02.g085950	none	40.28	67.39	37.75	45.31	36.06	43.28	51.55	115.962	10.7686	36.06	67.39
Cre02.g086000	ARS8	Arylsulfatase	1.89	2.84	4.18	0.34	5.41	3.36	0.41	3.57132	1.88979	0.34	5.41
Cre02.g086050	Cre02.g086050	RCre02.g086050 pseudouridine synthase	3.64	2.94	2.79	3.82	3.28	3.38	4.6	0.36869	0.607199	2.79	4.6
Cre02.g086076	Cre02.g086076	none	4.22	2.68	3.5	3.64	2.93	3.19	2.17	0.4546	0.67424	2.17	4.22
Cre02.g086100	CGL40	Conserved in the Green Lineage	27.37	18.27	17.79	45.28	12.5	13.4	22.92	127.618	11.2968	12.5	45.28
Cre02.g086150	Cre02.g086150	none	2.13	1.64	2.18	0.69	2.05	2.86	1.2	0.508981	0.713429	0.69	2.86
Cre02.g086200	Cre02.g086200	none	3.4	7.34	4.02	4.31	3.44	1.55	6.5	3.87366	1.96816	1.55	7.34
Cre02.g086250	Cre02.g086250	none	10.9	10.91	9.97	12.33	9.1	10.8	12.81	1.62823	1.27602	9.1	12.81
Cre02.g086300	Cre02.g086300	none	43.6	81.03	58.66	30.36	64.19	40.59	74.49	348.508	18.6684	30.36	81.03
Cre02.g086400	Cre02.g086400	none	6.03	2.36	4.6	3.16	6.03	4.84	4.62	1.8657	1.36591	2.36	6.03
Cre02.g086456	Cre02.g086456	none	1.68	0.69	1.26	1.48	1.44	1.98	1.55	0.159633	0.399541	0.69	1.98
Cre02.g086500	Cre02.g086500	Phosphoglycerate mutase	10.02	20.36	14.57	12.27	13	13.71	7.33	16.4485	4.05568	7.33	20.36
Cre02.g086550	CGL122	predicted Fe-S-cluster redox enzyme	3.04	4.09	4.92	3.13	4.08	5.33	2.73	0.975857	0.987855	2.73	5.33
Cre02.g086600	Cre02.g086600	none	23.41	47.24	27.9	29.08	25.7	24.23	36.04	72.0525	8.48838	23.41	47.24
Cre02.g086650	SMC2	Structural Maintenance of Chromosomes protein	6.67	1.8	1.77	3.83	4.02	2.09	6.77	4.6891	2.16543	1.77	6.77
Cre02.g086700	COG7	Component of oligomeric golgi complex	8.42	9.53	5.57	9.09	6.34	6.03	9.22	2.87872	1.69668	5.57	9.53
Cre02.g086750	Cre02.g086750	none	6.75	4.16	8.04	4.39	7.07	9.53	4.58	4.23613	2.05819	4.16	9.53
Cre02.g086800	Cre02.g086800	none	0.65	1.43	0.9	0.62	1	1.11	0.81	0.0795143	0.281983	0.62	1.43
Cre02.g086850	Cre02.g086850	none	14.76	24.56	20.21	16.91	19.77	24.38	11.88	22.4858	4.74192	11.88	24.56
Cre02.g086887	NUP189	Nucleoporin 98-96	6.88	6.51	6.48	5.33	6.51	5.76	10.89	3.36085	1.83326	5.33	10.89
Cre02.g087000	Cre02.g087000	none	1.84	1.91	2.02	1.05	2.27	2.19	2.46	0.207924	0.455987	1.05	2.46
Cre02.g087050	Cre02.g087050	none	0.12	0.07	0.04	0.03	0.01	0.07	0.37	0.015281	0.123616	0.01	0.37
Cre02.g087100	Cre02.g087100	none	8.94	12.2	7.6	9.59	9.27	4.16	12.36	7.8601	2.80359	4.16	12.36
Cre02.g087150	Cre02.g087150	none	3.36	6.55	6.75	5.14	5.1	8.22	11.09	6.28145	2.50628	3.36	11.09
Cre02.g087200	Cre02.g087200	none	5.52	5.27	6.31	3.85	7.01	6.43	6.86	1.22436	1.10651	3.85	7.01
Cre02.g087250	Cre02.g087250	none	71.31	185.24	84.4	181.44	76.72	64.23	151.75	2928.68	54.1173	64.23	185.24
Cre02.g087300	HPR3	Hydroxypyruvate reductase 3	8.81	7.57	6.65	8.79	6.32	4.92	7.52	1.93836	1.39225	4.92	8.81
Cre02.g087324	Cre02.g087324	none	2.03	1.08	3.2	4.63	1.05	1.31	0.55	2.11368	1.45385	0.55	4.63
Cre02.g087350	Cre02.g087350	none	2.94	4.72	4.14	3.1	3.41	2.95	3.31	0.452933	0.673003	2.94	4.72
Cre02.g087400	Cre02.g087400	protein of unknown function	1.03	0.27	0.72	0.27	0.42	0.64	0.1	0.103457	0.321648	0.1	1.03
Cre02.g087450	Cre02.g087450	none	13.29	11.48	10.27	15.18	10.28	7.12	12.35	6.6025	2.56953	7.12	15.18
Cre02.g087500	Cre02.g087500	none	4.6	0.25	1.7	0.47	1.31	0.84	0.12	2.40672	1.55136	0.12	4.6
Cre02.g087551	Cre02.g087551	none	3.26	3.14	4.26	2.76	4.93	3.38	3.55	0.547881	0.74019	2.76	4.93
Cre02.g087600	Cre02.g087600	SNF2-related DCre02.g087600/RCre02.g087600 helicase	10.4	6.93	11.35	7.85	11.7	11.6	11.46	3.89563	1.97373	6.93	11.7
Cre02.g087633	Cre02.g087633	none	2.02	1.25	2.15	1.48	2.54	2.21	1.8	0.198048	0.445025	1.25	2.54
Cre02.g087700	APX1	Ascorbate peroxidase 1	58.68	213.32	111.53	110.15	90.32	66.14	95.64	2624.09	51.2259	58.68	213.32
Cre02.g087750	Cre02.g087750	none	0.91	0.73	3.09	0.78	2.96	2.15	0.74	1.16892	1.08117	0.73	3.09
Cre02.g087800	Cre02.g087800	Protein tyrosine kinase	1.33	1.13	3.7	2	2.92	1.81	1.15	0.950095	0.974728	1.13	3.7
Cre02.g087850	Cre02.g087850	Protein tyrosine kinase	1.1	1.09	1.33	1.59	0.97	1.72	1.93	0.132433	0.363914	0.97	1.93
Cre02.g087950	TSM1	Methionyl-tRNA synthetase	26.81	55.84	35.24	14.3	30.99	32.09	29.47	154.403	12.4259	14.3	55.84
Cre02.g088000	POC17	Proteome of centriole protein 17	44.35	61.77	46.14	49.57	36	46.78	42.13	62.7593	7.92207	36	61.77
Cre02.g088050	RPP30	Ribonuclease MRP subunit P30	1.82	1.87	1.79	1.92	1.43	1.84	2.94	0.218695	0.467649	1.43	2.94
Cre02.g088100	Cre02.g088100	none	5.33	4.05	3.83	4.41	3.88	4.06	5.16	0.379181	0.615777	3.83	5.33
Cre02.g088200	RB60	Protein disulfide isomerase 1	268.19	234.8	193.46	343.29	190.16	226.35	273.37	2848.11	53.3677	190.16	343.29
Cre02.g088250	MCT2	Malonyl-CoA:acyl-carrier-protein transacylase	2.33	2.15	0.91	0.85	5.68	1.69	1.8	2.67275	1.63485	0.85	5.68
Cre02.g088300	Cre02.g088300	putative carbohydrate kinase	1.14	0.68	2.53	2.02	1.6	0.83	1.28	0.4359	0.660227	0.68	2.53
Cre02.g088350	Cre02.g088350	SCre02.g088350RE associated Golgi protein	1.08	1.17	3.42	1.49	3.3	1.84	1.66	0.940462	0.969774	1.08	3.42
Cre02.g088400	DEG1A	Deg protease	5.72	15.58	11.73	8.23	8.57	8.71	8.15	10.1912	3.19236	5.72	15.58
Cre02.g088450	CPLD29	Conserved in the Plant Lineage and Diatoms	1.35	3.23	1.16	1.08	1.53	1.79	2.66	0.663714	0.814687	1.08	3.23
Cre02.g088500	Cre02.g088500	none	4.46	2.86	2.92	5.15	3.63	6.24	2.07	2.1359	1.46147	2.07	6.24
Cre02.g088551	Cre02.g088551	none	4.57	4.49	35.94	34.67	22.11	26.11	4.58	203.233	14.256	4.49	35.94
Cre02.g088600	ACLB1	ATP citrate lyase, subunit B	15.78	18.38	23.32	30.05	19.81	23.96	21.53	21.1668	4.60074	15.78	30.05
Cre02.g088650	Cre02.g088650	none	1.33	1.08	1.35	1.84	1.12	1.09	2.29	0.209524	0.457738	1.08	2.29
Cre02.g088651	Cre02.g088651	none	4.71	6.22	6.75	9.12	7.52	7.05	8.37	2.08016	1.44228	4.71	9.12
Cre02.g088700	Cre02.g088700	none	9.63	9.3	8.2	6.52	8.89	7.53	10.33	1.70891	1.30725	6.52	10.33
Cre02.g088750	Cre02.g088750	ATM/ATR-related phosphatidylinositol 3-kinase	6.15	2.91	4.44	3.12	5.17	4.04	5.4	1.43645	1.19852	2.91	6.15
Cre02.g088800	Cre02.g088800	none	8.62	8.48	7.25	10.26	7.05	8.42	8.49	1.11006	1.05359	7.05	10.26
Cre02.g088850	RFS2	Riboflavin synthase	111.17	122.59	74.43	178.89	71.59	80.44	182.77	2238.5	47.3128	71.59	182.77
Cre02.g088900	PRPL1	Chloroplast ribosomal protein L1	204.57	299.89	181.57	176.37	173.3	265.72	257.74	2607.34	51.0621	173.3	299.89
Cre02.g088950	Cre02.g088950	none	6.7	5.38	5.71	5.87	4.7	5.3	5.28	0.389357	0.623985	4.7	6.7
Cre02.g089000	Cre02.g089000	none	9.22	3.13	6.36	5.69	4.91	5.39	3.1	4.3802	2.09289	3.1	9.22
Cre02.g089050	Cre02.g089050	none	3.59	2.13	1.84	3.78	2.25	2.23	4.05	0.855748	0.925066	1.84	4.05
Cre02.g089100	COPD1	Delta subunit of COP-I complex	47.49	41.08	39.21	72.81	39.26	37.11	51.2	156.231	12.4992	37.11	72.81
Cre02.g089150	Cre02.g089150	none	4.49	3.77	3.49	3.87	3.93	4.01	4.82	0.204462	0.452175	3.49	4.82
Cre02.g089200	Cre02.g089200	Histone-lysine N-methyltransferase	3.24	2.08	2.61	2.87	2.47	2.35	3.08	0.171181	0.41374	2.08	3.24
Cre02.g089311	Cre02.g089311	none	3.54	0.48	2.9	12.06	0.85	1.19	1.38	16.4964	4.06158	0.48	12.06
Cre02.g089350	Cre02.g089350	none	4.14	4.27	5.47	3.56	5.61	5.06	5.41	0.632981	0.795601	3.56	5.61
Cre02.g089400	Cre02.g089400	Hydroxyproline-rich glycoprotein	8.96	6.58	0.46	0.59	10.47	3.56	0.31	18.3103	4.27906	0.31	10.47
Cre02.g089450	Cre02.g089450	Hydroxyproline-rich glycoprotein	15.11	33.81	22.36	17.58	14.23	19.46	15.32	46.8155	6.84218	14.23	33.81
Cre02.g089500	Cre02.g089500	none	0.21	0.82	0.39	0.3	0.1	11.53	0.04	18.0497	4.24849	0.04	11.53
Cre02.g089550	Cre02.g089550	none	0.05	0.14	0.09	0.09	0.04	0.06	0.01	0.00178095	0.0422013	0.01	0.14
Cre02.g089608	Cre02.g089608	none	1.39	0.39	0.38	0.82	0.68	0.46	1.91	0.338114	0.581476	0.38	1.91
Cre02.g089750	Cre02.g089750	none	0.39	1.05	0.3	0.5	0.27	0.29	0.87	0.0973952	0.312082	0.27	1.05
Cre02.g089800	Cre02.g089800	none	1.64	1.71	1.31	1.59	1.94	1.72	1.24	0.0595238	0.243975	1.24	1.94
Cre02.g089850	Cre02.g089850	none	4.23	2	1.82	6.38	2.04	2	6.19	4.25229	2.06211	1.82	6.38
Cre02.g089900	Cre02.g089900	secretory carrier membrane protein	16.76	22.33	16.89	22.17	19.76	17.47	16.97	6.26442	2.50288	16.76	22.33
Cre02.g089950	IFT20	Intraflagellar transport protein 20	39.95	32.76	28.49	98.68	28.6	29.68	43.03	634.957	25.1983	28.49	98.68
Cre02.g090000	Cre02.g090000	none	1.4	1.08	1.95	0.97	1.97	1.06	1.87	0.202581	0.45009	0.97	1.97
Cre02.g090050	FAP170	Flagellar Associated Protein 170	12.57	26.07	19.67	5.99	37.63	50.92	8.36	271.088	16.4647	5.99	50.92
Cre02.g090100	Cre02.g090100	none	3.57	2.05	2.36	3.74	2.51	2.94	2.79	0.386314	0.621542	2.05	3.74
Cre02.g090150	PAN3	Pantothenate synthetase	11.56	9.9	11.73	8.67	10.83	12.6	10.73	1.66833	1.29164	8.67	12.6
Cre02.g090350	Cre02.g090350	none	1.14	0.35	0.49	0.97	0.77	0.45	1.17	0.115624	0.340035	0.35	1.17
Cre02.g090400	Cre02.g090400	none	6.31	4.34	6.82	5.89	6.56	6.78	3.6	1.63422	1.27837	3.6	6.82
Cre02.g090451	Cre02.g090451	none	0.88	0.37	0.26	0.6	0.55	0.45	1	0.0717905	0.267937	0.26	1
Cre02.g090500	Cre02.g090500	DEAD box ATP-dependent RCre02.g090500 helicase	1.71	1.68	1.71	1.29	1.55	1.98	2.05	0.0652333	0.255408	1.29	2.05
Cre02.g090550	ARS9	Arylsulfatase	0.87	0.83	0.69	1.17	0.77	0.67	0.97	0.0303238	0.174137	0.67	1.17
Cre02.g090600	NUP43	Nucleoporin 43	4.38	3.4	3.57	5.65	4.09	3.87	5.12	0.678857	0.823928	3.4	5.65
Cre02.g090650	SEC20	Qb-SNARE protein, Sec20-family	5.36	3.26	4.03	3.44	4.34	4.43	5.41	0.710695	0.843027	3.26	5.41
Cre02.g090689	Cre02.g090689	none	1.3	0.62	0.55	0.76	0.44	0.37	0.43	0.102581	0.320283	0.37	1.3
Cre02.g090700	Cre02.g090700	Mitogen-Activated Protein Kinase Kinase Kinase	0.79	0.13	0.12	0.27	0.21	0.09	0.59	0.0728619	0.269929	0.09	0.79
Cre02.g090750	Cre02.g090750	none	3.76	3.17	3.74	5.08	2.82	2.85	4.78	0.806824	0.898234	2.82	5.08
Cre02.g090850	CLPB3	ClpB chaperone, Hsp100 family	14.19	47.6	36.42	12.82	29.39	23.07	20.61	156.137	12.4955	12.82	47.6
Cre02.g090900	Cre02.g090900	Mitochondrial substrate carrier protein	3.74	2.31	3.2	3.25	3.74	4.23	3.05	0.380333	0.616712	2.31	4.23
Cre02.g090950	Cre02.g090950	none	0.42	0.43	0.6	0.02	1.59	0.81	0.47	0.239333	0.489217	0.02	1.59
Cre02.g091000	Cre02.g091000	none	2.19	2.29	2.43	2	2.35	2.56	2.38	0.0323619	0.179894	2	2.56
Cre02.g091050	ALAD1	Delta-aminolevulinic acid dehydratase	114.41	157.29	116.1	158.07	118.24	161.47	106.2	599.376	24.4822	106.2	161.47
Cre02.g091100	RPL15	Cytosolic 80S ribosomal protein L15	1466.98	2343.84	1581.56	5145.95	1223.78	1246.76	3294.99	2.09384e+06	1447.01	1223.78	5145.95
Cre02.g091150	SEC24A	COP-II coat subunit	11.04	10.7	10.92	11.18	10.71	10.18	12.17	0.375729	0.612967	10.18	12.17
Cre02.g091193	Cre02.g091193	none	4.42	19.58	7	28.17	5.09	5.13	28.61	124.036	11.1372	4.42	28.61
Cre02.g091200	Cre02.g091200	none	2.01	8.76	2.28	2.34	2.46	2.24	5.98	6.86486	2.62009	2.01	8.76
Cre02.g091250	Cre02.g091250	none	6.01	7.94	10.23	9.64	8.35	8.18	7.67	1.88451	1.37278	6.01	10.23
Cre02.g091300	Cre02.g091300	none	5.86	6.9	6.96	8.11	6.53	6.1	7.52	0.615995	0.784854	5.86	8.11
Cre02.g091350	Cre02.g091350	none	3.44	4.74	3.7	4.45	4.21	3.5	5.37	0.506781	0.711885	3.44	5.37
Cre02.g091400	CLPB2	ClpB chaperone, Hsp100 family	1.51	0.93	1.23	0.73	1.09	1.14	1.29	0.0636143	0.252219	0.73	1.51
Cre02.g091450	MRPS4	Mitochondrial ribosomal protein S4	5.66	5.56	4.84	8.89	4.86	5.5	5.42	1.94375	1.39418	4.84	8.89
Cre02.g091500	Cre02.g091500	none	1.27	0.34	0.27	0.66	0.94	0.3	1.77	0.323857	0.569084	0.27	1.77
Cre02.g091550	Cre02.g091550	Whirly domain protein	19.11	33.14	18.12	33.81	15.78	14.16	26.8	67.2225	8.19894	14.16	33.81
Cre02.g091567	Cre02.g091567	none	0.67	0.57	0.65	0.83	0.7	0.34	0.3	0.0376667	0.194079	0.3	0.83
Cre02.g091650	Cre02.g091650	none	0.57	0.92	0.73	1.05	0.88	0.84	0.5	0.0384952	0.196202	0.5	1.05
Cre02.g091700	RIB72	Flagellar protofilament ribbon protein 72	26.87	43.76	31.69	24.85	33.62	38.14	34.07	41.4784	6.44037	24.85	43.76
Cre02.g091750	Cre02.g091750	none	5.46	5.19	5.78	11	5.4	6.71	5.69	4.24431	2.06017	5.19	11
Cre02.g091845	Cre02.g091845	none	24.24	19.14	17.96	23.33	20.1	16.29	24.76	10.9267	3.30556	16.29	24.76
Cre02.g091850	Cre02.g091850	none	13.26	15.99	10.27	14.36	9.6	8.66	16.73	10.3284	3.21379	8.66	16.73
Cre02.g091900	FAP301	Flagellar Associated Protein 301	4.09	5.92	5.29	3.12	5.43	5.78	4.79	1.01372	1.00684	3.12	5.92
Cre02.g091950	Cre02.g091950	Adenylate/guanylate cyclase	2.48	1.62	9.52	5.03	9.44	7.74	1.82	12.4227	3.52459	1.62	9.52
Cre02.g092000	DEG2	Deg protease	0.38	0.25	0.6	0.77	0.6	0.57	0.22	0.0418952	0.204683	0.22	0.77
Cre02.g092050	Cre02.g092050	Mitochondrial substrate carrier protein	5.93	3.96	6.51	8.53	6.94	7.65	4.05	2.98066	1.72646	3.96	8.53
Cre02.g092076	Cre02.g092076	none	0.52	0.04	0.05	0.12	0.14	0.06	0.2	0.028281	0.168169	0.04	0.52
Cre02.g092100	Cre02.g092100	Predicted protein	16.38	7.75	16.97	20.72	14.39	15.24	13.28	15.7406	3.96745	7.75	20.72
Cre02.g092150	Cre02.g092150	Chlamydomonas SHOC2/SUR8-like LRR	13.06	13.02	11.18	12.22	9.57	8.64	12.69	3.11389	1.76462	8.64	13.06
Cre02.g092200	Cre02.g092200	Quinonprotein alcohol dehydrogenase-like protein	3.02	3.03	3.55	2.2	3.21	3.16	2.27	0.250267	0.500267	2.2	3.55
Cre02.g092250	FKB42	Peptidyl-prolyl cis-trans isomerase, FKBP-type	5.51	4.39	11.78	8.1	7.86	12.21	2.9	12.6292	3.55376	2.9	12.21
Cre02.g092284	Cre02.g092284	none	5.49	6.2	4.11	5.7	4.98	5.05	5.14	0.431048	0.656542	4.11	6.2
Cre02.g092350	CYP51G1	Cytochrome P450, CYP51 superfamily	33.2	30.76	23.19	41.13	24.86	32.64	33.26	35.5688	5.96396	23.19	41.13
Cre02.g092400	Cre02.g092400	none	34.58	28.67	25.66	29.51	23.74	29.21	37.37	22.6205	4.7561	23.74	37.37
Cre02.g092451	Cre02.g092451	none	10.64	9.11	7.96	16.9	7.96	8.15	9.66	10.1087	3.17942	7.96	16.9
Cre02.g092500	UPF1	UPF1-like RNA helicase, NMD protein	8.22	7.83	8.3	6.41	7.65	7.84	9.95	1.10671	1.052	6.41	9.95
Cre02.g092550	TPR1	Tetratricopeptide-repeat protein 1	9.9	6.13	10.15	6.91	10.17	10.94	7.03	3.88389	1.97076	6.13	10.94
Cre02.g092600	CPX2	Coproporphyrinogen III oxidase	16.52	10.98	12.14	15.51	13.17	18.33	10.27	9.06576	3.01094	10.27	18.33
Cre02.g092650	Cre02.g092650	none	24.51	18.38	19.96	32.63	16.68	16.01	22.66	33.2909	5.76983	16.01	32.63
Cre02.g092700	FAP45	Flagellar Associated Protein 45	9.95	13.7	11.82	11.28	12.92	14.46	12.39	2.2977	1.51582	9.95	14.46
Cre02.g092750	SSA18	Putative ribosomal RNA methyltransferase	2.73	1.56	3.37	1.26	3.18	3.2	1.85	0.764733	0.87449	1.26	3.37
Cre02.g092800	FAP136	Flagellar Associated Protein 136	23.52	28.08	27.59	39.52	25.71	28.86	24.05	29.0481	5.38963	23.52	39.52
Cre02.g092850	DLU1	Outer Arm Dynein Light Chain 1	21.59	15.82	13.49	28.54	16.15	17.24	18.56	24.8726	4.98724	13.49	28.54
Cre02.g092900	GUA1	GMP synthetase	35.01	37.65	43.14	39.96	36.16	41.3	40.68	8.64435	2.94013	35.01	43.14
Cre02.g092926	Cre02.g092926	none	0	0	0	0	0	0	0	0	0	0	0
Cre02.g092950	Cre02.g092950	none	4.55	3.31	4.38	7.3	4.79	4.76	3.41	1.74499	1.32098	3.31	7.3
Cre02.g093051	Cre02.g093051	none	0	0	0	0	0.01	0.02	0.01	6.19048e-05	0.00786796	0	0.02
Cre02.g093300	Cre02.g093300	none	11.88	9.06	9.63	10.5	10.66	10.33	10.91	0.819562	0.905297	9.06	11.88
Cre02.g093350	Cre02.g093350	none	7.35	9.02	7.33	10.89	6.82	6.55	8.63	2.351	1.5333	6.55	10.89
Cre02.g093401	Cre02.g093401	none	1.04	1.66	2.02	1.91	1.73	1.62	1.42	0.105614	0.324984	1.04	2.02
Cre02.g093450	FBA2	Fructose-1,6-bisphosphate aldolase	13.03	22.63	20.6	23.19	22.09	32.99	12.47	48.1405	6.93834	12.47	32.99
Cre02.g093500	Cre02.g093500	Sterol sensing 5-transmembrane protein	0.03	0	0.15	0.06	0.06	0.03	0	0.00265714	0.0515475	0	0.15
Cre02.g093550	Cre02.g093550	Adenylate/guanylate cyclase	2.64	2.81	4.16	2.06	4.35	3.83	2.47	0.823048	0.90722	2.06	4.35
Cre02.g093600	Cre02.g093600	Thioesterase-like protein	2.84	13.55	6.31	2.29	3.09	1.06	6.68	18.1211	4.25688	1.06	13.55
Cre02.g093650	Cre02.g093650	none	738.29	927.35	638.62	1462.46	477.2	549.2	1008.25	114933	339.018	477.2	1462.46
Cre02.g093700	Cre02.g093700	none	6.79	5.54	7.16	8.39	7.76	7.28	7	0.778081	0.882089	5.54	8.39
Cre02.g093750	NRX2	Nucleoredoxin 2	12.86	195.56	48.2	4.91	42.32	14.53	7.99	4600.94	67.8302	4.91	195.56
Cre02.g093800	NRX3	Nucleoredoxin 3	3.52	55.89	11.1	3.94	9.19	3.19	7.04	360.036	18.9746	3.19	55.89
Cre02.g093850	Cre02.g093850	none	1.61	5.56	2.9	1.31	3.02	2.9	3.11	1.88743	1.37384	1.31	5.56
Cre02.g093900	Cre02.g093900	none	0	0.01	0.02	0	0.01	0.01	0.01	4.7619e-05	0.00690066	0	0.02
Cre02.g093950	Cre02.g093950	Putative plastid UMP kinase	17.01	20.29	21.3	14.17	19.6	23.94	17.05	10.4651	3.23498	14.17	23.94
Cre02.g093975	Cre02.g093975	none	4.32	4.4	4.66	4.08	5.6	4.69	5.5	0.342167	0.58495	4.08	5.6
Cre02.g094050	PIGO1	Ethanolamine transferase at GPI Mannose III	1.76	0.92	0.98	1.69	1.29	1.01	1.83	0.159162	0.398951	0.92	1.83
Cre02.g094100	NRX1	Nucleoredoxin 1	20.44	21.91	15.96	25.81	13.9	15.58	18.11	17.4034	4.17173	13.9	25.81
Cre02.g094150	HIK2	Response regulator of two-component system	2.91	5.28	4.09	2.54	4.42	4.18	2.78	1.03342	1.01657	2.54	5.28
Cre02.g094200	Cre02.g094200	none	1.14	0.88	1.08	1.69	1.34	1.64	0.74	0.130595	0.36138	0.74	1.69
Cre02.g094250	Cre02.g094250	none	222.25	346.15	214.04	171.23	188.92	183.1	252.45	3584.28	59.8689	171.23	346.15
Cre02.g094300	FUO1	Electron transfer flavoprotein-ubiquinone oxidoreductase	15.04	14.62	15.4	17.19	14.94	15.64	13.76	1.11529	1.05607	13.76	17.19
Cre02.g094350	Cre02.g094350	Importin Alpha 1b	5.05	6.68	5.55	4.42	5.77	6.37	6.2	0.624133	0.790021	4.42	6.68
Cre02.g094400	Cre02.g094400	none	3.6	2.1	2.81	2.6	3.14	2.66	2.78	0.217424	0.466287	2.1	3.6
Cre02.g094450	PHC38	Pherophorin-chlamydomonas homolog 38	34.1	48.95	38.05	2.99	126.14	104.91	11.82	2139.28	46.2524	2.99	126.14
Cre02.g094500	Cre02.g094500	none	8.33	8.95	9.52	12.2	8.08	9.07	6.57	2.95113	1.71789	6.57	12.2
Cre02.g094551	Cre02.g094551	none	0.11	0.03	0.04	0.13	0.08	0.04	0.12	0.00178095	0.0422013	0.03	0.13
Cre02.g094600	Cre02.g094600	none	3.43	5.06	4.04	2.26	3.87	2.79	5.37	1.27278	1.12818	2.26	5.37
Cre02.g094650	Cre02.g094650	none	2	2.19	1.53	1.29	1.5	1.55	1.96	0.10919	0.33044	1.29	2.19
Cre02.g094700	Cre02.g094700	none	1.65	0.9	1.28	0.42	1.55	0.99	0.84	0.186467	0.431818	0.42	1.65
Cre02.g094750	Cre02.g094750	none	6.04	3.5	3.84	1.68	4.21	6.21	3.07	2.59491	1.61087	1.68	6.21
Cre02.g094850	Cre02.g094850	none	0.57	0.37	0.28	0.5	0.47	0.49	0.78	0.0248952	0.157782	0.28	0.78
Cre02.g094900	Cre02.g094900	none	3.63	3.46	3.68	2.76	4.69	4.02	3.44	0.348281	0.590153	2.76	4.69
Cre02.g095000	PLA2	Phospholipase A2	6.58	3.79	6.74	13.04	5.39	10.43	4.34	11.3695	3.37187	3.79	13.04
Cre02.g095038	Cre02.g095038	none	0	0	0	0	0	0	0	0	0	0	0
Cre02.g095044	Cre02.g095044	none	35.31	28.53	47.57	52.6	59.04	80.81	27.28	364.297	19.0866	27.28	80.81
Cre02.g095045	Cre02.g095045	none	4.68	4.8	5.72	3.42	5.77	4.89	6.49	0.982933	0.99143	3.42	6.49
Cre02.g095048	Cre02.g095048	none	2.48	2.62	4.69	2.57	4.29	3.87	2.74	0.869124	0.932268	2.48	4.69
Cre02.g095050	Cre02.g095050	none	3.51	1.63	1.82	3.33	2.4	1.95	4.01	0.888662	0.942689	1.63	4.01
Cre02.g095051	Cre02.g095051	none	2.48	1.33	3.19	1.53	2.83	3.52	1.46	0.804162	0.896751	1.33	3.52
Cre02.g095052	Cre02.g095052	none	1.48	1.12	1.54	1.09	1.89	1.33	1.22	0.0792476	0.28151	1.09	1.89
Cre02.g095054	Cre02.g095054	none	1.05	1.25	1.18	1.09	1.65	1.8	1.35	0.0813476	0.285215	1.05	1.8
Cre02.g095055	Cre02.g095055	none	2.83	1.17	2.3	2.22	2.99	3.62	4.18	0.974181	0.987006	1.17	4.18
Cre02.g095057	Cre02.g095057	Probable transposon-derived protein of Chlamydomonas-Specific family B	0.98	0.69	1.62	0.9	1.54	0.65	1.5	0.174062	0.417207	0.65	1.62
Cre02.g095058	Cre02.g095058	none	2.57	1.17	2.2	2.21	3.06	3.03	4.05	0.80929	0.899606	1.17	4.05
Cre02.g095059	Cre02.g095059	none	0.41	0.25	0.46	0.53	0.56	0.48	0.24	0.016381	0.127988	0.24	0.56
Cre02.g095062	Cre02.g095062	none	0.15	0.16	0.3	0.58	0.48	0.31	0.25	0.0255143	0.159732	0.15	0.58
Cre02.g095063	Cre02.g095063	none	0.67	0.56	1.18	1.3	0.92	1.31	0.52	0.119357	0.345481	0.52	1.31
Cre02.g095065	Cre02.g095065	none	0.14	0.19	0.35	0.67	0.55	0.24	0.25	0.0389476	0.197352	0.14	0.67
Cre02.g095067	Cre02.g095067	none	0.13	0.26	0.42	0.77	0.54	0.28	0.59	0.0491238	0.221639	0.13	0.77
Cre02.g095068	Cre02.g095068	none	0.2	0.21	0.38	0.4	0.62	0.65	0.19	0.0380476	0.195058	0.19	0.65
Cre02.g095069	Cre02.g095069	none	10.92	4.74	14.04	32.17	12.14	18.3	5.33	87.0807	9.33171	4.74	32.17
Cre02.g095070	SRP19	Subunit of the Signal Recognition Particle	45.08	39.19	37.85	48.19	41.9	50.53	34.72	32.83	5.72975	34.72	50.53
Cre02.g095071	Cre02.g095071	none	12.15	11.58	8.04	6.05	8.46	8.38	12.72	6.32946	2.51584	6.05	12.72
Cre02.g095072	FAP144	Flagellar Associated Protein 144	12.97	13.97	11.24	13.62	14.09	15.98	13.28	2.01839	1.4207	11.24	15.98
Cre02.g095073	Cre02.g095073	none	10.59	46.39	10.09	11.97	10.49	9.56	13.17	180.637	13.4401	9.56	46.39
Cre02.g095074	VPS11	Subunit of VPS-C complex	4.09	4.6	3.28	3.13	3.66	3.23	4.59	0.40199	0.634027	3.13	4.6
Cre02.g095075	Cre02.g095075	none	10.03	11.7	8.2	7.11	10.41	8.21	10.19	2.57182	1.60369	7.11	11.7
Cre02.g095076	Cre02.g095076	Major facilitator superfamily transporter	2.91	48.69	23.66	2.58	16.38	7.46	9.73	265.183	16.2844	2.58	48.69
Cre02.g095077	Cre02.g095077	none	23.68	51.77	27.96	13.83	25.52	22.32	24.64	138.089	11.7511	13.83	51.77
Cre02.g095078	Cre02.g095078	none	1.8	1.6	2.32	2.12	2.18	2.21	1.89	0.0672238	0.259276	1.6	2.32
Cre02.g095079	Cre02.g095079	none	2.96	2	2.6	2.07	2.29	2.84	2.63	0.138562	0.372239	2	2.96
Cre02.g095080	Cre02.g095080	none	2.19	28.25	2.77	1.51	2.9	2.69	2.29	95.7417	9.78477	1.51	28.25
Cre02.g095081	Cre02.g095081	none	2.81	3.72	2.93	2.55	3.12	3.03	4.97	0.668329	0.817514	2.55	4.97
Cre02.g095082	Cre02.g095082	none	7.54	16.87	11.68	6.67	12.86	15.51	14.76	15.3811	3.92188	6.67	16.87
Cre02.g095083	Cre02.g095083	none	0.66	0.51	1.13	0.28	0.31	0.28	0.06	0.123114	0.350876	0.06	1.13
Cre02.g095084	Cre02.g095084	none	29.37	39.01	78.55	50.56	38.97	7.85	11.14	582.179	24.1284	7.85	78.55
Cre02.g095086	Cre02.g095086	none	6.37	21.47	23.45	13.99	16.23	11.98	5.93	46.2018	6.79719	5.93	23.45
Cre02.g095087	Cre02.g095087	none	20.62	61.43	3.13	0.87	1.61	13.71	8.07	459.008	21.4245	0.87	61.43
Cre02.g095088	Cre02.g095088	none	1.49	0.42	0.36	0.52	0.86	0.64	1.1	0.167567	0.409349	0.36	1.49
Cre02.g095089	Cre02.g095089	none	33.29	22.78	19.46	35.28	20.02	19.93	32.51	51.1929	7.15492	19.46	35.28
Cre02.g095090	Cre02.g095090	none	18.5	36.33	42.59	65.12	61.58	55.75	16.54	389.85	19.7446	16.54	65.12
Cre02.g095091	Cre02.g095091	none	3.37	5.05	8.23	2.84	6.09	7.92	3.68	4.75598	2.18082	2.84	8.23
Cre02.g095092	PSY1	Phytoene synthase	66.98	98.94	106.81	84.88	102.72	139.17	54.09	784.692	28.0124	54.09	139.17
Cre02.g095093	Cre02.g095093	none	59.77	49.93	50.11	97.91	43.88	50.69	56.8	329.367	18.1485	43.88	97.91
Cre02.g095094	Cre02.g095094	none	0	0	0	0	0	0	0	0	0	0	0
Cre02.g095095	PHC12	Pherophorin-chlamydomonas homolog 12	25.22	27	23.88	7.51	64.5	44.71	10.09	395.161	19.8786	7.51	64.5
Cre02.g095096	Cre02.g095096	none	0.6	0.32	0.17	0.48	0.47	0.45	1.12	0.0896286	0.29938	0.17	1.12
Cre02.g095097	FKB17B	peptidyl-prolyl cis-trans isomerase, FKBP-type	9.53	10.71	10.47	17.12	12.75	16.83	4.81	18.5759	4.30997	4.81	17.12
Cre02.g095098	Cre02.g095098	none	23.12	20.71	20.73	42.95	15.95	18.56	30.15	85.1881	9.22974	15.95	42.95
Cre02.g095099	Cre02.g095099	none	2.83	1.1	0.68	1.95	1.82	0.87	4.25	1.59665	1.26359	0.68	4.25
Cre02.g095100	CPLD26	conserved expressed protein related to pyridoxamine 5' phosphate oxidase	12.25	18.73	11.91	16.44	10.18	14.14	15.65	8.80836	2.96789	10.18	18.73
Cre02.g095101	Cre02.g095101	none	4.32	6.92	5.13	3.91	5.82	5.71	8.72	2.66667	1.63299	3.91	8.72
Cre02.g095102	VPS5C	Subunit of Retromer complex	4.3	6.5	4.57	3.59	4.32	3.97	6.33	1.31952	1.14871	3.59	6.5
Cre02.g095103	Cre02.g095103	GT90 family protein 34	0.34	0.03	0.13	0.12	0.03	0.05	0.01	0.0132143	0.114953	0.01	0.34
Cre02.g095104	Cre02.g095104	none	7.16	22.65	10.57	6.77	9.1	10.15	9.45	29.182	5.40204	6.77	22.65
Cre02.g095105	Cre02.g095105	none	19.05	25.82	9.86	13.79	9.88	7.78	15.21	39.6473	6.29661	7.78	25.82
Cre02.g095106	PGP1	Phosphatidylglycerolphosphate synthase	13.24	49.53	17.11	18.64	18.28	12.95	21.66	160.79	12.6803	12.95	49.53
Cre02.g095107	Cre02.g095107	UDP-N-acetylglucosamine (UAA) transporter	11.79	8.71	7.66	20.09	9.15	7.52	10.06	19.2476	4.38721	7.52	20.09
Cre02.g095110	FAP255	Flagellar Associated Protein 255	113.17	129.77	111.04	233.03	111.14	125.6	174.6	2084.51	45.6565	111.04	233.03
Cre02.g095111	VSR1	Vacuolar Sorting Receptor	7.32	10.94	8.08	9.8	9.02	9.03	9.23	1.35023	1.162	7.32	10.94
Cre02.g095113	TFCE1	Tubulin-folding cofactor subunit	3.47	4.99	3.98	3.65	3.93	3.2	4.45	0.36929	0.607693	3.2	4.99
Cre02.g095114	Cre02.g095114	none	13.41	4.94	3.55	21.31	5.29	3.41	5.13	45.3475	6.73405	3.41	21.31
Cre02.g095115	Cre02.g095115	none	2.75	1.71	2	2.05	2.29	2.04	2.71	0.149281	0.386369	1.71	2.75
Cre02.g095116	Cre02.g095116	none	0.7	0.37	0.08	0.22	0.2	0.31	0.97	0.0997238	0.315791	0.08	0.97
Cre02.g095117	Cre02.g095117	none	4.41	3.73	6.06	5.85	6.05	5.88	3.57	1.28095	1.13179	3.57	6.06
Cre02.g095119	Cre02.g095119	none	1.74	2.19	2.75	1.94	2.15	0.88	2.5	0.365581	0.604633	0.88	2.75
Cre02.g095120	Cre02.g095120	Predicted protein with ankyrin repeats	0.8	0.14	1.43	0.69	0.64	0.67	0.25	0.1754	0.418808	0.14	1.43
Cre02.g095121	Cre02.g095121	RCre02.g095121 pseudouridine synthase	4.81	4.77	6.44	4.09	5.41	5.96	3.92	0.870657	0.93309	3.92	6.44
Cre02.g095122	FKB16H	Peptidyl-prolyl cis-trans isomerase, FKBP-type	21.84	20.57	17.2	27.6	17.34	23.01	19.4	13.1477	3.62597	17.2	27.6
Cre02.g095123	Cre02.g095123	none	0.24	0.07	0.14	0	0.22	0.35	0.35	0.0178952	0.133773	0	0.35
Cre02.g095124	Cre02.g095124	none	0.69	0.15	0.38	0.62	0.62	0.61	0.23	0.0468476	0.216443	0.15	0.69
Cre02.g095125	Cre02.g095125	none	1.16	1.14	1.16	0.74	1.26	0.93	1.54	0.0631571	0.251311	0.74	1.54
Cre02.g095126	DPE2	Disproportionating enzyme 2	11.11	10.75	17.24	10.06	16.91	11.29	9.98	10.1125	3.18001	9.98	17.24
Cre02.g095127	Cre02.g095127	none	8.71	7.15	5.92	5.77	6.53	7.01	8.2	1.21248	1.10113	5.77	8.71
Cre02.g095128	Cre02.g095128	none	3.58	4.83	4.48	3.55	5.82	6.28	2.9	1.55475	1.2469	2.9	6.28
Cre02.g095129	Cre02.g095129	none	3.27	3.68	5.26	3.34	4.46	4.78	3.35	0.6497	0.80604	3.27	5.26
Cre02.g095130	Cre02.g095130	FAS1 domain containing protein;	12.76	20.72	15.72	6.17	21.09	16.48	14.22	25.9073	5.08992	6.17	21.09
Cre02.g095133	Cre02.g095133	none	3.12	3.79	3.13	4.44	3.08	3.72	2.65	0.358314	0.598594	2.65	4.44
Cre02.g095134	Cre02.g095134	none	6.82	1.96	1.52	4.85	2.9	1.09	2.04	4.31033	2.07613	1.09	6.82
Cre02.g095135	Cre02.g095135	none	1.2	0.7	0.73	1.13	0.88	0.79	1.16	0.0466476	0.215981	0.7	1.2
Cre02.g095136	Cre02.g095136	none	1.08	1.23	1.2	1.26	1.18	1.44	1.31	0.0126905	0.112652	1.08	1.44
Cre02.g095137	PFR1	Pyruvate ferredoxin oxidoreductase	6.09	1.24	1.19	0.57	0.58	3.59	0.69	4.37782	2.09232	0.57	6.09
Cre02.g095138	Cre02.g095138	none	2.74	1.94	2.17	2.24	2.22	2.85	2.56	0.110881	0.332988	1.94	2.85
Cre02.g095139	Cre02.g095139	none	0.02	0	0.02	0	0	0	0.01	9.04762e-05	0.0095119	0	0.02
Cre02.g095140	Cre02.g095140	none	11.21	16.12	38.96	62.74	52.83	21.17	15.07	418.436	20.4557	11.21	62.74
Cre02.g095141	Cre02.g095141	none	1.58	1.34	1.56	1.57	1.47	1.56	1.24	0.0179952	0.134146	1.24	1.58
Cre02.g095143	Cre02.g095143	none	0.25	0.11	0.1	0.15	0.08	0.05	0.23	0.00574762	0.0758131	0.05	0.25
Cre02.g095144	Cre02.g095144	none	4.09	6.44	9.55	7.03	10.86	13.7	4.45	12.3892	3.51983	4.09	13.7
Cre02.g095145	Cre02.g095145	none	1.21	1.42	1.22	2.34	0.91	2.19	0.59	0.411981	0.641857	0.59	2.34
Cre02.g095146	Cre02.g095146	none	57.37	27.57	30.84	45.13	33.78	38.48	39.02	99.9483	9.99741	27.57	57.37
Cre02.g095147	ALG2	Alpha-1,3/alpha-1,6-mannosyltransferase	3.6	3.97	2.53	5.01	2.67	3.33	3.67	0.6979	0.835404	2.53	5.01
Cre02.g095148	Cre02.g095148	none	2.29	2.81	1.8	4.12	1.85	2.99	1.67	0.767662	0.876163	1.67	4.12
Cre02.g095149	FAP143	Flagellar Associated Protein 143	10	11.48	10.06	9.63	10.96	11.27	11.7	0.673281	0.820537	9.63	11.7
Cre02.g095150	Cre02.g095150	none	35.66	39.61	44.84	10.88	78.93	63.8	16.04	588.808	24.2654	10.88	78.93
Cre02.g095151	Cre02.g095151	none	1.1	0.18	1.44	0.61	0.21	0.7	0.13	0.251829	0.501825	0.13	1.44
Cre02.g095200	Cre02.g095200	none	3.88	25.89	13.78	5.35	17.39	9.62	4.66	65.5281	8.09494	3.88	25.89
Cre02.g095250	Cre02.g095250	none	1.4	0.11	0.4	0.52	1.16	0.79	0.46	0.206214	0.454108	0.11	1.4
Cre02.g095294	Cre02.g095294	none	2.16	0.82	1.24	1.57	1.88	2.01	0.92	0.284995	0.533849	0.82	2.16
Cre02.g095300	Cre02.g095300	none	0.73	0.63	0.27	0.12	0.44	1.46	0.37	0.195095	0.441696	0.12	1.46
Cre02.g095350	CGL116	Conserved in the Green Lineage	9.6	18.79	17.08	12.06	15.4	16.64	14	10.0086	3.16364	9.6	18.79
Cre02.g095400	BRIX1	Ribosome biogenesis protein	21.74	15.22	19.74	14.88	19.86	24.35	18.71	11.4071	3.37744	14.88	24.35
Cre02.g095450	FKB16F	Peptidyl-prolyl cis-trans isomerase, FKBP-type	3.48	2.16	1.98	2.84	2.26	3.15	1.76	0.414548	0.643854	1.76	3.48
Cre02.g095500	Cre02.g095500	none	1.64	0.69	1.57	3.5	1.28	2.26	0.68	0.966633	0.983175	0.68	3.5
Cre02.g095550	Cre02.g095550	none	0.75	0.07	0.17	0.42	0.8	0.39	0.32	0.0748571	0.2736	0.07	0.8
Cre02.g095600	Cre02.g095600	none	2.25	1.18	0.64	5.5	1.13	1.32	0.92	2.84328	1.6862	0.64	5.5
Cre02.g095650	Cre02.g095650	none	2.2	2.15	3.29	7.63	3.66	4.05	2.04	3.8391	1.95936	2.04	7.63
Cre02.g095700	Cre02.g095700	none	0.55	0.13	0.01	0.38	0.05	0.07	0.04	0.0427952	0.20687	0.01	0.55
Cre02.g095750	Cre02.g095750	Putative zeaxanthin epoxidase-like protein	0.82	0.53	0.27	0.57	0.19	0.42	0.13	0.0590143	0.242929	0.13	0.82
Cre02.g095800	Cre02.g095800	none	3.56	4.74	3.27	3.59	3.69	2.93	5.94	1.0726	1.03566	2.93	5.94
Cre02.g095850	Cre02.g095850	none	8.1	6.9	6.46	4.05	6.83	7.59	5.64	1.79333	1.33915	4.05	8.1
Cre02.g095900	ROC114	Rhythm Of Chloroplast 114	11.11	14.49	12.58	8.53	12.79	11.21	21.12	15.8389	3.97982	8.53	21.12
Cre02.g095950	Cre02.g095950	none	0.31	0.16	0.27	0.17	0.51	0.18	0.11	0.0183952	0.135629	0.11	0.51
Cre02.g096000	Cre02.g096000	none	1.45	2.65	3.11	1.87	3.76	2.51	0.53	1.16461	1.07917	0.53	3.76
Cre02.g096050	Cre02.g096050	none	1.04	0.46	0.39	1.05	0.36	0.42	0.78	0.0948905	0.308043	0.36	1.05
Cre02.g096100	Cre02.g096100	none	5.24	11.13	8.19	3.32	7.04	6.23	8.96	6.56218	2.56168	3.32	11.13
Cre02.g096150	MSD1	Mn superoxide dismutase	212.25	274.89	187.56	396.88	169.61	202.53	208.26	6100.45	78.1054	169.61	396.88
Cre02.g096200	Cre02.g096200	none	9.68	8.94	8.53	11.66	7.96	7.59	8.53	1.8419	1.35716	7.59	11.66
Cre02.g096250	Cre02.g096250	Flavin-containing monooxygenase	1.78	1.29	0.52	3.6	0.49	0.63	1.42	1.1986	1.09481	0.49	3.6
Cre02.g096300	CCM1	Regulator of CO2-responsive genes	13.51	17.07	20.87	7.63	26.24	23.11	19.41	38.7188	6.22245	7.63	26.24
Cre02.g096350	DAO1	D-amino-acid oxidase, FAD-containing	2.96	1.96	2.06	2.71	2.61	0.92	1.91	0.465848	0.68253	0.92	2.96
Cre02.g096400	NDUFAF7	NADH:ubiquinone oxidoreductase 1 alpha subcomplex assembly factor 7	3.46	3.1	2.88	3.72	2.6	3.49	3.08	0.151367	0.389059	2.6	3.72
Cre02.g096450	Cre02.g096450	none	0.36	0.23	0.6	0.24	0.6	0.56	0.14	0.0381	0.195192	0.14	0.6
Cre02.g096455	Cre02.g096455	none	0.56	0.16	0.61	0.26	0.7	0.53	0.22	0.0463286	0.215241	0.16	0.7
Cre02.g096500	Cre02.g096500	none	6.34	8.19	6.33	11.06	8.9	6.3	7.44	3.11026	1.76359	6.3	11.06
Cre02.g096551	Cre02.g096551	none	1.34	0.85	1.12	0.91	1.16	0.98	1.34	0.0387	0.196723	0.85	1.34
Cre02.g096601	Cre02.g096601	none	3.01	1.89	1.63	1.78	2.28	2.31	1.9	0.218429	0.467363	1.63	3.01
Cre02.g096650	Cre02.g096650	none	0.05	0.02	0.06	0.03	0.06	0.05	0.03	0.000257143	0.0160357	0.02	0.06
Cre02.g096700	Cre02.g096700	none	2.05	1.69	11.64	6.25	10.83	8.33	2.25	18.1194	4.25669	1.69	11.64
Cre02.g096737	Cre02.g096737	none	1.07	0.77	1.74	1.35	0.89	1.15	1.46	0.113662	0.337138	0.77	1.74
Cre02.g096800	Cre02.g096800	none	0.97	1.57	1.08	0.72	1.22	0.95	1.18	0.070981	0.266423	0.72	1.57
Cre02.g096850	Cre02.g096850	none	11.82	10.24	7.85	16.16	8.42	7.81	8.04	9.50928	3.08371	7.81	16.16
Cre02.g096900	TIE1	tRNA-intron endonuclease	2.06	1.75	1.68	1.57	2.06	2.05	1.68	0.0454952	0.213296	1.57	2.06
Cre02.g096950	Cre02.g096950	none	1.96	0.85	0.5	1.12	1.21	0.74	2.86	0.677167	0.822901	0.5	2.86
Cre02.g097000	DHP1	Dihydropyrimidinase	4.7	3.96	5.33	4.12	12.55	8.13	5.38	9.49767	3.08183	3.96	12.55
Cre02.g097050	Cre02.g097050	none	48.97	31.65	24.79	96.57	74.68	54.52	39.91	634.982	25.1988	24.79	96.57
Cre02.g097100	Cre02.g097100	none	6.94	0.59	0.56	35.37	2.77	4.81	0.47	158.642	12.5953	0.47	35.37
Cre02.g097150	AGG5	Aggregation 5	5.92	5.97	8.36	8.86	6.41	6.66	3.3	3.32002	1.82209	3.3	8.86
Cre02.g097200	Cre02.g097200	Scavenger receptor cysteine rich (SRCR) protein	0.14	0.12	0.27	0.41	0.14	0.12	0.29	0.0126571	0.112504	0.12	0.41
Cre02.g097213	Cre02.g097213	none	0.63	1.68	1.27	1.06	0.68	0.75	0.37	0.1988	0.44587	0.37	1.68
Cre02.g097227	Cre02.g097227	Found in Chlamydomonas and Volvox but not strongly conserved elsewhere	2.27	3.4	3.09	2.17	3.31	3.77	3.54	0.387881	0.622801	2.17	3.77
Cre02.g097250	Cre02.g097250	transportin-3 family protein	6.24	5.69	5.83	5.05	5.98	6.36	8.61	1.26411	1.12433	5.05	8.61
Cre02.g097300	Cre02.g097300	none	3.46	1.69	1.7	2.65	2.19	1.62	3.16	0.56579	0.75219	1.62	3.46
Cre02.g097334	Cre02.g097334	none	8.54	2.63	5.84	9.9	5.21	4.14	5.78	6.196	2.48918	2.63	9.9
Cre02.g097400	EIF5A	Eukaryotic initiation factor, eIF-5A	1041.26	1343.58	996.06	1544.17	870.45	1225.51	1607.33	78930	280.945	870.45	1607.33
Cre02.g097450	Cre02.g097450	none	7.41	5.88	6.92	9.63	6.36	7.92	6.38	1.6108	1.26917	5.88	9.63
Cre02.g097500	Cre02.g097500	none	4.91	7.97	6.97	3.61	5.4	5.97	7.25	2.27408	1.50801	3.61	7.97
Cre02.g097550	Cre02.g097550	none	16.27	16.11	16.67	15.69	14.49	18	10.09	6.45155	2.53999	10.09	18
Cre02.g097600	Cre02.g097600	DCre02.g097600 methylase in the FkbM family	1.82	1.26	1.69	2.24	1.65	1.62	1.7	0.0846143	0.290885	1.26	2.24
Cre02.g097650	RPN6	26S proteasome regulatory subunit	20.23	24.07	15.32	26.48	15.64	16.73	25.04	22.3091	4.72325	15.32	26.48
Cre02.g097800	HLA3	Bicarbonate ABC transporter	3.63	2.81	107.47	281.57	71.52	273.68	1.46	15364.8	123.955	1.46	281.57
Cre02.g097850	Cre02.g097850	none	0.92	0.66	0.71	0.71	0.97	0.75	1.06	0.0240952	0.155226	0.66	1.06
Cre02.g097900	AST3	Aspartate aminotransferase	68.46	56.6	58.61	64.46	50.93	63.2	56.37	35.0615	5.92127	50.93	68.46
Cre02.g097950	Cre02.g097950	none	3.31	4.88	5.17	2.72	5.66	6.12	6.17	1.83705	1.35538	2.72	6.17
Cre02.g098000	Cre02.g098000	Mannan endo-1,4-beta-mannosidase	0.4	0.03	0	0.01	0.01	0.01	0.02	0.0214476	0.14645	0	0.4
Cre02.g098050	Cre02.g098050	none	0.51	0.62	0.66	0.44	0.4	0.5	0.48	0.00872857	0.0934268	0.4	0.66
Cre02.g098100	Cre02.g098100	none	1.95	1.9	2.08	1.94	2.92	1.94	2.13	0.130624	0.361419	1.9	2.92
Cre02.g098150	XYK1	Xylulose kinase	8.15	7.01	4.75	3.94	3.54	5.97	5.77	2.72957	1.65214	3.54	8.15
Cre02.g098200	CGL103	Conserved in the Green Lineage	1.74	3	1.88	1.76	2.09	2.16	2.36	0.193814	0.440243	1.74	3
Cre02.g098250	Cre02.g098250	Pyridoxamine 5'-phosphate oxidase-like protein	41.23	60.06	31.89	53.51	32.19	31.11	51.14	142.092	11.9202	31.11	60.06
Cre02.g098300	Cre02.g098300	none	6.18	2.39	1.38	2.64	2.97	1.49	6.66	4.64432	2.15507	1.38	6.66
Cre02.g098350	Cre02.g098350	none	1.55	1.1	0.91	2	1.13	1.8	0.82	0.207933	0.455997	0.82	2
Cre02.g098400	Cre02.g098400	none	19.34	20.36	7.54	20.44	9.18	11.61	20.03	33.621	5.79836	7.54	20.44
Cre02.g098450	EIF2G	eIF2 gamma subunit	42.94	48.3	42.17	37.8	36.99	44.04	48.81	21.13	4.59674	36.99	48.81
Cre02.g098500	Cre02.g098500	none	6.25	9.38	12.95	5.15	6.08	5.5	6.01	8.05991	2.839	5.15	12.95
Cre02.g098550	Cre02.g098550	none	1.03	1.38	3.86	1.92	2.05	2.09	0.97	0.965467	0.982582	0.97	3.86
Cre02.g098600	Cre02.g098600	none	1.28	1.59	1.48	0.97	1.8	1.44	1.35	0.0673619	0.259542	0.97	1.8
Cre02.g098650	Cre02.g098650	none	4.88	7.82	8.24	5.28	6.55	8.11	4.91	2.33225	1.52717	4.88	8.24
Cre02.g098700	Cre02.g098700	none	1.04	0.73	0.68	0.34	0.32	0.37	0.23	0.0864	0.293939	0.23	1.04
Cre02.g098750	Cre02.g098750	none	1.38	1.18	2.58	0.83	2.62	2.43	1.6	0.536557	0.732501	0.83	2.62
Cre02.g098800	Cre02.g098800	none	35.58	41.89	13.58	9.86	6.01	30.63	10.3	209.991	14.4911	6.01	41.89
Cre02.g098850	NTR2	NADPH dependent thioredoxin reductase 2	12.51	36.54	25.41	11.35	15.04	9.1	18.62	93.4025	9.66449	9.1	36.54
Cre02.g098900	Cre02.g098900	none	0.83	0.71	0.95	0.47	1.2	0.87	1	0.0531476	0.230538	0.47	1.2
Cre02.g098950	SYP72	Qc-SNARE protein, SYP7-family	5.03	3.11	4.72	11.86	9.01	7.7	2.4	11.6171	3.40839	2.4	11.86
Cre02.g099000	SYP71	Qc-SNARE protein, SYP7-family	14.6	18.1	21.04	31.77	24.28	15.33	22.71	35.1829	5.93152	14.6	31.77
Cre02.g099050	Cre02.g099050	Scavenger receptor cysteine-rich protein	0.65	0.87	0.95	0.22	1.08	0.71	0.17	0.123462	0.351371	0.17	1.08
Cre02.g099055	Cre02.g099055	none	0.31	0.29	0.16	0.31	0.17	0.12	0.07	0.0096619	0.098295	0.07	0.31
Cre02.g099100	Cre02.g099100	RCC-type HECT ubiquitin ligase	0.71	0.34	0.17	0.8	0.64	0.55	1.41	0.1566	0.395727	0.17	1.41
Cre02.g099150	SNAPA1	Alpha-SNAP, SNARE complex protein	18.5	20.9	21.05	22.07	22.59	22.15	13.61	10.0837	3.17548	13.61	22.59
Cre02.g099200	Cre02.g099200	none	2.93	3.85	3.33	1.95	2.63	3.49	3.76	0.461195	0.679114	1.95	3.85
Cre02.g099251	Cre02.g099251	none	2.17	1.55	1.67	1.29	1.26	2	2.31	0.1751	0.41845	1.26	2.31
Cre02.g099300	Cre02.g099300	Predicted protein with ankyrin repeats	11.52	12.26	14.66	15.18	14.48	15.4	15.87	2.73753	1.65455	11.52	15.87
Cre02.g099400	Cre02.g099400	Exostosin-like glycosyltransferase 31	0.03	0.73	0.09	0.55	0	2.35	0	0.726329	0.852249	0	2.35
Cre02.g099495	Cre02.g099495	none	4.58	3.67	4.24	6.01	6.59	4.78	7.73	2.10111	1.44952	3.67	7.73
Cre02.g099500	CVL1	Fe2+/Mn2+ transporter, VIT1/CCC1 family	19.81	14.65	15.07	21.34	18.46	17.29	17.7	5.7736	2.40283	14.65	21.34
Cre02.g099550	Cre02.g099550	none	11.7	21.19	36.12	8.82	23.7	18.64	18.41	78.8221	8.87818	8.82	36.12
Cre02.g099601	Cre02.g099601	none	0.5	0.41	0.77	0.08	0.26	0.61	0.1	0.0670667	0.258972	0.08	0.77
Cre02.g099650	Cre02.g099650	none	9.13	7.42	6.19	8.03	6.91	8.59	6.55	1.18073	1.08661	6.19	9.13
Cre02.g099700	Cre02.g099700	none	13.49	8.64	8.3	4.58	2.51	6.68	4.53	13.1182	3.6219	2.51	13.49
Cre02.g099750	Cre02.g099750	none	2.42	1.35	9.55	0.43	6.91	6.03	0.56	12.9014	3.59186	0.43	9.55
Cre02.g099800	Cre02.g099800	none	10.78	8.26	8.14	8.65	8.47	9.57	6.31	1.88066	1.37137	6.31	10.78
Cre02.g099850	PDC2	Pyruvate dehydrogenase, E1 component, alpha subunit	65.24	114.01	77.45	64.93	89.3	108.51	81.2	378.825	19.4634	64.93	114.01
Cre02.g099879	Cre02.g099879	none	9.18	7.36	8.95	13.64	10.83	10.5	11.84	4.26048	2.06409	7.36	13.64
Cre02.g099950	Cre02.g099950	none	10.03	4.51	20.69	33.37	19.92	19.49	3.86	111.05	10.538	3.86	33.37
Cre02.g100000	RFA2	Replication protein A, 30 kDa subunit	22.13	15.9	7.52	20.72	12.83	9.76	27.36	51.2113	7.15621	7.52	27.36
Cre02.g100050	Cre02.g100050	Prolyl 4-hydroxylase 11	3.74	3.53	3.56	2.07	4.23	4.04	4.2	0.552229	0.743121	2.07	4.23
Cre02.g100100	Cre02.g100100	none	0.92	1.45	0.87	1.12	1.07	0.85	1.51	0.0730905	0.270353	0.85	1.51
Cre02.g100150	Cre02.g100150	none	2.04	4.43	3.03	5.44	3.16	3.03	3.72	1.22473	1.10668	2.04	5.44
Cre02.g100200	NUOP3	NADH:ubiquinone oxidoreductase 22 kDa subunit	67.02	97.94	79.92	100.38	59.41	76.05	65.65	254.101	15.9406	59.41	100.38
Cre02.g100250	Cre02.g100250	none	9.29	13.17	8.95	7.14	6.89	9.07	6.47	5.20168	2.28072	6.47	13.17
Cre02.g100300	Cre02.g100300	none	27.22	105.8	66.34	34.12	46.15	44.42	69.29	716.911	26.7752	27.22	105.8
Cre02.g100350	Cre02.g100350	none	1.92	1.47	1.49	0.84	0.84	1.05	1.24	0.154962	0.393652	0.84	1.92
Cre02.g100400	Cre02.g100400	none	25.3	34.9	18.96	37.49	25.7	26.08	31.94	41.4089	6.43498	18.96	37.49
Cre02.g100450	Cre02.g100450	Adenylate/guanylate cyclase	4.41	6.1	1.17	0.76	1.96	4.95	3.28	4.09126	2.02269	0.76	6.1
Cre02.g100500	Cre02.g100500	Adenylate/guanylate cyclase	0.83	0.63	0.67	0.34	1.04	0.56	1.26	0.095781	0.309485	0.34	1.26
Cre02.g100600	Cre02.g100600	none	0.35	0.26	2.22	1.7	1.72	4.46	1.87	1.95789	1.39925	0.26	4.46
Cre02.g100633	Cre02.g100633	none	0	0.01	0.04	0.35	0.19	0.14	0.81	0.0828667	0.287866	0	0.81
Cre02.g100700	Cre02.g100700	none	0.02	0.02	0.07	2.46	2.14	0.15	3.96	2.53797	1.5931	0.02	3.96
Cre02.g100750	Cre02.g100750	none	1.75	1.51	1.38	1	0.71	1.53	1.52	0.129924	0.360449	0.71	1.75
Cre02.g100800	Cre02.g100800	none	1.34	1.23	0.98	0.88	0.96	1.1	1.82	0.10369	0.32201	0.88	1.82
Cre02.g100850	Cre02.g100850	none	1.04	1	1.76	0.55	0.63	1.17	0.6	0.183095	0.427896	0.55	1.76
Cre02.g100900	Cre02.g100900	none	1.84	1.19	1.67	2.58	1.56	1.4	2.6	0.308062	0.555033	1.19	2.6
Cre02.g101000	URK1	Uridine kinase	9.12	5.72	4.39	4.31	2.83	4.72	4.47	3.89407	1.97334	2.83	9.12
Cre02.g101050	Cre02.g101050	none	4.54	3.11	2.15	4.28	2.37	2.56	4.4	1.07756	1.03806	2.15	4.54
Cre02.g101100	Cre02.g101100	none	4.24	4.03	4.74	5.05	4.26	5.8	4.13	0.40879	0.639367	4.03	5.8
Cre02.g101150	Cre02.g101150	none	3.08	4.11	2.99	3.7	2.68	5.35	1.31	1.58426	1.25867	1.31	5.35
Cre02.g101200	Cre02.g101200	none	3.3	2.88	3.94	3.01	4.27	4.05	3.78	0.292629	0.540952	2.88	4.27
Cre02.g101250	Cre02.g101250	none	1.11	1.61	1.41	1.43	1.9	1.16	3.48	0.667914	0.81726	1.11	3.48
Cre02.g101300	Cre02.g101300	none	2.81	1.53	1.57	4.29	2.14	1.78	3.8	1.23647	1.11197	1.53	4.29
Cre02.g101350	RPL10A	Cytosolic 80S ribosomal protein L10a	1758.96	2377.33	1999.74	4249.38	1645.33	1883.38	3729.68	1.08244e+06	1040.4	1645.33	4249.38
Cre02.g101400	CHC1	Clathrin Heavy Chain	35.86	40.43	41.79	38.41	47.82	40.19	36.29	16.32	4.0398	35.86	47.82
Cre02.g101500	MRS1	Mg2+ transporter protein	6.34	5.54	7.52	7.91	9.9	7.05	6.15	2.08611	1.44434	5.54	9.9
Cre02.g101550	Cre02.g101550	BTB/POZ domain protein	2.8	1.98	2.23	1.02	0.54	1.97	1.14	0.626148	0.791295	0.54	2.8
Cre02.g101600	Cre02.g101600	none	0.28	0.18	0.48	0.68	0.76	0.32	0.66	0.0510667	0.225979	0.18	0.76
Cre02.g101635	Cre02.g101635	none	2.08	0.95	1.69	0.97	1.03	1.79	1.07	0.220814	0.469909	0.95	2.08
Cre02.g101650	Cre02.g101650	none	5.94	3.54	2.43	8.54	3.5	3.23	7.26	5.4329	2.33086	2.43	8.54
Cre02.g101700	Cre02.g101700	none	12.75	4.78	3.3	6.59	6.22	3.26	10.05	12.5245	3.539	3.26	12.75
Cre02.g101750	Cre02.g101750	none	1.57	0.63	0.44	1.26	0.91	0.55	2.13	0.3827	0.618628	0.44	2.13
Cre02.g101800	ARFB1	Peptide chain release factor/ribosome rescue factor	9.24	6.38	7.42	10.14	6.24	10.48	5.9	3.78838	1.94638	5.9	10.48
Cre02.g101850	Cre02.g101850	N-acetyltransferase	22.37	12.75	16.67	25.43	17.15	20.07	19.51	16.982	4.12092	12.75	25.43
Cre02.g101900	Cre02.g101900	3'-5' exonuclease	2.03	1.66	2.61	1.06	2.46	2.61	1.75	0.335629	0.579335	1.06	2.61
Cre02.g101950	TMU2	tRNA (uracil-5)-methyltransferase	11.89	11.43	9.06	4.57	8.11	11.09	12.82	8.09109	2.84448	4.57	12.82
Cre02.g102000	Cre02.g102000	ARF-like GTPase	13.07	11.2	14.63	15.62	14.36	14.76	11.78	2.73515	1.65383	11.2	15.62
Cre02.g102050	FAP328	Flagellar Associated Protein 328	3.01	0.36	0.05	0.02	0.01	0.09	0.01	1.23342	1.1106	0.01	3.01
Cre02.g102100	Cre02.g102100	S-adenosyl-L-methionine-dependent methyltransferase	3.9	3.76	3.55	5.23	4.66	3.14	6.14	1.12143	1.05898	3.14	6.14
Cre02.g102150	Cre02.g102150	none	39.04	24.61	34.69	99.26	44.36	27.23	64.19	689.649	26.2612	24.61	99.26
Cre02.g102250	RPS3	Cytosolic 80S ribosomal protein S3	648.95	799.28	690.17	1433.68	529.12	568.09	1134.54	111595	334.058	529.12	1433.68
Cre02.g102300	Cre02.g102300	none	0.1	0.05	0.06	0	0.05	0.12	0	0.0020619	0.0454082	0	0.12
Cre02.g102350	ATG3	Autophagy-related protein	7.31	19.97	13.73	10.38	10.64	11.41	14.47	16.2081	4.02593	7.31	19.97
Cre02.g102400	RPC1	DNA-directed RNA polymerase subunit	24.84	11.04	16.57	28.19	14.88	15.38	22.15	37.9715	6.1621	11.04	28.19
Cre02.g102450	Cre02.g102450	none	9.26	5.82	5.84	13.83	6.01	7.53	8.36	8.20746	2.86487	5.82	13.83
Cre02.g102500	RAD51C	DNA recombination protein	3.5	2.19	2.1	4.65	2.31	1.56	3.98	1.31278	1.14577	1.56	4.65
Cre02.g102551	Cre02.g102551	Chlamydomonas-specific family protein	0.04	0	0	0	0.04	0.01	0.01	0.000328571	0.0181265	0	0.04
Cre02.g102600	Cre02.g102600	none	1.94	1.01	2	2.59	2.85	2.36	1.55	0.39559	0.62896	1.01	2.85
Cre02.g102650	Cre02.g102650	none	5.16	6.46	4.86	0.11	2.02	4.65	1.89	5.15059	2.26949	0.11	6.46
Cre02.g102700	Cre02.g102700	none	3.91	2.99	2.45	1.96	0.39	4.2	1.9	1.70192	1.30458	0.39	4.2
Cre02.g102750	Cre02.g102750	none	3.66	4.07	2.42	2.91	2.72	3.12	3.21	0.314314	0.560637	2.42	4.07
Cre02.g102776	Cre02.g102776	none	3.58	0.11	1.7	0.2	1.44	5.99	0.2	4.79755	2.19033	0.11	5.99
Cre02.g102800	RPB8	DNA-directed RNA polymerase II, 16.5 kDa polypeptide	36.15	18.04	26.7	34.59	25.71	38.98	22.26	60.598	7.78447	18.04	38.98
Cre02.g102850	Cre02.g102850	none	2.52	2.5	2.79	2.35	2.64	2.67	3.52	0.146457	0.382697	2.35	3.52
Cre02.g102900	Cre02.g102900	none	0.37	0.67	0.69	0.12	0.73	0.61	0.18	0.0652143	0.255371	0.12	0.73
Cre02.g102950	Cre02.g102950	none	7.42	4.21	5.36	5.32	3.83	5.51	4.31	1.44766	1.20319	3.83	7.42
Cre02.g103000	Cre02.g103000	DCre02.g103000 methylase in the FkbM family	9.38	6.78	8.24	10.26	11.38	8.78	9.7	2.18512	1.47822	6.78	11.38
Cre02.g103050	Cre02.g103050	none	4.91	2.95	5.15	4.45	5.29	6.27	4.02	1.10737	1.05231	2.95	6.27
Cre02.g103100	Cre02.g103100	Short-chain dehydrogenase/reductase	12.19	11.08	11.82	14.56	7.26	9.2	10.74	5.34341	2.31158	7.26	14.56
Cre02.g103150	Cre02.g103150	none	5.02	6.28	8.86	9.94	7.12	6.69	12.16	6.0229	2.45416	5.02	12.16
Cre02.g103200	Cre02.g103200	none	2.07	1.87	2.48	0.89	1.99	1.44	2.14	0.273067	0.522558	0.89	2.48
Cre02.g103250	Cre02.g103250	ABC transporter, multidrug resistance associated protein	3.01	3.66	5.4	2.04	4.01	5.1	4.02	1.33755	1.15652	2.04	5.4
Cre02.g103300	Cre02.g103300	Predicted protein of CSE family	0.86	0.34	0.7	0.23	0.25	0.42	0.1	0.0742619	0.27251	0.1	0.86
Cre02.g103350	Cre02.g103350	none	1.13	1.05	1.24	2.85	1.51	0.83	1.05	0.463367	0.68071	0.83	2.85
Cre02.g103400	OPR118	OctotricoPeptide Repeat protein 118	2.22	2.29	2.16	0.85	2.23	1.87	2.86	0.376181	0.613336	0.85	2.86
Cre02.g103450	Cre02.g103450	none	2.1	2.64	2.89	1.73	3.75	3.72	2.86	0.56999	0.754977	1.73	3.75
Cre02.g103500	Cre02.g103500	none	13.04	7.91	10.54	14.2	9.95	10.16	11.21	4.33558	2.08221	7.91	14.2
Cre02.g103550	EIF1A	Eukaryotic translation initiation factor 1A, eIF-1A	182.55	247.95	250.63	423.52	216.89	219.05	369.18	7879.12	88.7644	182.55	423.52
Cre02.g103600	Cre02.g103600	none	2.71	2.42	2.26	1.98	3	2	3	0.187681	0.433222	1.98	3
Cre02.g103650	Cre02.g103650	none	1.23	1.33	1.3	0.74	1.28	0.78	1.91	0.153695	0.39204	0.74	1.91
Cre02.g103700	Cre02.g103700	none	4.76	4.65	4.59	4.7	4.53	4.02	5.91	0.327324	0.572122	4.02	5.91
Cre02.g103750	Cre02.g103750	none	0.59	0.73	6.05	1.92	4.39	3.24	0.2	4.8515	2.20261	0.2	6.05
Cre02.g103770	Cre02.g103770	none	1.64	1.18	2.7	2.04	2.09	1.95	1.54	0.235024	0.484793	1.18	2.7
Cre02.g103784	Cre02.g103784	none	3.21	0.83	3.67	4.86	3.86	3.02	1.62	1.8842	1.37266	0.83	4.86
Cre02.g103800	Cre02.g103800	none	1.4	2.43	1.42	0.93	1.37	1.71	1.72	0.213781	0.462365	0.93	2.43
Cre02.g103850	HIS3	Imidazoleglycerol-phosphate dehydratase	35.87	52.4	30.37	39.08	26.39	31.3	34.69	70.9671	8.4242	26.39	52.4
Cre02.g103900	Cre02.g103900	Mitogen-Activated Protein Kinase Kinase Kinase	1.34	1.1	1.52	1.91	1.61	1.21	1.24	0.078581	0.280323	1.1	1.91
Cre02.g103950	MIA1	MIA1 subunit of the modifier of inner arms (MIA) complex	6.1	5.52	6.12	5.21	7.84	6.59	6.17	0.716381	0.846393	5.21	7.84
Cre02.g104000	Cre02.g104000	none	6.4	3.21	2.87	8.67	2.76	3.26	5.97	5.27696	2.29716	2.76	8.67
Cre02.g104050	Cre02.g104050	none	0.29	0.02	0.02	0.05	0.01	0.01	0.04	0.0102571	0.101278	0.01	0.29
Cre02.g104100	Cre02.g104100	none	3.4	1.8	1.49	3.06	2.12	1.57	5.29	1.8685	1.36693	1.49	5.29
Cre02.g104150	Cre02.g104150	none	1.74	0.37	0.58	0.99	1.07	0.68	1.43	0.235067	0.484837	0.37	1.74
Cre02.g104201	Cre02.g104201	none	1.62	1.95	1.79	1.39	2.02	1.95	1.68	0.0504476	0.224605	1.39	2.02
Cre02.g104250	Cre02.g104250	none	0.94	0.52	0.62	0.34	0.35	0.59	0.61	0.0408571	0.202131	0.34	0.94
Cre02.g104300	Cre02.g104300	none	2.61	3.65	3.18	1.57	3.75	3.2	3.97	0.678624	0.823786	1.57	3.97
Cre02.g104350	PDI5	Protein disulfide isomerase 5	48.02	44.94	24.6	64.07	34.3	30.9	33.01	178.234	13.3504	24.6	64.07
Cre02.g104400	Cre02.g104400	none	1.2	5.64	4.12	0.49	0.74	0.5	3.08	4.20342	2.05023	0.49	5.64
Cre02.g104450	Cre02.g104450	none	0.8	1.86	4.88	0.25	1.54	0.59	1.14	2.42017	1.55569	0.25	4.88
Cre02.g104500	CDJ4	Chloroplast DnaJ-like protein 4	5.45	4.61	5.89	9.41	5.23	3.28	4.81	3.61793	1.90209	3.28	9.41
Cre02.g104550	Cre02.g104550	Paf1 complex subunit CDC73	7.01	5.14	5.34	8.09	5.64	4.92	7.03	1.45412	1.20587	4.92	8.09
Cre02.g104600	Cre02.g104600	none	2.08	0.32	1.43	2.05	0.87	1.03	2.46	0.594324	0.770924	0.32	2.46
[truncated: 15,612 more rows]

## Sheet: replicate_FPKMs
GID	name	defline	CC-124_rep1	CC-124_rep2	CC-124_rep3	CC-124_rep4	CC-125_rep1	CC-125_rep2	CC-125_rep3	CC-125_rep4	CC-1009_rep1	CC-1009_rep2	CC-1009_rep3	CC-1009_rep4	CC-1690_rep1	CC-1690_rep2	CC-1690_rep3	CC-1690_rep4	CC-1691_rep1	CC-1691_rep2	CC-1691_rep3	CC-1691_rep4	CC-4532_rep1	CC-4532_rep2	CC-4532_rep3	CC-4532_rep4	CC-4533_rep1	CC-4533_rep2	CC-4533_rep3	CC-4533_rep4
Cre01.g000050	RWP14	RWP-RK transcription factor	1.8	2.48	2.1	1.89	1.44	1.36	1.34	1.07	2.5	2.57	2.2	2.15	2.13	1.71	2.04	1.75	2.39	2.64	2.65	2.82	1.93	2.08	2.22	1.84	2.43	1.97	1.69	2.12
Cre01.g000100	Cre01.g000100	none	1.18	1.15	1.38	1.39	1.21	0.89	1.08	0.87	1.42	1.18	1.18	1.32	1.26	0.86	1.58	1.36	1.45	1.36	1.59	1.47	1.29	1.36	1.37	1.18	1.98	1.89	1.67	1.97
Cre01.g000150	ZRT2	Zinc-nutrition responsive permease transporter	3.38	4.49	3.12	3.46	3.82	3.65	2.96	3.52	11.5	11.15	12.48	11.14	6.81	7.55	6.26	5.75	10.69	8.73	10.37	10.31	12.59	11.94	14.07	14.29	4.78	3.96	1.49	4.26
Cre01.g000200	Cre01.g000200	Esterase, SGNH hydrolase-type	1.91	2.85	2.32	2.53	5.95	4.41	4.78	4.7	3.82	4.2	4.83	4.31	3.75	3.8	3.3	3.79	3.96	3.56	4.48	3.92	4.43	4.1	4.76	4.14	2.71	2.24	3.8	2.63
Cre01.g000250	Cre01.g000250	Predicted SCre01.g000250RE-associated Golgi protein	13.09	11.92	11.73	12.83	11.51	12.89	11.99	11.64	12.39	12.93	13.5	13.25	13.53	18.42	10.59	12.55	11.23	10.63	12.12	12.2	11.29	11.05	11.46	13.26	13.1	14.08	12.93	13.06
Cre01.g000300	CGI58	Esterase/lipase/thioesterase	4.97	4.17	4.66	4.6	8.51	8.38	8.82	8.24	11.3	12.37	13.52	13.65	7.28	7.53	7.59	6.59	9.95	11.03	9.43	9.31	9.96	9.88	9.82	10.35	5.76	6.95	10.82	6.43
Cre01.g000350	Cre01.g000350	possible oxidoreductase	38.38	32.35	28.6	39.29	66.17	70.94	60.74	67.96	41.78	44.5	44.31	43.66	51.62	66.83	39.19	42.61	33.83	31.75	37.42	38.07	53.21	50.01	57.89	51.44	38.22	40.48	41.21	35.81
Cre01.g000400	Cre01.g000400	Arabinose chain extension enzyme like protein 3	8.37	6.08	6.3	6.91	2.94	3.72	3.3	3.99	4.1	3.96	3.97	4.09	6.87	6.53	8.58	7.16	5.24	4.52	5.01	4.68	4.92	3.95	3.28	3.51	6.16	6.87	5.64	7.19
Cre01.g000450	Cre01.g000450	Arabinose chain extension enzyme like protein 2	5.32	6.21	5.52	6.29	3.41	4.52	4.13	4.2	6.03	4.87	4.79	4.03	5.75	4.88	6.02	5.74	5.72	5.18	5.43	4.93	5.64	5.29	4.74	5.85	6.03	5.05	3.56	6.08
Cre01.g000500	Cre01.g000500	Arabinose chain extension enzyme like protein 5	2.22	4.18	3.03	2.62	4.25	4.13	4.14	3.84	4.07	3.93	4.16	3.42	0.87	0.72	1.07	1.06	4.13	2.86	3.92	3.96	5.75	5.63	6.13	6.44	1.64	1.55	2.68	1.37
Cre01.g000550	Cre01.g000550	Putative nucleotide-diphospho-sugar transferase	0.41	0.36	0.28	0.53	0.14	0.15	0.15	0.15	0.04	0	0.06	0.07	0.11	0.1	0.13	0.14	0.01	0.01	0.04	0.02	0.05	0.19	0.06	0.06	0.06	0.07	0.05	0.05
Cre01.g000600	Cre01.g000600	Predicted WD-4 repeat family protein / notchless protein, putative	7.6	8.99	7.9	7.12	8.77	6.94	6.78	7.15	8.23	9.26	9.64	8.02	6.08	7.99	4.49	5.15	7.63	6.77	8.22	7.08	7.87	7.41	7.25	7.76	11.55	7.37	6.72	7.12
Cre01.g000650	AMX2	Copper amine oxidase	0.76	0.83	0.67	0.81	0.96	1.18	1	1.18	1.9	1.41	1.57	1.44	1.78	0.79	0.74	0.98	1.15	2.52	1.23	1.32	1.16	1.25	0.8	0.78	1.85	2.26	16.05	3
Cre01.g000700	Cre01.g000700	zinc finger protein	0.85	1.19	1.25	0.67	1	0.68	0.98	0.94	0.76	0.83	0.94	0.91	0.58	0.53	0.71	0.53	0.83	0.89	0.88	0.99	0.99	1.23	1.11	0.83	0.77	0.75	0.8	0.75
Cre01.g000750	Cre01.g000750	zinc finger protein	1.36	1.78	2.04	1.95	3.84	3.26	3.47	3.25	2.24	2.56	2.61	2.39	2.11	2.02	2.02	2	2.6	2.58	3.01	2.93	2.93	3.71	3.39	3	1.6	1.48	3.08	1.74
Cre01.g000800	CGL136	Conserved in the Green Lineage	6.28	4.98	4.48	5.97	4.08	5.12	4.87	4.91	4.36	3.97	4.14	4.34	5.86	11.38	6.83	7.18	4.14	3.65	3.8	4.33	4.77	4.37	4.79	4.05	5.85	5.28	3.83	5.86
Cre01.g000850	CPLD38	cytochrome b6f biogenesis protein	49.58	39.44	35.28	44.85	41.34	44.12	48.11	43.34	39.6	40.88	43.36	40.87	43.63	68.33	36.99	38.97	36.4	32	39.82	40.35	46.3	46.87	47.45	49.35	36.71	36.33	34.85	38.09
Cre01.g000900	CPLD20	Conserved in the Plant Lineage and Diatoms	16.52	22.41	20.53	17.37	55.08	49.31	48.55	47.87	21.45	25.35	22.44	23.52	18.89	19.59	19.49	18.45	26.11	25.11	21.14	25.04	26.3	25.91	27.3	25.92	21.71	25.89	43.44	23.14
Cre01.g000950	Cre01.g000950	Major facilitator superfamily transporter	0.94	0.94	0.56	0.43	0.15	0.47	0.32	0.33	0.11	0.08	0.21	0.19	0.49	0.21	0.33	0.29	0.53	0.44	0.36	0.43	0.44	0.31	0.39	0.31	0.37	0.45	0.17	0.58
Cre01.g001000	Cre01.g001000	none	3.05	1.37	2.44	2.31	0.8	1.48	0.84	1.23	0.43	0.53	0.39	0.54	1.22	0.61	1.43	1.34	0.92	0.8	0.48	0.87	0.85	0.8	0.7	0.47	3.02	3	1.2	3.16
Cre01.g001100	Cre01.g001100	none	36.05	31.75	34.19	35.77	31.47	36.52	31.72	34.86	27.23	24.42	22.58	23.33	38.62	37.66	40.44	40.25	28.01	27.21	25.01	27.36	24.51	23.65	23.85	26.76	45.55	55.47	33.67	52.01
Cre01.g001150	Cre01.g001150	none	1.87	2.42	2.39	1.84	2.32	2.07	2.45	2.44	2.13	2.05	2.08	2.28	1.34	1.11	1.19	1.21	2.51	2.31	2.49	2.66	2.17	2.48	2.14	2.19	2.03	2.37	2.96	2.21
Cre01.g001200	Cre01.g001200	Mitogen-Activated Protein Kinase Kinase Kinase	2.39	4.09	3.62	2.98	8.53	5.69	7.01	6.9	4.01	4.53	4.3	4.72	0.93	0.81	1.09	0.99	3.61	2.65	3.43	3.61	2.42	2.28	2.7	2.68	6.91	6.27	10.73	5.65
Cre01.g001250	Cre01.g001250	none	0.75	1.02	0.87	0.91	1.4	0.73	0.95	0.98	0.35	0.33	0.37	0.51	0.12	0.16	0.08	0.15	0.45	0.28	0.3	0.34	0.55	0.57	0.48	0.65	0.75	0.7	0.78	0.72
Cre01.g001300	Cre01.g001300	ankryin repeat containing protein	0.49	0.49	0.54	0.54	0.53	0.55	0.57	0.61	0.73	0.59	0.69	0.66	0.15	0.16	0.22	0.25	0.3	0.31	0.23	0.25	0.15	0.12	0.18	0.18	0.97	1	1.57	1.06
Cre01.g001350	Cre01.g001350	ABC transporter	2.23	1.57	1.92	1.64	0.94	1.36	1.39	1.19	1.18	1.2	1.07	0.89	1.32	1.65	1.71	1.28	1.94	1.45	1.98	1.58	1.57	1.76	1.47	1.32	1.85	2.11	0.93	2.15
Cre01.g001400	Cre01.g001400	Zinc-metallopeptidase-like protein	1.51	1.06	1.4	1.33	1.43	1.82	1.74	2.27	0.56	0.65	0.51	0.47	0.7	0.61	0.52	0.75	1.87	2.46	1.06	1.24	1.07	0.85	0.83	0.73	0.74	1.18	0.66	0.93
Cre01.g001450	Cre01.g001450	Predicted protein	2.87	1.84	1.82	2.22	0.49	0.61	0.57	0.71	0.87	0.84	0.96	0.77	1	1.24	0.91	1.01	1.72	2.23	1.06	1.01	1.14	1.37	1.23	1.04	1.4	1.92	3.05	1.71
Cre01.g001501	RAA11	psaA mRNA trans-splicing factor of subcomplex I	0.8	1.05	0.69	0.57	1.13	1.16	1.16	0.93	1.08	1.43	0.86	1.11	0.44	0.39	0.35	0.42	1.03	1.1	1.42	0.75	1.09	1.27	1.03	0.95	1.25	0.84	1.31	1.06
Cre01.g001550	CIF3	Chloroplast translation initiation factor 3	9.72	13.62	12.01	10.52	18.95	18.22	21.87	18.74	22.85	23.06	24.48	22.82	9.83	9.52	8.32	7.63	24.88	18.46	23.75	25	25.43	23.01	25.3	26.74	11.46	8.81	10.36	9.47
Cre01.g001600	Cre01.g001600	Predicted protein containing BTB/POZ fold domain (involved in protein binding)	3.82	3.61	3.63	3.36	4.19	5.56	5.73	4.71	2.49	2.03	3.07	2.77	2.8	2.89	3.4	2.37	2.88	2.63	3.08	3.16	1.82	1.93	2.03	1.48	3.23	4.15	7.58	4.44
Cre01.g001650	Cre01.g001650	Predicted ankryin-repeat containing protein	0.38	0.47	0.38	0.45	0.48	0.43	0.9	0.67	0.21	0.39	0.52	0.6	0.04	0.18	0.08	0.32	0.53	0.22	0.48	0.34	0.31	0.43	0.48	0.92	0.76	0.4	0.79	0.63
Cre01.g001657	PF22	Dynein Assembly factor PF22	1.72	1.62	1.59	1.43	1.44	1.21	0.9	0.86	0.71	0.96	0.9	1.21	0.77	0.9	1.11	0.96	0.91	0.77	1.17	1.05	0.86	0.84	0.98	0.75	1.37	1.77	1.4	1.42
Cre01.g001664	Cre01.g001664	none	4.89	7.39	6.05	6.77	4.91	5.61	4.7	4.76	3.37	4.08	6.07	4.65	3.01	4.46	3.28	3.32	5.15	4.67	6.2	6.56	5.6	5.09	6.6	5.87	5.85	5.81	1.31	5.1
Cre01.g001678	Cre01.g001678	none	2.45	3.49	3.36	2.99	3.5	3.19	4.09	3.65	4.8	4.03	4.67	4.44	2.73	1.73	2.78	2.5	5.98	6.09	5.61	5.95	4.09	4.92	4.2	4.13	3.35	3.24	4.58	2.97
Cre01.g001700	Cre01.g001700	none	2.07	2.8	3.54	2.51	7.85	4.65	6.23	4.35	3.06	4.01	3.54	3.75	1.56	1.43	2.27	1.84	3.52	2.67	3.82	4.18	2.64	2.52	3.61	3.14	2.8	3.01	5.46	2.47
Cre01.g001750	TIG1	chloroplast trigger factor	18.06	17.46	16.44	16.69	21.98	23.3	21.91	20.94	23.32	24.08	25.68	23.48	16.45	22.52	15	15.08	21.74	19.27	22.31	21.07	24.74	27.2	26.28	28.22	23.98	19.62	14.76	20.26
Cre01.g001800	FAP403	Flagellar Associated Protein 403	3.85	5.09	4.48	3.98	4.01	3.49	3.62	3.45	6.12	6.46	6.33	6.32	4.4	4.16	5.04	4.7	6.55	6.55	5.92	6.16	6.09	6.94	6.57	7.2	3.7	3.28	5.4	3.42
Cre01.g001950	Cre01.g001950	Predicted protein with 3-phosphoshikimate1-carboxyvinyltransferase core domain	1.94	2.65	2.77	2.33	2.8	3.4	2.96	2.95	3.97	4.11	4.01	3.91	3.43	3.58	3.04	2.74	3.77	4.36	3.85	4.74	3.76	4.09	4.35	4.16	2.53	2.38	2.43	2.38
Cre01.g001983	Cre01.g001983	C2-domain containing protein	43.3	39	41.65	44.8	107.12	95.83	89.29	95.36	41.32	43.15	45.14	46.9	61	69.65	56.01	56.99	64.02	63.89	56.28	58.3	85.62	83.89	82.66	82.53	33.44	36.73	33.43	37.48
Cre01.g002050	Cre01.g002050	Acid phosphatase	4.47	5.42	5.98	5.07	13.37	14.02	12.94	12.68	5.5	4.97	6.38	6.62	3.89	4.23	3.7	2.66	7.54	6.93	6.47	6.5	6.53	5.97	6.13	5.82	4.46	5.31	2.12	5.13
Cre01.g002100	Cre01.g002100	none	1.5	1.93	1.89	1.81	0.97	1.48	1.42	1.49	3.15	2.85	3.13	2.79	2.79	2.85	2.65	2.58	2.07	2.4	2.54	2.22	2.49	2.52	2.74	2.47	2.07	1.63	0.67	1.57
Cre01.g002150	Cre01.g002150	none	3.96	1.68	2.04	2.63	0.93	1.4	0.92	1.28	0.5	0.67	0.57	0.58	1.2	0.72	1.76	2.15	1.24	1.44	1.14	1.35	0.85	0.66	0.56	0.47	2.69	2.98	1.37	2.6
Cre01.g002200	RPB6	Subunit of DNA-directed RNA polymerase	23.82	24.45	18.7	24.72	17.36	15.43	20.64	16.72	15.53	17.77	18.81	17.63	24	28.25	20.27	18.26	17.01	15.85	19.22	18.09	26.3	26.66	25.68	27.47	20.67	20.02	13.78	19.11
Cre01.g002201	Cre01.g002201	none	1.2	2.17	1.07	0.79	1.09	1.03	1.19	0.96	1.35	1.06	1.16	1.2	0.7	0.82	0.53	0.68	1.05	1.15	1.27	1.2	1.13	1	1.36	1.21	1.59	1.26	1.15	1.26
Cre01.g002227	Cre01.g002227	none	3.43	2.73	2.4	3.45	3.26	3.08	2.85	3.33	3.4	2.87	2.63	2.64	3.51	4.31	3.06	3.74	2.86	2.73	2.7	3.46	2.72	3.46	3.68	3.09	4.73	4.2	4.32	4.69
Cre01.g002250	Cre01.g002250	Histone acetyltransferase	4.1	5.21	6.49	5.42	6.94	5.05	6.8	5.87	9.78	11.35	11.11	9.42	8.78	8.37	5.94	5.69	12.21	10.66	11.06	13.8	15.36	14.05	17.3	17.02	4.73	4.23	6.49	3.65
Cre01.g002300	CYN19B	Cyclophilin 19-2	843.14	476.04	496.27	744.73	655.12	885.61	703.49	786.18	437.7	465.94	421.27	429.68	1007.65	1572.54	1140.47	1366.26	392.04	415.2	378.42	385.83	431.21	458.23	428.1	427.45	976.59	1148.9	981.79	1098.52
Cre01.g002350	NAE1	RUB1/NEDD8 E1 activating enzyme	9.16	8.56	8.39	8.51	9.99	9.82	8.55	9.56	8.76	7.84	7.73	6.54	8.82	9.96	9.68	8.44	6.46	7.04	7.82	7.2	5.82	6.66	7.65	6.78	10.25	9.73	8.12	10.5
Cre01.g002400	Cre01.g002400	Putative triacylglycerol lipase	9.87	12.45	11.43	10.83	23.93	22.15	19.41	20.13	9.28	9.35	9.8	8.64	8.65	10.91	8.68	8.45	9.42	7.73	9.36	9.5	9.43	9.24	9.57	9.56	10.71	9.59	6.18	9.5
Cre01.g002500	COP21	Chlamyopsin 2/1	362.68	303.3	285.9	344.69	374.07	365.66	359.1	358.78	299.1	352.07	320.89	323.92	315.66	453.32	238.01	262.79	285.87	229.12	268.7	295.42	262.93	271.38	297.55	324.76	429.09	435.92	627.36	442.98
Cre01.g002550	FAP335	Kinase-like Flagellar Associated Protein 335	2.2	2.86	2.92	2.65	4.72	3.18	3	3.39	2.65	2.56	3.15	2.45	2.65	2.69	2.5	2.99	3.92	3.72	3.38	3.4	4.05	3.92	4.54	4.24	2.65	2.71	5.12	2.98
Cre01.g002600	Cre01.g002600	none	0	0.11	0	0.05	0.2	0.23	0.19	0.03	0.05	0.2	0	0.05	0.1	0.07	0.25	0.06	0.08	0.11	0.2	0	0.23	0.18	0.05	0.1	0.14	0.1	0.3	0.08
Cre01.g002650	Cre01.g002650	none	0	0.04	0	0	0	0	0	0	0	0	0	0	0	0	0	0	0	0	0	0	0	0	0	0	0	0	0	0
Cre01.g002700	Cre01.g002700	none	1.03	1.14	1.26	1.28	1.75	1.76	2.78	2.03	1.45	1.2	1.16	1.29	1.01	0.64	1.15	1.17	1.52	1.47	1.51	1.23	1.13	0.8	1.03	0.68	2.04	1.77	2.75	1.96
Cre01.g002750	Cre01.g002750	none	0.13	0.19	0.36	0.34	0.77	0.53	0.66	0.48	0.63	0.55	0.67	0.58	0.55	1.2	1.04	1.01	0.38	0.59	0.36	0.26	0.29	0.35	0.59	0.43	0.44	0.64	1.18	0.63
Cre01.g002787	Cre01.g002787	Scavenger receptor cysteine-rich protein	0.8	0.86	0.79	0.83	0.5	0.7	0.85	0.78	1.44	1.49	1.5	1.5	0.6	0.42	0.56	0.46	0.76	0.76	0.79	0.96	4.19	4.26	4.7	4.87	0.99	0.88	1.15	0.8
Cre01.g002900	Cre01.g002900	none	13.96	8.39	14.5	11.29	8.78	10.82	9.71	8.92	8.94	7.76	8.94	5.14	34.42	49.31	21.29	28.29	8.06	10.57	5.29	5.21	9.95	6.01	8.27	9.42	2.53	4.42	21.97	3.62
Cre01.g002950	Cre01.g002950	none	5.91	5.6	5.48	5.13	8.31	6.74	7.94	7.15	6.18	5.64	5	4.96	3.61	4.44	4.41	4.39	5.06	4.98	5.32	5.59	6.07	6.44	6.53	5.78	6.7	4.96	4.34	5.42
Cre01.g003000	Cre01.g003000	none	1.9	2.22	1.91	2.09	0.3	0.49	0.48	0.58	0.24	0.31	0.31	0.22	0.62	0.7	0.71	0.81	0.81	0.85	0.76	0.64	1.01	1.07	0.86	1.12	0.81	0.85	0.88	0.87
Cre01.g003050	SEC8	Component of the Exocyst Complex	1.44	1.29	1.29	1.63	1.66	1.79	2.11	1.71	1.91	1.35	1.36	1.22	1.02	0.49	0.69	0.91	1.8	1.61	1.84	1.58	1.06	1.19	1.32	1.14	1.86	1.9	1.47	1.83
Cre01.g003100	Cre01.g003100	none	0.23	0.27	0.36	0.25	0.02	0.02	0.05	0.1	0	0.06	0	0	0.03	0	0	0.07	0.04	0.04	0.05	0	0.05	0.03	0	0.03	0.06	0.1	0.01	0.14
Cre01.g003150	Cre01.g003150	protein of unknown function	3.31	3.74	3.95	3.58	2.58	3.57	3.3	3.23	4.52	4.14	4.44	4.66	3.73	4.09	4.04	3.88	4.04	3.75	3.77	4.44	4.37	4.7	5.1	4.71	3.17	2.35	0.94	2.69
Cre01.g003200	Cre01.g003200	none	4.31	4.13	5.07	5.85	9.58	9.31	8.91	8.17	4.27	5.75	4.62	5.71	4.27	4.31	5.01	4.93	4.05	4.34	4.54	4.27	8.65	8.11	9.7	9.61	6.25	6.78	6.69	6.26
Cre01.g003250	Cre01.g003250	Probable transposon-derived protein of Chlamydomonas-Specific family B	0	0	0	0	0	0	0.04	0	0	0.07	0	0	0	0	0	0	0	0	0	0	0	0	0	0	0	0	0	0
Cre01.g003300	Cre01.g003300	none	0.14	0.13	0.1	0.17	0	0	0.02	0	0	0	0	0	0	0	0	0	0	0	0.04	0.04	0	0	0	0	0	0	0	0
Cre01.g003376	Cre01.g003376	none	4.94	6.65	5.8	5.2	6.39	4.08	4.37	3.98	6.38	7.3	7.41	7.01	5.09	5.35	4.75	3.95	7.2	5.61	7.21	6.78	9.23	8.62	9.53	10.19	8.18	3.4	0.73	3.26
Cre01.g003450	Cre01.g003450	none	4	4.62	4.94	4.18	5.36	4.95	4.67	4.54	5.36	4.16	4.33	4.18	3.17	3.03	3.74	3.56	4.27	4.39	5.65	4.76	4.45	3.88	4.06	4.41	5.93	4.55	3.67	4.37
Cre01.g003463	Cre01.g003463	none	7.57	5.22	6.39	7.13	3.09	4.35	3.34	4.02	2.95	2.51	2.92	2.4	4.97	2.93	6.38	6.57	3.55	3.89	3.34	3.79	4.02	3.42	3.63	3.3	10.38	9.8	3.09	10.36
Cre01.g003475	Cre01.g003475	none	1.05	1.24	0.66	0.89	0.3	0.25	0.39	0.53	3.37	3.68	3.37	2.32	14.79	14.2	8.9	7.66	0.45	4.08	2.49	3.57	1.03	0.98	1.33	0.68	0.18	0.17	0.41	0.14
Cre01.g003487	Cre01.g003487	none	4.72	4.08	3.91	3.98	4.45	3.8	4.2	4.2	3.14	3.48	3.28	4.13	2.5	2.34	2.53	3	3.12	3.56	3.8	3.96	3.24	3.29	3.23	3.31	4.76	4.82	3.72	4.73
Cre01.g003500	Cre01.g003500	none	1.31	1.7	1.69	1.35	2.31	2.42	2.82	2.63	1.78	1.51	1.57	1.52	1.49	0.82	1.42	1.6	1.79	1.88	2.01	2.32	1.4	1.53	1.37	1.18	2.31	2.38	2.82	2.78
Cre01.g003516	Cre01.g003516	none	2.64	4.47	3.65	3.19	4.1	2.78	3.43	3.27	6.25	6.6	7.04	6.76	2.16	1.93	2.22	2.23	9.98	9.55	10.41	11.76	6.43	6.45	6.39	7.16	2.46	2.24	4.63	2.07
Cre01.g003524	Cre01.g003524	none	2.71	3.22	4.02	3.14	6.04	4.61	5.34	4.91	5.48	5.66	5.29	6.06	3.5	3.52	3.45	3.15	7.15	6.53	5.94	6.94	6.64	6.34	7.01	5.86	2.79	2.73	7.48	3.07
Cre01.g003550	Cre01.g003550	none	4.51	5.03	5.09	4.94	11.2	8.86	10.22	10.33	9.27	9.85	9.66	10.58	7.94	8.36	8.3	7.22	9.48	8.18	10.7	10.42	11.78	12.15	12.86	11.56	5.03	3.82	3.82	3.91
Cre01.g003650	Cre01.g003650	none	2.96	3.89	3.58	3.87	1.43	2.22	2.44	2.73	4.82	4.22	4.3	4.89	6.37	5.77	6.1	7.91	5.52	5.67	6.46	5.62	5.58	4.95	5.92	4.93	4.46	4.53	4.77	4.96
Cre01.g003700	Cre01.g003700	none	1.29	1.52	1.33	1.36	0.76	0.77	0.93	0.95	0.88	0.82	1.13	1.11	1.2	0.72	0.8	1.18	0.86	0.88	1.07	1.09	1.03	0.96	0.99	0.96	1.43	1.37	1.33	1.7
Cre01.g003751	Cre01.g003751	none	0.41	0.72	0.67	0.51	1.19	0.64	0.7	0.56	1.09	1.5	1.39	1.33	0.24	0.27	0.22	0.19	0.75	0.62	0.81	0.84	0.53	0.58	0.63	0.66	0.74	0.73	1.47	0.74
Cre01.g003800	Cre01.g003800	MAP kinase kinase kinase	3.45	4.37	4.7	3.89	4.16	2.51	3.18	2.93	1.97	1.53	1.84	1.74	1.88	1.64	2.29	2.36	3.51	3	3.37	3.21	4.38	4.62	4.34	4.25	3.05	2.4	2.69	2.19
Cre01.g003850	CYP747A1	Cytochrome P450, CYP197 superfamily	19.59	22.83	20.79	22.18	21.12	23.21	25.26	24.97	19.6	19.59	19.45	19.78	14.3	17.95	19.19	19.88	19.04	15.33	24.11	26.36	18.34	19.04	21.95	19.74	13.61	13.58	5.63	13.3
Cre01.g003950	Cre01.g003950	none	0.47	0.74	0.62	0.66	2.58	1.48	1.63	1.53	37.12	38.92	31.42	34.04	20.51	14.25	19.02	17.52	24.61	26.5	26.71	27.12	27.7	27.19	28.64	28.02	0.75	0.81	1.17	0.62
Cre01.g004000	Cre01.g004000	none	28.6	21	22.82	29.43	19.76	22.86	23.43	21.42	16.94	19.66	16.29	16.63	29.03	40.32	27.58	29.38	18.5	17.25	19.89	17.97	20.62	19.68	22.72	22.65	20.92	24.62	40.55	26.32
Cre01.g004124	Cre01.g004124	none	4.04	4.78	5.45	4.19	15.57	13.63	15.6	14.14	5.25	5.1	5.32	5.28	7.25	6.79	6.45	6.05	4.71	3.51	4.73	6.16	6.28	6.52	7.29	8.58	9.39	9.97	9.66	9.53
Cre01.g004157	Cre01.g004157	none	4.57	6.86	4.64	4.7	18.03	12.57	16.33	14.83	6.4	6.8	7.39	7.86	2.39	1.43	2.61	2.72	2.49	2.13	2	2.06	4.65	4.74	6.96	6.06	6.98	7	13.35	6.96
Cre01.g004200	Cre01.g004200	none	1.26	1.54	1.42	1.39	2.01	1.49	1.49	1.62	1.47	1.61	1.25	1.5	1.29	1.23	1.11	1.21	1.43	1.6	1.58	1.39	1.21	1.47	1.37	1.47	1.52	1.98	2.55	1.91
Cre01.g004250	TCTEX1	Flagellar inner arm dynein light chain	38.61	25.19	29.69	30.25	21.38	19.23	19.5	16.07	21.32	20.55	14.14	22.35	40.64	59.57	33.59	32.3	25.07	25.05	20.06	23.54	24.42	26.58	19.88	26.73	22.61	19.94	41.2	26.42
Cre01.g004300	ASN1	Asparagine synthase	97.93	102.46	96.8	99.15	140.77	127.18	127.56	130.88	108.52	101.51	118.94	110.35	78.34	106.08	53.68	55.6	108.44	99.13	106.91	102.94	124.79	120.75	133.43	144.64	124.14	109.58	66.18	107.71
Cre01.g004350	HLM1	Histone-lysine N-methyltransferase	7.4	9.5	8.86	8.57	15.39	19.94	18.28	20.61	9.8	9.94	11.52	10.81	8.2	8.03	9.3	8.59	10.86	11.68	9.97	9.63	9.23	9.4	9.18	9.78	8.98	11.93	9.53	10.72
Cre01.g004400	Cre01.g004400	Expressed protein of unknown function	14.65	8.12	9.73	12.26	3.85	3.86	2.97	3.27	8.33	5.55	7.22	6.52	11.69	8.63	11.26	12.45	8.3	13.49	9.63	7.84	7.99	8.04	6.38	6.54	9.63	10.47	16.56	12.56
Cre01.g004450	CPLD42	conserved expressed membrane protein	90.84	76.74	63.99	79.3	133.19	141.96	122.55	132.55	65.01	67.42	66.28	64.77	65.91	110.56	47.42	51.28	54.41	43.78	52.66	51.19	69.76	65.91	68.7	69.12	81.37	84.59	38.01	85.05
Cre01.g004500	LEU1L	Isopropylmalate dehydratase, large subunit	96.92	94.94	90.26	88.38	273.27	230.1	243.88	256.51	177.31	183.29	209.32	199.49	119.62	137.4	96.18	96.18	175.16	162.69	169.2	158.56	220.93	211.78	219.15	225.17	113.19	117.32	110.53	116.89
Cre01.g004550	FAP190	Flagellar Associated Protein 190	2.12	3.2	3.48	2.39	6.04	3.71	4.47	4.22	3.32	3.98	3.45	3.54	3	2.54	2.6	2.2	4.81	4.75	4.06	4.38	5.44	5.4	5.32	4.77	2.82	3.34	9.11	3.33
Cre01.g004600	RWP12	RWP-RK transcription factor	3.52	3.75	5.01	5.39	2.6	3.5	3.75	3.74	3.52	3.24	2.94	3.4	8.22	6.13	9.3	8.45	3.46	3.95	2.6	3.05	2.16	2.13	1.8	1.65	3.26	3.4	3.68	2.91
Cre01.g004651	Cre01.g004651	none	5.41	5.08	5.29	5.04	4.53	3.61	3.44	3.77	3.46	4.06	3.85	4.13	3.33	4.15	2	2.7	7.16	8.42	5.02	5.93	4.11	4.23	3.63	3.18	2.29	3.08	3.73	3.04
Cre01.g004700	Cre01.g004700	none	16.27	10.16	9.62	14.99	2.63	4.88	5.4	5.83	5.17	3.99	4.09	3.89	8.94	15.73	7.73	9.76	6.75	6.6	7.42	8.52	7.59	9.04	10.53	11.03	9.94	11.71	11.16	12.38
Cre01.g004750	Cre01.g004750	none	1.21	0.77	0.75	1.05	1.14	0.57	0.82	0.7	0.08	0.2	0.13	0.08	0.24	0	0.46	0.44	0	0.26	0.22	0.03	1.02	1.06	1.08	0.6	1.09	0.49	6.29	0.79
Cre01.g004800	Cre01.g004800	none	10.44	11.65	11.17	11.84	30.98	31.02	30.4	36.31	39.3	41.52	42.26	38.65	32.39	28.28	32.33	31.13	49.86	58.12	57.68	49.85	37.21	37.99	36.25	34.86	15.13	15.22	9.97	15.11
Cre01.g004850	Cre01.g004850	Transcription elongation factor	1.02	1.19	1.26	0.82	1.24	0.86	1.07	1.02	0.92	0.92	1.18	0.99	0.46	0.34	0.42	0.44	0.8	0.86	1.09	1.02	0.81	0.98	0.72	0.72	1.11	1.1	1.2	0.98
Cre01.g004900	Cre01.g004900	Similar to Putatative Protease/Amidase	22.42	19.77	15.61	21.09	6.55	7.02	7.19	7.53	24.49	21.3	22.3	24.02	11.43	14.1	12.85	15.18	24.87	38.83	33.09	21.73	13.89	17.41	13	10.55	4.36	3.27	3.95	2.76
Cre01.g004950	Cre01.g004950	Conserved Protein with Putative intracellular protease/amidase domain	27.61	26.19	23.45	24.41	25.88	27.64	26.87	27.42	25.72	23.36	25.11	23.53	26.41	30.45	29.54	30.51	27.67	26.3	25.65	25.09	26.42	25.13	27.8	25.44	26.59	27.53	24.81	27.06
Cre01.g005001	CPLD9	Conserved in the Plant Lineage and Diatoms	13.26	9.53	9.17	10.87	6.36	7.48	7.71	7.4	7.19	6.03	6.58	7.41	12.11	17.09	11.95	13.36	7	7.16	7.55	7.1	6.97	6.51	6.81	6.33	7.48	8.42	8.34	9.18
Cre01.g005050	Cre01.g005050	none	128.37	98.17	109.5	121.75	102.65	113.39	100.32	106.74	97.23	93.53	97.66	92.72	138.29	134.26	155.4	150.79	105.04	103	97.85	102.97	99.64	100.83	97.09	95.36	131.77	136.68	85.31	138.13
Cre01.g005100	Cre01.g005100	none	3.85	2.6	2.39	4.11	4.31	4.24	4.03	3.73	2.26	2.06	2.16	2.41	5.71	7.07	5.43	5.57	2.44	2.57	2.23	1.85	1.51	1.77	2.85	2.43	5.02	5.66	4.98	5.14
Cre01.g005150	SGA1	Serine glyoxylate aminotransferase	21.44	19.61	20.95	21.83	83.5	68.22	60.55	67.38	83.6	85.94	80.8	84.08	63.27	58.11	63.58	65.78	77.68	76.72	73.38	71.23	81.67	83.47	79.83	74.89	23.98	31.65	104.06	30.06
Cre01.g005200	Cre01.g005200	Putative triacylglycerol lipase	1.81	2.39	1.71	2.06	1.9	1.2	1.42	1.18	2.7	2.71	2.55	2.61	1.09	1.03	1.31	1.43	1.71	1.8	1.62	1.65	1.32	1.57	1.53	1.5	1.08	0.98	2.05	0.95
Cre01.g005300	Cre01.g005300	Putative transposase	0	0	0	0.05	0	0	0	0	0	0	0	0	0	0	0	0	0	0	0	0	0	0	0	0	0	0	0	0
Cre01.g005400	Cre01.g005400	Short-chain dehydrogenase/reductase	3.62	2.4	3.08	2.98	0.17	0.47	0.11	0.06	0.2	0.16	0.06	0.1	0.68	1.14	0.76	0.72	0.28	0.19	0.21	0.09	0.14	0.05	0.05	0.05	0.63	0.49	1.44	0.31
Cre01.g005450	RSP10	Radial spoke protein 10	21.3	18.27	20.6	19.71	19.53	14.98	16.25	15.12	11.73	14.13	12.13	12.24	19.24	24.75	17.57	18.26	16.2	14.51	10.03	13.19	19.81	19.54	18.81	17.46	14.05	14.2	27.77	16.01
Cre01.g005500	Cre01.g005500	none	6.31	6.35	6.87	5.44	4.23	5.77	6.24	5.56	5.55	5.76	5.46	5.81	3.42	3.41	4.19	3.65	8.58	8.06	8.6	8.19	3.93	3.78	3.84	4.06	6.57	6.51	6.07	6.11
Cre01.g005543	Cre01.g005543	none	0.39	0	0	0	0	0	0	0	0	0	0	0	0	0	0	0	0	0	0.31	0	0	0	0	0	0.32	0	0	0
Cre01.g005550	Cre01.g005550	ARF-like GTPase	11.55	9.5	6.86	10.61	5.11	5.6	5.05	5.9	8.8	7.41	7.96	7.86	15.18	20.61	15.79	16.91	8.66	9.51	7.23	9.64	8.61	11.1	7.19	8.07	6.57	7	9.26	6.88
Cre01.g005600	FDX8	Ferredoxin	9	8.32	5.85	8.65	3.51	3.24	3.62	2.48	3.06	4.17	3.32	3	6.04	7.12	6.46	6.31	3.36	2.95	4.11	2.66	3.74	2.85	4.24	4.1	4.63	5.38	5.63	4.31
Cre01.g005651	Cre01.g005651	none	0.91	0.67	0.59	0.72	0	0.02	0.02	0	0.08	0.04	0.04	0.08	0.04	0.22	0.12	0.05	0.06	0.03	0.13	0.04	0	0	0	0.08	0	0.04	0	0
Cre01.g005701	Cre01.g005701	none	1.33	0.79	0.89	1	0.19	0.28	0.16	0.12	0.71	0.58	0.64	0.49	1.23	0.6	1.08	0.92	0.84	1.26	0.86	0.69	0.58	0.82	0.59	0.42	0.35	0.33	0.36	0.48
Cre01.g005750	Cre01.g005750	none	0.6	0.27	0.4	0.83	0.09	0.15	0.11	0.23	0.32	0.27	0.15	0.23	0.17	0.09	0.13	0.34	0.1	0.12	0.19	0.24	0.09	0.15	0.07	0.1	0.11	0.14	0.17	0.11
Cre01.g005813	POB31	Proteome of basal body 31	3.62	2.96	3.07	3.69	1.8	1.98	1.83	1.44	3.8	4.78	4.4	4.85	2.36	2.66	2.72	2.57	2.7	3.25	2.51	2.35	1.96	2.44	1.79	1.82	2.04	2.54	2.96	2.82
Cre01.g005850	FAP23	Cobalamin adenosyltransferase	46.48	33.81	29.69	36.59	16.7	10.81	10.27	11.27	27.55	24.56	23.71	25.37	31.16	36.65	21.58	25.26	18.54	21.85	20.7	18.5	25.75	26.02	19.16	20.71	12.07	12.51	4.21	19.29
Cre01.g005900	Cre01.g005900	none	5.75	5.45	4.91	5.14	6.2	5.77	6.7	6.35	4.47	5.07	4.99	5.47	5.76	6.8	6.59	6.2	4.13	4.36	4.31	4.64	4.44	4.25	4.29	3.89	3.45	4.62	7.63	5.54
Cre01.g005950	Cre01.g005950	none	42.48	51.31	48.82	41.75	50.28	55.05	60.74	58.76	65.87	54.11	66.52	63.91	41.52	56.94	37.28	40.97	59.16	56.25	76.87	60.39	72.89	68.58	72.56	72.96	45.14	39.87	18.66	41.21
Cre01.g006000	Cre01.g006000	none	0.54	0.56	0.66	0.67	0.76	0.56	0.5	0.39	0.56	1.03	0.92	1.08	0.74	0.44	0.72	0.8	1.02	0.73	0.79	0.51	0.63	0.93	0.95	0.72	0.54	1.03	3.65	1.31
Cre01.g006050	LF3	Long Flagella protein 3	2.77	3.47	3.49	3.02	4.76	4.77	4.47	4.35	4.71	4.41	4.39	4.78	3.78	3.33	3.64	3.63	3.41	3.91	3.95	4.28	4.56	4.41	4.81	4.45	3.94	4.12	5.64	4.26
Cre01.g006100	FDX7	Ferredoxin	4.47	5.71	4.58	6.22	6.73	5.75	6.29	5.78	4.51	5.79	5.48	3.75	7.08	11.61	4.4	5.55	4.45	3.07	4.22	4.25	6.42	6.31	6.3	6.88	5.21	2.42	1.08	2.67
Cre01.g006150	Cre01.g006150	Putative chloroplast translation peptide-chain release factor 3	5.2	8.29	7.26	6.14	13.19	10.1	11.38	11.53	9.87	10.21	10.53	10.7	5.97	7.27	4.72	4.85	11.06	8.43	10.49	11.2	11.95	11.53	12.23	13.12	6.39	3.68	6.38	3.9
Cre01.g006450	Cre01.g006450	none	0	0.03	0	0	0.02	0	0	0	0	0	0	0	0	0	0	0.05	0	0	0	0	0	0	0	0	0.01	0	0	0
Cre01.g006600	Cre01.g006600	none	0	0	0	0	0	0	0	0	0	0	0	0	0	0	0	0	0	0	0	0	0	0	0	0	0	0	0	0
Cre01.g006614	Cre01.g006614	none	0	0	0	0	0	0	0	0	0	0	0	0	0	0	0	0	0	0	0	0	0	0	0	0	0	0	0	0.03
Cre01.g006766	Cre01.g006766	none	0.2	0.18	0.12	0	0	0	0	0	0	0	0	0	0	0	0	0	0	0	0	0	0	0	0	0	0	0	0	0
Cre01.g006800	PIGA1	Phosphatidylinositol N-acetylglucosaminyltransferase, catalytic subunit	4.95	4.28	4.06	4.44	2.45	2.84	2.56	2.65	3.63	3.57	3.49	3.75	5.77	6.52	6.12	5.95	3.32	4.25	3.24	3.25	3.01	2.73	2.99	2.63	3.63	4.57	5.2	4.95
Cre01.g006850	Cre01.g006850	none	12.06	7.05	6.97	9.59	7.31	5.07	5.61	5.89	8.91	11.09	11.04	8.52	9.22	12.66	10.22	9.98	10.44	9.36	10.64	9.21	7.88	12.47	13.62	10.02	9.26	7.07	12.44	10.37
Cre01.g006900	Cre01.g006900	none	1.08	1.34	1.05	0.96	1.03	0.7	0.78	0.64	1.59	1.77	1.5	1.5	0.66	0.77	0.72	0.67	2.09	1.84	2.13	2.48	2.2	2.24	1.99	1.88	0.83	0.9	0.88	0.67
Cre01.g006950	FBA1	Fructose-1,6-bisphosphate aldolase	106.32	72	84.37	111.3	316.51	310.55	285.5	334.57	147.38	186.23	182.74	200.58	167.56	253.35	269.24	296.02	206.12	173.49	197.94	219.81	197.24	206.18	223.06	212.15	109.13	122.87	151.33	115.13
Cre01.g007000	Cre01.g007000	ABC transporter, half	1.96	2.35	2.64	1.79	3.3	2.68	2.74	2.5	5.91	5.85	6.16	5.73	4.11	3.52	4.08	3.86	4.5	4.61	4.44	4.57	13.83	14.36	14.27	13.37	1.79	1.88	3.56	1.82
Cre01.g007050	CPLD11	Conserved in the Plant Lineage and Diatoms	4.94	3.95	4.16	5.25	8.91	7.42	6.35	7.17	20.13	21.11	17.97	18.64	10.41	12.53	13.41	13.48	11.36	11.75	11.1	13.1	12.25	12.19	12.62	12.68	4.34	3.79	5.21	3.76
Cre01.g007051	RPL40	Cytosolic 80S ribosomal protein L40, ubiquitin fusion	3746.62	1931.54	1985.34	3283.99	3846.15	4729.8	3952.73	4447.9	2636.09	2999.33	2807.89	2937.2	4165.53	7596.08	4149	5555.71	2201.99	2253.11	2207.22	2204.63	2555.97	2728.27	2732.35	2805.33	4273.46	5461.29	5901.19	4898.53
Cre01.g007100	Cre01.g007100	none	1.5	1.52	1.56	1.55	1.08	1.17	1.2	1.07	1.68	2.03	1.72	2.16	1.2	0.98	1.31	1.48	1.39	1.53	1.62	1.73	1.76	1.54	1.36	1.53	1.54	1.42	1.53	1.72
Cre01.g007150	Cre01.g007150	none	4.29	3.16	3.67	4.55	2.37	3.18	2.91	2.79	4.07	3.27	2.7	2.92	4.93	4.54	4.48	4.25	2.48	2.55	2.6	2.77	2.31	2.92	2.01	2.45	5.22	4.74	3.14	5.25
Cre01.g007200	Cre01.g007200	none	5.63	7.38	7.04	5.98	8.71	8.34	9.53	9.38	9.18	8.76	9.53	9.58	7.11	7.46	6.4	6.16	8.03	8.71	8.64	7.4	8.87	8.07	9.32	8.48	5.88	5.73	5.75	6.41
Cre01.g007251	Cre01.g007251	none	0.35	0.48	0.68	0.44	0.41	0.32	0.69	0.37	0.22	0.17	0.14	0.24	0.25	0.19	0.3	0.42	0.28	0.44	0.64	0.48	0.52	0.51	0.49	0.56	0.46	0.57	0.68	0.44
Cre01.g007300	Cre01.g007300	none	4.93	4.31	4.05	4.5	2.86	3.4	2.24	2.76	3.06	3.16	2.99	2.73	4.37	3.96	4.51	4.05	2.64	2.2	3.24	2.84	5.05	5.42	5.85	5.83	1.65	1.54	0.56	1.36
Cre01.g007350	MOT42	Predicted protein	17.72	8.72	11.37	15.49	5.63	6.75	5.76	5.92	3.66	2.85	2.92	2.68	5.96	3.35	6.73	6.68	5.4	6.38	5.33	4.65	4.47	3.62	4.46	3.7	16.66	19.57	7.52	18.22
Cre01.g007400	Cre01.g007400	none	0.91	1.65	1.44	1.34	0.94	0.61	0.73	0.77	1.68	1.64	1.29	1.58	1.34	1.32	1.35	1.26	1.41	1.94	1.49	1.63	1.03	0.82	1.14	1.29	0.89	0.85	3.59	1.06
Cre01.g007450	Cre01.g007450	none	0	0.06	0	0	0	0	0	0	0	0.03	0	0	0	0	0.03	0.03	0	0.02	0.02	0	0	0	0	0	0.01	0	0	0
Cre01.g007500	Cre01.g007500	Sodium:solute symporter	0.59	0.77	1.04	0.73	1.09	0.8	0.69	1.01	3.72	3.86	3.27	3.09	1.79	1.59	1.93	1.37	1.74	2.17	2.08	1.69	2.07	2.2	2.37	1.84	0.63	0.47	0.6	0.42
Cre01.g007550	Cre01.g007550	GT90 family protein 1	4.58	3.85	3.62	3.83	1.68	1.67	1.8	1.61	3.13	2.65	2.53	2.75	3.8	3.9	4.07	3.09	2.72	2.83	2.08	2.52	2.54	2.89	2.98	2.06	2.22	2.64	1.57	2.53
Cre01.g007600	Cre01.g007600	none	33.28	24.37	25.56	31.87	31.43	35.95	32.2	34.87	71.24	75.04	71.7	73.86	53.04	63.75	51.99	55.45	31.26	27.71	29.12	31.79	38.27	39.1	40.47	42.26	26.23	24.86	43.22	24.06
Cre01.g007651	Cre01.g007651	RCre01.g007651 pseudouridine synthase	5.15	7.38	5.13	5.11	5.72	4.8	4.86	4.08	3.71	3.61	3.86	3.66	2.33	2.67	2.2	2.09	3.9	3.36	3.88	4.13	3.64	3.55	3.54	3.99	8.74	4.96	3.78	5.47
Cre01.g007700	Cre01.g007700	none	36.84	30.77	32.3	33.65	40.72	44.68	43.53	47.34	25.09	24.59	25.46	25.69	27.69	28.4	25.28	22.42	24.48	21.05	24.34	26.6	29.91	26.79	29.79	29.11	31.37	34.6	25	33.37
Cre01.g007737	FBT1	Folate/pteridine transporter 1	3.2	3.7	3.91	2.82	9.35	8.85	8.95	9.55	7.77	8.55	7.54	7.29	4.81	3.49	5.18	4.38	6.51	6.68	6.38	6.01	4.87	5.14	4.25	4.49	5.97	6.38	8.59	5.36
Cre01.g007774	Cre01.g007774	none	13.16	11.8	11.81	12.02	14.12	15.51	19.84	17.96	11.99	12.32	12.09	13.14	11.44	9	9.91	12.05	9.66	9.29	11.26	10.64	10.35	9.16	10	10.93	17.65	15.62	16.5	17.29
Cre01.g007811	Cre01.g007811	none	3.62	1.54	2.93	2.67	1.36	1.67	1.58	2.04	0.68	0.82	0.96	1.07	2.48	0.92	2.59	2.05	1.52	1.84	1.34	1.26	1.59	1.13	1.1	0.71	3.4	4.53	2.41	4.12
Cre01.g007850	NUO18	NADH:ubiquinone oxidoreductase subunit	114.69	88.11	78.33	107.57	101.86	114.92	109.1	114.02	83.11	85.23	85.34	84.68	140.35	214.71	140.76	156.45	90.66	78.94	84.42	85.28	90.56	94.77	95.01	93.69	108.43	113.85	110.69	109.73
Cre01.g007901	Cre01.g007901	none	15.51	19.25	17.8	15.7	24.43	26.13	26.32	26.97	44.43	47.87	49.42	50.46	16.63	20.42	15.45	16.47	22.41	22.92	22.82	21.31	23.34	24.22	24.5	27.87	17.34	13.91	18.11	14.34
Cre01.g007950	CYP55B1	Cytochrome P450, CYP55 superfamily, CYP55A family	7.97	4.53	6.6	8.52	3.24	3.17	2.88	2.87	0.95	0.68	0.84	1.1	1.41	0.53	1.08	1.29	0.93	1.69	1.12	0.83	1.38	2.12	2.26	1.35	4.82	4.46	6.26	3.6
Cre01.g008000	Cre01.g008000	none	5.91	3.87	3.65	4.18	2.78	3.18	3.08	2.92	2.46	2.03	3.3	2.83	5.8	5.18	5.41	4.66	2.81	2.57	3.15	3.13	2.92	3.4	3.05	3.37	4.91	5.21	3.78	5.1
Cre01.g008051	Cre01.g008051	none	3.37	2.69	2.93	3.06	2.13	2.05	2.07	2.4	2.49	2.36	1.72	2.4	4.56	3.89	4.78	5.24	2.91	2.51	2.47	2.38	3.86	2.64	3.45	2.49	2.77	3.18	3.02	3.76
Cre01.g008100	Cre01.g008100	none	2.77	2.96	4.87	3.07	5.58	3.78	3.53	3.63	17.57	20.25	18.77	18.85	5.37	5.64	6.68	6.01	19.86	18.42	20.09	20.97	14.19	13.82	13.2	12.7	2.91	2.31	3.5	2.56
Cre01.g008150	RPK1	RNA-polymerase-subunit kinase	1.64	2.6	2.69	1.71	4.92	2.02	2.62	2.66	1.65	1.75	2.2	1.96	0.9	0.97	1.16	1.07	2.4	1.65	1.68	1.95	1.58	1.66	1.7	1.41	1.75	2.09	2.8	2.3
Cre01.g008200	Cre01.g008200	none	1.43	1.95	1.46	1.1	0.71	0.86	0.76	0.92	1.05	1.04	1.32	0.72	1.11	1.65	1.29	1.15	1.08	0.98	0.84	0.71	1.01	1.02	1.03	1.22	1.13	1	0.98	0.82
Cre01.g008250	Cre01.g008250	none	0.4	0.61	0.58	0.53	0.07	0.18	0.19	0.17	0.22	0.1	0.19	0.15	0.2	0.17	0.17	0.13	0.35	0.26	0.32	0.38	0.18	0.18	0.1	0.23	0.26	0.1	0.03	0.18
Cre01.g008300	Cre01.g008300	none	1.44	1.77	1.92	1.56	0.28	0.39	0.27	0.38	0.47	0.88	0.7	0.45	0.21	0.42	0.53	0.42	0.56	0.4	0.65	0.85	0.84	0.63	1.07	0.8	0.18	0.25	0.46	0.25
Cre01.g008350	Cre01.g008350	none	1.12	1.33	1.41	1.47	0.62	0.41	0.25	0.33	3.4	3.81	4.06	3.67	1.56	1.48	1.95	1.64	2.13	2.71	2.26	1.92	2.66	3.19	2.8	2.15	0.24	0.43	0.38	0.25
Cre01.g008450	Cre01.g008450	none	8.03	2.85	5.07	6.02	1.26	1.94	1.61	1.96	1.78	1.16	1.54	1.15	3.38	1.83	3.73	3.64	3.9	3.47	2.28	3.06	2.05	1.42	1.32	0.97	6.13	5.85	2.4	7.15
Cre01.g008500	Cre01.g008500	none	4.18	5.38	5.49	4.91	4.5	3.26	3.77	3.07	3.1	3.24	3.49	3.35	2.8	2.56	2.19	2.08	3.22	3.14	3.12	3.01	5.66	5.42	5.93	5.76	3.03	2.78	4.49	2.44
Cre01.g008550	Cre01.g008550	none	13.45	9.03	11.43	12.76	8.51	7.76	7.67	8.93	11.7	11.88	9.29	11.59	13.23	11.15	12.38	13.15	16.37	13.74	13.86	16.31	16.92	15.17	16.62	16.45	12.08	11.94	8.81	12.32
Cre01.g008600	Cre01.g008600	none	1.63	2.17	2.27	1.82	1.43	1.17	1.71	1.25	1.35	1.33	1.49	1.61	1.79	1.33	1.82	1.66	1.4	1.26	1.9	1.91	1.59	1.74	1.96	1.7	2.17	1.77	1.2	1.73
Cre01.g008650	CDK1	Cyclin-dependent kinase	2.86	5.28	3.25	3.37	14.2	14.31	16	17.53	7.04	7.09	7.94	8.07	2.56	2.37	2.05	2.01	10.03	8.84	8.66	8.68	10.25	10.58	9.8	10.37	4.01	4.86	4.46	4.12
Cre01.g008700	Cre01.g008700	none	3.1	4.09	3.3	2.5	16.06	15.99	17.53	17.47	5.73	6.58	7.95	7.77	3.18	4.03	3.74	3.64	6.66	6.63	6.05	6.31	8.86	10.38	9.51	9.85	2.67	3.52	5.11	4.04
Cre01.g008750	Cre01.g008750	none	0.19	0.26	0.18	0.24	0.02	0	0.01	0.03	0.05	0.08	0	0.08	0	0	0.05	0.1	0.02	0	0.02	0	0.02	0	0	0.03	0	0	0	0
Cre01.g008800	Cre01.g008800	none	2.14	2.36	2.74	1.89	2.16	1.41	2	1.5	1.81	2.01	1.8	1.85	1.35	1.22	1.4	1.62	2.26	1.98	2.17	2.35	0.64	0.75	0.85	0.56	2.46	2.49	1.76	2.28
Cre01.g008850	Cre01.g008850	Histone-lysine N-methyltransferase	6.17	6.93	6.88	6.74	6.51	8.26	8.82	8.78	5.72	5.45	5.45	5.62	5.11	4.73	5.26	5.13	6.87	6.15	7.45	7.95	6.42	6.36	6.78	6.3	9.53	9.27	5.48	8.85
Cre01.g008891	Cre01.g008891	none	1.46	2.03	1.84	1.48	1.61	1.77	1.68	1.95	0.99	1.18	1.66	1.17	2	1.96	2.39	2.25	1.49	1.5	1.27	1.47	1.13	1.22	1.2	1.08	1.76	1.93	2.39	1.96
Cre01.g008900	Cre01.g008900	none	0.19	0.05	0.28	0.18	0.21	0.21	0.24	0.37	0.98	0.76	0.63	1.01	0.38	0.26	0.43	0.56	0.3	0.33	0.25	0.39	0.34	0.29	0.19	0.26	0.15	0.26	0.41	0.17
Cre01.g008950	Cre01.g008950	none	25.67	14.12	16.7	24.04	13.84	20.61	20.17	19.07	14.72	12.73	13.26	10.41	23.37	24.53	26.38	26.5	16.76	22.51	16.68	14.78	10.24	12.31	8.4	7.89	24.17	30.27	25.99	28.29
Cre01.g009000	Cre01.g009000	none	3.2	2.77	2.51	3.07	3.04	2.35	3.1	2.9	8.12	9.35	9.8	8.38	4.83	5.2	5.14	5.57	3.83	3.8	4.81	4.21	2.77	3.38	4.03	3.01	2.64	2.01	3.04	2.46
Cre01.g009050	Cre01.g009050	none	0	0.1	0.1	0.13	0.37	0.23	0.07	0.08	0.13	0.97	0.46	0	0.14	0.19	0.27	0.17	0.22	0	0.22	0.37	0.25	0.38	0.14	0	0	0	0	0.15
Cre01.g009101	Cre01.g009101	none	0.9	1.4	1.69	1.8	3.36	2.5	2.24	2.64	1.62	3.27	3.07	2.35	3.38	5.19	2.65	2.63	4.62	2.16	4.12	6.69	6.79	7.41	9.03	9.99	0.43	0.44	0.25	0.14
Cre01.g009150	Cre01.g009150	none	1.56	1.19	1.11	1.78	1.75	2.17	1.29	1.66	0.58	0.9	0.73	0.9	1.93	2.4	2.47	2.19	1.27	1.37	0.86	0.85	0.81	1.2	0.61	0.92	1.14	0.97	1.61	1.21
Cre01.g009200	POB29	Proteome of basal body 29	3.45	1.94	1.63	2.14	1.54	2.01	1.47	1.58	0.93	0.64	0.5	0.91	1.05	1.07	0.76	1.03	1.5	2.99	1.13	0.97	1.76	1.86	1.67	1.44	1.82	2.35	4.71	2.04
Cre01.g009250	TOP2	DNA topoisomerase II	17.11	8.16	11.57	13.26	3.31	4.47	4.15	4.87	3.19	2.81	2.56	2.48	5.38	2.59	5.28	5.87	7.39	8	5.66	5.87	4.48	3.27	3.03	2.68	17.92	18.47	8.15	18.51
Cre01.g009300	Cre01.g009300	none	10.09	10.85	11.6	10.44	29.39	30.52	28.88	33.74	13.71	13.38	15.13	14.63	8.62	8.79	9.42	8.25	13.78	14.91	15.73	13.93	10.48	10.14	9.76	10.99	13.9	17.26	16.46	14.45
Cre01.g009325	Cre01.g009325	none	1.74	0.84	0.82	1.01	0.12	0.18	0.2	0.11	0.49	0.32	0.3	0.27	0.6	0.82	1.66	1.21	0.36	0.51	0.37	0.32	0.54	0.08	0.09	0.14	0.48	0.5	0.05	0.58
Cre01.g009350	AIH2	Agmatine iminohydrolase	8.75	9.47	9.75	7.51	25.88	18.07	17.05	18.11	3.81	3.26	4.51	4.74	2.59	4.71	2.82	2.7	3.4	3.67	3.28	3.11	3.77	4.19	2.97	3.42	1.72	1.9	0.92	1.61
Cre01.g009400	Cre01.g009400	Sodium:solute symporter	0.09	0.07	0.05	0.09	0.1	0.05	0.02	0.08	1.64	0.79	0.52	0.81	0	0.06	0	0.06	0.02	0.03	0	0.04	0.02	0	0	0.05	0.01	0	0.01	0.02
Cre01.g009450	Cre01.g009450	DnaJ-like protein	1.29	1.38	0.99	1.36	2.29	2.76	2.34	3.01	1.5	1.55	1.93	1.75	1.09	1.56	1.39	1.47	1.53	0.86	1.33	1.03	0.98	0.95	1.19	1.15	3.05	2.44	3.96	3.08
Cre01.g009500	CDPK5	Calcium/calmodulin-dependent protein kinase	1.57	2.59	1.8	1.35	4.51	3.46	3.03	3.56	9.05	10.71	9.2	9.61	2.28	2.25	2.78	1.72	9.49	8.2	9.09	10.22	3.84	3.46	3.83	4.07	1.59	1.82	3.6	1.75
Cre01.g009550	Cre01.g009550	N-acetyltransferase	2.75	3.02	3.1	2.92	12.9	14.05	14.73	17.87	3.18	3.35	3.68	3.87	2.28	1.86	2.34	2.35	3.51	4.44	3.21	3.33	4.79	4.22	3.64	4.47	3.17	4.59	3.73	4.38
Cre01.g009575	Cre01.g009575	none	0.11	0.12	0.13	0.16	0.08	0.17	0.14	0.12	0.1	0.12	0.22	0.15	0.21	0.18	0.18	0.19	0.33	0.46	0.31	0.44	0.04	0.07	0.22	0.18	0.32	0.55	2.25	0.44
Cre01.g009650	BUG25	basal body protein	1.21	1.15	1.36	1.1	1.04	1.11	1.07	1.26	1.25	1.23	1.53	1.2	1.11	0.69	0.97	0.8	3.49	2.86	2.69	3.04	1.43	1.38	1.05	1.48	1.12	1.45	1.32	1.22
Cre01.g009700	Cre01.g009700	Phosphoprotein phosphatase 2C-related	1.38	1.46	1.51	1.57	1.05	1.15	1.1	1.09	1.02	1.22	1.22	1.33	0.88	0.87	0.95	0.86	1.5	1.14	1.41	1.35	0.82	0.72	0.85	0.84	2.26	2.45	1.44	2.39
Cre01.g009731	Cre01.g009731	none	0.73	0.72	0.85	1.1	0.39	0.38	0.49	0.49	0.5	0.4	0.38	0.35	1.12	0.63	1.2	1.2	0.3	0.23	0.45	0.37	0.54	0.51	0.45	0.49	1.33	1.09	0.35	1.38
Cre01.g009765	Cre01.g009765	none	0.02	0	0.03	0.02	0.02	0.01	0.02	0.01	0.38	0.22	0.34	0.24	0	0.02	0	0.02	0.3	0.27	0.36	0.38	0	0.03	0.02	0.04	0.02	0.01	0.06	0
Cre01.g009800	FAP289	Flagellar Associated Protein 289	1.76	1.96	2.99	2.24	5.62	3.92	3.38	3.15	2.44	3.18	2.54	2.36	3.79	3.72	2.96	2.17	4.64	5.06	2.81	3.85	3.66	3.36	3.74	4.01	1.9	1.67	4.04	2.14
Cre01.g009850	Cre01.g009850	none	1.93	2.9	2.51	2.14	5.28	3.49	4.33	3.38	3.22	3.24	2.85	3.35	2.18	2.19	1.83	1.64	4.09	3.7	3.36	4.16	3.98	3.77	3.94	3.97	2.83	3.4	6.28	2.79
Cre01.g009900	Cre01.g009900	Chloroplast DnaJ-like protein 3	5	4.33	5.94	5.95	15.12	11.34	12.65	12.39	41.18	41.48	41.85	42.71	18.05	16.35	23.33	20.74	39.27	39.68	37.61	37.77	17.09	15.45	17.53	17.62	9.04	9.86	25.76	9.73
Cre01.g009950	NEP1	NEP1-like protein	21.11	16.05	14.01	16.88	14.52	13.51	13.46	12.27	9.7	7.03	8.8	8.41	19.2	25.8	14.43	16.15	9.59	9.93	9.28	9.01	12.1	12.5	11.56	14.85	26	17.68	15.93	18.27
Cre01.g010000	Cre01.g010000	Mitogen-Activated Protein Kinase	18.55	13.41	15.5	16.94	15.96	17.09	17.93	17.9	11.19	13.06	10.75	11.79	18.45	18.51	19.02	18.86	12.44	12.24	11.05	10.43	12.83	11.85	12.45	11.98	14.72	14.79	18.54	16.66
Cre01.g010050	Cre01.g010050	none	2.15	2.77	2.6	2.09	3.64	3.14	3.38	3.71	3.11	3.7	3.44	3.01	2.04	1.99	2.08	2.12	2.69	2.75	2.93	2.56	3.31	3.25	3.15	2.88	2.55	2.61	4.16	2.69
Cre01.g010100	Cre01.g010100	N-acetyltransferase	13.86	12.86	13.76	14.04	19.27	19.44	18.42	19.13	8.41	6.98	6.38	5.97	10.35	12.82	9.83	10.75	5.79	4.56	5.71	5.22	9.74	11.86	11.25	10.39	20.87	17.97	11.59	18.09
Cre01.g010150	Cre01.g010150	none	0.65	0.79	0.9	0.87	0.74	0.58	0.79	0.66	0.59	0.6	0.83	0.88	0.54	0.29	0.56	0.5	0.53	0.69	0.52	0.65	0.65	0.7	0.46	0.73	1.17	1.22	0.97	1.44
Cre01.g010201	Cre01.g010201	none	1.76	1.75	1.69	1.96	2.55	2.45	2.74	2.81	2.1	2.24	2.4	2.35	1.32	1.18	1.42	1.67	0.99	1.4	1.55	1.5	2.02	1.81	1.88	1.69	3.83	3.33	2.17	3.45
Cre01.g010250	Cre01.g010250	Phosphoprotein phosphatase 2C-related	3.35	2.74	2.96	3.28	2.55	2.35	2.4	2.25	2.33	1.78	1.91	2.03	1.92	1.54	2.23	2.72	2.41	1.8	1.81	1.9	2.1	2.09	1.74	1.93	4.75	5.05	2.25	4.5
Cre01.g010296	Cre01.g010296	none	7.07	1.56	5.8	4.76	1.64	1.8	0.95	0.61	1.03	1.42	1.95	1.77	4.63	0.49	3.82	3.13	3.05	2.09	2.26	2.51	1.91	2.25	2.53	1.81	6.16	7.21	4.05	9.3
Cre01.g010300	Cre01.g010300	none	2.91	1.87	2.17	2.31	1.29	1.7	1.07	1.5	0.86	0.56	0.87	0.92	2.7	0.77	2.73	2.39	2.03	1.88	1.63	1.52	1.67	1.39	0.99	1	3.22	3.1	0.74	2.99
Cre01.g010350	LIPB1	Lipoate protein ligase B	7.1	6.69	5.32	5.36	5.21	5.37	6.04	5.25	2.91	3.37	2.52	4	7.56	7.51	7.77	7.68	3.06	3.07	3	2.96	3.71	4.1	4.25	4.31	4.25	4.22	5.13	4.53
Cre01.g010400	FAP380	Flagellar Associated Membrane Protein 380	812.46	539.03	419.77	695.87	139.47	153.64	156.19	149.55	169.38	160.37	193.65	170.84	201.14	499.69	151.95	197.96	238.3	185.21	207.67	234.76	195.69	215.08	186.15	201	261.59	265.29	155.78	263.36
Cre01.g010450	Cre01.g010450	none	28.35	15.05	15.99	26.55	11.61	18.17	15.95	17.33	4.69	6.02	6.26	6.43	24.3	35.18	21.78	26.77	9.23	10.7	7.9	6.4	29.76	22.74	23.29	23.13	18.43	23.67	16.43	22.17
Cre01.g010500	Cre01.g010500	none	17.63	18.95	16.42	15.88	20.72	19.36	22.39	25.7	19.32	19.97	22.75	23.48	27.02	26.94	22.74	19.95	25.63	19.79	22.91	23.11	28.51	21.69	25.56	24.86	14.28	15.18	6.04	16.71
Cre01.g010550	Cre01.g010550	Haloalkane dehalogenase-like hydrolase	1.23	1.17	1.18	1.44	0.46	1.07	0.81	0.89	1.14	1.01	0.77	1.06	1.21	1.12	1.64	1.86	0.98	1.29	1.47	1.55	0.65	0.73	1	0.51	0.7	0.84	0.96	0.55
Cre01.g010650	Cre01.g010650	none	1.29	1.75	1.69	1.43	1.46	1.45	1.47	1.65	1.23	1.16	1.34	1.19	1.32	0.92	1.13	1.34	1.05	0.97	1.13	1.21	1.26	1.36	1.09	1.36	2.78	2.96	2.6	2.84
Cre01.g010700	SYP2	Endosomal Qa-SNARE protein, Syntaxin7/Syx7/Pep12/Syp2-family (Qa.III.b)	8.35	8.93	6.62	6.56	14.42	13.84	14.96	13.14	9.01	9.58	8.44	9.15	9.23	8.95	9.53	9.64	11.34	11.07	10.41	8.2	11.51	13.86	13.32	12.06	5.16	6.72	8.55	8.02
Cre01.g010750	Cre01.g010750	RegA/Rls-like protein	4.16	5.09	4.98	4.23	19.31	22.24	22.72	25.33	6.28	6.01	6.94	6.57	4.14	3.06	4.88	3.95	8.68	8.75	7.3	7.55	4.47	4.87	5.14	4.78	8.86	10.27	11.73	8.76
Cre01.g010800	Cre01.g010800	none	1.16	1.79	1.81	1.7	1.78	2.53	2.34	2.98	2.45	2.6	2.81	2.54	1.76	2.14	1.72	1.58	2.95	2.58	2.25	2.51	2.58	2.78	2.35	3.05	2.18	1.61	1.03	1.69
Cre01.g010816	Cre01.g010816	none	3.29	2.11	2.23	2.51	1.08	1.31	1.08	1.61	0.46	0.47	0.38	0.64	1.55	0.77	1.98	1.89	1.31	1.23	0.92	0.99	0.7	1.09	0.74	0.57	2.69	3.2	1.15	3.71
Cre01.g010832	Cre01.g010832	none	9.12	13.4	17.21	13.16	13.82	14.15	13.52	14.37	0.92	0.88	0.53	0.7	0.82	1.51	0.54	0.47	5.44	4.25	2.15	3.84	2.71	3.22	2.15	2.45	0.53	0.61	2.65	0.65
Cre01.g010848	Cre01.g010848	none	9.37	6.76	7.09	8.67	7.12	6.22	7.16	7.14	8.03	7.51	8.04	6.34	13.81	18.3	11.55	14.23	8.23	6.34	8.12	8.52	11.94	12.32	12.58	12.81	8.73	8.27	6.64	8.91
Cre01.g010864	Cre01.g010864	Homolog to bacterial PrfB peptide chain release factor	1.98	3.5	2.87	2.22	2.5	2.35	2.44	2.37	1.98	1.49	1.55	1.07	1.19	1.52	1.62	1.84	1.57	1.2	1.85	2	4.07	3.64	4.08	4.31	2.17	1.57	1.81	1.75
Cre01.g010880	Cre01.g010880	none	2.05	2.77	2.75	2.71	1.78	1.91	1.71	1.89	1.46	1.47	1.5	1.28	1.66	1.77	1.6	1.36	1.74	1.83	2.03	1.93	2.11	2.03	2.04	1.87	2.71	2.77	2.82	2.49
Cre01.g010900	GAPA1	Glyceraldehyde-3-Phosphate Dehydrogenase A	1655.61	1009.02	1171.68	1617.71	5162.74	5638.14	5076.04	5793.64	2514.66	2920.53	2823.16	3066.14	2108.67	3395.87	2097.55	2418.99	2844.42	2148.66	2857.35	3173.32	3271.74	3329.67	3738.89	3622.04	2010.43	2185.12	2308.73	2144.93
Cre01.g010950	Cre01.g010950	none	1.28	1.96	1.77	1.8	4.84	5.69	6.23	8.18	2.65	2.84	3.03	2.97	1.81	1.59	1.73	1.68	2.98	3.11	2.52	2.54	1.88	1.93	2.06	1.9	2.29	2.65	3.12	2.24
Cre01.g011000	RPL6	Cytosolic 80S ribosomal protein L6	2527.35	1349.15	1403.11	2170.98	2470.33	3042.44	2648.97	2903.15	1615.21	1749.57	1685.64	1764.22	2688.46	4674.44	2572.3	3255.03	1420.88	1395.42	1401.71	1399.56	1379.89	1455.88	1490.68	1560.85	3386.44	3977.98	4787.3	3889.77
Cre01.g011100	Cre01.g011100	Terpenoid cylase	11.75	12.38	13.24	11.71	18.17	16.5	16.25	18.13	8.08	8.29	8.51	8.29	10.33	9.12	12.92	10.81	7.72	6.73	7.11	8.32	13.19	11.69	13.74	12.31	13.57	13.54	8.98	14.35
Cre01.g011150	Cre01.g011150	none	0	0.02	0	0.02	0	0	0	0	0.07	0.05	0.03	0.05	0	0	0	0	0.02	0.02	0	0.02	0.02	0	0	0	0.01	0.01	0.01	0
Cre01.g011200	Cre01.g011200	none	11.12	9.58	9.03	8.99	5.94	6.1	7.08	6.6	6.13	5.39	6.77	4.82	6.88	10.59	6.88	7.73	6.74	6.64	6.35	9.07	6	5.77	5.96	6.15	7.34	6.13	6.42	6.42
Cre01.g011250	Cre01.g011250	none	0.79	0.63	0.8	0.93	0.43	0.35	0.19	0.6	0.14	0.18	0.12	0.14	0.51	0.25	0.56	0.41	0.37	0.26	0.29	0.19	0.23	0.26	0.18	0.26	0.84	1.05	0.73	1.91
Cre01.g011300	SCLP50	Serine carboxypeptidase	16.3	15.91	13.55	14.76	28.8	29.36	24.82	26.91	10.97	9.68	9.86	9.18	23.36	31.12	26.2	25.03	11.65	11.75	12.98	11.71	19.87	20.49	19.65	19.12	12.19	12.48	13.49	12.64
Cre01.g011350	Cre01.g011350	none	19.53	16.96	14.47	15.2	10.82	11.48	13.31	12.41	8.64	9.77	7.16	8.74	14.97	16.92	14.37	13.47	8.65	9.38	9.78	10.19	13.09	11.87	11.9	11.31	13.98	13.73	12.19	14.52
Cre01.g011400	Cre01.g011400	none	1.64	2.42	2.27	2.22	1.59	1.47	1.65	1.43	2.24	1.88	1.95	2.06	1.65	1.53	1.81	1.6	2.06	2.36	2.01	2.21	1.46	1.53	1.58	1.46	2.39	2.51	2.22	2.3
Cre01.g011450	Cre01.g011450	none	3.67	4.18	4.53	3.86	4.27	4.25	4.58	4.23	5.44	6.38	6.1	6.08	7.08	5.6	6.48	6.26	6.3	6.64	6.18	6.3	7.4	6.94	7.04	7.23	4.06	3.91	5.56	3.72
Cre01.g011500	RPN11	26S proteasome regulatory subunit	41.83	35.45	38.28	39.15	30.78	31.65	29.18	32.4	39.06	32.41	37.91	32.97	53.79	57.9	53.43	53.52	27.74	28.93	28.07	29.49	32.26	29.57	29.97	28.44	39.51	46.05	32.1	45.66
Cre01.g011550	Cre01.g011550	none	0.78	0.58	0.46	0.36	0.6	0.4	0.41	0.32	0.58	0.39	0.41	0.45	0.17	0.28	0.18	0.13	0.31	0.52	0.49	0.31	0.63	0.8	0.78	0.53	0.28	0.26	0.45	0.24
Cre01.g011600	Cre01.g011600	none	2.32	2.98	3.33	2.77	4.15	3.4	3.76	3.56	7.55	7.59	8.36	7.76	5.6	5.36	4.78	5.22	6.72	7.28	8.16	7.46	5.73	5.56	4.6	4.62	2.83	3.48	6.92	3.46
Cre01.g011630	Cre01.g011630	none	26.76	15.85	21.73	32.28	1.18	2.29	2.1	1.67	3.22	1.91	1.58	1.78	19.64	28.71	12.57	13.1	1.9	3.06	1.8	2.33	3.06	2.57	2.81	3.39	6.33	3.76	0.58	4.6
Cre01.g011660	Cre01.g011660	none	8.19	4.12	5.65	8.22	0.24	0.82	0.37	0.68	0.53	0.55	0.37	0.42	3.62	4.94	4.48	3.59	0.4	0.31	0.44	0.46	1.72	1.84	1.86	1.92	1.97	1.63	0.18	1.89
Cre01.g011750	Cre01.g011750	none	3.44	3.47	3.55	3.13	8.33	6.43	6.97	6.84	2.7	3.04	2.77	2.5	2.77	3.22	3	2.55	2.49	2.76	3.19	3.16	4.39	4.28	4.91	4.7	3.69	4.41	6.52	4.53
Cre01.g011800	Cre01.g011800	none	0.67	0.76	0.77	0.66	0.82	0.44	0.41	0.28	1.8	1.71	2	1.82	0.76	0.67	0.83	0.67	1.11	1.09	1.23	1.15	0.61	0.51	0.45	0.51	0.2	0.32	0.47	0.34
Cre01.g011850	Cre01.g011850	none	1.11	1.59	1.46	1.36	2.34	1.48	1.78	1.54	4.03	4.7	4.29	4.87	2.45	2.31	2.21	2.63	3.98	3.91	4.32	3.9	2.55	2.99	3.01	2.71	1.5	1.23	2.25	1.25
Cre01.g011901	ARS7	Arylsulfatase	0.4	0.84	1.11	0.55	1.51	0.69	0.76	0.68	1.52	1.8	1.83	1.84	0.31	0.3	0.4	0.31	2.05	2.18	1.44	1.42	1	0.91	0.62	0.57	0.2	0.24	0.35	0.22
Cre01.g012000	Cre01.g012000	none	0.81	1.09	0.98	0.92	0.95	0.95	1.14	1.11	0.79	1.02	0.84	0.88	1.05	0.77	1.07	1.16	1.07	1.09	0.99	1.06	1.56	1.59	1.08	1.27	0.93	1.24	1.59	1.19
Cre01.g012050	NAR1F	Formate/nitrite transporter	0.04	0	0	0.03	0	0	0	0	0.03	0	0	0	0	0	0.03	0	0	0.03	0	0	0	0	0	0	0	0	0.02	0
Cre01.g012100	ARS4	Arylsulfatase	0.3	0.37	0.38	0.18	0.06	0.02	0.02	0.04	0.06	0.04	0.05	0.08	0.02	0.06	0.1	0.08	0.07	0.08	0.03	0.06	0.02	0.1	0.06	0.04	0.03	0.07	0.04	0.07
Cre01.g012126	Cre01.g012126	none	1.32	2.13	1.66	1.59	1.7	0.73	1.12	0.87	3.72	3.63	3.42	4.5	1.36	1.37	1.18	0.95	2.19	3.31	2.69	2.61	0.84	1.04	0.8	0.92	0.61	0.75	2.19	0.92
Cre01.g012150	MSRA4	Peptide methionine-S-sulfoxide reductase, msrA-type	63	41.87	43.45	55.88	41.04	55.96	49.06	54.68	38.55	42.12	43.12	38.28	81.53	115.34	72.51	76.93	31.17	25.01	35.27	37.52	42.53	45.15	45.99	44.7	52.62	66.71	72.38	59.16
Cre01.g012200	Cre01.g012200	none	4.25	5.84	5.67	4.47	5.17	4.59	5.61	5.39	9.37	10.17	9.39	9.68	4.33	3.32	4.23	4.42	10.42	10.06	10.26	10.51	5.94	6.55	6.79	6.38	5.24	5.06	6.79	5.27
Cre01.g012300	Cre01.g012300	none	57.58	45.02	49.73	55.76	49.4	55.2	53.94	56.07	58.95	56.26	56.92	56.38	63.72	77.66	57.69	67.15	56.51	54.94	50.03	55.44	47.28	48.19	48.4	46.75	52.5	49.36	56.23	51.28
Cre01.g012350	Cre01.g012350	none	6.79	11.29	9.5	7.18	9.19	6.65	7.08	6.31	8.43	8.83	9.04	8.81	3.13	3.02	2.08	2.12	9.51	8.13	8.54	10.01	8.3	8.01	8.75	10.68	16.37	8.22	6.61	7.07
Cre01.g012400	Cre01.g012400	none	2.19	2.51	2.22	2.24	6.11	4.93	4.58	4.52	1.88	2.45	2.3	2.22	2.45	2.68	2.89	2.26	1.66	2.06	1.86	1.68	2.2	2.57	2.49	2.31	2.61	2.85	6.75	3
Cre01.g012450	Cre01.g012450	none	5.27	6.21	5.84	5.08	4.99	4.84	5.39	5.46	5.9	5.9	6.1	6.68	3.72	2.9	3.88	3.83	5.95	5.43	6.11	6.45	5.08	4.93	5.34	5.31	6.69	6.36	6.77	6.28
Cre01.g012500	Cre01.g012500	Similar to Prenylated Rab Acceptor Protein	107.77	60.61	70.89	100.26	120.18	170.64	157.05	191.19	66.86	72.69	81.08	71.31	143.31	194.76	151.49	165.75	72.78	79.24	63.25	58.4	76.59	80.56	75.6	77.99	98.29	105.36	44.7	106.33
Cre01.g012550	Cre01.g012550	none	0.36	0.74	0.75	0.51	1.86	0.96	1.13	0.94	2.17	2.23	2.36	2.34	0.36	0.37	0.24	0.24	0.86	0.74	0.85	0.84	1.24	1.06	0.93	1.41	0.7	0.65	0.96	0.48
Cre01.g012600	PGM2	Phosphoglucomutase 2	4.7	4.47	5.16	4.75	1.85	2.54	2.37	1.91	2.34	2.29	1.94	1.94	4.91	3.65	5.04	4.97	2.46	2.42	2.84	2.3	2.79	3.55	2.63	3.64	3.45	4.77	3.96	4.65
Cre01.g012650	Cre01.g012650	Voltage-gated potassium channel	0.19	0.26	0.22	0.08	0.04	0	0.02	0.01	0.02	0.03	0	0.03	0	0	0.01	0	0.02	0.01	0.05	0.04	0.06	0.05	0.08	0.04	0.01	0.03	0.01	0.05
Cre01.g012700	Cre01.g012700	Voltage-gated potassium channel	0.04	0.07	0.17	0.09	0.18	0.03	0.1	0.02	0.04	0.06	0.02	0	0.04	0	0.03	0.04	0	0	0	0	0	0	0	0	0.06	0.07	0.26	0.1
Cre01.g012750	Cre01.g012750	Voltage-gated potassium channel	0.84	1.3	1.13	0.94	3.55	2.02	2.07	1.98	1.25	1.41	1.13	1.39	0.53	0.54	0.79	0.62	1.11	1.34	1.43	1.54	1.11	1.52	1.25	1.11	2.7	2.66	3.65	2.82
Cre01.g012800	FAP230	Flagellar Associated Protein 230	7.03	5.31	5.45	6.61	7.63	6.31	5.45	5.1	4.14	4.46	3.81	3.29	5.16	5.93	5.39	6.33	4.62	5.32	4.39	3.76	4.56	5.79	5.09	3.98	4.64	6.36	10.33	6.08
Cre01.g012850	Cre01.g012850	Voltage-gated potassium channel	0.08	0.34	0.19	0.26	0.15	0.04	0.07	0.05	0.21	0.31	0.23	0.18	0.06	0.07	0.08	0.1	0.05	0.14	0.04	0.06	0.23	0.19	0.09	0.13	0.1	0.18	0.21	0.18
Cre01.g012900	Cre01.g012900	none	2.17	2.39	2.42	2.13	3.35	3.29	3.6	3.68	2.43	2.71	2.29	2.19	3.05	2.9	3.49	2.79	1.92	1.85	2.07	1.89	2.21	2.55	2.29	1.98	3.02	3.13	3.56	2.74
Cre01.g012950	Cre01.g012950	none	0.36	0.4	0.37	0.41	0.06	0.09	0.02	0.09	0.79	1.04	0.9	0.72	0.34	0.22	0.4	0.43	0.55	0.4	0.32	0.56	0.41	0.47	0.25	0.21	0.06	0.09	0.01	0.07
Cre01.g013000	Cre01.g013000	none	1.28	2.43	2.28	1.6	3.07	2.3	3.12	2.35	0.34	0.24	0.17	0.11	1.04	1.04	1.11	1.11	0.28	0.32	0.31	0.39	1.84	1.96	2.19	2.26	1.39	1.83	3.97	2.15
Cre01.g013050	Cre01.g013050	none	1.28	1.82	2.23	1.91	10.43	6.02	7.17	5.94	3.33	3.35	4.03	3.87	3.42	3.63	3.83	3.76	3.63	3.62	3.81	3.6	3.61	3.96	4.2	3.59	2.04	2.92	17.39	3.03
Cre01.g013100	Cre01.g013100	Predicted extracellular protein	20.12	15.18	20.86	21.95	8.51	19.33	17.66	17.82	1.04	0.98	0.97	0.87	17.63	26.1	9.26	9.82	5.79	5.38	6.3	6.72	7.02	7.86	9.65	10.36	29.56	36.66	6.78	32.81
Cre01.g013150	CGLD35	Conserved in the Green Lineage and Diatoms	36.67	18.55	16.25	29.71	10.98	16.84	13.31	16.22	33.85	37.4	31.28	29.68	33.57	57.06	28.97	37.83	28.76	25.3	26.45	27.19	11.03	11.54	8.83	10.57	19.31	21.19	20.55	20.23
Cre01.g013200	Cre01.g013200	none	16.8	11.35	13.98	19.1	15.98	12.38	14.05	14.74	18.55	18.6	14.86	13.98	24.26	29.84	28.89	26.88	11.64	14.05	14.78	17.62	12.39	11.19	13.47	10.62	21.89	24.76	12.56	23.02
Cre01.g013250	Cre01.g013250	none	10.47	9.11	8.53	8.87	7.38	7.92	7.86	7.63	4.18	4.64	4.29	4.84	9.44	12.52	10.38	9.15	4.96	5.01	5.68	4.54	6.37	7.54	7.56	6.81	8.58	9.34	8.72	8.34
Cre01.g013300	DEG10	Deg protease	10.72	10.19	11.35	10.55	13.61	13.4	14.27	13.06	9.23	10.74	9.68	9.7	10.91	13.07	13.48	12.53	9.65	9.4	11.14	9.95	10.18	9.86	9.91	9.71	13.9	14.16	11.69	12.59
Cre01.g013350	Cre01.g013350	none	108.21	78.52	70.17	91.25	72.14	100.12	102.75	94.1	227.44	194.74	232.62	215.1	289.71	408.01	226.07	253.36	209.61	221.58	255.81	211.73	238.28	239.41	238.41	239.76	135.57	116.31	80.34	124.33
Cre01.g013400	PIGS1	GPI transamidase component PIG-S	5.6	5.52	4.7	5.21	5.68	5.9	5.27	4.83	3.24	3.94	3.78	4.03	4.03	4.22	4.48	4.2	4.59	4.73	4.29	4.48	3.53	3.86	3.4	3.79	4.05	4.29	5.65	3.7
Cre01.g013450	Cre01.g013450	none	0.77	0.66	0.74	0.87	0.72	0.77	0.56	0.63	0.22	0.36	0.35	0.31	1	0.75	1.06	0.63	0.39	0.66	0.58	0.36	0.69	1.19	0.74	0.6	0.4	0.38	0.94	0.72
Cre01.g013500	Cre01.g013500	none	3.56	4.37	2.99	3.26	4.53	6.19	7.12	5.58	1.59	1.52	1.72	1.88	2.76	2.89	4.78	4.39	2.76	5.7	2.85	2.79	1.22	1.19	1.17	1.01	1.64	1.97	4.2	2.38
Cre01.g013550	Cre01.g013550	none	3.37	3.58	3.85	3.16	3.31	3.08	2.93	2.99	2.87	2.99	2.96	3.39	2.78	2.46	3.1	2.98	2.31	2.84	3.56	3.46	3.47	3.49	2.93	3.29	2.99	3.55	4.39	3.02
Cre01.g013600	Cre01.g013600	none	18.42	22.86	22.35	17.72	14.17	15.95	16.27	15.62	22.24	20.9	21.62	21.56	17.24	15.23	17.94	16.93	21.91	19.72	22.32	22.02	23.21	23.79	25.11	27.47	29.14	25.3	8.66	24.34
Cre01.g013650	Cre01.g013650	none	2.59	2.69	2.86	2.74	1.42	1.12	1.31	1.41	2.47	2.05	2.23	2.1	1.75	1.62	1.74	1.83	2.88	2.98	2.95	2.6	1.69	2.01	1.81	1.45	2.36	2.46	1.91	2.93
Cre01.g013700	VDAC1	Voltage-dependent anion-selective channel protein	374.55	289.42	279.27	363.64	447.49	492.35	441.99	463.27	171.3	181.59	166.12	176.89	292.76	411.17	283.22	302.6	142.84	124.89	143.02	147.37	251.57	248.99	285.83	285.46	370.67	415.11	487.35	398.28
Cre01.g013750	Cre01.g013750	none	5.37	4.26	3.46	5.01	4.49	4.38	2.37	4.8	1.9	2.05	2.52	1.95	3.86	3.04	3.52	4.32	2.68	2.04	2.74	1.8	2.94	2.96	3.42	3.67	6.59	5.28	4.42	5.53
Cre01.g013769	Cre01.g013769	none	7.7	5.96	5.93	7.16	4.44	4.79	4.22	3.21	3.2	2.67	2.09	4.04	5.22	6.99	6.45	3.83	3.47	4.47	3.64	4.03	3.65	4.93	4.52	4.53	6.85	6.87	5.41	6.64
Cre01.g013800	Cre01.g013800	Zinc finger containing protein	2.9	3.25	3.19	2.36	2.68	2.67	2.65	2.36	2.23	2.88	3.06	2.83	1.9	2.24	1.82	1.92	2.7	2.64	3.05	2.66	3.47	2.82	3.45	3.32	3.13	2.89	2.18	2.7
Cre01.g013801	TCY1	Tocopherol cyclase 1	5.21	6.72	6.28	5.63	9.64	8.66	9.37	8.48	5.24	5.73	5.04	4.65	5.59	5.45	5.35	5.89	4.81	4.35	4.49	4.8	7.3	7.16	7.86	7.31	6.09	6.61	9.74	7.02
Cre01.g013850	Cre01.g013850	none	3.04	2.9	2.88	3.38	1.97	1.99	2.08	2.26	2.28	3.34	2.59	1.87	2.32	2.7	2.72	2.81	2.63	2.33	2.22	2.21	1.9	2.23	1.72	1.84	2.09	2.31	4.38	2.29
Cre01.g013900	Cre01.g013900	none	5.46	6.35	5.85	5.46	6.49	5.06	5.56	4.96	3.2	3.76	3.58	3.33	6.55	5.71	5.34	5.12	5.62	4.61	4.82	4.49	8.5	9.16	8.77	8.18	5.67	6.11	9.81	7.1
Cre01.g014000	Cre01.g014000	none	74.4	52.28	49.71	66.38	77.32	111.9	99.64	107.7	62.17	67.67	70.16	68.62	109.25	163.46	80.6	97.03	60.45	54.11	62.84	65.76	132.24	137.61	142.13	140.75	59.92	63.83	26.58	63.86
Cre01.g014050	Cre01.g014050	none	20.2	24.29	20.87	18.04	33.14	37.47	40.58	39.21	22.74	24.11	25.58	24.15	14.22	17.98	13.39	12.52	23.26	20.78	21.17	21.52	31.86	32.33	32.05	38.88	22.68	18.38	14.19	21.19
Cre01.g014100	Cre01.g014100	none	1.99	2.39	1.87	1.53	1.04	1.02	0.92	0.97	1.88	1.85	2	2.23	1.23	1.48	1.08	0.73	1.92	1.42	1.74	1.44	3.21	3.09	3.1	3.77	1.17	0.38	0.17	0.32
Cre01.g014150	Cre01.g014150	MATE efflux family protein	4.68	4.16	4	4.4	4.39	4.51	3.95	4.3	2.78	2.98	2.06	3.33	4.23	4.14	3.35	4.39	2.32	1.78	2.4	2.68	4.04	4.13	4.97	3.78	3.76	3.69	4.1	3.68
Cre01.g014200	Cre01.g014200	none	0.73	1.01	1.07	0.7	0.44	0.45	0.51	0.5	0.9	0.62	0.85	0.88	0.98	0.86	0.87	0.75	0.71	0.75	1.27	0.78	1.75	1.83	1.88	1.9	0.34	0.18	0.19	0.41
Cre01.g014250	OPR2	OctotricoPeptide Repeat protein 2	5.72	8.53	7.88	6.11	8.28	7.3	8.24	8.69	8.93	8.79	9.42	9.61	4.52	4.34	4.41	4.29	7.7	7.49	9.71	8.49	9.04	10.06	10.25	9.87	9.57	8.56	6.77	8.95
Cre01.g014300	Cre01.g014300	none	3.74	3.29	3.43	3.33	1.77	2.08	1.67	2.09	7.16	6.56	7.29	6.94	4.17	2.68	5.29	4.12	6.09	5.2	5.91	5.53	7.25	8.07	7.61	7.16	6.12	3.98	1.88	5.03
Cre01.g014350	PRX5	Peroxiredoxin, type II	89.48	65.41	68.51	77.07	58.71	74.55	66.65	72.39	70.77	70.66	69.13	64.61	108.28	152.96	102.32	98.54	68.47	58.24	62.52	67.99	93.35	88.4	92.48	95.03	58.97	64.04	22.71	67.33
Cre01.g014400	Cre01.g014400	none	7.95	6	6.59	8.68	1.83	2.4	2.65	2.45	5.83	5.87	5.71	4.71	6.25	7.46	4.89	5.82	3.88	3.79	4.31	4.22	2.52	3.34	3.54	3.12	2.41	2.84	1	2.91
Cre01.g014450	Cre01.g014450	none	1.06	1.7	1.71	1.27	3.55	2.48	2.8	2.2	2.77	2.89	2.66	3.14	0.89	0.77	0.96	0.97	2.99	2.66	2.59	2.5	1.83	1.82	1.83	1.79	2.51	2.72	5.58	2.83
Cre01.g014500	Cre01.g014500	Protein tyrosine kinase	3.58	4.74	4.37	4.24	6.02	4.18	4.4	4.66	4.06	4.06	3.83	4.28	3.55	2.89	3.98	3.08	3.77	4.12	3.67	3.59	4.56	4.27	4.24	4.35	4.42	3.69	5.24	4.07
Cre01.g014650	PFH5	Prolyl 4-hydroxylase 5	16.91	13.01	11.43	16.77	10.24	11.31	10.84	11.14	7.28	6.68	7.5	7.81	14.07	20.34	12.17	15.64	7.17	7.76	7.31	7.49	11.23	10.94	12.83	10.94	9.28	9.93	10.81	8.62
Cre01.g014700	Cre01.g014700	none	14.53	13.21	13.92	14.26	12.2	10.8	10.44	10.36	9.04	9.96	10.1	9.08	10.31	11.32	9.38	9.13	8.35	8.96	9.19	8.19	9.65	7.71	8.76	7.88	11.08	10.53	12.05	10.59
Cre01.g014751	Cre01.g014751	none	0.7	0.39	1.31	0.51	0.58	0.7	0.38	0.51	1.88	2.12	2.14	2.63	0.53	0.73	1.04	1.55	0.69	2.2	1.83	1.56	0.32	0.32	0.72	0.72	0.71	0.83	0.26	1.06
Cre01.g014800	CPL21	putative MutS type 2 DNA repair protein	2.26	2.86	2.45	2.53	2.95	2.7	3.74	2.98	2.38	2.6	2.81	2.35	1.78	2.06	1.92	1.44	2.43	2.75	2.68	2.62	4.1	3.59	3.38	3.2	2.76	2.65	3.86	2.62
Cre01.g014850	Cre01.g014850	none	7.36	5.2	5.88	5.89	4.73	5.65	4.98	5.54	5.64	6.99	6.44	5.44	8.5	9.02	9.3	9.1	4.9	5.24	4.63	5.64	7.61	7	6.95	6.88	6.4	8.04	3.61	8.68
Cre01.g014900	Cre01.g014900	none	1.81	1.7	2.04	1.94	2.76	2.15	2.48	2.68	3.27	3.62	3.92	4.13	3.2	2.36	3.48	3.1	3.57	3.89	3.64	3.3	3.17	3.12	3.04	3.71	2.38	2.43	3.62	2.42
Cre01.g014950	Cre01.g014950	none	2.68	2.81	2.86	2.19	4.15	4.31	4.38	4.71	3.63	4.4	2.87	3.91	4.23	4.64	4.18	4.24	4.93	5.27	4.76	5.52	4.58	4.17	4.33	3.76	3.05	3.41	6.59	3.31
Cre01.g015000	NAGK1	N-acetyl-l-glutamate kinase	32.99	26.52	27.33	31.57	26.52	36.64	33.97	33.6	39.67	39.25	36.1	38.38	49.61	63.13	44.96	46.11	32.19	31.71	34.81	33.44	37.65	36.14	40.3	36.4	31.94	34.17	28.17	32.53
Cre01.g015050	Cre01.g015050	none	2.81	3.48	3.59	3.06	3.81	4.35	4.38	4.05	4.17	4.59	4.29	4.4	2.92	2.91	2.98	3.16	3.9	3.94	4.13	4.12	3.92	3.26	3.71	3.77	4.97	4.68	4.23	5.07
Cre01.g015100	Cre01.g015100	Probable transposon-derived protein of Chlamydomonas-Specific family B	0.23	0.17	0.17	0.22	0.15	0.13	0.19	0.4	0	0	0	0	0.47	0.32	0.11	0.29	0	0.17	0.18	0.1	0	0.21	0.24	0.24	0.14	0.06	0.12	0.13
Cre01.g015103	Cre01.g015103	Solute-binding protein-like adenylate cyclase	2.03	2.52	2.51	2.31	1.86	1.36	1.56	1.62	2.19	2.17	2.37	2.09	1.82	1.45	1.83	1.35	2.42	2.31	2.64	2.45	2.77	2.9	2.99	2.4	1.86	1.91	2.59	1.85
Cre01.g015150	Cre01.g015150	none	3.71	3.36	3.08	3.3	3.02	2.7	2.97	2.92	1.91	1.69	1.94	1.96	3.32	3.1	3.86	3.67	1.7	1.86	2.3	1.96	2.66	3.25	2.55	2.98	2.13	2.44	2.9	2.36
Cre01.g015200	Cre01.g015200	3',5'-cyclic-nucleotide phosphodiesterase	0.23	0.5	0.44	0.44	0.49	0.52	0.46	0.44	0.64	0.5	0.64	0.47	1.03	0.9	1.12	1.09	0.4	0.53	0.41	0.31	0.33	0.62	0.35	0.38	0.48	0.47	0.88	0.42
Cre01.g015250	POLD1	DNA polymerase delta, catalytic subunit	12.03	7.71	9.3	10.29	3.29	3.98	3.33	4.16	3.67	3.53	3.32	2.98	8.28	5.5	10.52	9.01	6.26	7.03	5.12	5.89	5.07	4.97	4.53	3.92	15.69	14.8	3.96	14.51
Cre01.g015300	Cre01.g015300	none	1.6	1.94	1.64	1.68	1.2	0.75	0.81	0.97	2.34	2.04	2.93	2.2	1.39	1.59	1.25	1.04	2.04	1.79	1.8	1.73	2.39	2.16	1.9	2.36	1.42	1.44	1.16	1.5
Cre01.g015350	POR1	Light-dependent protochlorophyllide reductase	172.27	175	184.87	184.25	212.16	201.39	230.57	268.58	225.55	206.93	238.6	236.32	236.4	320.76	205.44	215.06	245.49	187.69	285.55	282.28	343.41	348.35	374.35	361.58	176.83	162.06	58.11	165
Cre01.g015400	Cre01.g015400	none	4.15	4.45	5.29	4.79	25.38	20.47	22.64	24.76	9.53	10.45	10	10.28	5.39	6	5.35	4.66	7.96	8.72	8.19	8.5	8.16	7.12	9.96	8.42	8.39	9.17	24.2	7.56
Cre01.g015451	Cre01.g015451	none	1.14	1.55	1.26	1.28	1.52	1.49	1.66	1.61	1.35	1.19	1.04	1.09	1.36	1.61	1.29	1.18	1	1	1.14	1.18	1.05	1.06	1	1.27	1.14	1.1	1.17	1.07
Cre01.g015500	CGL91	Conserved in the Green Lineage	6.84	6.87	7.47	9.99	23.49	30.84	27.25	38.99	11.31	12.02	14.09	13.24	10.95	12.31	10.08	11.18	20.34	19.08	12.73	14.03	11.92	11.06	9.3	10.56	19.49	23.49	12.19	14.37
Cre01.g015550	Cre01.g015550	2-dehydro-3-deoxyglucarate aldolase	6.32	4.58	4.85	5.52	2.95	4.15	3.2	3.76	3.5	3.37	2.86	3.73	5.5	6.36	5.55	5.68	2.33	3.36	3.06	3.22	3.72	3.83	4.02	4.81	4.03	4.23	6.44	4.25
Cre01.g015600	Cre01.g015600	none	10.16	14.21	13.15	10.47	10.32	8.88	9.03	8.7	10.41	10	10.41	10.04	6.11	5.81	5.55	4.7	10.72	8.91	11.16	10.96	11.3	11.55	12.52	14.03	18.97	15.85	6.17	13.54
Cre01.g015650	Cre01.g015650	none	14.81	9.31	7.53	10.59	2.51	3.58	2.85	1.99	6.49	4.85	6.22	5.73	10.99	13.35	8.8	7.25	5.94	6.27	6.34	5.7	5.8	5.21	7.29	6.83	17.34	12.43	4.46	12.21
Cre01.g015700	Cre01.g015700	S-adenosyl-L-methionine-dependent methyltransferase	7.64	5.46	4.76	6.46	4.08	4.49	3.81	4.12	4.33	4.65	4.47	4.44	6.72	11.36	7.05	5.76	3.04	4.04	4.42	5.05	5.76	6.42	7.23	7.13	5.1	5.16	6.59	5
Cre01.g015750	Cre01.g015750	none	17.45	13	13.09	16.65	15.23	18.69	17.46	17.43	13.94	14.53	12.82	15.86	21.11	24.4	20.71	20.21	14.11	15.33	16.37	14.72	15.32	16.13	16.44	13.19	15.77	16.14	21.8	16.05
Cre01.g015850	FAP68	Flagellar Associated Protein 68	6.48	6.35	7.29	6.35	10.4	8.75	8.61	7.75	6.74	7.45	7.03	6.69	8.64	9.57	5.81	5.77	8.56	8.77	6.16	7.25	8.68	9.05	8.06	8.52	3.51	4.35	12.78	4.96
Cre01.g015950	CPL11	translation factor	12.57	11.65	13.75	15.19	38.14	39.53	39.75	42.85	11.65	10.61	11.43	14.07	12.36	14.73	9.76	10.24	11.13	11	10.78	12.58	21.69	20.07	19.71	20.37	26.68	28.53	56.55	22.72
Cre01.g016001	Cre01.g016001	none	0.86	0.89	1.08	0.98	1.11	0.91	0.92	0.87	1.11	1.03	0.96	0.59	1.12	0.81	1.03	0.97	0.56	1.07	1.18	1.04	0.86	0.64	1.01	0.85	1.54	1.36	1.6	1.25
Cre01.g016050	PRP8	Splicing factor, component of the U5 snRNP and of the spliceosome	35.32	45.85	44.59	36.32	42.43	38.93	42.63	41.23	55.59	53.98	53.57	53.88	32.7	24.56	32.83	29.65	49	45.5	46.91	50.06	48.21	47.63	49.98	51.75	51.51	51.28	36.36	51.81
Cre01.g016100	Cre01.g016100	none	0.11	0	0.04	0.1	0	0.06	0	0	1.36	1.19	0.53	1.18	1.51	1.41	0.63	0.47	0.04	0.32	0.13	0.33	0	0	0	0.06	0.09	0.03	0	0
Cre01.g016150	Cre01.g016150	none	11.37	10.49	11.17	13.52	15.18	15.3	16.54	16.49	5.21	5.34	5.12	4.59	13.24	18.42	15.9	14.52	6.67	4.54	6.2	7.13	12.36	13.05	13.32	14.39	11.46	12.98	8.74	11.98
Cre01.g016200	Cre01.g016200	MLO family protein	1.28	1.53	1.69	1.5	2.49	2.18	2.29	2.33	1.83	2.33	2.06	2.31	2.22	1.63	2.15	2.05	3.04	3.07	2.59	2.83	2.51	2.41	2.32	2.52	1.32	1.15	1.09	1.31
Cre01.g016250	Cre01.g016250	MLO family protein	1.71	3.79	1.6	1.44	2.28	1.34	1.96	1.36	2.3	1.73	3.08	3.42	1.94	1.19	1.89	2.44	4.03	6.33	3.77	3.04	2.71	3.11	3.51	1.76	0.78	2.47	1.5	1.53
Cre01.g016300	Cre01.g016300	Calmodulin-like protein	39.5	36.37	31.95	38.24	90.65	102.19	96.31	103.15	44.1	45.38	52.58	51.4	28.54	42.98	24.86	25.6	50.64	51.52	50.49	47.14	30.26	30.95	28.69	32.92	61.77	63.98	38.55	58.28
Cre01.g016350	Cre01.g016350	none	2.63	2.26	3.63	2.61	1.39	0.9	0.81	0.84	2.56	2.48	2.93	2.15	1.3	1.27	2.42	1.87	1.88	1.92	1.05	0.79	2.5	2	2.42	2.57	3.2	3.89	4.24	3.25
Cre01.g016400	Cre01.g016400	none	2.97	2.08	6.58	4.94	13.09	13.59	13.23	10.73	7.11	6.68	5.85	5.73	18.62	16.45	16.3	15.34	5.36	5.64	5	5.43	16.65	17.22	15.42	16.31	0.7	1.02	4.82	0.55
Cre01.g016450	Cre01.g016450	SET domain protein	2.04	2.18	2.31	2.25	1.15	1.53	1.81	1.68	1.6	1.46	1.54	1.62	1.85	1.85	2.25	2.25	1.33	1.75	1.16	1.51	1.56	1.8	1.74	1.54	3.43	3.17	1.11	3
Cre01.g016500	Cre01.g016500	none	35.19	51.84	47.28	42.95	92.49	95.92	105.88	99.63	53.79	47.39	51.42	49.19	34.88	32.66	29.26	28.71	47.97	38.16	49.28	56.85	75.96	76.21	82.98	79.61	50.73	54.14	50.9	55.13
Cre01.g016514	DLD2	Dihydrolipoamide dehydrogenase 2	39.48	59.86	53.02	44.43	72.3	73.01	79.23	73.6	57.12	57.81	55.85	56.99	31.2	29.43	27.14	24.84	59.43	46.26	60.83	68.06	73.54	74.34	76.56	79.65	56.41	61.75	51.12	57.79
Cre01.g016528	Cre01.g016528	none	11.89	15.82	16.04	13.73	21.66	18.27	17.52	17.52	12.04	12	13.29	12.31	12.07	12.31	10.09	9.1	12.5	10.16	13.73	12.25	18.65	17.74	20.44	20.45	18.31	14.87	9.46	15.6
Cre01.g016542	Cre01.g016542	none	0.15	0.34	0.17	0.07	0	0	0.04	0.18	0.23	0.08	0	0.08	0	0	0	0	0	0.23	0.12	0.14	0	0.07	0	0	0.03	0.12	0.08	0.08
Cre01.g016556	Cre01.g016556	none	21.58	21.91	22.86	19.57	24.8	29	27.33	27.35	30.62	29.03	28.51	29.05	23.92	26.34	27.52	25.72	23.61	23.35	23.88	22.34	19.25	18.91	20.2	19.19	36.16	35.53	41.19	34.71
Cre01.g016570	Cre01.g016570	none	3.38	4.11	4.3	3.48	3.95	3.35	3.38	3.82	2.43	2.25	2.32	2.02	2.31	2.07	2.65	2.78	3.63	3.43	2.83	3.12	2.68	2.09	2.25	2.47	4.43	4.76	3.95	4.24
Cre01.g016600	PSBS1	chloroplast Photosystem II-associated 22 kDa protein	0	0	0.08	0	0.04	0	0	0	0.27	0.05	0.12	0.11	0	0	0.11	0	0.3	0.08	0.22	0.39	0	0.05	0	0	0	0	0.03	0.03
Cre01.g016700	Cre01.g016700	none	5.41	4.42	3.95	6.43	8.27	6.27	6.68	7.59	7.54	8.13	7.03	7.45	2.32	3.03	2.33	2.03	8.14	7.2	7.83	7.03	3.83	3.02	2.95	2.92	4.9	5.75	8.4	6.63
Cre01.g016750	PSBS2	chloroplast Photosystem II-associated 22 kDa protein	0.1	0	0.04	0.1	0	0.03	0.06	0	0.05	0.05	0	0.05	0.05	0.07	0	0	0.04	0.04	0.08	0.14	0	0.05	0	0	0.04	0	0	0
Cre01.g016800	Cre01.g016800	none	1.04	0.69	0.79	1.2	0.58	0.86	0.63	0.7	0.37	0.6	0.28	0.34	0.7	0.79	0.96	0.94	0.63	0.75	0.44	0.41	0.34	0.44	0.5	0.52	1.14	0.76	0.51	0.65
Cre01.g016850	Cre01.g016850	none	74.59	70.6	54.79	73.71	75.31	74.13	75.7	76.26	62.32	51.25	55.13	62.5	80.86	142.87	68.08	87.95	53.5	58.45	57.4	43.55	62.55	58.12	69.47	75.4	80.74	68.8	41.42	75.57
Cre01.g016900	Cre01.g016900	none	135.99	76.81	72.45	124.81	145.05	227.47	169.77	184.66	148.27	161.86	163.53	164.43	171.5	310.48	150.09	166.23	153.19	139.04	157.78	135.06	209.13	227.87	218.71	204.44	122.38	151.06	175.47	146.98
Cre01.g016950	Cre01.g016950	none	10.4	8.36	9.3	10.45	20.82	21.89	20.8	21.92	11.17	10.71	12.68	11.16	12.75	12.99	11.56	11.78	9.83	13.33	12.31	9.58	10.83	9.77	10.7	8.71	12.94	14.45	12.32	14.04
Cre01.g017050	Cre01.g017050	Mitochondrial substrate carrier protein	9.37	8.83	8.68	9.55	17.95	19.35	18.21	21.08	15.22	14.36	17.7	16.06	12.27	10.87	11.11	10.63	13.21	15.62	14.53	12.03	14.86	13.23	13.9	12.6	10.71	12.5	13.48	13.06
Cre01.g017100	Cre01.g017100	none	3.92	2.61	3.34	3.54	1.95	2.25	1.96	2.37	1.45	1.31	1.39	1.37	2.44	1.45	2.47	2.38	1.65	1.55	1.27	1.49	1.98	1.52	1.57	1.05	5.36	5.15	3.23	5.19
Cre01.g017150	Cre01.g017150	none	1.04	0.46	0.82	0.98	0.32	0.3	0.33	0.4	0.16	0.25	0.31	0.13	0.62	0.44	0.72	0.59	0.39	0.53	0.37	0.47	0.37	0.37	0.19	0.28	1.69	1.47	1.01	1.39
Cre01.g017200	FKB99	Peptidyl-prolyl cis-trans isomerase, FKBP-type	3.73	3.49	3.79	3.65	3.5	3.37	3.98	4.06	3.84	4.01	3.93	4.23	3.4	3.42	3.81	3.99	3.37	3.76	3.38	3.62	3.69	2.87	3.16	3.13	3.98	3.81	3.95	5.33
Cre01.g017250	Cre01.g017250	Chlorophyceae-specific protein	5.58	3.72	3.76	5.72	3.03	3.28	2.58	3.48	2.82	2.97	2.79	2.57	4.43	5.12	3.8	5.29	3.37	3.17	2.58	2.47	3.05	4.19	3.52	3.69	4.32	3.62	2.35	3.85
Cre01.g017300	PRPS21	Chloroplast ribosomal protein S21	250.72	202.37	187.81	225.92	305.25	354.7	354.68	349.14	224.84	237.2	244.78	235.3	260.47	430.14	175.4	191.58	228.08	169.75	227.04	234.86	337.74	320.1	364.41	384.12	329.4	317.88	277.46	334.78
Cre01.g017350	Cre01.g017350	Putative protein N-methyltransferase	3.01	3.53	3.01	2.76	3.8	2.87	3.18	3.45	2.6	3.31	3.94	3.28	2	2.84	1.48	1.77	3.44	3.03	3.84	4.19	4.27	4.04	5.36	5.06	1.39	1.31	0.46	1.28
Cre01.g017400	Cre01.g017400	none	2.81	2.14	2.75	2.61	2.64	2.57	2.3	2.61	3.69	3.27	3.47	2.99	2.76	2.27	3.03	2.54	4.2	4.46	4.38	3.86	2.41	2.15	2.01	2.09	2.31	2.6	2.92	2.3
Cre01.g017450	POLA2	DNA polymerase alpha, catalytic subunit	7.63	3.26	5.77	6.6	2.63	3.93	3.42	4.08	2.21	1.67	1.48	1.75	4.7	2.74	6.38	6.11	3.7	3.96	3.49	3.2	2.31	1.75	2.15	1.61	12.11	12.98	2.79	12.32
Cre01.g017500	Cre01.g017500	none	9.07	8.79	9.1	7.52	33.13	36.94	38.99	40.07	11.43	12.35	16.36	14.73	7.02	8.98	5.2	6.39	13.96	14.86	12.21	9.05	13.57	13.13	11.77	13.75	10.96	11.98	10.44	12.45
Cre01.g017550	Cre01.g017550	none	0.58	0.8	0.7	0.53	0.57	0.6	0.49	0.72	2.16	2.14	1.7	1.69	0.79	0.84	0.42	0.41	1.45	1.27	1.41	1.9	0.8	0.94	0.9	0.78	0.68	0.46	0.63	0.5
Cre01.g017600	Cre01.g017600	Putative quinoprotein	13.22	18.18	15.16	14.78	15.67	16.79	17.47	15.95	16.81	16.64	15.57	15.22	11.22	11.21	13.95	13.33	14.29	12.88	12.56	13.54	24.51	26.1	26.04	25.17	10.26	10.16	18.89	10.34
Cre01.g017650	RIB30	Ribbon binding 30 kDa microtuble inner protein	8.08	6.69	7.87	7.91	12.69	12.11	11.02	12.79	3.33	4.14	3.81	3.35	7.26	8.92	7.34	7.83	3.82	4.49	3	3.35	5.82	6.18	5.67	5.12	6.76	7.53	15.03	8.21
Cre01.g017850	Cre01.g017850	none	4.26	4.33	5.08	5.58	2.35	2.45	1.83	1.71	0.22	0.23	0.22	0.23	2.09	2.23	1.84	2	0.2	0.28	0.07	0.18	6.88	7.92	8.07	7.32	1.96	2	1.92	2.44
Cre01.g017900	Cre01.g017900	none	6.26	8.83	7.76	6.64	7.44	7.23	7.38	7.25	8.03	8.03	6.68	6.85	5.47	4.92	6.29	6.81	6.44	6.24	5.71	5.46	12.83	13.16	12.64	13.96	5.29	5.17	7.13	5
Cre01.g017951	Cre01.g017951	none	0.95	1.06	1.13	0.86	1	0.87	0.79	0.87	1.62	1.52	1.56	1.54	1.34	1.35	0.96	0.62	1.17	1.1	1.74	1.41	1.48	1.44	1.44	1.13	0.94	0.52	0.63	0.66
Cre01.g018000	RPA12	DNA-directed RNA polymerase I subunit A12.2	22.62	18.51	15.68	18.26	13.81	13.21	10.98	12.3	17.63	17.08	14.76	14.46	17.78	26.93	16.23	14	15.26	13.19	15.2	15.84	22.47	21.37	17.6	19.95	25.84	19.41	10.04	18.73
Cre01.g018050	Cre01.g018050	NEF1-like protein	5.93	6.22	6.67	6.32	5.49	6.07	5.78	6.77	5.06	3.96	5.06	4.23	6.43	5.96	5.94	5.18	4.83	5.1	5.05	5.34	5.29	5.49	5.22	5.7	6.95	7.71	3.41	7.27
Cre01.g018075	Cre01.g018075	none	4.01	3.63	3.16	2.69	3.19	1.78	2.27	2.37	2.88	2.9	2.93	2.72	3.05	3.3	3.28	2.15	3.56	3.72	3.03	2.95	3.49	3.72	3.64	3.73	1.89	1.82	5.4	1.87
Cre01.g018100	Cre01.g018100	none	3.67	3.17	3.63	3.49	3.73	3.35	2.4	2.97	4.58	5.02	6.18	5.48	5.17	5.96	5.42	4.9	5.14	4.49	4.9	5.27	5.53	4.98	4.59	4.93	3.3	2.61	3.14	2.56
Cre01.g018150	Cre01.g018150	none	4.89	6.16	7.03	6.28	6.94	6.19	6.29	7.24	11.41	11.51	10.82	10.62	6.82	8.66	7.93	7.4	7.05	6.59	8.14	8.11	7.6	7.33	8.15	7.46	9.53	9.25	10.09	8.73
Cre01.g018200	Cre01.g018200	Putative Acyl-CoA N-acyltransferase	4.35	4.81	4.91	4.32	4.01	3.37	3.55	3.68	5.18	4.84	4.95	5.2	3.98	3.31	3.82	3.77	6.02	5.61	6.13	6.15	4.27	4.65	4.19	4.25	7.32	5.86	3.61	5.44
Cre01.g018350	Cre01.g018350	none	4.79	5.41	5.28	4.62	9.2	7.26	7.69	8.33	9.05	9.51	9.7	9.09	8.41	7.14	8.3	7.15	5.68	6.92	5.99	5.73	13.05	12.5	12.64	12.28	2.93	3.51	4.75	3.09
Cre01.g018400	ITPK2	Inositol 1,3,4-trisphosphate 5/6-kinase	4.25	5.34	5.42	5.33	9.57	7.61	8.55	8.47	7.54	8.4	8.24	8.34	5.88	5.12	5.48	5.8	9.63	10.06	10.51	9.34	12.07	11.68	10.91	12.09	6.75	6.44	6.58	6.59
Cre01.g018450	Cre01.g018450	none	8.09	7.38	7.23	8.95	3.99	4.92	3.77	4.88	2.72	2.45	2.65	1.84	5.18	5.93	5.75	6.35	3.14	3.07	2.95	3.48	4.18	4.39	4.14	4.55	5.03	4.54	4.58	5.38
Cre01.g018500	Cre01.g018500	Holo-[acyl-carrier-protein] synthase	1.81	2.26	2.34	2.29	8.53	6.45	7.63	6.04	2.48	2.89	2.66	3.06	2.21	2.31	2.39	1.62	2.04	2.48	2.43	2.64	3.8	3.73	3.02	4.01	4.62	6.17	9.55	5.29
Cre01.g018550	Cre01.g018550	Adenylate/guanylate cyclase	2.1	2.98	2.72	2.34	4.34	3.57	3.32	3.48	3.41	3.67	3.69	3.78	1.05	0.98	1.08	1.11	3.68	3.51	3.83	3.83	2.98	3.1	2.91	2.75	3.6	2.98	4.54	3.07
Cre01.g018600	Cre01.g018600	none	26.42	17.88	18.26	20.55	17.11	19.54	17.22	19.16	16.79	17.68	16.86	16.1	18.26	25.19	20.94	22.18	13.02	14.73	12.26	13.23	14.41	16.6	14.05	14.98	14	15.41	13.97	15.01
Cre01.g018650	Cre01.g018650	none	5.03	7.08	7.55	6.58	15.03	10.21	11.88	10.72	11.08	11.13	10.11	11.18	5.22	3.67	6.08	5.96	10.24	11.82	11.22	12.22	5.21	5.85	4.83	5.21	11.04	9.05	15.09	8.13
Cre01.g018700	Cre01.g018700	none	1.75	2.27	2.7	2.54	4.68	3.33	3.74	3.09	1.92	2.85	2.46	2.03	2.11	2.6	1.69	2.29	4.14	3.57	2.26	2.7	3.44	2.77	3.55	3.1	1.53	2.1	7.32	1.93
Cre01.g018750	Cre01.g018750	none	1.45	2.05	2.07	1.86	4.25	2.19	2.61	2.48	2.06	2.25	1.86	2.32	1.27	1.23	1.3	1.07	2.18	2.33	1.92	2.38	2.06	2.22	2.3	2.24	2.33	2.2	5.36	1.91
Cre01.g018800	ATP6	Mitochondrial F1F0 ATP synthase subunit 6	238.08	225.39	219.77	240.51	314.3	343.21	325.16	324.69	216.77	209.37	202.74	204.13	199.25	250.79	223.03	220.2	202.98	181.94	194.58	201.08	155.95	159.41	155.77	154.3	325.92	334.96	255.88	333.62
Cre01.g018850	Cre01.g018850	Exonuclease-Endonuclease-Phosphatase superfamily protein	2.91	2.61	3.16	2.65	8.37	8.66	8.37	10.34	3.07	3.12	3.32	2.9	3.03	2.25	2.32	2.36	3.28	3.42	3.27	2.49	2.71	2.55	2.32	2.43	3.05	3.38	2.51	3.02
Cre01.g018900	Cre01.g018900	none	2.52	3.04	3.27	2.99	27.94	33.36	30.6	41.35	6.51	6.71	8.7	8.1	3.71	3.88	3.08	3.24	7.84	8.62	6.63	5.77	6.31	6.13	5.32	4.86	4.46	6	4.87	4.33
Cre01.g018950	DHS1	Deoxyhypusine synthase	17.27	20.15	18.53	18.5	9.7	11.05	10.87	9.89	18.1	17.63	19.28	19.56	17.23	23.84	12.99	16.28	15.94	14.76	17.51	16.62	18.01	17.52	17	18.81	20.11	14.13	10.5	12.5
Cre01.g019000	Cre01.g019000	none	5.93	4.63	5.02	5.58	4.4	4.87	4.2	5.11	2.72	1.87	2.19	1.97	7.85	11.1	7.71	9.76	2.01	2.14	2.84	2.37	5.98	5.75	5.83	4.53	3.15	3.19	5.56	3.44
Cre01.g019051	Cre01.g019051	none	0.05	0.02	0.06	0.03	0.09	0.05	0.07	0.03	0	0.03	0	0.03	0	0	0	0.03	0.02	0	0	0	0.02	0.05	0.03	0	0.03	0.03	0.08	0.04
Cre01.g019100	HPR2	Hydroxypyruvate reductase 2	3.09	4.07	3.59	3.7	2.26	2.73	3.15	2.94	4.31	4.76	4.6	4.15	2.14	2.63	1.82	2.18	4.96	3.23	4.84	5.02	2.47	2.77	2.76	2.95	3.4	2.5	2.01	2.86
Cre01.g019150	GCP4	Gamma tubulin interacting protein	3.66	1.91	2.64	2.93	1.3	1.48	1.29	1.3	3.14	2.88	2.49	2.36	2.61	1.48	3.84	3.3	2.96	2.48	2.51	2.46	1.27	0.87	1.32	1.02	4.69	4.12	1.36	4.25
Cre01.g019200	NOP52	RRP1-like protein	6.89	8.44	6.43	5.95	5.68	5.32	4.91	4.89	6.18	6.05	6.08	5.33	4.47	4.88	3.92	2.98	6.16	5.34	6.26	6.18	6.85	6.61	6.34	7.47	12.16	7.59	3.86	7.63
Cre01.g019250	SNE1	GDP-D-mannose 3',5'-epimerase	134.37	87.8	85.74	119.16	60.19	93	78.01	81.63	73.59	68.2	63.18	65.06	168.13	229.81	177.52	195.11	72.53	73.16	67.12	67.96	58.57	57.3	55.84	57.21	118.4	144.44	112.29	138.22
Cre01.g019300	Cre01.g019300	Nucleotidyl cyclase	1.04	1.57	1.31	1.16	2.39	1.6	1.71	1.43	1.64	1.58	2.02	2.02	0.52	0.39	0.56	0.46	1.64	1.31	1.65	1.76	1.3	1.33	1.32	1.63	1.51	1.63	2.42	1.48
Cre01.g019400	Cre01.g019400	none	0	0	0.14	0	0	0	0	0	0	0	0	0	0.19	0	0	0	0	0	0	0	0	0	0	0	0	0.1	0	0
Cre01.g019450	SCE3	SUMO-conjugating enzyme	8.07	5.24	5.25	8.1	2.58	4.03	2.38	2.97	2.1	1.74	1.78	1.97	7.1	6.7	7.75	8.68	3.09	4.41	3.58	3.18	3.4	3.47	3.06	2.45	5.88	5.88	2.89	5.89
Cre01.g019500	Cre01.g019500	none	3.13	3.11	3.23	3.21	3.24	3.22	3.66	3.21	2.3	1.85	1.98	1.86	1.81	2.24	2.21	2.4	1.7	2.07	2.27	1.96	3.37	3.24	3.62	3.79	2.16	2.85	2.23	3.12
Cre01.g019550	Cre01.g019550	ankryin repeat containing protein	0.37	0.57	0.51	0.45	0.16	0.15	0.24	0.19	0.17	0.08	0.14	0.14	0.44	0.27	0.17	0.18	0.08	0.17	0.12	0.09	2.73	3.09	2.48	2.27	0.04	0.03	0.04	0.04
Cre01.g019600	Cre01.g019600	none	23.65	15.06	17.43	18.9	15.87	24.26	19.55	22.15	16.53	13.85	15.64	17.08	25	35.76	34.36	35.88	19.25	17.17	16.55	17.32	17.64	18.22	17.63	15.82	21.86	21.86	17.43	20.57
Cre01.g019650	Cre01.g019650	none	6.23	6.25	6.28	6.7	5.71	6.1	5.46	5.32	4.45	3.5	3.81	3.39	4.53	4.74	5.12	4.78	3.25	3.28	4.13	3.46	4.08	3.64	4.05	3.46	6.28	6.17	4.08	5.7
Cre01.g019700	PAP7	Class-II RNA nucleotidyl transferase 7	1.72	1.34	1.47	1.57	0.95	1.02	1.01	1.12	0.83	0.79	1.03	0.72	1.54	0.76	1.79	1.64	1.64	1.74	1.45	1.51	1.58	1.6	1.46	1.77	3.8	3.87	2.09	3.95
Cre01.g019750	Cre01.g019750	none	3.78	4.31	4.44	4.8	6.14	6.95	6.55	7.14	3.84	3.49	3.64	3.23	8.81	7.43	10.04	10.14	4.45	5.8	4.56	3.75	7.07	7.17	7.12	6.43	8.2	7.8	9.04	9.44
Cre01.g019850	FTSH3	FtsH-like ATPase/metalloprotease	9.42	10.27	9.57	8.96	19.37	17.74	18.31	18.86	13.55	12.93	13.65	13.8	9.56	7.44	10.21	9.31	11.68	12.32	12.29	13.11	12.69	12.75	13.1	13.12	12.71	12.7	16.7	13.23
Cre01.g019900	FAP384	Flagellar Associated Protein 384	1.46	2.19	2.04	1.43	2.59	1.43	1.71	1.55	1.98	2.33	1.9	2.29	1.86	1.77	2.05	1.81	2.19	2.48	1.92	2.29	2.3	2.72	2.67	2.8	1.04	1.27	3.42	1.56
Cre01.g019950	Cre01.g019950	DnaJ-like protein	2.11	2.59	1.57	1.96	0.11	0.15	0.22	0.06	0.39	0.3	0.3	0.3	0.4	0.79	0.33	0.25	0.18	0.35	0.45	0.18	1.75	2.03	1.98	1.4	0.12	0.16	0.03	0.11
Cre01.g020000	Cre01.g020000	none	0.02	0	0.02	0.04	0.01	0	0.01	0.01	0	0	0	0	0	0	0	0	0	0	0	0	0.02	0	0.02	0	0.03	0.02	0.01	0.02
Cre01.g020050	Cre01.g020050	none	1.02	0.41	0.56	0.85	0.09	0.36	0.38	0.22	0.21	0.12	0.28	0.22	0.47	0.22	0.37	0.27	0.37	0.54	0.28	0.33	0.3	0.2	0.18	0.16	0.73	1.03	0.69	0.97
Cre01.g020100	Cre01.g020100	none	0	0.01	0.02	0.01	0	0.02	0.01	0	0.02	0.01	0.02	0.01	0	0	0	0.01	0	0.01	0	0	0.01	0	0	0.02	0.01	0.03	0	0.01
Cre01.g020182	Cre01.g020182	none	2.12	2.29	2.93	2.37	1.74	1.73	1.72	1.97	3.39	3.48	3.38	3.4	4.24	3.04	3.74	3.28	3.13	3.58	3.9	3.63	1.74	1.61	2	1.87	2.18	2.35	3.14	2.42
Cre01.g020223	FUM2	Fumarate hydratase 2	0.24	0.57	0.18	0.21	4.68	4.64	3.97	5.41	4.6	4.32	4.3	4.55	2.33	2.72	2.33	2.56	1.14	1.31	1.2	1.04	7.43	8.19	7.11	6.55	1.02	0.63	0.21	0.69
Cre01.g020264	ATG6	Autophagy-related protein	2.16	1.96	2.16	2.05	3.71	4.33	4.28	4.86	2.91	3.39	2.91	2.95	2.98	2.95	3.26	2.43	2.62	2.84	2.67	2.6	2.72	3.04	2.91	2.88	3.11	2.94	4.25	3.71
Cre01.g020305	SDH4	Succinate dehydrogenase subunit D	131.38	83.97	94.21	126.3	140.29	172.09	152.29	150.31	72.64	74.97	67.77	70.72	91.54	143.42	101.82	114.27	55.94	55.2	54.63	54.12	48.26	46.92	45.24	45.27	135.37	149.66	158.94	159.83
Cre01.g020350	SDH3	Succinate dehydrogenase subunit b560	101.42	90.09	94.5	108.7	156.16	172.22	162.75	162.81	107.09	105.24	99.23	105.01	102.96	130.61	123.69	123.19	76.22	73.3	75.99	76.54	59.77	61.58	56.93	59.15	147.6	149.25	118.96	157.66
Cre01.g020400	Cre01.g020400	none	11.38	11.07	11.22	10.17	8.28	8.2	8.34	7.73	7.3	8.34	8.52	7.42	8.83	8.8	8.04	7.94	8.2	8.22	9.1	8.32	8.63	8.31	9.15	8.57	9.72	9.64	5.96	9.61
Cre01.g020450	Cre01.g020450	none	0	0	0	0	0	0	0	0.21	0	0	0	0	0.73	0.5	0	0	0.28	0	0	0	0	0	0	0	0	0	0	0
Cre01.g020500	Cre01.g020500	none	0	0	0	0	0	0	0	0	0	0	0	0	0	0	0	0	0	0	0	0	0	0	0	0	0	0	0	0
Cre01.g020575	HSP22D	Heat shock protein 22D	1.02	0.36	0.56	0.6	0.03	0.1	0.14	0.08	0.35	0.09	0.15	0.75	0.13	0.18	0.22	0.39	0.28	0.33	0.25	0.2	0.12	0.16	0.09	0.14	0.22	0.26	0.46	0.27
Cre01.g020650	Cre01.g020650	none	1.33	1.7	1.61	1.26	2.86	2.19	2.76	2.2	1.67	1.6	1.62	1.55	1.61	1.56	1.23	1.84	1.7	1.6	1.62	1.88	2.2	1.86	2.32	2.16	2.07	2.26	4.67	2.14
Cre01.g020701	Cre01.g020701	none	0.41	0.4	0.51	0.72	1.17	1	1.21	1.33	5.15	5.05	6.08	6.98	0.55	0.75	0.8	0.94	0.59	0.9	0.6	0.66	0.49	0.92	1.11	1.04	1.15	0.92	1.39	0.93
Cre01.g020750	Cre01.g020750	none	8.38	5.77	7.7	8.26	6.42	6.35	6.22	5.72	17.9	17.96	17.08	14.78	17.97	18.67	16.25	18.41	13.48	15.42	13.05	13.4	9.23	11.26	9.02	11.38	8.72	8.76	10.25	8.94
Cre01.g020800	Cre01.g020800	none	2.44	2.32	2.95	3.12	4.92	4.13	4.4	3.57	3.76	4.02	3.75	3.42	3.62	6.14	3.13	3.76	2.97	3.37	2.36	2.76	1.99	2.31	1.73	2.54	2.55	3.14	4.64	3.19
Cre01.g020850	Cre01.g020850	Adenylate/guanylate cyclase	0.94	1.24	1.14	0.79	1.47	1.37	1.59	1.57	0.97	0.88	0.9	0.95	0.47	0.37	0.38	0.3	1.32	1.17	1.32	1.27	1.1	1.01	1.29	1.08	1.18	1.14	2.15	1.04
Cre01.g020887	Cre01.g020887	none	1.44	1.84	2.12	1.54	1.04	1.02	1.26	1.07	0.74	0.74	0.79	0.89	1.02	0.88	1.04	0.8	1.13	0.81	0.91	1.12	0.93	0.81	1.21	1	0.77	0.75	1.46	0.95
Cre01.g020918	PREP1	Presequence protease 1	20.6	29.22	27.91	24.66	55.74	46.08	48.96	47.37	46.21	46.87	50.85	48.59	25.44	24.87	25.48	22.59	44.25	44.28	44.52	42.21	50	49.97	51.05	50.36	24.1	29.06	29.74	25.97
Cre01.g020950	Cre01.g020950	none	19.46	29.87	23.17	18.66	27.79	19.34	19.92	16.29	24.32	24.81	26.18	25.99	11.97	13.41	8.32	8.04	26.54	21.18	24.54	24.03	28.03	29.16	30.12	34.92	32.6	17.35	12.23	16.22
Cre01.g021000	Cre01.g021000	none	0.85	0.84	0.8	0.69	0.78	0.7	0.76	1.02	0.79	0.85	0.87	0.42	0.59	0.36	0.38	0.66	0.74	0.7	0.76	0.84	0.53	0.71	0.67	0.74	0.74	0.58	0.98	0.84
Cre01.g021050	TIM22A	translocase of inner mitochondrial membrane 22 homolog	7.82	6.93	6.04	8.11	4.65	5.44	3.98	4.35	11.02	10.43	10.87	9.87	11.45	12.75	8.62	9.93	8.65	7.82	8.78	8.29	10.52	9.58	9.38	10.23	8.08	4.32	1.48	4.6
Cre01.g021100	Cre01.g021100	none	0.77	1.2	0.91	0.79	1.48	1.2	1.11	1.16	0.92	0.86	0.7	0.92	0.48	0.62	0.58	0.61	0.99	0.96	1.12	0.85	0.84	0.95	0.85	0.75	1.18	1.11	1.19	1.01
Cre01.g021150	TMU1	tRNA (uracil-5-)-methyltransferase	5.96	6.3	5.82	5.95	4.98	4.52	4.54	4.22	5.05	6.03	5.62	6.39	4.24	4.98	4.89	4.46	5.81	5.22	5.54	6.02	6.14	7.03	6.96	6.42	4.82	4	4.66	3.71
Cre01.g021200	CGL47	conserved protein with F-box domain	1.9	1.49	1.93	1.95	1.55	2.01	1.57	1.94	1.36	1.72	2.17	1.45	2.1	1.66	1.74	2.24	0.69	1.68	1.62	0.67	1.6	1.09	1.04	1.36	0.59	0.79	0.98	0.73
Cre01.g021251	ARG7	Argininosuccinate lyase	20.41	28.02	24.79	22.74	20.55	20.81	23.69	20.61	27.08	24.58	24.34	22.49	21.66	25.44	18.16	18.8	23.22	22.1	25.28	24.37	29.51	29.79	30.51	33.31	19.56	19.57	14.73	21.93
Cre01.g021300	Cre01.g021300	none	0	0	0	0	0	0	0	0	0	0.12	0	0	0	0	0	0	0.1	0	0	0	0	0	0	0	0	0	0	0
Cre01.g021350	Cre01.g021350	none	22.71	17.37	14.37	20.18	17.63	18.21	22.19	22.68	30.68	26.96	22.27	28.68	32.38	46.85	29.47	37.07	24.87	21.19	23.13	28.1	27.85	22.77	27.41	24.83	17.01	14.35	18.16	11.74
Cre01.g021400	Cre01.g021400	Pre-mRCre01.g021400 splicing factor	3.37	3.23	2.98	3.09	4.84	4.55	4.5	4.42	4.31	4.97	4.77	4.85	3.35	4.23	4	3.51	3.81	5.44	5.11	4.23	5.59	5.09	5.29	5.02	3.58	3.85	4.32	4.12
Cre01.g021450	TPR4	Tetratricopeptide-repeat protein 4	8.18	8.39	8.11	8.39	8.39	10.32	9.39	9.11	7.47	7.12	7.02	7.49	7.26	6.78	8.98	8.05	6.45	6.86	6.82	7.4	6.64	6.99	7.2	7.78	9.68	10.3	3.71	8.9
Cre01.g021500	Cre01.g021500	none	11.76	10.52	11.17	11.59	8.94	8.14	9.59	8.06	10.99	10.5	11.09	10	14.05	13.12	14.76	14.06	11.94	12.53	11.43	10.65	11.61	10.62	11.73	9.72	8.75	9.87	13.09	9.76
Cre01.g021550	Cre01.g021550	none	2.09	2.51	2.66	2.3	1.49	1.84	2.01	2.14	2.9	2.67	2.5	2.32	2.77	2.51	2.42	2.64	2.33	2.47	2.51	2.62	2.04	2.07	2.51	2.2	1.87	1.8	2.18	2.09
Cre01.g021600	Cre01.g021600	DEAD-box RCre01.g021600 helicase	35.86	29.95	31.83	34.77	28.9	28.7	22.28	22.4	36.76	34.8	35.72	36.24	37.89	44.93	34.39	33.7	35.21	31.48	34.14	33.21	37.85	40.24	39.06	38.77	49.08	28.44	7.22	25.17
Cre01.g021650	Cre01.g021650	none	13.28	10.83	11.45	12.08	13.97	14.08	13.92	12.97	13.79	14.96	15.33	16.56	15.02	18.61	12.92	13.29	16.14	12.51	15.66	15.43	14.29	13.58	14.79	16.57	15.37	13.78	11.82	13.3
Cre01.g021700	Cre01.g021700	Adenylate/guanylate cyclase	3.51	3.56	6.11	4.77	4	2.74	3	2.88	8.23	8.82	7.56	7.75	7.18	6.82	6.93	6.94	11.88	11.7	13.21	13.8	10.67	10.78	9.01	9.63	2.21	2.26	7.61	2.24
Cre01.g021750	Cre01.g021750	none	4.27	5.29	5.23	4.57	3.66	4.29	4.51	3.56	5.1	4.68	4.9	4.42	3.48	4.63	3.34	3	3.9	4.42	4.23	4.55	4.97	4.12	4.48	3.88	3.85	3.59	3.28	5.33
Cre01.g021800	Cre01.g021800	none	0.26	0.22	0.36	0.32	0.02	0.12	0.04	0.02	0.68	1	0.65	0.44	0.04	0.05	0	0	0.52	0.16	0.44	0.33	1.03	0.8	1.31	1.13	0.04	0	0	0
Cre01.g021850	Cre01.g021850	DEAD/DEAH box helicase	1.39	1.3	1.43	1.49	1.17	1.19	1.29	1.26	1.27	1.41	1.15	1.33	1.12	1.04	1.4	1.29	1.18	1.35	1.57	1.37	1.37	1.14	1.01	1.19	2.39	2.46	2.14	2.2
Cre01.g021900	Cre01.g021900	RCre01.g021900 pseudouridine synthase	2.21	2.17	2.07	2.21	1.09	1.25	1.31	1.18	1.39	1.35	1.48	1.21	2.18	1.56	1.91	1.75	1.29	1.41	1.73	0.92	1.02	1.02	1.11	1.15	2.39	2.29	3.04	2.78
Cre01.g021950	Cre01.g021950	none	0.94	1.45	1.35	1.08	0.67	0.55	0.55	0.66	0.66	0.76	0.71	0.71	0.44	0.38	0.39	0.33	1.24	1.31	1.11	1.28	0.93	0.9	0.9	0.94	0.87	1.02	1.86	0.87
Cre01.g022000	Cre01.g022000	Putative fidgetin homolog	1.84	1.14	1.19	1.51	0.48	0.7	0.44	0.52	0.41	0.43	0.4	0.33	0.97	0.38	1.01	1.03	0.62	0.65	0.65	0.72	0.76	0.38	0.4	0.25	2.56	3.13	0.74	3.02
Cre01.g022050	Cre01.g022050	none	0	0	0	0	0.15	0	0	0	0	0	0	0	0	0	0	0	0.18	0	0	0	0	0	0	0	0	0	0	0.12
Cre01.g022100	Cre01.g022100	none	2.52	3.53	3.79	2.75	9.01	7.28	7.66	7.65	4.34	4.35	4.79	4.77	2.62	2.86	3	2.95	4.65	5.4	4.91	4.37	5.26	5.28	4.77	4.84	3.85	4.89	7.41	4.73
Cre01.g022150	Cre01.g022150	Voltage-gated K+ channel	0.53	0.48	0.52	0.33	0.68	0.37	0.31	0.31	0.34	0.33	0.59	0.33	0.43	0.26	0.12	0.21	0.35	0.44	0.33	0.42	0.44	0.6	0.57	0.63	0.13	0.16	0.75	0.19
Cre01.g022200	Cre01.g022200	none	10.89	5.79	6.17	11.17	5.21	4.45	4.58	6.18	3.67	4.01	3.48	3.77	2.64	2.61	1.65	3.57	10.6	13.53	3.43	5.94	5.86	8.37	6.43	5.16	2.93	3.89	5.33	3.5
Cre01.g022250	MRPL3	Mitochondrial ribosomal protein L3	5.52	6.28	5.74	7.08	7.62	9.52	8.19	9.14	7.02	6.55	6.46	6.09	7.34	10.08	7.16	8.32	6.2	6.35	6.26	6.68	7.21	6.92	7.58	8.36	9.12	8.36	5.81	8.1
Cre01.g022283	Cre01.g022283	none	2.43	1.21	1.6	2.26	1.71	1.82	1.89	1.16	1.32	1.15	1.74	2	1.66	2.47	2.46	2.53	1.4	1.27	1.43	1.84	1.55	1.36	0.8	2.05	2.57	1.83	1.82	2.82
Cre01.g022350	Cre01.g022350	DEAH box ATP-dependent RCre01.g022350 helicase	2.75	4.96	4.15	2.98	5.21	3.49	3.69	3.14	3.4	3.37	4.12	3.61	1.52	1.99	1.34	1.24	3.92	3.38	3.87	4	4.29	4.23	4.25	4.38	5.43	3.39	2.35	3.3
Cre01.g022400	Cre01.g022400	none	0.86	1.29	1.17	0.79	1.49	1.56	1.6	1.55	1.63	1.33	1.22	1.5	0.76	1.58	1.4	1.26	1.26	1.27	1.26	1.23	1.71	1.36	1.28	1.72	1.43	0.73	0.39	1.14
Cre01.g022450	Cre01.g022450	none	0.56	0.62	0.42	1.26	1.12	1.22	1.31	0.97	1.09	1.7	1.35	1.68	0.66	1.56	1.2	0.35	1.4	1.66	1.05	1.24	0.76	1.45	1.63	0.86	1.33	2.2	2.24	1.75
Cre01.g022462	Cre01.g022462	none	1.53	1.31	1.8	0.9	1.67	1.93	1.54	1.94	1.68	1.99	1.91	2.56	1.69	1.57	1.16	1.81	1.31	2	2.17	1.44	1.82	1.39	1.31	1.97	1.8	1.44	1.79	1.89
Cre01.g022500	MME5	NADP-dependent malic enzyme 5	6.95	9.38	8.16	6.91	11.21	12.5	11.28	11.99	7.21	7.42	8.09	7.28	4.88	5.04	4.91	5.02	6.61	6.51	8.06	7.41	6.77	6.4	7.15	5.8	7.9	8.14	6.02	7.7
Cre01.g022550	Cre01.g022550	none	4.8	2.56	3.55	4.32	1.74	1.87	1.65	2.09	1.46	1.3	2.03	1.23	3.19	2.03	4.42	3.36	2.67	2.52	1.91	2.29	1.88	2.07	2.09	1.54	3.85	4.39	2.09	4.26
Cre01.g022600	CGL13	Conserved in the Green Lineage	9.08	11.35	9.46	9.86	10.4	12.44	11.29	11.29	9.47	8.53	9.89	8.97	11.33	12.15	10.35	9.89	8.05	6.93	9.05	7.84	10.15	9.88	10.16	10.94	11.74	13.3	10.6	11.7
Cre01.g022650	Cre01.g022650	none	13.32	11.51	12.74	16.14	16.04	18.32	16.92	15.76	14.54	16.69	14.21	14.91	16.75	18.74	16.42	14.63	10.41	11.63	10.34	10.27	10.85	12.1	11.73	11.13	12.9	15.12	50.7	17.06
Cre01.g022666	Cre01.g022666	none	2.33	1.79	1.04	2.42	0.25	0.32	0.3	0.22	5	4.32	3.3	2.98	2.63	1.94	2.29	3.3	0.66	0.96	1.42	2.23	1.26	1.61	1.34	1.63	0.19	0.1	0.98	0.26
Cre01.g022681	Cre01.g022681	none	2.21	1.2	1.22	1.72	0.91	0.57	0.63	0.55	3.34	2.92	2.04	3.05	2.07	1.82	2.12	2.8	0.41	1.09	1.39	0.89	1.47	1.1	1.29	0.81	0.13	0.19	0.87	0.43
Cre01.g022700	Cre01.g022700	none	1.25	2.03	1.28	1.19	2.93	1.98	1.92	2.16	5.65	6.95	5.8	6.67	2.24	1.79	2.45	2.2	5.62	4.85	5.52	6.44	6.39	6.43	6.95	6.2	0.47	0.44	0.1	0.4
Cre01.g022750	FAP159	Flagellar Associated Protein 159	1.03	1.65	1.83	1.18	3.57	3.17	3.46	3.16	1.3	1.42	1.13	1.48	0.73	0.84	0.7	0.8	1.97	2.08	1.49	1.56	1.68	1.6	1.41	1.54	2.21	2.47	4.71	2.66
Cre01.g022800	Cre01.g022800	none	1.78	1.94	1.78	1.76	1.34	1.39	1.26	1.34	1.01	0.78	0.76	0.8	1.85	1.95	1.72	1.91	0.69	0.82	1.04	0.66	1.73	1.38	1.23	1.5	1.45	1.77	1.74	1.57
Cre01.g022850	Cre01.g022850	none	5.56	2.3	3.67	4.58	1.34	2.03	1.61	2.05	1.22	1.03	1.16	0.96	3.14	2.11	3.21	3.31	1.79	2.99	2.02	2.08	1.41	1.54	1.01	1.01	6.47	6.81	2.3	6.77
Cre01.g022900	Cre01.g022900	none	1.03	0.89	0.84	0.82	0.24	0.23	0.31	0.38	0.63	0.65	0.52	0.52	1.08	0.78	1.23	1.03	0.65	0.76	0.72	0.53	0.65	0.54	0.52	0.34	0.73	0.77	0.71	0.89
Cre01.g022950	Cre01.g022950	none	1.05	0.57	0.63	0.87	0.42	0.32	0.11	0.32	7.77	7.4	8.98	8.11	4.44	3.68	4.26	3.62	5.16	4.86	4.87	4.16	0.57	0.76	0.14	0.07	0.57	0.66	0.94	0.58
Cre01.g023000	PHT4A	Sodium-dependent phosphate transporter, major facilitator superfamily	1.95	3.3	2.89	2.29	3.02	2.72	2.61	2.5	2.88	3.07	2.71	2.43	1.64	2.08	1.3	1.99	2.75	2.07	2.4	2.66	2.42	2.46	2.49	2.36	4.68	3.05	2.5	3.64
Cre01.g023050	UBX2	Ubiquitin-associated protein	7.21	6.2	6.16	6.37	5.01	7.24	6.76	5.43	5.65	4.87	6.31	4.93	9.07	8.57	8.32	8.25	4.32	5.36	4.72	4.89	5.5	5.71	6.04	6.45	5.33	7.06	3.38	5.97
Cre01.g023100	Cre01.g023100	none	5.94	5	5.22	6.06	4.93	4.69	3.89	4.6	3.82	4.38	3.52	3.5	7.37	7.78	7.56	8.71	4.08	4.07	4.33	4.61	5.07	4.72	5.43	5.76	4.6	6.24	5.71	6.57
Cre01.g023150	MCM5	Minichromosome maintenance protein	26.01	15.78	22.08	22	10.96	14.09	12.63	15.41	9.09	7.61	8.65	8.14	16.75	9.64	18.85	18.38	16.51	18.69	15.08	13.36	12.07	10.47	8.54	7.65	29.57	32.56	8.48	32.91
Cre01.g023200	Cre01.g023200	none	11.07	7.47	8.13	9.8	8.78	11.76	10.77	12.12	6.81	6.7	7.16	6.44	10.15	12.25	8.37	9.01	7.88	9.03	7.99	5.77	7.04	6.73	6.26	6.67	8.17	8.82	10.5	9.39
Cre01.g023250	Cre01.g023250	none	4.66	4.4	4.21	4.78	2.88	2.46	2.38	2.35	3.27	3.62	3.55	3.35	4.8	4.74	4.89	5.35	3.13	3.62	3.47	4	4.24	3.98	4.73	5.43	3.27	2.23	2.45	2.22
Cre01.g023300	Cre01.g023300	none	3.87	3.36	3.29	3.59	1.89	2.14	1.91	2.34	2.68	2.39	2.03	1.8	4.55	4.19	5.38	5.15	2.13	2.36	2.5	1.72	2.55	2.19	2.33	1.85	1.36	1.97	0.91	1.77
Cre01.g023350	Cre01.g023350	Oligoendopeptidase	12.47	12.18	12.31	12.42	12.68	12.39	13.64	14.2	27.06	26.28	26.55	25.48	25.54	22.05	28.16	25.63	24.48	21.61	25.03	25.85	21.11	22.07	21.62	20.52	9.7	11.05	13.31	11.26
Cre01.g023400	Cre01.g023400	none	11.78	11.27	11.26	11.62	19.37	23.22	23.88	26.98	20.28	19.95	21.37	18.54	20.09	18.68	20.58	20.67	23.75	24.63	22.54	21.4	20.26	20.22	21.19	18.85	14.95	14.53	13.58	14.91
Cre01.g023450	Cre01.g023450	none	3.61	1.81	2.6	3.03	1.03	1.33	1	1.08	0.59	0.45	0.42	0.74	2.09	1.47	2.99	2.45	0.81	0.8	0.76	0.68	1.02	1	1.13	0.88	4.31	3.9	1.26	3.94
Cre01.g023500	Cre01.g023500	none	0.71	0.59	0.77	0.57	0.87	0.77	0.97	0.77	1.06	0.96	1.03	0.87	0.54	0.82	0.74	0.7	0.78	0.85	0.79	1.11	1.29	1.44	1.38	1.38	0.97	0.62	0.99	0.84
Cre01.g023550	FAP234	Flagellar Associated Protein 234	1.87	2.34	2.12	2.02	1.36	1.23	1.32	1.39	1.68	1.91	1.41	1.62	1.77	1.26	1.71	1.99	1.98	1.95	1.66	1.96	1.65	1.56	1.79	1.46	2.2	2.04	4.62	2.07
Cre01.g023600	Cre01.g023600	none	0	0	0	0	0	0	0	0	0	0.06	0	0	0	0	0	0	0	0	0	0	0	0	0	0	0	0	0	0
Cre01.g023650	Cre01.g023650	Probable amino acid/metabolite permease	0.21	0.25	0.15	0.29	0.08	0.04	0.05	0.03	0.07	0.15	0.12	0.14	0.2	0.14	0.18	0.17	0.08	0.05	0.12	0.1	0.05	0.02	0.05	0.05	0.16	0.11	0.14	0.22
Cre01.g023750	Cre01.g023750	none	1.21	1.75	1.63	1.46	1.06	1.35	1.1	1.18	1.7	1.59	1.58	2.14	1.62	1	1.57	1.59	1.44	1.92	1.95	2.05	1.4	1.13	1.38	1.2	1.64	1.55	0.85	1.68
Cre01.g023773	Cre01.g023773	none	8.32	7.95	7.06	6.93	4.75	4.88	4.57	4.84	6.12	4.72	5.03	4.78	6.43	10.11	6.18	7.03	4.74	5.5	5.03	5.4	6.64	5.49	4.55	6.3	5.09	4.88	5.38	5.12
Cre01.g023787	Cre01.g023787	Soluble ABC-F domain containing protein, propably cytosolic	13.3	18.24	16.47	13.14	22	20.04	21.47	18.82	21.12	20.15	21.49	20.04	13.43	12.65	13.41	12.35	18.98	18.05	20.61	18.82	20.68	22.34	23.1	23.26	20.87	15.7	8.01	16.14
Cre01.g023800	Cre01.g023800	none	1.66	2.21	1.7	1.72	1.64	1.28	1.61	1.57	2.58	2.62	2.25	2.57	0.94	0.99	1.18	1.03	2.61	2.33	2.67	2.82	1.93	2.1	2.26	2.09	2.44	2.1	2.25	2.42
Cre01.g023850	Cre01.g023850	none	2.75	2.78	2.56	2.61	2.82	3.58	3.24	3.16	3.9	3.62	3.04	3.26	2.84	3.05	2.97	2.44	3.78	3.21	3.96	4	3.68	3.73	3.75	4.56	3.89	3.48	2.54	3.8
Cre01.g023913	Cre01.g023913	none	2.29	2.14	2.12	2.04	2.67	2.05	2.23	2.29	5.7	6.4	5.06	5.01	3.77	3.4	3.34	3.38	3.85	3.38	3.26	3.16	2.06	2.13	2.8	2.17	1.87	1.96	4.48	1.28
Cre01.g023950	Cre01.g023950	none	1.14	1.71	1.19	1.09	2.98	2.93	3.53	3.36	2.3	2.56	3.3	3.26	1.59	1.15	1.27	1.16	3.2	3.88	3.4	3.01	2.65	2.63	2.4	2.13	1.03	1.52	1.84	1.26
Cre01.g024050	Cre01.g024050	none	2.71	1.94	2.42	2.14	17.3	15.03	13.21	13.15	2.4	2.03	1.52	1.71	3.35	4.41	2.52	2.77	2.1	2.63	2.14	2.06	3.37	3.95	3.16	3.9	7.6	13.92	24.51	9.63
Cre01.g024100	Cre01.g024100	none	7.15	6.35	5.99	6.57	6.3	6.42	6.05	5.43	3.41	4.52	3.58	3.8	7.83	8.96	5.08	5.27	3.68	4.04	4.34	2.96	4.95	5.97	4.86	5.99	8.73	7.78	6.63	7.64
Cre01.g024150	Cre01.g024150	none	23.92	20.37	21.14	21.24	27.03	24.51	24.62	23.55	26.71	27.69	27.73	27.02	26.43	30.59	22.73	24.26	25.65	24.45	25.97	25.59	31.55	30.05	30.31	31.01	31.65	24.89	27.91	27.42
Cre01.g024200	Cre01.g024200	none	7.32	6.73	6.06	7.57	3.53	3.78	3.92	4.51	6.45	4.97	5.07	4.84	8.51	10.25	8.46	8.75	5.36	5.78	4.36	4.6	5.55	5.82	5.41	5.77	7.31	6.97	3.19	7.07
Cre01.g024250	Cre01.g024250	DEAH box ATP-dependent RCre01.g024250 helicase	2.17	2.85	2.66	2.18	3.24	2.44	2.66	2.47	3.33	3.43	3.17	3.08	2.57	2.1	2.31	2.02	3.44	3.41	3.53	3.13	2.89	3.28	3.61	3.34	2.85	2.98	4.28	2.87
Cre01.g024251	Cre01.g024251	none	2.97	3.73	3.73	3.09	2.42	2.27	2.38	2.49	2.44	2.52	2.32	2.34	1.98	1.81	1.69	1.65	2.71	2.49	2.88	2.85	2.88	2.75	3.04	3.13	3.33	3.16	3.29	2.87
Cre01.g024300	Cre01.g024300	none	5.21	4.81	5.39	5.51	10.95	12.4	11.55	13.74	7.28	6.96	7.61	8.4	6.34	7.94	7.05	7.5	7.13	7.71	6.56	5.71	6.21	6.01	6.44	6.69	7.21	8.74	8.21	7.91
Cre01.g024350	Cre01.g024350	none	51.22	38.33	44.21	49.94	38.04	45.84	41.5	44.26	45.47	41.4	42.06	39.1	73.32	72.64	82.95	79.68	41.47	43.75	37.61	38.34	46.3	46.15	46	42.64	51.7	55.34	43.56	58.16
Cre01.g024400	TRS85	Component of TRAPP complex, TRS85-like	4.48	4.23	4.42	3.92	3.51	3.68	3.09	3.44	3.31	3.14	3.06	2.75	3.7	2.45	3.57	3.06	3.15	3.75	3.58	3.53	3.27	3.06	3.12	2.61	5.63	5.96	4.57	5.7
Cre01.g024500	Cre01.g024500	none	2.33	1.26	1.65	1.88	0.34	0.43	0.29	0.39	0.41	0.39	0.24	0.3	0.72	0.3	0.77	0.79	0.94	1.12	0.73	0.92	0.67	0.56	0.46	0.26	1.62	1.94	1	1.62
Cre01.g024550	Cre01.g024550	Serine/threonine protein kinase	5.91	5.66	5.22	5.92	4.66	5.19	5.26	5.67	9.57	9.07	8.35	8.68	5.93	7.11	6.73	7.35	10.25	8.86	9.6	10.1	5.52	5.02	5.42	5.88	4.86	4.28	5.35	4.8
Cre01.g024650	Cre01.g024650	carbohydrate-binding protein	4.11	5.76	5.9	4.53	5.39	4.04	4.17	4.51	6.75	6.66	6.53	6.96	4.9	4.45	5.12	4.97	7.61	7.22	7.99	7.73	6.46	7.13	7.07	7.05	5.3	4.57	6.76	4.63
Cre01.g024750	Cre01.g024750	Serine/threonine protein kinase	2.24	2.85	2.54	2.18	1.77	1.39	1.41	1.27	2.88	3.48	3.6	3.56	1.65	1.77	1.95	2.17	2.8	2.61	2.77	2.87	2.16	2.18	2.35	2.21	2.23	1.87	2	2.12
Cre01.g024800	Cre01.g024800	none	0.39	0.67	0.59	0.42	0.22	0.18	0.23	0.15	1.67	1.71	1.53	1.49	0.99	0.76	0.95	0.79	1.03	1.29	1.28	1.41	0.62	0.68	0.66	0.54	0.24	0.15	0.28	0.23
Cre01.g024850	Cre01.g024850	Putative rhodanese domain phosphatase	7.28	4.9	4.8	4.2	9.8	9.19	7.51	10.34	4.86	6.7	7.82	5.82	6.7	9.79	7.15	7.35	5.22	4.76	3.83	5.34	5.26	4.72	5.32	4.48	2.44	2.28	3.42	2.17
Cre01.g024900	Cre01.g024900	none	2.94	4.13	3.86	3.34	3.4	4.26	4.43	3.98	3.54	3.46	2.89	3.28	2.87	3.25	2.98	2.92	3.51	3.9	3.81	3.68	3.58	3.44	3.71	3.97	4	4.2	5.33	4.58
Cre01.g024950	Cre01.g024950	none	7.56	6.94	6.98	6.76	6.96	7.71	7.16	7.6	4.11	3.82	3.32	3.86	8.86	8.12	9.35	8.07	4.71	4.82	5.13	4.69	7.25	8.55	7.64	6.92	7.56	8.31	5.28	8.04
Cre01.g025000	SSA12	cilia-sensing, structure and/or assembly	2.86	2.91	3.15	2.99	2.64	2.48	2.63	2.36	1.37	1.69	1.46	1.82	4.94	4.34	5.62	5.45	2.14	1.91	1.96	2.09	5.29	4.54	4.58	4.5	2.7	2.72	2.99	2.81
Cre01.g025025	Cre01.g025025	none	1.3	1.59	1.61	1.66	1.58	1.59	1.86	1.75	0.84	0.43	0.96	1.29	2.18	3.59	2.12	2.73	1.02	0.64	0.35	0.77	3.12	1.18	2.65	2.88	1.66	2.15	2.05	2.37
Cre01.g025050	Cre01.g025050	none	27.75	40.55	44.58	36.68	57.64	49.24	49.74	48.4	40.9	42.25	41.45	42.36	19.94	22.12	20.8	21.98	38.16	34.91	40.17	40.64	31.44	30.35	33.09	33.27	57.59	52.23	62.84	49.47
Cre01.g025100	Cre01.g025100	Putative phosphoglycolate phosphatase	5.19	5.53	5.43	5.94	8.05	6.84	7.72	7.86	4.44	4.98	5.38	4.86	6.26	7.77	4.75	5.99	6.14	4.36	5.35	7.23	9.13	10.44	10.38	10.74	5.83	5.56	6.34	4.7
Cre01.g025150	CPLD15	conserved organelle protein with lipase active site	2.76	3.12	2.77	3.46	2.83	3.06	2.45	3.04	3.89	4.08	3.92	3.96	5.81	5.24	5.31	6.07	2.71	2.44	3.82	3.27	4.93	5.73	5.84	4.84	1.61	1.45	2.67	1.66
Cre01.g025200	MMP4	Metalloproteinase of VMP family	0.77	0.59	1.69	1.39	2.38	2.88	3.06	3.13	0.49	0.35	0.17	0.27	3.11	1.45	1.71	2.08	0.27	0.17	0.2	0.09	1.21	1.09	1.38	1.23	0.2	0.26	0.51	0.14
Cre01.g025250	RFK2	Riboflavin kinase	13.5	14.1	14.05	15.49	18.12	15.98	17.81	16.19	12.96	14.75	13.26	14.71	18.81	21.03	16.48	14.32	13.13	12.18	13.51	13.19	17.3	16.74	17.13	17.08	12.65	11.5	14.32	11.2
Cre01.g025300	RAD51B	DNA recombination protein	4.39	3.41	2.8	3.43	2.22	2.7	2.27	2.22	2.23	2.17	1.87	1.83	3.5	2.28	3.01	3.12	1.87	1.89	2.05	1.38	2.07	1.58	1.59	2.06	2.61	3.21	3.1	3.66
Cre01.g025350	FAP235	Flagellar Associated Protein 235	15.97	15.5	11.98	15.34	17.43	16.91	15.74	16.94	4.93	5.32	4.02	4.95	24.3	24.38	24.99	24.34	7.43	5.53	8.1	7.61	15.11	14.55	16	15.13	14.45	13.77	21.27	12.34
Cre01.g025400	HYDIN1	Hydrocephalus 3-Like Protein Hydin	4	6.3	6.23	4.66	4.26	3.25	3.77	3.74	5.4	5.84	5.25	5.38	2.92	2.24	2.56	2.36	7.64	7.09	5.26	6.35	6.13	6.34	5.75	6.07	4.32	4.67	9.44	4.5
Cre01.g025450	DRC9	Nexin-dynein regulatory complex 9	10.43	11.14	10.14	10.02	15.51	11.57	12.87	10.66	13.69	14.19	11.88	13.42	10.69	12.6	11.94	9.26	16.08	15.88	14	13.78	14.36	14.17	14.52	15.5	9.09	11.47	24.37	11.92
Cre01.g025500	Cre01.g025500	none	5.28	4.86	5.22	5.59	4.6	5.93	5.13	5.73	3.23	3.34	2.17	3.25	4.64	5.34	5.55	5.56	2.87	2.62	2.46	3.21	3.94	5.01	4.16	4.65	7.43	4.74	0.78	5.56
Cre01.g025551	Cre01.g025551	none	1.91	3.01	2.74	2.36	2.32	2.39	2.82	2.8	2.1	2.55	2.5	2.49	1.08	1.28	1.28	1.2	2.62	2.34	2.78	2.94	3.67	3.1	3.93	3.71	3.66	3.2	2.55	2.9
Cre01.g025600	Cre01.g025600	none	2.59	2.73	2.57	3.72	3.82	3.41	2.83	3.22	1.74	2.03	2.12	1.82	1.9	2.79	1.98	2.5	2.08	1.91	2.05	2.1	3.18	2.96	2.88	3.02	2.85	3.3	5.55	3.3
Cre01.g025650	Cre01.g025650	none	30.24	20.94	26.15	31.83	0.17	0	0.35	0.53	0	0	0	0	0.13	0.18	0	0	0.1	0.1	0.1	0	0	0	0	0.27	35.74	42.06	41.32	36.1
Cre01.g025700	Cre01.g025700	none	1.87	2.57	2.51	1.82	1.62	0.97	1.2	1.21	2.55	2.55	2.6	2.2	1.42	1.25	1.29	1.32	2.46	2.58	2.88	2.76	2.34	2.29	2.27	2.2	1.45	1.62	1.47	1.44
Cre01.g025750	Cre01.g025750	none	1.12	1.11	1	1.63	2.24	5.86	4.97	4.27	0.13	0.1	0.07	0.03	8.15	8.7	6.68	6.73	0.05	0.02	0.05	0.11	0.26	0.23	0.26	0.39	0.09	0.08	0.45	0.04
Cre01.g025767	Cre01.g025767	none	0.96	0.53	0.63	0.72	0.21	0.24	0.21	0.27	0.36	0.35	0.36	0.23	0.51	0.21	0.53	0.54	0.48	0.78	0.59	0.64	0.32	0.29	0.28	0.14	1.17	1.24	0.87	1.33
Cre01.g025808	OPR122	OctotricoPeptide Repeat protein 122	1.37	1.69	1.52	1.26	0.67	0.7	0.85	0.83	0.99	1.02	0.81	0.94	0.66	0.65	0.55	0.62	0.94	0.82	1.03	1.06	1.52	1.38	1.21	1.38	1.84	1.26	1.05	1.51
Cre01.g025850	Cre01.g025850	myo-inositol oxygenase	3.69	5.91	6.05	4.54	14.76	10.99	13.1	11.3	8.31	9.31	8.22	8.91	5.29	4.87	5.43	5.35	9.68	7.88	8.92	9.67	10.6	10.55	11.38	11.84	9.62	10.77	22.54	9.86
Cre01.g025900	Cre01.g025900	none	2.35	2.87	3.35	2.45	4.06	3.22	3.24	3.31	2.17	2.68	3.03	2.22	2.64	2.64	2.66	2.76	2.74	2.76	2.38	3.24	3.45	3.61	3.3	3.51	2.5	2.06	2.64	2.48
Cre01.g025950	PPR8	PentatricoPeptide Repeat protein 8	0.08	0.06	0.08	0.12	0.13	0.11	0.24	0.19	0.19	0.05	0.07	0.1	0.03	0.16	0.05	0	0.04	0.04	0.03	0.03	0.01	0.01	0.1	0.03	0.04	0.06	0.03	0.03
Cre01.g025983	Cre01.g025983	protein of unknown function with DUF1399 domain	0.44	0.74	1.57	1.11	1.56	1.95	2.32	2.42	1.09	1.11	0.71	1.25	0.92	0.84	0.62	0.7	0.16	0.28	0.12	0.24	0.43	0.74	0.7	0.64	0.4	0.56	1.52	0.47
Cre01.g026050	Cre01.g026050	protein of unknown function	5.69	6.63	6.16	5.69	5.87	4.96	6.12	5.29	9.57	10.65	9.59	9.61	9.77	7.64	7.95	7.8	16.91	16.52	17.8	17.76	12.29	12.53	13.25	12.64	5.06	4.8	10.21	5.54
Cre01.g026100	RPP14	Ribonuclease MRP subunit P14	10.63	6.11	6.18	9.5	5.05	5.15	3.59	4.6	3.99	3.72	3.02	4.26	8.42	14	9.21	10.41	4.46	3.82	3.59	3.37	5.69	4.7	5.23	5.54	9.04	7.79	8.39	8.19
Cre01.g026150	Cre01.g026150	none	1.18	1.44	1.2	0.94	1.55	1.18	0.97	1.1	0.85	1	1	1.11	0.91	0.78	0.55	0.73	0.65	0.58	0.9	0.85	1.51	1.25	1.67	1.21	2.22	1.65	1.4	1.34
Cre01.g026200	PPR9	PentatricoPeptide Repeat protein 9	3.1	3.03	2.12	2.8	1.74	2.69	3.53	2.85	0.44	0.9	0.91	1.01	2.97	4.65	1.84	2.41	0.76	0.55	1.08	0.73	1.89	1.97	2.06	2.22	2.5	2.23	2.5	2.42
Cre01.g026250	AGA1	Alpha-galactosidase	8.02	8.62	8.52	9.09	5.98	6.43	5.53	5.85	4.8	5.95	4.98	5.51	9.34	9.73	11.88	11.04	5.1	6.21	6.47	6.64	7.3	8	6.49	7.95	5.4	5.26	2.49	5.04
Cre01.g026300	Cre01.g026300	none	3.14	4.63	3.69	3.19	4.14	3.33	3.51	3.05	4.38	4.37	4.41	4.39	2.67	2.12	2.46	2.17	5.55	4.71	5.06	4.77	4.72	4.55	4.53	5.17	3.35	3.46	3.2	2.88
Cre01.g026350	Cre01.g026350	none	0.12	0.09	0.07	0.07	0.16	0.14	0.09	0.09	0.16	0.24	0.18	0.24	0.09	0.06	0.09	0.11	0.25	0.23	0.17	0.28	0.13	0.15	0.18	0.08	0.07	0.06	0.08	0.05
Cre01.g026400	EXS1	ERD1 homolog	2.57	1.92	1.94	2.27	0.89	0.79	1.03	1.06	3.22	2.79	2.88	2.08	5.83	5.3	5.05	5.61	2.81	3.76	3.62	3.14	1.91	2.48	2.46	2.09	0.43	0.77	0.98	0.85
Cre01.g026450	SRS1	Serine/arginine-rich pre-mRNA splicing factor	68.91	50.53	52.86	61.52	51.75	60.91	55.7	55.9	37.04	33.89	36.34	35.2	73.65	85.96	72.34	71.53	33.7	35.8	37.44	34.84	42.42	41.41	45.89	44.19	73	87.59	49.69	85.8
Cre01.g026500	ASP3	Pepsin-type aspartyl protease	5.41	4.03	3.6	4.7	1.64	2.7	1.78	2.6	1.67	1.05	1.45	1.53	1.38	0.63	1.29	0.93	2.51	3.34	1.51	2	1.49	1.83	1.41	1.28	1.89	2.83	1.72	2.46
Cre01.g026550	CCT7	T-complex protein 1, eta subunit	49.64	39.73	41.46	43.38	34.87	41.51	36.27	38.76	31.46	31.79	30.5	31.13	50.58	49.51	58.24	55.05	26.66	26.32	25.65	27.18	31.24	30.26	31.2	32.5	52.75	58.14	21.06	61.56
Cre01.g026600	UBC11	E2 Ubiquitin conjugating enzyme	111.94	66.83	62.3	91.04	87.63	110.17	94.35	99.7	79.83	79.42	81.65	80.16	162.19	249.21	154.92	185.87	69.4	69.23	68.61	62.08	83.13	80.17	82.32	85.67	144.31	154.49	130.02	159.89
Cre01.g026650	Cre01.g026650	none	11.03	8.65	9.58	11.42	3.66	3.68	3.9	3.62	4.39	3.48	4	3.26	4.42	7.37	4.31	4.22	3.9	3.84	4.19	3.96	2.14	2.47	2.7	2.67	4.29	5.08	6.22	4.83
Cre01.g026700	Cre01.g026700	none	0.42	0.57	0.46	0.65	0.43	0.38	0.41	0.62	0.35	0.43	0.42	0.41	0.19	0.22	0.23	0.2	0.67	0.67	0.79	0.6	0.01	0	0.03	0.02	0.06	0.02	0.06	0.04
Cre01.g026750	Cre01.g026750	none	0.27	0.15	0.16	0.29	0.06	0.1	0.07	0.06	0.67	0.57	0.67	0.51	0.12	0.04	0.12	0.05	0.11	0.21	0.17	0.22	0	0.04	0.04	0.01	0.13	0.1	0.11	0.18
Cre01.g026900	SSA14	Kynurenine 3-monooxygenase	14.14	9.43	9.61	12.89	15.57	18.64	16.32	20.28	10.34	8.6	9.57	10.3	16.13	15.77	21.63	21	13.4	10.82	15.33	15.29	12.48	12.56	10.82	8.66	10.72	13.71	8.96	11.67
Cre01.g027000	RPL11	Cytosolic 80S ribosomal protein L11	3432.45	1728.74	1780.99	3036.13	3060.75	3873.56	3294.98	3671.45	2454.08	2808.75	2649.12	2831.51	3956.94	7536.91	4006.39	5481.93	1856.74	2013.72	1919.21	1900.6	1837.56	1992.31	1960.95	2069.12	4032.32	5009.88	5720.82	4888.16
Cre01.g027050	Cre01.g027050	none	41.4	25.04	23.97	33.43	20.11	25.69	23.78	24.46	23.7	26.06	23.66	25.69	44.6	60.13	46.22	52.9	26.7	30.62	24.3	23.66	23.66	23.88	22.4	23.45	27.32	30.2	37.66	31.42
Cre01.g027100	IMP2	Mitochondrial inner membrane signal peptidase	25.63	15.83	17.27	23.78	12.63	16.61	14.48	13.68	15.76	16.56	15.19	15.14	21.24	33.87	20.57	24.73	13.97	14.55	14.35	13.01	12.4	11.79	12.04	11.64	18.23	19.63	15.15	19.26
Cre01.g027150	CPLD46	Conserved in the plant lineage and diatoms	3.52	5.12	4.62	3.62	6.68	5.42	5.87	5.72	4.59	4.73	4.62	4.96	2.47	2.63	2.15	1.9	4.56	4.59	4.65	4.63	4.34	4.35	4.2	5.19	5.89	5.04	7.06	4.7
Cre01.g027200	UBC12	E2 Ubiquitin conjugating enzyme	25.41	25.5	21.39	24.28	62.98	68.75	74.8	71.73	41.11	41.48	52.87	48.75	29.8	31.59	30.47	30.1	45.59	47.26	40.19	41.98	44.06	41.47	40.11	37.39	28.55	37.4	87.82	39.89
Cre01.g027250	Cre01.g027250	none	3.64	3.96	3.18	3.1	3.59	4.4	4.19	4.04	4.02	4.72	4.36	4.48	2.59	2.23	1.94	2.15	7.05	8.16	5.35	5.51	2.1	1.95	1.9	2.24	2.84	3.88	5.72	3.62
Cre01.g027300	Cre01.g027300	none	0.52	0.29	0.48	0.33	0.26	0.44	0.33	0.3	14.13	13.47	14.9	14.62	0.87	0.42	1.32	1.25	20.55	23.01	27.25	24.41	0.35	0.2	0.4	0.22	0.19	0.14	0.17	0.24
Cre01.g027350	Cre01.g027350	tRCre01.g027350 (guanosine-2'-O)-methyltransferase	1.6	2.41	1.97	1.82	1.4	1	1.22	1.2	1.75	1.52	1.69	1.46	0.73	0.79	0.57	0.8	1.82	1.37	1.72	1.73	1.42	1.55	1.11	1.31	2.45	1.93	1.47	1.64
Cre01.g027400	Cre01.g027400	none	2.73	1.48	1.66	2.25	0.48	0.68	0.46	0.74	0.5	0.59	0.45	0.43	1.61	0.84	1.71	1.39	0.92	1.5	0.97	1.26	0.94	1.31	0.58	0.9	2.59	2.91	1.03	3.14
Cre01.g027450	Cre01.g027450	Thioredoxin-like protein	15.3	14.56	15.01	19.17	11.06	11.64	11.81	14.68	16.04	12.67	11.57	17.41	14.44	18.5	11.61	9.79	12.91	14.3	15.03	11.84	12.77	13.2	14.08	13.71	16.79	14.8	11.01	15.18
Cre01.g027500	Cre01.g027500	none	3.41	3.16	2.76	3.55	0.66	1.23	1.52	1.39	4.8	5.32	4.68	5.28	3.49	5.61	2.88	3.56	3.64	4.12	4.65	4.16	3.6	3.47	3	3.31	1.83	1.44	1.26	1.35
Cre01.g027550	Cre01.g027550	none	21.1	27.64	25.53	23	33.26	36.63	37.08	37.66	24.08	22.98	24.7	23.44	18.8	21.33	14.39	15.09	27.92	21.44	28.5	30.48	30.76	30.6	34.59	33.92	23.48	25.18	24.23	23.13
Cre01.g027600	Cre01.g027600	none	0.93	1.41	1.19	0.85	1.49	1.26	1.47	1.17	1	1.36	1.28	1.13	0.78	0.74	0.79	0.7	1.52	1.25	1.05	1.32	1.46	1.63	1.82	1.75	1.57	1.62	1.78	1.73
Cre01.g027650	Cre01.g027650	none	0.34	0.19	0.17	0.19	0.04	0.1	0.08	0.17	0.11	0.1	0.28	0.13	0.2	0.18	0.12	0.12	0.44	0.39	0.37	0.3	0.41	0.23	0.29	0.23	0.39	0.46	0.46	0.43
Cre01.g027700	Cre01.g027700	none	1.24	0.83	1.22	0.92	1.99	2.34	2.22	2.5	5.03	5.56	5.23	5.12	3.83	3.93	2.91	3.69	4.4	3.78	5.41	3.87	5.1	5.56	5.16	4.35	2.04	1.47	1.14	1.87
Cre01.g027750	Cre01.g027750	MATE efflux family protein	0.71	0.81	1.02	0.84	0.87	0.96	0.88	0.92	0.32	0.33	0.67	0.44	0.99	0.76	1.07	1.17	0.34	0.48	0.39	0.44	0.94	0.89	1.23	0.78	0.31	0.31	0.38	0.45
Cre01.g027764	Cre01.g027764	none	3.06	4.85	4.36	3.96	3.28	4.17	4.21	3.95	3.82	4.3	4.33	4.32	4.2	4.94	4.52	3.96	4.22	3.82	4.34	4.36	5.1	5	5.55	5.15	2.96	2.6	3.24	2.64
Cre01.g027800	ATPVH1	Vacuolar ATP synthase subunit H	55.22	55.48	58.88	58.59	75.46	70.91	64.34	65.85	51.91	50.45	50	50.62	65.48	78.04	58.68	60.35	52.95	48.98	50.66	51.36	58.01	57.06	56.4	60.34	54.44	56.12	36.25	54.1
Cre01.g027850	NUOAF2	Complex I intermediate-associated CIA30 protein, mitochondrial	5.41	4.39	5	4.89	5.68	5.95	5.4	5.32	3.59	4.09	4.43	4.81	6.11	6.22	7.77	8.14	3.14	3.36	3.64	4.94	5.47	5.56	5.6	4.77	2.65	2.52	1.24	2.67
Cre01.g027900	Cre01.g027900	similar to HAV22	11.09	4.8	6.73	7.47	5.16	6.35	4.63	5.82	7.13	8.06	6.32	6.85	13.71	24.06	21.8	22.67	6.1	7.93	9.05	8.01	4.75	4.67	5.85	4.81	4.17	5.62	2.17	5.52
Cre01.g027950	IFT74	Intraflagellar transport protein 74/72	10.96	13.92	17.63	12.54	18.21	15.2	17.09	15.15	10.09	11.69	10.84	10.54	15.44	14.43	14.66	13.96	14.1	15.07	9.61	11.42	15.44	16.28	16.81	16.04	8.42	9.9	24	11.26
Cre01.g028000	POB12	Proteome of basal body 12	0.89	1.01	1.24	0.91	0.81	0.38	0.33	0.52	1.17	1.74	1.51	1.14	0.39	0.23	0.22	0.42	3.25	3.25	1.29	2.22	1.46	1.69	0.86	0.89	0.56	0.51	0.93	0.7
Cre01.g028050	Cre01.g028050	none	0	0	0	0	0	0	0	0	0	0	0.04	0	0	0	0	0	0.03	0.03	0.03	0	0	0	0	0	0	0	0	0
Cre01.g028101	Cre01.g028101	none	7.6	8.18	7.84	8.5	13.97	15.54	16.24	15.11	6.98	7.7	7.97	7.42	6.99	8.08	8.21	8.1	7.04	8.75	6.97	7.84	8.38	8.03	9.19	6.44	7.04	9.14	18.98	9.55
Cre01.g028150	CPLD69	Complex 1 LYR-domain protein	6.24	7.31	5.75	6.88	6.95	10.82	10	9.35	8.59	9.06	8.12	8.99	11.29	18.05	14.62	13.45	6.62	6.78	7.49	6.67	6.8	8.51	5.08	7.91	9.59	13.26	18.04	11.88
Cre01.g028200	Cre01.g028200	DEAD-box RCre01.g028200 helicase	25.15	25.02	25.66	25.79	41.6	38.97	37.94	39.57	70.45	68.77	65.52	72.29	32.03	32.06	37.99	38.1	27	28.61	27.7	26.01	26	28.06	24.69	24.28	33.61	29.55	24.29	31.76
Cre01.g028250	GEA1	Putative lysophospholipase, glycerol-ester acylhydrolase	10.75	7.25	9.42	9.81	8.87	9.29	8.13	8.8	9.1	9.36	8.34	7.62	12.38	13	14.6	14.94	8.64	9.93	9.46	8.16	7.83	7.67	6.93	7.45	5.3	5.39	9.46	5.74
Cre01.g028300	Cre01.g028300	none	23.98	21.45	21.28	24.54	76.78	70.86	70.34	73.31	19.17	21.65	22.88	25.23	47.49	42.18	48.56	48.31	19.95	24.32	22.11	20.11	35.45	35.67	31.29	30.13	48.33	53.63	73.24	52.62
Cre01.g028350	DEG8	Deg protease	6	6.65	6.49	7.05	5.01	4.79	4.29	4.45	4.03	3	3.69	3.6	7.03	7.87	6.07	7.46	3.83	3.51	4.66	3.78	4.93	5.61	5.5	4.51	3.83	3.39	3.17	3.8
Cre01.g028400	DDC1	Aromatic-aminoacid decarboxylase	2.05	1.92	1.8	1.84	0.97	1.05	1.32	0.92	2.29	2.96	2.82	2.69	2.48	2.15	2.24	2.11	1.84	2	1.9	1.83	1.42	1.35	1.35	1.37	2.08	2.22	1.04	2.12
Cre01.g028423	Cre01.g028423	none	3.92	4.36	3.09	3.84	2.24	2.56	2.28	2.31	3.1	2.38	3.68	2.63	2.95	3.28	2.4	2.43	2.44	2.46	2.72	2.39	2.21	2.22	2.96	2.81	2.47	2.56	1.92	2.7
Cre01.g028450	Cre01.g028450	none	6.96	7.52	5.89	7.59	4.32	4.57	4.06	3	8.06	8.04	8.56	7.81	5.89	7.98	4.93	6.03	7.36	7.05	7.44	6.86	7.8	7.67	6.57	8.82	6.74	3.08	1.62	3.61
Cre01.g028500	Cre01.g028500	none	9.38	7.78	7.47	9.36	8.92	11.52	10.5	10.88	7.09	7.26	7.76	6.88	9.32	10.53	11.02	8.86	7.46	7.74	7.66	7.96	7.16	7.5	6.38	6.86	11.34	13.55	8.38	12.65
Cre01.g028550	Cre01.g028550	OTU-like cysteine protease	8.47	9.18	8.7	8.37	5.51	6.1	6.91	5.9	6.38	5.05	6.19	5.22	6.85	8.27	5.84	6.77	6.24	5.47	5.87	6.84	6.26	4.96	5.59	5.88	8.21	8.52	5.07	8.5
Cre01.g028600	Cre01.g028600	Short-chain dehydrogenase/reductase	6.84	5	5.13	6.67	5.23	5.73	4.7	6.16	4.54	4.84	5.04	3.76	7.69	9.4	6.87	7.01	3.38	2.3	4.04	3.43	4.97	5.13	4.62	4.83	5.62	5.6	6.42	5.3
Cre01.g028650	Cre01.g028650	none	11.88	14.31	12.95	12.38	11.21	14.18	13.43	13.67	16.61	17.52	16.58	16.17	7.6	8.86	8.9	9.79	10.8	12.23	11.95	12.9	0.07	0.1	0.14	0.08	9.58	10.94	9.49	10.97
Cre01.g028850	Cre01.g028850	none	39.78	36.56	31.02	36.68	103.82	100.57	94.77	92.31	42.4	39.92	39.93	44.31	65.82	128.97	51.01	61.08	32.46	26.26	31.26	30.54	59.6	62.94	66.99	65.04	9.66	14.98	16.07	13.32
Cre01.g028900	Cre01.g028900	none	11.09	11.91	11.17	10.3	6.5	6.66	6.5	6.2	5.87	5.41	5.57	6.05	4.59	7.91	2.83	3.29	5.37	4.35	5.23	5.37	6.12	6.59	6.73	6.74	1.89	2.2	2.7	2.38
Cre01.g028950	Cre01.g028950	none	21.16	19.36	12.78	15.08	21.31	26.78	26.67	24.69	27.01	26.45	24.82	26.97	24.27	44.19	18.11	19.82	29.05	24.38	30.79	28.13	25.86	24.36	28.95	25.45	12.64	15.94	26.56	15
Cre01.g029000	COQD2	Ubiquinone/menaquinone biosynthesis methyltransferase	6.64	5.29	5.05	4.96	24.89	18.44	18	20.44	5.65	5.54	8.21	8.64	5.2	6.94	3.28	5.03	6.67	11.03	7.98	5.62	7.28	7.23	6.39	6.86	1.45	1.67	6.13	1.35
Cre01.g029050	Cre01.g029050	none	17.3	12	13.99	16.4	14.26	14.79	14.87	15.05	11.38	10.56	14.18	10.88	14.23	16.64	15.38	18.84	11.92	14.19	12.34	12.82	13.21	12.11	13	11.34	13.39	12.58	25.11	13.99
Cre01.g029100	Cre01.g029100	none	13.51	7.15	9.74	11.27	4.48	6.4	5	6.28	5.32	3.4	4.28	4.42	10.27	5.95	12.85	12.87	5.78	6.48	5.4	5.66	4.88	4.18	3.58	2.9	16.06	16.03	7.01	16.72
Cre01.g029150	ODA7A	Outer row dynein assembly protein 7	7.28	6.41	6.23	7.29	8.81	7.91	8.46	8.4	6.04	5.21	5.48	6.46	7.03	6.92	6.35	5.77	6.01	6.3	4.76	5.35	5.68	4.38	5.12	4.73	7.17	6.94	7.8	7.46
Cre01.g029200	ESP1	Separase, cell cycle protease	1.93	1.21	1.56	1.99	0.67	0.68	0.51	0.61	0.34	0.4	0.37	0.44	0.85	0.48	1.1	1	0.89	1.02	0.65	0.94	0.78	0.54	0.4	0.46	3.09	3.51	1.19	2.95
Cre01.g029250	AAH1	Aromatic amino acid hydroxylase-related protein	0.63	0.39	0.53	0.61	11.8	9.12	10.01	9.61	1.78	2.22	2.27	1.98	1.66	0.93	2.16	2.55	1.11	2.84	1.08	0.86	2.22	2.78	1.76	2.64	3.4	4.34	18.75	3.05
Cre01.g029300	TPIC1	Triose phosphate isomerase, chloroplast precursor	109	88.44	84.86	103.4	97.19	123.7	108.05	107.92	84.31	82.27	82.73	83.83	118.22	167.09	113.63	118.46	82.09	69.15	76.37	86.92	78.22	82.12	79.47	82.12	112.49	109.47	78.58	112.02
Cre01.g029350	FAP297	Flagellar central pair-associated protein 297	3.77	4.72	5.26	4.37	7.07	5.61	5.75	5.98	3.28	4.45	3.63	3.81	3.73	3.26	2.9	3.46	4.29	4.16	3.99	4.24	5.17	4.67	4.03	4.27	4.54	4.9	11.21	4.59
Cre01.g029400	Cre01.g029400	none	0.68	1.45	1.21	0.74	2.04	1.22	1.43	1.44	1.14	1.35	1.36	1.18	0.57	0.54	0.49	0.43	2.76	2.39	2.63	2.35	1.34	1.14	1.23	1.28	1.26	1.46	2.55	1.28
Cre01.g029450	Cre01.g029450	none	22.49	20.88	22.02	21.73	16.31	17.32	17.56	17.31	21.31	18.67	19.76	19.28	24.11	20.96	25.64	23.38	21.09	18.56	19.38	20.23	18.75	18.29	19.42	19.14	31.21	29.53	12.98	30.57
Cre01.g029500	Cre01.g029500	Calcium/calmodulin-dependent protein kinase kinase	3.36	4.89	4.88	3.82	5.91	4.64	5.34	4.87	8.05	8.22	7.9	7.46	4.71	5.48	4.92	5.59	7.91	7.11	7.57	8.14	6.79	7.03	7.55	6.07	4.57	3.99	5.1	4.11
Cre01.g029550	Cre01.g029550	none	3.17	4.24	4.42	3.64	6.32	5.68	5.93	5.67	6.18	6.18	6.74	6.39	5.1	3.84	5.22	4.34	5.54	5.04	5.63	5.48	6.72	7.35	7.38	6.94	4.76	4.52	9.28	4.56
Cre01.g029600	Cre01.g029600	none	2.63	2.53	2.31	3.1	4.02	4.14	4.07	3.78	5.31	4.4	4.17	4.44	3.83	4.33	3.17	3.87	3.85	4.37	3.45	4.18	3.83	3.12	3.31	2.62	2.29	2.08	2.4	2.32
Cre01.g029650	VPS35	Subunit of Retromer complex	13.64	15.34	15.44	14.49	17.27	17.52	16.61	16.5	15.11	15.38	14.63	14.34	13.04	12.04	15.01	14.06	14.78	16.51	16.73	15.48	11.53	11.99	11.15	9.81	16.6	17.19	15.11	16.43
Cre01.g029700	Cre01.g029700	none	14.25	9.18	9.28	13.49	62.26	35.11	37.28	39.24	46.77	42.92	41.66	43.64	18.61	17.38	17.83	17.86	28.96	37.31	21.86	22.35	9.81	10.64	6.48	7.47	19.74	29.26	48.35	23.77
Cre01.g029750	DAAK1	ODA5-Associated Adenylate Kinase	17.11	25.8	21.23	16.87	33.54	23.97	24.69	24.79	23.72	29.45	24.57	26.07	13.72	14.61	12.35	12.27	23.98	21.09	17.75	21.52	37.77	37.93	40.49	39.32	13.52	12.64	19.62	13.06
Cre01.g029800	Cre01.g029800	Coiled-Coil Protein	1.74	1.97	1.97	2.02	3.86	3.04	2.61	2.4	2.35	2.67	2.35	2.07	2.26	2.05	2.11	1.84	2.62	2.64	2.19	2.3	2.07	2.6	3.03	2.5	2.59	2.55	3.74	2.79
Cre01.g029850	Cre01.g029850	Serine/threonine protein kinase	6.22	6.18	5.84	5.77	9.45	9.06	10.42	12.2	4.92	5.15	5.35	5.57	7.03	5.93	7.91	7.54	7.68	7.28	5.9	6.19	10.17	9.57	9.06	9.01	4.61	6.54	5.91	6.63
Cre01.g029900	Cre01.g029900	none	1.72	1.87	1.85	2.23	3.26	3.09	3.75	3.66	2.75	3.04	2.3	2.38	2.65	1.93	2.42	2.13	3.57	3.87	4.05	3.3	3.97	4	4.19	3.94	2.04	2.38	3.47	2.38
Cre01.g029950	Cre01.g029950	none	30.62	30.25	29.3	29.99	9.4	12.01	10.83	12.96	45.85	43.5	41.12	38.84	36.21	32.32	27.32	29.07	33.83	33.63	33.72	31.27	33.63	33.66	28.39	28.96	19.54	16.05	2.83	17.46
Cre01.g030000	Cre01.g030000	none	0.22	0.42	0.44	0.45	0.07	0.07	0.04	0.07	2.82	2.87	2	2.3	0.22	0.31	0.19	0.34	2.18	1.99	2.52	2.46	0.09	0.22	0.05	0.18	0.03	0.01	0.05	0.04
Cre01.g030050	PRPL34	Chloroplast ribosomal protein L34	264.92	167.04	151.76	229.18	230.35	298.45	270.4	273.14	170.65	182.85	189.68	186.03	267.54	474.61	185.59	233.45	151.48	124.14	150.51	152.37	185.31	196.05	211.86	218.69	277.95	280.84	239.67	287.57
Cre01.g030100	Cre01.g030100	Protein tyrosine kinase	0.66	0.61	0.7	0.72	0.06	0.04	0.02	0.01	0.44	0.44	0.35	0.43	0.21	0.13	0.22	0.2	0.16	0.1	0.16	0.16	0.1	0.15	0.09	0.16	0.27	0.12	0.01	0.23
Cre01.g030150	Cre01.g030150	none	8.56	5.16	7.89	9.25	3.31	3.57	2.53	2.89	2.76	1.86	2.53	2.29	8.73	4.97	11.68	10.18	3.47	3.03	3.02	3.48	3.15	2.84	2.64	2.29	16.76	14.11	2.88	11.73
Cre01.g030200	FAP6	Flagellar Associated Protein 6	47.93	43.26	44.85	47.01	51.47	46.66	47.01	42.06	48.48	56.37	52.14	48.87	62.25	80.25	57.67	61.69	54.78	55.07	45.15	49.37	55.23	55.38	55.2	59.71	43.22	38.44	71.21	39.86
Cre01.g030250	Cre01.g030250	none	5.39	5.02	5.39	5.27	7.47	7.43	6.98	6.98	5.75	6.17	6.1	6.06	5.24	7.55	5.26	5.79	7.21	5.79	6.69	7.98	8.13	7.91	8.16	9.53	3.07	3.17	2.64	3.15
Cre01.g030300	Cre01.g030300	none	3.33	3.16	3.39	4.02	4.49	3.58	3.92	3.62	6.65	6.91	6.2	5.57	5.99	4.75	3.47	4.55	6.16	6.8	5.93	6.02	5.16	5.84	4.94	4.78	2.05	3.24	7.27	2.87
Cre01.g030350	RBCX2A	RuBisCO chaperone	0.15	0.76	0.44	0.43	0.2	0.17	0.24	0.09	2.45	2.83	3.28	3.55	3.73	2.05	2.04	2.06	0.35	3.06	1.07	0.79	1.34	0.81	0	0.3	0.36	0.23	0.37	0.32
Cre01.g030400	Cre01.g030400	none	1.5	0.69	0.9	1.08	0.28	0.58	0.43	0.57	0.63	0.57	0.53	0.32	1.24	0.41	0.95	1.15	0.38	0.65	0.53	0.5	0.53	0.46	0.47	0.33	1.25	1.19	0.51	1.23
Cre01.g030450	Cre01.g030450	none	3.51	4.15	4.34	3.3	3.17	3.21	3.51	3.59	4.43	4.34	4.34	4.26	3.3	2.61	3.62	3.35	3.81	3.88	4.78	4.45	4.1	3.62	4.41	4.05	4.51	4.92	4.61	5.17
Cre01.g030500	Cre01.g030500	Adenylate/guanylate cyclase	8.13	11.35	10.67	8.74	18.99	15.71	17.27	16.56	19.73	20.9	19.42	20.64	10.45	10.15	11.12	10.58	18.28	17.21	16.15	17.63	16.34	16.08	16.1	15.39	16.49	16.59	24.32	15.52
Cre01.g030550	Cre01.g030550	possible ubiquitin-proteasome pathway protein	12.24	12.16	10.9	10.52	7.96	9.05	9.66	9.21	6.23	6.36	6.91	6.39	11.79	11.45	10.43	9.94	7.65	7.28	7.8	7.33	9.94	8.4	9.13	9.22	7.85	9.37	6.37	9.7
Cre01.g030600	Cre01.g030600	Mitogen-Activated Protein Kinase Kinase Kinase	2.67	4.16	3.16	3.14	4.93	3.59	4.47	3.4	3.01	3.19	3.21	3.34	2.09	2.49	1.49	1.89	3.86	4.01	3.91	4.56	4.59	4.44	5.04	4.64	1.44	1.28	4.94	1.57
Cre01.g030650	DCRY2	DASH-type Cryptochrome 2	2.78	3.43	4.14	3.57	4.34	3.1	3.76	4.1	2.41	2.41	2.69	1.96	2.89	1.89	2.77	2.59	3.02	2.46	2.77	3.41	3.47	3.92	4.16	4.69	3.41	3.2	3.39	2.98
Cre01.g030700	Cre01.g030700	Protein tyrosine kinase	1.59	2.4	2.67	2.19	4.49	3.07	3.28	3.38	2.74	3.81	2.93	3.43	2.03	1.84	2.2	2.01	3.93	3.05	4.12	4.7	4.36	4.66	5.13	4.52	2.15	2.51	3.66	2.15
Cre01.g030750	Cre01.g030750	none	2.48	3.33	3.29	2.97	9.63	6.67	7.18	6.41	3.69	5.19	5.18	5.13	1.96	2.4	2.72	3.28	4.15	2.75	4.33	5.08	6.82	6.79	8.92	7.22	3.65	4.72	6.98	3.52
Cre01.g030800	CSN2	COP9 signalosome subunit	19.72	19.67	20	21.21	16.42	18.14	18.21	17.19	20.33	18.54	19.85	20.35	20.78	21.2	23.6	23.4	16.23	17.41	16.84	16.64	17.64	16.44	15.71	16.59	19.8	22.3	17.25	22.07
Cre01.g030850	POA4	20S proteasome alpha subunit D	17.1	11.86	12.56	15.32	11.28	12.67	11.8	12.03	14.68	13.68	12.61	13.58	21.91	25.24	22.92	25.46	11.4	12.1	11.76	11.9	12.58	11.84	11.78	12.26	15.88	18.46	11.62	19.24
Cre01.g030900	Cre01.g030900	none	1.36	1.49	1.61	1.5	1.25	0.88	0.92	0.87	0.98	0.87	1.09	0.84	1.08	1	1.08	1.02	1.02	0.75	0.92	1.02	1.41	1.68	2.1	1.81	0.75	0.65	0.14	0.51
Cre01.g030950	Cre01.g030950	none	16.85	8.5	8.92	13.76	6.43	7.04	7.35	6.74	6.17	5.8	7.99	6.46	13.09	19.73	10.34	15.04	5.12	6.27	5.32	5.78	7.84	7.25	7.2	8.25	13.75	12.6	12.38	13.3
Cre01.g030986	Cre01.g030986	none	0	0	0	0	0	0	0	0	2.37	1.96	2.7	2.44	0	0	0	0	4.21	6.12	4.29	2.16	0	0	0	0	0	0	0	0
Cre01.g031004	Cre01.g031004	none	10.85	13.28	14.51	12.71	14.32	15.97	16.4	16.02	12.79	13.83	13.52	13.4	19.85	20.3	22.07	22.6	15.85	16.28	16.74	16.35	17.65	16.5	17.45	16.81	11.31	11.17	24.96	10.82
Cre01.g031050	Cre01.g031050	none	8.63	9.61	9.59	8.75	8.23	8.61	8.06	8.18	11.06	10.82	9.94	9.88	9.81	8.7	9.97	9.22	11.27	10.38	10.41	11.21	12.27	12.01	12.41	11.99	9.9	11.34	7.93	9.75
Cre01.g031100	TEF30	Thylakoid enriched fraction, 30-kDa protein	96.77	72.11	77.26	96.65	143.72	152.7	140.06	157.89	177.53	195.96	187.82	197.54	195.48	274.75	209.92	227.37	220.35	178.31	206.17	228.73	195.54	200.43	206.32	199.8	101.2	103.8	114.45	103.62
Cre01.g031200	SRP14	Subunit of the Signal Recognition Particle	64.56	41.69	39.38	56.27	38.3	48.57	40.98	46.92	47.3	43.42	57.18	49.93	80.31	111.5	69.61	81.53	39.2	42.59	37.7	49.87	47.45	51.12	51.46	40.13	51.83	63.96	39.17	64.67
Cre01.g031250	Cre01.g031250	none	38.44	20.68	22.88	39.91	28.59	35.44	32.89	34.88	21.09	23.35	19.79	26.48	34.06	49.23	44.07	45.76	17.5	15.33	16.61	17.23	24.13	26.09	26.91	26.06	31.85	31.56	14.21	32.7
Cre01.g031300	Cre01.g031300	Calcium/calmodulin-dependent protein kinase	3.03	3.62	3.88	3.46	7.7	6.73	7.22	7.2	4.39	3.82	4.47	4.15	2.55	3.67	3.51	3.2	4.05	3.83	4.08	3.85	3.72	3.54	3.09	3.33	6.58	6.33	8.03	6.17
Cre01.g031400	Cre01.g031400	none	0	0	0.4	0	0	0	0	0.31	0	0	0	0	0	0	0	0	0	0	0	0	0	0	0	0	0	0	0	0
Cre01.g031450	Cre01.g031450	none	1.58	1.43	1.01	1.06	2.64	2.25	2.25	2.84	0.19	0.03	0.09	0.2	0.17	0.04	0.22	0.32	0.42	0.15	0.16	0.25	0.43	0.18	0.35	0.35	1.04	1.31	2.29	1.45
Cre01.g031500	Cre01.g031500	none	1.85	2.75	2.32	2.85	4.32	5.94	6.15	5.88	0.58	0.69	0.68	1.12	5.75	8.59	5.58	6.75	0.19	0.21	0.15	0.17	3.03	2.66	2.48	3.19	1.55	2	3.08	2.44
Cre01.g031550	Cre01.g031550	Probable transposon-derived protein of Chlamydomonas-Specific family B	1.11	1.03	1.21	0.95	1.16	1.42	1.29	1.35	2.55	3.28	2.57	2.5	0.82	0.64	0.8	1.32	1.46	1.93	2.79	2.48	1.37	1.48	1.07	0.78	1.04	1.28	2.41	1.82
Cre01.g031600	Cre01.g031600	none	20.98	12.94	14.45	22.13	11.5	16.8	13.9	13.98	17.55	16.99	15.39	16.17	18.84	27.78	23.75	26.79	19.14	23.9	18.24	18.19	13.79	11.6	10.5	10.29	10.34	17.66	21.95	15.5
Cre01.g031650	CGLD12	Conserved in the Green Lineage and Diatoms	5.52	6.51	4.4	4.16	8.43	7.14	7.79	6.47	6.62	5.97	6.83	6.92	2.37	2.51	1.44	1.68	2.97	3.44	2.77	3.43	2.52	2.36	1.94	2.39	3.78	4.28	5.72	4.68
Cre01.g031700	Cre01.g031700	DCre01.g031700 methylase in the FkbM family	6.35	3.84	3.94	5.37	3.06	3.94	3.93	4.28	1.61	1.75	2.29	2.07	9.17	13.01	8.82	9.52	0.8	1.31	1.59	0.9	5.12	4.69	5.29	4.6	0.69	1.09	0.76	1.04
Cre01.g031750	Cre01.g031750	none	8.85	12.11	10.64	7.56	10.47	10.3	8.94	7.56	11.04	10.37	12.17	9.82	6.56	7.26	5.61	4.85	10.98	8.88	11.76	11.08	12.51	12.25	13.75	12.44	18.72	9.75	5.84	8.65
Cre01.g031800	Cre01.g031800	none	0.85	1.09	1.09	1.06	0.35	0.66	0.38	0.45	1.69	2.03	1.73	2.11	0.78	0.46	0.95	0.87	0.53	0.67	0.71	0.51	0.91	0.68	0.81	0.63	1.15	0.67	0.15	0.8
Cre01.g031850	Cre01.g031850	1-aminocyclopropane-1-carboxylate deaminase	2.79	2.33	2.64	2.17	2.05	2.52	2.48	2.49	1.1	1.02	0.88	1.13	2.54	2.19	2.81	2.33	1.45	1.03	1.18	1.2	1.84	1.61	1.97	1.62	2.49	2.37	2.67	2.33
Cre01.g031875	Cre01.g031875	none	0.44	0.64	0	0	0.58	0.49	0	0	0	0.44	0	0	0.44	0	0.43	1.1	0.34	0.32	0.35	0.39	0	0.79	0	0.45	0	0	0	0.24
Cre01.g031900	Cre01.g031900	none	2.38	2.58	3.01	3	2.34	2.17	2.07	2.14	4.62	4.66	4.18	4.67	4.03	4.32	4.78	5.02	3.8	4.02	4.61	4.24	5.53	5.93	6.2	5.75	3.7	1.58	0.56	1.53
Cre01.g031951	Cre01.g031951	none	0.25	0.35	0.26	0.29	0.18	0.17	0.25	0.23	0.7	0.63	0.72	0.61	0.13	0.13	0.06	0.13	0.71	0.55	0.66	0.73	0.39	0.52	0.42	0.43	0.28	0.21	0.37	0.29
Cre01.g032000	Cre01.g032000	none	9.57	9.12	6.59	8.89	5.11	6.07	6.73	7.28	5.87	7.33	8.39	9.35	7.12	12.66	6.03	6.3	8.15	6.14	8.4	7.46	7.98	6.14	9.58	10.34	9.18	8.16	6.48	7.47
Cre01.g032050	Cre01.g032050	UDP-galactose/glucose transporter	13.91	12.86	13.16	11.44	9.46	8.56	9.18	8.93	8.39	8.37	8.35	8.73	15.22	17.48	15.05	13.25	8.03	8.12	6.86	8.17	12.94	11.82	13.32	13.52	7.65	10.93	5.89	12.86
Cre01.g032100	Cre01.g032100	none	3.52	2.28	2.66	4.16	4.39	6.91	6.19	8.45	2.46	1.68	1.74	2.43	4.89	6.19	5.99	5.11	2.28	2.32	2.36	2.07	2.49	2.9	2.68	2.78	4.65	5.78	5.53	5.51
Cre01.g032150	FAP187	Flagellar Associated Protein 187	5.01	7.03	6.9	5.54	7.42	6.31	6.86	6.41	6.48	6.52	6.63	6.62	4.64	4.69	4.77	5.05	7.88	7.43	6.21	7.8	6.6	6.9	6.84	7.08	5.16	6.55	11.67	5.96
Cre01.g032200	Cre01.g032200	none	0.04	0.06	0.04	0.05	0.11	0.07	0.05	0.06	0.18	0.08	0.15	0.07	0.04	0.05	0.01	0.06	0.06	0.1	0.09	0.11	0.1	0.07	0.14	0.13	0.11	0.06	0.22	0.12
Cre01.g032250	Cre01.g032250	none	8.6	8.41	7.86	8.62	10.3	9.45	11.03	10.52	8.01	7.83	7.73	7.15	8.46	9.29	9.73	9.34	7.23	7.66	7.7	6.59	8.75	8.18	7.4	9.1	10.13	10.63	11.17	10.08
Cre01.g032300	GBP1	G-strand telomere DNA binding protein	862.1	625.59	616.5	769.29	776.21	988.28	896.4	922	527.25	505.99	524.34	504.06	754.54	1141.35	651.41	689.28	546.1	455.11	519.46	534.43	533.15	536.7	590.21	628.34	1090.04	1120.25	790.96	1117.16
Cre01.g032350	PIG8	p53-induced protein/etoposide-induced protein 2.4	4.38	3.36	3.71	3.67	4.38	4.73	3.58	5.13	2.17	2.17	2.3	2.11	3.52	4.73	3.5	4.27	1.92	2.58	2.05	1.81	3.35	3.44	2.77	2.78	2.1	3.07	6.38	2.91
Cre01.g032400	Cre01.g032400	none	6.58	7.98	7.51	6.85	5.95	6.18	7.09	6.23	5.68	4.98	4.99	4.79	5.22	6.35	5.98	7.17	6.08	5.01	5.74	5.17	6.5	5.91	6.47	6.51	5.68	6.34	5.36	5.97
Cre01.g032450	Cre01.g032450	none	4.36	3.88	3.99	4.43	3.83	3.26	2.83	3.81	2.71	1.96	2.24	2.44	4.84	4.18	5.52	5.32	2.71	2.48	3.14	2.61	3.62	3.23	4.11	3.41	5.83	5.73	3.85	5.82
Cre01.g032500	TPR2	Tetratricopeptide-repeat protein 2	9.18	10.14	10.46	8.44	13.96	9.31	10.33	9.5	9.54	10.59	9.32	9.71	9.98	10.37	9.16	8.19	12.68	10.42	7.98	10.53	11.38	10.83	11.57	12.04	7.06	8.25	7.94	8.27
Cre01.g032550	CGL127	Conserved in the Green Lineage	1.56	0.69	1.23	1.32	0.44	0.55	0.5	0.63	0.51	0.42	0.42	0.25	1.23	0.76	1.29	1.26	0.75	1.07	0.79	0.85	0.64	0.7	0.42	0.34	1.79	1.74	0.86	1.77
Cre01.g032600	HPAT1	Hydroxyproline O-arabinosyl transferase 1	61.16	43.08	48.17	56.71	43.61	47.2	40.32	48.02	45.52	39.37	41.91	42.41	74.83	82.57	79.52	78.67	44.33	44.27	42.13	41.57	51.32	52.28	51.04	48.25	53.7	54.15	26.89	56.32
Cre01.g032650	TAL1	Transaldolase	432.05	372.63	503.43	524.72	714.78	798.45	766.08	746	205.64	211.96	196.7	208.07	470.71	574.97	653.39	670.86	97.25	132.48	113.45	101.07	120.6	124.1	126.03	122.82	530.82	668.87	612.19	667.06
Cre01.g032700	GLK1	Glucokinase	30.05	19.37	21.53	30.15	19.69	23.87	20.12	22.44	15.2	11.42	11.38	14.1	34.57	42.51	39.59	40.26	12.54	12.62	13.59	11.72	12.89	13.02	10.99	8.91	26.27	32.37	14.76	29.97
Cre01.g032750	Cre01.g032750	none	28.13	25.12	26.2	26.59	15.12	15.34	16	18.65	22.93	25.24	19.61	21.07	24.95	34.06	22.98	18.53	19.18	16.02	18.46	18.83	32.84	34.02	35.99	33.23	27.49	16.39	7.93	20.36
Cre01.g032800	MRS6	Mg2+ transporter protein	2.77	4.21	3.56	3.48	3.27	3.14	3.07	3.11	3.97	4.82	4.38	4.52	3.48	4.04	3.39	2.97	4.42	4.26	3.55	4.21	4.63	4.35	4.55	5.08	3.5	3.42	4.8	3.48
Cre01.g032850	Cre01.g032850	Protein tyrosine kinase, serine/threonine protein kinase	1.09	1.35	1.23	1.1	2.09	1.32	1.72	1.61	0.76	0.66	0.72	0.82	0.57	0.48	0.47	0.58	0.43	0.46	0.39	0.47	0.6	0.62	0.66	0.73	0.4	0.53	1.09	0.61
Cre01.g032900	Cre01.g032900	none	3.52	3.78	3.68	3.26	11.35	9.92	8.74	10.27	7.43	7.35	6.24	6.78	4.39	4.26	4.79	3.88	4.82	6.72	6.2	4.54	6.07	5.24	3.61	5.19	4.72	6.34	17.96	5.62
Cre01.g032950	Cre01.g032950	none	26.76	19.3	18.81	28.45	34.01	32.27	33.48	35.68	25.7	30.38	26.66	28.82	46.86	68.04	41.96	50.82	15.48	15.83	16.24	19.34	22.96	19.48	20.98	22.58	33.9	45.58	86.21	44.11
Cre01.g033000	FAP334	Flagellar Associated Protein 334	1.55	2.13	2.38	1.93	3.83	3.18	3.68	3.24	2.26	2.72	2.58	2.64	1.84	1.8	1.58	1.41	2.78	2.88	2.18	2.65	2.43	2.74	2.74	2.63	2.23	2.83	4.35	2.51
Cre01.g033091	Cre01.g033091	none	2.38	3.14	3.08	2.95	7	6.31	7.72	6.74	3.99	4.18	3.86	4.36	2.65	2.65	3.23	3.17	4.52	4.66	4.69	4.85	4.31	4.1	4.29	4.38	5.88	5.71	10.17	5.88
Cre01.g033150	Cre01.g033150	none	7.66	6.22	8.05	7.08	5.34	5.45	4.98	5.96	8.51	7.51	7.06	7.75	13.06	14.41	13.8	10.79	9.32	7.97	9.11	8.7	10.37	8.3	10.35	10.88	5.09	5.86	3.13	5.49
Cre01.g033200	Cre01.g033200	none	0.92	1.57	1.34	1.45	1.3	1.11	1.56	1.23	1.34	2.06	1.94	1.67	1.14	1.56	0.82	1	1.21	1.45	1.77	1.78	1.85	2.2	2.05	2.83	0.81	0.77	1.46	1.05
Cre01.g033250	Cre01.g033250	none	3.15	4.23	4.86	3.05	6.23	5.82	6	6.26	7.11	7.04	6.34	7.86	3.37	3.97	4.16	3.68	7.87	5.81	8.83	8.99	6.73	6.24	7.49	7.98	4.42	4.15	3.95	4.19
Cre01.g033300	Cre01.g033300	none	6.55	4.13	4.47	5.19	2.46	3.77	4.07	1.73	0.88	0.4	1.05	1.05	1.91	0.76	0.69	0.69	3.06	4.17	2.08	2.22	5.24	4.31	2.46	4.97	0.2	0.55	1.15	0.38
Cre01.g033350	ALDH22	Aldehyde dehydrogenase	10.86	10.96	11.72	11.83	11.63	9.82	10.38	11.18	7.55	8.03	7.88	7.89	9.07	10.45	11.06	10.58	7.67	7.36	8.37	7.88	11.91	10.33	12.31	12.98	13.4	10.82	3.2	11.72
Cre01.g033400	TIM9	Mitochondrial inner membrane translocase subunit	61.46	46.7	45.79	54.87	29.78	28.82	27.87	29.25	50.32	49	54.43	52.15	75.35	89.58	54.78	59.41	47.34	43.76	49.37	46.75	65.54	57.55	75.43	68.04	42.18	37.13	15.46	40.09
Cre01.g033450	Cre01.g033450	none	1.59	1.73	1.69	1.46	0.23	0.41	0.31	0.42	0.04	0	0	0	0.8	0.58	0.78	0.96	0.24	0.45	0.27	0.13	0.38	0.38	0.27	0.16	0.49	0.53	0.53	0.6
Cre01.g033500	Cre01.g033500	none	1.22	1.85	1.68	1.82	0.5	0.62	0.36	0.45	0.11	0.08	0.18	0.14	0.64	0.69	0.79	0.91	0.2	0.43	0.33	0.35	0.65	0.68	0.48	0.57	0.21	0.17	0.31	0.2
Cre01.g033516	Cre01.g033516	none	3.29	2.93	3.73	2.75	2.21	2.29	2.07	2.3	2.65	2.81	2.81	3.15	2.56	2.92	3.02	2.53	1.49	1.98	1.55	1.97	1.58	1.53	1.21	1.1	2.3	3.01	2.46	2.61
Cre01.g033550	PDI2	Protein disulfide isomerase 2	149.21	115.01	108.85	131.36	93.5	110.24	102.5	109.42	57.64	56.9	54.36	54.08	126.47	143.63	126.51	134.14	65.83	67.05	55.69	60.1	88.03	86.65	87.33	86.51	81.86	107	78.92	110.91
Cre01.g033700	Cre01.g033700	none	3.09	2.54	2.9	2.19	6.21	8.89	8.57	9.83	3.91	3.89	4.44	3.8	3.78	3.53	3.83	3.33	4.18	4.01	3.52	3.59	4.25	4.47	4.6	5.13	3.62	4.2	2.35	3.52
Cre01.g033750	Cre01.g033750	none	0.14	0.05	0.16	0	0	0	0	0	0	0.07	0.08	0.14	0	0.1	0	0	0	0	0	0	0	0	0	0	0	0	0.04	0
Cre01.g033832	RH39	Possible DEAD-box helicase involved in creation of hidden rRNA breaks in chloroplast ribosomes	6.52	7.71	7.59	5.34	17.82	13.01	12.78	13.17	7.87	7.3	7.67	6.97	5.23	6.1	3.34	4.41	7.24	7.69	8.04	7.57	14.8	14.97	14.1	14.45	13.2	10.06	8.35	9.01
Cre01.g033900	Cre01.g033900	none	9.2	11.39	11.03	10.26	2.53	1.45	1.51	1.91	4.73	4.99	5.01	3.98	0.11	0.15	0.07	0.14	8.65	6.1	5	6.88	7.85	7.34	6.99	7.7	0.73	0.85	1.43	0.69
Cre01.g033950	Cre01.g033950	3'-5' exonuclease with GRF zinc finger domain	1.95	2.09	1.9	2.04	1.63	1.62	1.45	1.67	1.03	1.12	1.3	1	2.48	2.73	2.33	2.13	0.94	1.14	0.82	0.91	1.32	1.09	1.38	1.5	1.82	1.5	1.41	1.51
Cre01.g034000	IPB1	Importin beta	29.22	29.07	30.88	29.73	26.2	32.16	30.42	31.34	33.97	31.04	31.3	30.8	30.16	26.53	34.07	31.41	32.18	27.39	31.82	33.01	29.46	28.68	29.13	28.69	53.66	49.46	22.72	50.05
Cre01.g034050	Cre01.g034050	none	9.12	9.33	9.13	8.98	10.29	10.9	10.12	10.16	6.47	6.21	7.06	6.53	11.05	11.5	11.65	9.84	6.25	5.37	6.38	5.95	12.33	10.09	9.79	12.19	9.7	7.44	2.52	7.47
Cre01.g034100	Cre01.g034100	none	3.19	3.27	3.26	3.13	1.77	2.18	2.45	2.14	1.21	1.41	1.46	1.1	2.19	2.03	2.36	2.64	1.37	1.34	1.27	1.19	1.91	2.38	2.19	1.65	2.39	2.51	1.75	2.59
Cre01.g034150	Cre01.g034150	none	5.8	9.4	9.38	7.04	14.49	11.07	14.07	12.3	6.97	7.28	7.31	7.89	3.47	3.42	2.72	2.8	6.74	5.81	5.76	6.42	6.26	5.49	6.77	7.13	12.7	10.96	22.06	11.06
Cre01.g034200	Cre01.g034200	none	2.72	3.89	3.75	2.94	6.21	4.34	5.5	5.18	3.84	4.09	4.17	3.97	3.36	3.38	3.66	3.49	5.03	4.21	4.43	4.24	5.38	5.01	5.18	4.5	2.84	2.95	5.32	2.86
Cre01.g034250	Cre01.g034250	none	8.01	2.95	4.29	4.33	0.83	0.43	0.81	0.58	10.73	9.57	9.13	7.5	12.86	13.86	6.15	9.48	10.79	11.45	10.61	7.54	6.1	8.87	5.89	8.21	4.16	2.36	1.87	3.43
Cre01.g034300	Cre01.g034300	none	0.9	1.32	1.29	0.93	1.31	0.87	0.73	0.84	1.34	1.1	1.2	1.23	0.59	0.72	0.39	0.51	1.31	1.28	1.35	1.17	1.53	1.58	1.44	1.91	1.78	0.98	0.78	0.85
Cre01.g034350	Cre01.g034350	none	0.57	0.77	0.86	0.98	1.39	1.12	0.98	1.38	3.14	3.46	3.3	3.42	2.83	2.2	2.03	2.25	3.27	3.88	3.4	3.07	2.13	2.25	2.07	1.92	0.1	0.18	0.33	0.09
Cre01.g034380	Cre01.g034380	none	2.6	3.98	2.94	2.73	6.77	5.63	6.19	5.57	2.96	3.5	4	3.51	1.8	2.71	1.69	1.58	3.2	3.24	3.38	3.77	3.96	3.47	4.77	4.26	5.88	4.59	6.38	5.2
Cre01.g034400	PGL1	6-phosphogluconolactonase	88.1	91.81	90.46	90.51	261.78	222.44	214.23	219.41	185.34	177.33	197.48	198.23	121.57	163.92	91.95	102.79	152.15	172.81	164.43	141.46	106.49	106.2	98.3	99.5	126.95	127.08	96.14	115.82
Cre01.g034451	Cre01.g034451	none	29.28	20.07	18.73	24.46	29.51	41.79	37.68	41.56	18.26	18.56	17.96	16.53	26.54	38.64	28.51	28.24	14.83	15.23	14.37	13.51	13.14	14.65	12.97	16.27	27.06	33.4	21.25	31.84
Cre01.g034500	Cre01.g034500	none	1.21	1.72	1.61	1.39	1.47	0.97	1.27	1.26	1.54	1.96	1.67	1.85	1.02	0.74	0.95	0.91	1.97	1.88	1.77	1.79	1.72	1.75	1.61	1.89	1.66	1.82	3.6	1.6
Cre01.g034550	FAP109	EF-Hand Containing Flagellar Associated Protein 109	27.91	17.31	16.51	22.57	16.85	14.82	14.41	14.15	12.63	12.78	12.87	12.33	28.05	39.11	23.7	26.92	11.38	14.03	10.94	11	16.33	15.6	17.44	15.6	12.66	18.01	26.36	16.99
Cre01.g034600	Cre01.g034600	none	2.38	1.5	2.24	2.2	3.73	4.21	4.26	5.18	1.2	0.81	1.17	1.13	1.51	0.82	2.19	1.42	1.37	1.82	1.22	1.2	2.02	1.41	1.58	1.45	3.87	5.11	3.84	4.29
Cre01.g034650	Cre01.g034650	none	1.79	1.1	1.77	1.92	0.99	0.83	1.08	1.33	1.08	0.84	0.78	0.53	1.32	1.22	1.66	1.59	0.75	0.78	0.93	1.23	0.91	0.76	0.75	0.88	2.72	2.25	1.26	2.38
Cre01.g034700	Cre01.g034700	none	1.35	1.64	2.21	1.65	4.09	2.79	3.16	3.04	1.38	1.83	1.15	1.01	2.21	2.05	2.05	2.13	1.11	0.99	0.92	1.1	2.43	2.81	2.59	2.59	1.36	2.01	4.57	2.01
Cre01.g034750	Cre01.g034750	none	3.07	2.21	1.75	2.26	0.92	0.69	0.69	1.07	1.25	1.08	1.26	1	1.29	0.94	1.82	1.67	1.37	1.79	1.94	1.83	1.19	0.84	0.91	1.02	2.02	1.9	0.89	2.33
Cre01.g034800	Cre01.g034800	none	24.34	21.1	25.12	26.83	34.63	32.79	32.56	31.16	15.87	16.83	16.49	15.29	14.11	18.91	16.2	16.62	12.66	13.46	13.91	13.96	13.76	14.46	15.61	14.53	46.83	47.09	52.34	46.71
Cre01.g034850	Cre01.g034850	none	7.16	9.86	8.71	6.53	6.83	3.29	4.81	3.82	19.86	19.05	19.66	22.01	0.28	0.36	0.28	0.33	5.23	5.69	3.07	3.56	0.9	1.33	0.91	0.77	1.48	1.84	1.55	1.61
Cre01.g034900	Cre01.g034900	Calcium/calmodulin-dependent protein kinase	2.04	2.34	2.47	1.96	0.66	0.39	0.32	0.44	3.6	3.6	3.01	3.07	0.69	0.66	0.58	0.69	1.84	2.55	2.35	1.53	1.97	2.47	2.52	1.68	0.24	0.16	0.44	0.25
Cre01.g034950	Cre01.g034950	Soluble ABC-F domain containing protein	19.74	26.92	21.49	18.29	22.95	26.71	26.24	28.18	31.67	28.96	32.21	30.51	19.05	22.16	17.31	16.95	27.71	24.11	29.19	28.52	36.47	34.61	36.64	38.04	23.52	18.7	8.87	18.05
Cre01.g035000	Cre01.g035000	none	12.09	16.6	14.71	12.62	12.75	11.12	11.69	10.15	13.73	13.67	13.62	14.12	7.03	8.73	6.05	5.2	12.68	11.36	12.46	13.58	15.07	14.96	15.04	17.61	16.84	10.17	7.66	9.11
Cre01.g035050	Cre01.g035050	none	0.04	0.33	0.09	0.12	0.81	0.79	0.48	0.73	1.35	1.81	1.22	1.18	0.29	0.06	0.16	0.15	0.26	0.24	0.23	0.11	0.33	0.37	0.46	0.71	0.56	0.3	0.75	0.38
Cre01.g035100	Cre01.g035100	none	6.59	8.41	8.81	7.3	37.97	26.88	26.92	24.85	19.54	23.61	20.32	20.93	12.09	12.22	11.79	12.55	19.89	21.92	20.97	21.84	24.14	20.99	21.36	23.57	11.58	17.44	46.98	16.83
Cre01.g035150	Cre01.g035150	none	3.93	2.71	3.42	3.58	4.18	5.14	5.38	4.9	2.85	2.99	3.29	2.52	3.4	5.02	3.37	3.06	2.53	2.79	2.22	1.97	4.37	3.66	3.3	4.08	3.92	3.38	3.24	3.98
Cre01.g035200	Cre01.g035200	none	0.77	0.99	1.04	1.02	1.5	1.74	1.45	2.28	1.68	1.35	1.12	1.39	1.26	1.2	1.42	1.03	1.28	1.13	0.96	1.23	1.04	0.7	0.84	0.79	0.84	1.28	1.44	1.08
Cre01.g035250	Cre01.g035250	none	2.13	0.76	1.13	1.72	0.32	0.33	0.44	0.58	0.27	0.39	0.12	0.25	0.73	0.23	0.61	1.13	0.62	0.7	0.52	0.77	0.66	0.61	0.2	0.26	1.63	1.35	0.47	1.67
Cre01.g035300	CPA2	N-carbamoylputrescine amidase	0.08	0	0	0	0	0	0	0.05	0	0	0	0	0.08	0	0	0	0	0	0	0	0	0	0	0	0	0.04	0	0
Cre01.g035350	Cre01.g035350	none	21.1	15.14	14.93	20.01	23.72	30	27.05	27.46	10.14	8.86	9.63	8.33	29.84	36.53	31.59	34.67	7.95	10.51	9.39	7.14	7.69	8.87	7.87	6.75	19.59	23.98	17.55	21.61
Cre01.g035400	Cre01.g035400	none	2.71	3.96	4.44	3.63	6.74	5.73	5.96	6.51	6.51	6.11	4.52	6.07	4.91	3.6	7.31	5.83	4.94	4.52	4.95	6.52	4.6	5.59	4.98	4.85	2.73	2.31	1.86	2.1
Cre01.g035450	Cre01.g035450	none	16.81	13.84	12.09	15.59	9.69	11.69	10.82	9.05	11.97	13.3	11.41	11.23	16.23	16.04	11.5	12	9.91	14.2	11.68	12.63	15.49	17.48	16.49	16.64	9.39	9.34	18.84	8.7
Cre01.g035500	VPS34	Vacuolar protein sorting 34	2.46	2.42	2.54	2.09	3.16	3.11	2.9	3.18	6.34	6.02	6.5	6.45	1.67	1.57	2.03	1.87	3.75	3.87	4.02	3.55	2.61	2.73	3.05	2.65	2.88	3.21	4.87	3.11
Cre01.g035550	Cre01.g035550	none	1.19	0.3	0.84	0.82	0.36	0.37	0.39	0.51	0.33	0.27	0.56	0.24	0.27	0.19	0.3	0.73	0.32	0.5	0.44	0.3	0.28	0.49	0.21	0.38	0.84	0.85	0.22	0.86
Cre01.g035600	MSC2	Mechanosensitive ion channel	0.04	0.06	0.03	0	0.03	0.02	0.09	0.1	0.21	0.18	0.15	0.17	0.13	0.06	0.09	0.06	0.24	0.13	0.24	0.04	0	0.08	0	0	0.09	0.05	0.15	0.02
Cre01.g035650	Cre01.g035650	none	0.08	0.04	0.02	0.08	0.02	0.03	0.09	0.05	0.34	0.21	0.32	0.16	0.16	0.11	0.29	0.13	0.15	0.43	0.34	0.24	0.02	0.05	0.05	0.14	0.01	0.01	0	0
Cre01.g035700	Cre01.g035700	none	1.69	2.35	2.19	1.54	2.66	2.78	2.61	2.97	3.18	3.61	3.73	4.57	1.19	0.93	1.47	1.42	4.11	4.92	3.38	3.53	2.1	2.33	2.03	1.89	1.08	1.2	1.64	1.63
Cre01.g035750	MSC3	Mechanosensitive ion channel	3.83	5.69	4.61	4.21	6.54	5.14	5.68	5.69	3.69	3.48	3.73	4.05	2.72	2.96	3.38	2.99	3.79	3.83	3.23	3.32	3.12	3.03	2.93	3.54	3.84	4.23	6.57	4.54
Cre01.g035800	IRK2	Inwardly-rectifying potassium channel	1.37	1.21	1.53	1.46	1.11	1.19	1.06	1.56	1.29	1.26	1.71	1.45	2.72	2.49	3.34	3.06	1.12	1.24	0.94	1.26	1.85	2.27	2.35	1.84	1.08	1.36	0.91	1.38
Cre01.g035850	SEC24B	COP-II coat subunit	7.6	7.61	9.08	8.22	8.23	10.17	8.53	8.86	7.04	6.77	5.76	6.27	7.52	6.86	7.75	7	6.92	6.92	6.75	7.37	7.6	7.82	8.32	7.67	9.55	11.71	5.36	10.43
Cre01.g035900	Cre01.g035900	none	0.1	0.15	0.17	0.06	0.12	0.17	0.14	0.15	0.28	0.24	0.18	0.27	0.14	0.21	0.28	0.19	0.14	0.04	0.13	0.08	0.04	0.26	0.15	0.17	0.23	0.15	0.12	0.08
Cre01.g035950	Cre01.g035950	none	3.37	4.4	4.43	3.43	4.62	4.67	4.71	5.17	4.03	4.35	4.48	4.32	3.78	3.29	3.13	3.4	4.08	3.54	4.53	4.2	5.43	5.27	5.51	4.84	5.13	3.79	2.84	3.45
Cre01.g036000	Cre01.g036000	none	1.81	1.75	2.13	1.67	5.69	5.12	5.73	6.23	1.7	2.13	2.7	2	1.92	2.38	2.01	1.97	1.42	1.85	1.65	1.73	1.91	1.79	1.76	1.72	4.11	6.66	3.93	4.57
Cre01.g036050	MLH1	DNA mismatch repair protein	3.14	2.3	2.58	2.89	0.94	1.24	0.95	1.12	0.81	0.91	0.97	0.84	1.84	1.44	2.58	2.31	0.85	1.03	0.98	1.02	1.67	1.11	1.36	0.93	3.59	3.42	1.6	3.52
Cre01.g036100	Cre01.g036100	none	2.61	1.62	2.52	2.44	0.82	0.8	0.74	0.8	0.52	0.3	0.41	0.53	1.37	0.63	1.74	1.9	0.94	1.29	0.83	1.09	0.91	0.96	0.77	0.65	4.6	4.95	1.54	5.15
Cre01.g036150	Cre01.g036150	none	2.54	3.28	3.18	2.87	7.14	4.82	5.22	4.64	5.14	5.86	5.71	4.83	3.98	4.04	2.77	2.72	6.29	6.26	4.85	5.32	6.02	6.59	5.2	5.33	3.66	3.46	7.44	3.67
Cre01.g036200	Cre01.g036200	none	5.05	5.18	5.29	5.99	6.25	6.83	7.33	7.18	8	6.88	6.78	7.84	7.03	7.25	5.08	5.92	6.78	6.65	6.57	6.63	7.3	7.08	6.99	5.84	6.75	6.81	8.01	6.51
Cre01.g036250	Cre01.g036250	none	1.35	2.43	2.72	1.76	10.27	7.48	7.63	7.52	1.14	0.91	1.05	1.03	1.32	1.17	1.37	1.19	1.87	1.6	1.61	1.76	3.5	3.65	3.45	3.52	3.08	3.89	6.51	3.56
Cre01.g036300	Cre01.g036300	none	0.83	1.08	1.34	1.07	1.11	0.69	1.06	0.92	1.84	2.05	1.81	2	1.04	1.35	0.9	0.89	1.54	1.44	1.43	1.47	1.69	1.85	1.9	2.05	1.18	1.07	0.78	0.65
Cre01.g036350	PMA1	Related to plasma membrane P-type and chloroplast type calcium ATPases	0.58	0.73	0.79	0.64	0.65	0.71	0.91	0.68	0.37	0.31	0.36	0.41	0.38	0.57	0.76	0.45	0.3	0.23	0.34	0.35	0.63	0.62	0.46	0.7	0.47	0.4	0.56	0.47
Cre01.g036400	Cre01.g036400	Short-chain dehydrogenase/reductase	21.69	16.54	15.58	18.18	17.96	18.61	16.64	18.15	13.46	13.64	14.6	14.77	22.88	29.05	21.58	21.28	13.56	11.76	13.02	12.09	17.04	16.23	18.42	19	15.95	17.82	18.19	18.79
Cre01.g036451	Cre01.g036451	S-adenosyl-L-methionine-dependent methyltransferase	3.17	2.24	3.02	3.01	2.05	3.05	2.52	2.78	2.02	1.73	1.46	1.98	3.15	2.38	3.77	3.9	2.25	1.82	2.33	1.33	1.99	2.52	1.9	1.81	5.57	5.31	3.47	5.22
Cre01.g036500	Cre01.g036500	none	1.12	0.79	0.87	1.32	0.13	0.47	0.45	0.68	0.29	0.15	0.22	0.24	0.74	0.54	0.48	0.68	0.54	0.43	0.2	0.52	0.4	0.18	0.15	0.2	1.07	1.33	0.61	1.42
Cre01.g036550	ERV14	Cornichon-like protein	15.2	11.07	14.49	16.48	8.68	12.82	11.15	11.04	10.16	7.3	10.17	10.42	16.56	24.95	21.19	20.98	10.12	7.05	9.47	9.71	9.25	7.87	9.95	7.07	10.67	12.67	10.13	15.4
Cre01.g036600	Cre01.g036600	Exoribonuclease II	9.66	13.99	12.05	8.85	8.7	7.59	7.94	6.51	5.52	6	6.5	5.96	4.67	5.11	3.6	3.4	6.62	4.89	6.2	5.72	10.82	10.34	8.58	12.08	11.13	5.66	4.15	5.81
Cre01.g036650	Cre01.g036650	none	2.1	2.27	1.7	2.24	1.73	1.8	1.96	2.29	2.47	1.92	1.98	2.23	2.23	1.55	2.79	2.94	3.65	3.64	3.43	2.95	2.27	2.41	2.05	1.91	2.96	2.73	4.97	2.5
Cre01.g036700	Cre01.g036700	none	7.82	9.16	10.21	7.14	13.55	15.47	14.12	15.48	7.02	8.24	8.15	8.05	5.9	6.27	5.62	4.77	9.59	8.56	8.15	7.9	5.13	5.02	4.39	4.6	8.69	8.69	8.38	7.47
Cre01.g036750	DMA1	Putative DNA methylase	15.02	9.77	11.19	10.07	7.12	6.73	6.4	7.08	7.26	7.12	7.4	8.95	10.81	12.93	9.92	11.32	6.34	6.9	7.37	8.06	5.58	5.62	7.11	7.77	8.74	10.83	10.83	8.03
Cre01.g036800	KIN9A	Kinesin motor protein	3.37	4.07	4.48	3.99	4.77	4.54	4.74	4.32	4.19	3.79	3.78	3.81	4.24	4.13	4.54	4.14	3.64	4.42	3.91	4.01	3.84	3.91	4	4.71	4.17	4.99	7.58	4.77
Cre01.g036850	PDY1	Proline dehydrogenase	13.37	18.22	17.13	15.05	25.15	23.46	23.31	21.13	13.99	13.63	12.99	14.05	12.23	13.52	15.42	13.83	14.88	14.02	15.15	14.17	11.45	11.47	11.26	11.28	15.74	14.12	12.77	12.94
Cre01.g036900	Cre01.g036900	none	4.12	3.83	5.33	4.27	3.39	2.81	2.98	2.86	10.43	9.88	9.5	8.91	3.73	4.05	3.4	2.94	8.73	7.6	8.09	8.3	5.47	5.91	4.95	5.93	3.54	2.84	6.96	2.99
Cre01.g036950	CBA1	Cobalamin 5'-phosphate synthase	54.39	56.49	41.06	51.7	19.15	16.77	17.91	17.95	43.93	33.36	34.73	35.85	27.03	25.69	18.1	17.31	22.24	25.58	24.77	22.17	30.44	32.61	27.46	27.59	17.91	24.32	2.53	34.1
Cre01.g037000	SCPL49	Serine carboxypeptidase	8.01	7.78	8.56	10.18	3.66	3.31	4.34	4.12	24.09	24.06	18.03	17.08	11.25	9.72	10.94	10.48	9.78	11.71	13.96	12.67	9.82	10.38	8.33	8.31	2.38	2.29	2.94	3.32
Cre01.g037050	Cre01.g037050	none	11.42	11.13	11.13	10.47	9.21	8.36	12.13	10.06	37.81	39.08	29.33	28.77	18.58	18.72	20.19	17.08	12.95	14.26	21.21	16.81	15.38	16.59	11.87	13.87	3.27	4.41	4.64	4.14
Cre01.g037100	Cre01.g037100	none	2.83	3.48	3.38	3.33	1.58	1.29	1.48	1.13	5.8	6.07	5.64	5.17	1.67	1.7	1.34	1.01	1	1.26	1.2	0.85	4.65	4.63	3.44	5.42	1.46	0.95	1.08	0.86
Cre01.g037150	Cre01.g037150	ion channel/ voltage-gated chloride channel	4.09	5.61	5.17	4.63	7.42	6.25	6.67	6.12	8.9	9.47	9.99	8.83	5.82	4.86	6.76	6.18	9.52	8.81	10.44	11.09	10.15	9.79	10.68	9.5	5.37	5.53	6.1	6
Cre01.g037200	Cre01.g037200	none	46.91	28.15	26.38	36.7	22.92	33.41	33.11	33.99	24.71	25.9	26.23	25.69	43.58	72.89	37.27	45.15	27.22	24.65	28.25	29.21	29.68	30.65	34.63	33.35	27.61	33.85	23.35	36.56
Cre01.g037250	Cre01.g037250	none	30.05	20.06	23.44	25.31	29.91	27.15	22.69	26.37	22.9	27.58	32.84	26.66	36.87	43.06	32.13	33.93	22.32	18.92	27.14	24.91	28.88	25.37	26.41	27.19	33.43	39.12	77.29	33.52
Cre01.g037300	Cre01.g037300	none	0.13	0.48	0.26	0.23	0.23	0.2	0.35	0.22	0.08	0.05	0.03	0.11	0.27	0.26	0.24	0.17	0.06	0	0.04	0.02	0.05	0.17	0.14	0.25	0.19	0.06	0.72	0.01
Cre01.g037350	CGLD2	Thioesterase family protein	4	4.33	4.33	5.1	4.21	3.77	3.21	3.13	1.93	2.06	1.56	1.95	5.38	5.07	5.08	4.45	1.97	1.76	1.91	2.5	4.03	4.15	4.43	3.75	3.7	3.86	5.36	3.96
Cre01.g037400	CYN19A	Cyclophilin 19-1	5.9	4.51	4.79	5.1	4.11	4.68	4.57	4.43	5.96	4.85	5.4	5.79	6.41	6.37	6.18	6.88	5.93	5.4	5.9	6.91	4.89	4.98	5.54	5.95	5.88	5.74	3.96	6.03
Cre01.g037450	Cre01.g037450	none	0	0.06	0.02	0.13	0.05	0.06	0.04	0.08	0.05	0.05	0.06	0.05	0.03	0.04	0.05	0.17	0.06	0.14	0.02	0.02	0.02	0.02	0	0	0.02	0.04	0.19	0.09
Cre01.g037500	Cre01.g037500	none	0	0	0	0	0	0	0	0	0	0	0	0	0	0	0	0	0	0	0	0	0	0	0	0	0	0	0	0
Cre01.g037550	Cre01.g037550	none	0.76	0.31	0.39	0.53	0.12	0.15	0.11	0.15	0.17	0.13	0.17	0.08	0.27	0.13	0.26	0.23	0.58	0.59	0.38	0.31	0.2	0.19	0.1	0.16	0.59	0.62	0.48	0.71
Cre01.g037600	Cre01.g037600	none	0.08	0.07	0.04	0.11	0.03	0.01	0.04	0.03	0.08	0.02	0.02	0.05	0.02	0	0.07	0.02	0.01	0.13	0.07	0	0.04	0.08	0.02	0.02	0.05	0.07	0.1	0.03
Cre01.g037650	Cre01.g037650	none	5.5	2.98	3.27	4.75	3.88	4.77	4.28	3.99	3.19	4.2	3.23	3.2	7.08	7.9	6.29	5.54	3	2.72	2.73	2.59	3.46	3.03	2.85	3.21	3.86	4.73	2.36	4.5
Cre01.g037700	FAD9	Delta4-fatty acid desaturase	17.54	18.91	22.48	19.99	38.8	31.04	29.62	30.04	32.71	36.59	34.55	30.95	20.46	24.02	18.5	17.25	27.47	21.04	26.44	28.88	42	41.32	44.48	44.5	20.71	14.34	2.94	15.88
Cre01.g037751	Cre01.g037751	none	2.42	1.59	1.65	1.65	0.63	0.7	0.7	0.84	0.4	0.18	0.33	0.41	0.72	0.45	0.99	1.01	0.56	0.44	0.71	0.68	0.83	0.78	0.88	0.64	1.66	1.66	0.88	2.11
Cre01.g037800	Cre01.g037800	Thioredoxin-like protein	19.96	12.73	16.31	18.57	9.34	9.57	8.63	9.4	10.59	10.82	12.6	10.86	24.24	25.5	24.9	25.53	12.44	11.33	7.78	9.53	13.75	12.21	12.18	12.47	15.86	16.07	10.53	18.24
Cre01.g037850	BCC2	Acetyl-CoA biotin carboxyl carrier	148.39	123.8	116.06	144.8	165.13	213.08	204.17	213.73	175.74	181.59	178.75	169.2	218.32	305.43	161.98	180.18	179.11	151.71	181.46	194.96	229.11	231.83	249.57	252.74	159.47	156.28	178.14	166.58
Cre01.g037900	Cre01.g037900	none	5.27	3.32	4.29	5.13	3.4	3.3	2.73	1.84	5.27	4.4	4.68	4.5	9.43	9.11	8.92	6.65	6.2	5.78	5.93	6.76	5.82	4.66	4.82	3.91	5.59	4.75	2.21	4.56
Cre01.g037950	Cre01.g037950	none	1.51	1.7	1.54	1.3	0.86	0.9	0.99	1.14	1.16	0.8	0.91	1.01	1.1	0.63	0.99	1.11	0.98	0.94	0.98	1.37	1.68	1.4	1.5	1.36	1.59	1.5	1.22	1.34
Cre01.g038000	Cre01.g038000	none	1.53	2.38	2.17	1.7	2.23	1.66	2.22	1.95	1.46	1.34	1.6	1.49	1.29	0.71	1.44	1.65	1.58	1.45	1.8	1.76	1.79	1.65	1.45	1.8	2.09	1.97	2.66	2.21
Cre01.g038050	HKR3	Histidine kinase rhodopsin 3	2.66	3.68	3.33	2.71	6.76	4.58	5.37	5.28	4.68	5.05	5.17	5.02	3.01	2.74	3.49	3.28	4.77	4.12	5.24	5.66	4.89	5.11	5.29	5.59	3.08	2.5	3.74	2.62
Cre01.g038100	Cre01.g038100	putative chloride channel	12.38	13.95	14.22	13.59	21.06	26.88	22.29	29.91	63.16	63.33	52.44	55.44	52.29	40.9	66.11	62.7	38.04	41.23	40.29	37.82	26.3	29.12	25.02	22.18	19.96	19.06	12.1	14.71
Cre01.g038151	Cre01.g038151	none	2.97	2.41	3.11	3.18	1.87	1.85	1.79	1.86	1.14	1.03	1.09	1.2	2.18	1.16	2.61	2.65	1.6	1.67	1.83	1.99	1.49	1.63	1.57	1.57	5.82	4.93	2.77	5.38
Cre01.g038200	Cre01.g038200	none	19.45	18.76	16.46	20.17	15.08	15.89	14.8	13.69	19.39	18.99	16.99	17.66	17.72	22.33	16.83	17.04	17.82	17.95	16.9	17.12	17.76	17.58	16.28	18.41	18.33	15.41	15.29	14.5
Cre01.g038250	SDC1	Serine decarboxylase	40.21	31.65	37.38	39.26	49.52	60.78	54.53	58.75	94.95	104.8	95.16	100.54	92.65	94.04	97.33	97.67	69.97	71.99	66.09	62.38	72.82	75.06	69.67	68.77	55.42	48	27.15	46.15
Cre01.g038300	Cre01.g038300	none	13.55	10.15	9.98	14.13	6.62	7.4	7.13	6.69	5.85	5.88	4.75	5.83	12.55	19.9	13.15	15.93	6.22	6.55	6.65	6.15	6.76	6.71	6.48	6.04	7.34	7.95	5.85	7.28
Cre01.g038350	Cre01.g038350	none	0.72	0.79	0.74	1.1	0.68	1.02	1.01	0.99	2.3	2.69	2.78	2.9	0.73	1.43	0.94	1.4	0.63	1.49	1.28	0.91	0.48	0.45	0.59	0.59	0.23	0.26	0.7	0.23
Cre01.g038400	CRT2	Calreticulin 2, calcium-binding protein	490.36	415.77	423.41	451.2	275.5	286.52	271.33	281.03	288.38	241.7	260.4	251.42	422.37	489.85	394.06	384.08	283.22	251.3	222.82	243.05	340.42	337.3	342.13	337.58	255.07	416.78	120.94	443.28
Cre01.g038450	Cre01.g038450	none	0.04	0.17	0.09	0.07	0.03	0.15	0.04	0.11	0.15	0.35	0.08	0.04	0.04	0.05	0	0.1	0.03	0.11	0.03	0.03	0.07	0.03	0	0.08	0.03	0.1	0	0.11
Cre01.g038500	CYP746A1	Cytochrome P450, CYP197 superfamily, CYP197B family	2.93	3.51	3.3	3.36	2.14	2.84	2.89	3.04	2.98	2.92	3.75	2.57	2.42	2.99	2.39	1.48	3.3	2.79	3.32	3.78	4.02	3.78	4.03	3.98	2.56	1.82	0.93	1.87
Cre01.g038550	SQD2	Sulfoquinovosyldiacylglycerol synthase	10.56	10.67	10.92	10.4	11.51	12.68	11.83	12.49	12.18	10.5	11.27	10.1	11.94	13.02	13.14	11.41	11.33	9.31	10.5	11.94	9.94	9.88	11.29	10.21	9.89	8.79	3.09	8.72
Cre01.g038600	FAD7	Omega-3-fatty acid desaturase	129.79	121.39	132.34	143.66	179.82	168.46	156.98	163.68	176.05	184.58	179.96	168.27	187.76	211.06	178.47	172.18	170.96	130.19	158.9	178.64	226.84	224.39	236.03	242.55	184.27	122.82	60.86	118.84
Cre01.g038650	SRS2	Serine/arginine-rich pre-mRNA splicing factor	38.95	34.34	33.21	35.73	49.68	47.17	43.93	45.87	28.81	26.06	23.92	25.3	34.14	47.39	37.08	35.76	25.66	26.1	27.02	25.18	31.09	28.43	29.91	37.09	46.09	44.12	63.06	41.31
Cre01.g038700	Cre01.g038700	Voltage-gated chloride channel	5.31	5.38	5.89	5.7	5.15	5.21	5.49	5.39	3.74	3.61	3.37	3.32	5.29	4.88	4.81	4.55	3.54	3.01	3.66	3.83	5.07	4.97	5.6	5.49	5.65	5.68	5.15	6.19
Cre01.g038750	MOT7	motile cilia related	13.73	10.46	9.7	10.57	12.57	8.72	8.81	8.42	9.22	9.65	5.76	6.74	12.76	12.12	12.21	13.75	10.86	11.35	7	7.24	7.16	8.17	10.42	8.49	5.51	6.19	19.17	8.04
Cre01.g038800	Cre01.g038800	Major intrinsic protein superfamily	12.69	9.7	10.21	10.31	6.3	6.95	6.49	5.73	36.98	34.33	39.9	35.99	12.87	15.01	12.62	11.55	8.59	8.32	9.72	8.27	8.67	8.59	8.65	8.39	8.47	8.58	8.14	8.56
Cre01.g038850	Cre01.g038850	none	12.63	16.86	16.6	13.64	11.54	13.9	12.89	13.4	19.67	20.12	17.12	17.97	15.04	15.52	15.86	15.5	20.01	19.12	21.36	21.32	21.04	21.74	21.67	21.26	15.86	13.58	7.29	12.98
Cre01.g038900	Cre01.g038900	none	7.16	4.05	5.14	5.04	1.1	0.94	1.29	1.08	1.62	1.46	1.15	1.24	0.73	0.72	0.31	0.46	1.71	1.92	1.58	0.74	0.14	0.38	0.32	0	0.32	0.49	0.62	0.68
Cre01.g038950	SELF1	SelF/SelM homolog	19.35	15.4	13.01	17.36	11.7	15.24	12.19	12.82	12.67	10.86	11.65	11.63	30.19	41	31.13	32.87	12.89	12.89	12.46	12.59	26.28	24.89	26.99	23.79	9.57	10.66	12.98	12.58
Cre01.g039000	Cre01.g039000	none	0	0	0.02	0	0.02	0.02	0	0	0	0	0	0	0	0	0	0	0	0	0	0	0.03	0.03	0	0	0	0	0.02	0
Cre01.g039050	Cre01.g039050	none	0.55	0.72	0.65	0.7	0.8	0.69	0.75	0.8	1.06	1.03	0.97	1.25	1.27	1.21	1.32	1.26	0.93	0.93	1.11	1.11	1.73	1.44	1.6	1.79	0.44	0.35	0.62	0.52
Cre01.g039150	CPLD5	Conserved in the plant lineage and diatoms 5	39.67	30.29	29.45	36.23	31.68	32.27	30.43	29.44	29.6	36.9	30.28	37.21	45.44	60.02	39.27	39.24	25.25	25.55	28.77	27.47	32.2	33.02	33.66	35.27	34.76	36.93	31.74	37.33
Cre01.g039200	IFT22	Intraflagellar transport protein 22	25.76	15.84	17.26	23.62	17.18	19.34	18.1	15.87	14.6	13.72	14.86	13.67	37.75	45.94	30.67	36.76	14.08	17.55	12.58	15.15	18.62	18.62	20.6	17.34	14.9	18.56	40.11	18.74
Cre01.g039250	RPS2	Cytosolic 80S ribosomal protein S2	1970.74	1123.94	1154.52	1725.35	2442.46	2802.4	2556.25	2763.41	1623.72	1731.06	1699.33	1795.21	3173.8	5227.58	3040.26	3760.8	1231.61	1196.88	1242.75	1237.67	1379.5	1415.11	1444.25	1498.82	2796.81	3336.68	3808.47	3170.86
Cre01.g039300	RB47	Polyadenylate-binding protein RB47	511.66	502.88	496.76	522.19	923.86	934.32	958.25	990.41	671.56	713.59	689.65	712.68	523.47	649.03	488.47	485.02	599.09	523.15	576.67	615.48	844.86	830.72	916.86	930.73	798.61	840.39	991.06	840.82
Cre01.g039350	NCR2	Cytochrome P450 reductase, possibly CYP505 family	6.75	6.59	6.43	6.19	3.64	4.78	4.54	5.84	6.01	6.88	6.89	5.64	7.44	8.33	7.36	6.4	5.92	4.97	4.87	4.72	7.91	8.29	8.02	7.22	8.09	6.8	1.09	5.87
Cre01.g039400	Cre01.g039400	none	5.42	5.27	6.08	5.93	4.43	5.42	5.13	6.28	5.93	6.55	6.08	6.22	6.29	5.92	5.5	6.65	6.15	5.35	5.39	5.94	5.46	6.25	5.35	5.56	6.73	5.67	2.73	5.4
Cre01.g039450	Cre01.g039450	none	0.33	0.4	0.31	0.36	0.19	0.12	0.11	0.02	0.08	0.17	0.05	0.08	0.04	0	0.04	0.05	0.03	0.15	0.17	0	0.04	0.04	0	0.09	0.07	0.22	0.19	0.16
Cre01.g039500	FAP89	Flagellar Associated Protein 89	1.24	1.81	2.21	1.19	2.05	1.33	1.6	1.42	1.65	2.1	1.84	1.83	1.25	1.15	1.14	0.99	2.23	2.69	1.65	2.14	2.12	2.71	2.37	2.23	0.79	0.83	3.48	1.19
Cre01.g039550	PLAP1	Plastid lipid associated protein 1	0.9	0.44	0.74	0.63	0.35	0.33	0.3	0.32	0.33	0.23	0.29	0.2	0.56	0.18	0.85	0.74	0.31	0.37	0.23	0.26	0.32	0.27	0.35	0.18	1.38	1.43	0.4	1.36
Cre01.g039600	Cre01.g039600	none	0.8	1.17	1.13	0.96	0.55	0.88	0.79	0.92	1.39	1.25	1.28	1.09	1.05	0.75	0.96	1.1	1.1	1.15	1.28	1.09	0.96	0.95	1	0.91	1.88	1.65	0.78	1.95
Cre01.g039650	PDF1C	Peptide deformylase	8.59	6.73	6.8	6.02	9.98	11.16	9.85	10.77	5.23	6.49	5.15	4.83	9.74	10.65	7.21	6.78	5.19	5.55	4.87	5.55	6.3	4.55	5.68	8.08	8.92	10.86	7.14	10.3
Cre01.g039702	Cre01.g039702	none	3.41	4.05	4.27	4.35	1.95	1.82	2.16	1.79	20.23	20.11	18.19	19.42	3.68	3.3	3.58	4.12	17.76	20.78	19.44	17.88	5.87	5.1	5.48	5.85	3.65	4.77	4.94	3.61
Cre01.g039750	PDF1B	Peptide deformylase	23.55	22.43	18.43	22.63	21.91	24.74	23.37	21.64	17.39	13.64	13.8	15.14	22.21	31.11	19.23	19.15	17.2	11.43	13.5	17.25	16.11	13.87	19.37	18.97	26.61	24.7	22.14	25.99
Cre01.g039800	Cre01.g039800	none	1.25	1.82	1.72	1.48	4.31	2.63	3.15	2.73	2.17	2.43	2.05	2.3	1.75	1.51	1.55	1.37	2.09	2.38	2.06	2.12	3.01	2.96	3.27	3.05	1.79	2.16	4.81	2.35
Cre01.g039850	CGL48	conserved protein related to lysine decarboxylase domain	2.52	3.92	2.99	3.33	7.97	4.13	5.29	4.16	2.71	3.09	2.47	2.75	2.17	2.98	2.24	2.32	2.8	2.59	2.39	3.05	2.58	3.74	3.17	3.58	3.02	4.2	14.86	5.03
Cre01.g039900	Cre01.g039900	RNase Z-like protein	4.34	4.58	4.06	3.69	5.65	4.96	5.14	5.09	4.48	5.11	5.66	5.54	2.56	2.2	2.24	2.07	4.76	4.29	4.31	3.89	3.9	3.88	4.25	4.57	4.71	3.7	4.68	3.9
Cre01.g039950	Cre01.g039950	Major facilitator superfamily transporter	3.25	4.27	4.26	4.05	4.95	4.97	4.87	5.06	5.31	5.39	5.73	4.74	3.2	3.62	2.76	3.24	5.34	5.36	6.03	5.63	4.77	5.08	5.01	4.47	3.16	3.41	4.03	3.04
Cre01.g040000	RPL26	Cytosolic 80S ribosomal protein L26	2946.4	1671.48	1703.09	2497.55	3377.61	4034.51	3553.66	3959.76	2010.26	2188.5	2055.61	2117.7	3339.08	5350.04	3155.75	3769.25	1738.64	1641.76	1701.68	1727.72	2052.7	2142.8	2148.55	2177.68	4546.26	4957.15	5348.38	4982.03
Cre01.g040050	TPK1	Thiamine pyrophosphokinase	3.11	3.87	3.46	2.68	8.53	9.83	9.11	11.71	3.39	2.77	2.86	2.95	2.97	4.03	2.7	2.2	2.41	2.57	2.65	2.69	4.52	3.89	3.97	4.06	3.22	3.76	4.39	3.63
Cre01.g040100	Cre01.g040100	none	4.14	2.72	3.38	3.04	15.99	19.59	17.43	23.4	3.81	5.05	5.34	5.24	3.75	3.75	2.85	3.17	4.53	5.15	3.96	4.07	5.68	4.56	4.94	4.95	4.85	5.92	7.71	5.43
Cre01.g040150	Cre01.g040150	none	0.43	0.62	0.49	0.52	0.48	0.73	0.73	0.76	0.57	0.64	0.65	0.88	1.05	1.25	0.87	1.23	0.97	1.03	1.12	1.08	1.39	1.33	1.18	1.48	0.05	0	0.43	0.04
Cre01.g040200	Cre01.g040200	WNK protein kinase	11.73	15.18	14.38	13.07	12.34	13.43	13.32	12.98	23.41	24.03	22.51	21.87	14.58	13.88	15.03	13.96	23.5	25.31	24.84	24.54	19.44	19.07	18.12	18.86	15.02	15.49	19.23	14.61
Cre01.g040250	Cre01.g040250	DnaJ-like protein	8.21	8.46	7.92	7.31	10.92	9.81	10.5	9.24	6.26	5.87	6.44	5.61	6.48	6.18	6.41	7.02	4.45	5.19	6.23	4.71	6.84	6.77	7.17	8.05	8.02	7.39	7.62	7.28
Cre01.g040300	Cre01.g040300	Catechol O-methyltransferase	6.95	6.88	6.92	6.08	6.41	6.24	6.83	7.65	7.48	9.4	9.41	8.29	6.85	7.76	5.97	7.08	7.65	6.78	7.3	7.73	7.59	8.34	9.19	10.11	5.93	4.78	5.02	5.09
Cre01.g040350	Cre01.g040350	putative MutS type 2 DCre01.g040350 repair protein	1.99	1.92	2.35	1.78	2.71	2.19	2.85	2.56	2.54	2.76	2.85	2.8	1.54	1.68	1.97	1.72	2.24	2.01	2.33	2.53	2.85	2.96	3.39	3.14	2.31	2.08	3.27	2.12
Cre01.g040379	Cre01.g040379	none	2.28	3.06	2.34	2.19	1.26	1.39	1.44	1.46	1.49	1.37	1.89	1.73	1.07	0.89	1	1.31	1.73	1.19	1.74	1.47	1.97	1.84	1.97	2.33	3.1	1.95	1.5	2.13
Cre01.g040400	Cre01.g040400	none	13.06	8.68	7.3	10.36	10.23	12.01	9.59	11.16	6.66	7.03	6.55	6.45	15.38	19.55	12.76	14.1	5.36	6.39	5.83	5.65	9.74	7.87	9.33	8.72	13.81	17.76	24.09	17.4
Cre01.g040450	HDT1	Histidine-aspartic acid phosphotransferase	18.23	19.88	19.96	18.59	7.29	8.23	6.62	8.93	23.2	21.54	19.34	17.84	18.37	23.18	16.45	18.56	18.97	14.15	21.58	19.62	24.86	29.75	27.42	24.42	16.12	13.04	8.07	13.56
Cre01.g040500	Cre01.g040500	none	8.04	6.75	6.86	6.97	15.34	12.7	11.94	12.09	11.09	11.94	10.34	10.65	11.02	11.24	10.5	11.38	9.67	8.98	10.22	9.97	12.02	12.68	11.74	12.51	9.67	10.38	11.24	10.16
Cre01.g040550	Cre01.g040550	none	3.85	3.28	3.01	2.88	3.02	2.83	2.59	2.89	3.36	3.87	3.53	4.04	2.06	3.73	2.99	2.71	2.78	5.12	4.39	3.54	1.53	2.99	2.35	2.1	2.53	2.38	3.73	1.92
Cre01.g040600	FAP327	Flagellar Associated Protein 327	1.87	2.3	2.25	2.04	3.2	2.57	2.72	2.66	2.37	2.32	2.5	2.68	1.65	1.38	1.68	1.27	2.61	2.63	1.86	2.56	3.03	3.24	3.08	2.9	2.4	2.64	3.77	2.57
Cre01.g040701	Cre01.g040701	none	45.56	23.45	30.15	38.5	25.29	39.4	27.75	34.53	6.89	13.05	13.9	10.2	85.49	108.73	73.33	79.86	3.7	3.48	2.2	4.53	26.95	24.98	26.13	24.57	51.7	54.87	35.84	57.27
Cre01.g040801	Cre01.g040801	none	1.48	3.13	2.87	1.52	0.85	0.62	0.43	0.69	3.66	4.18	6.88	6.12	0.1	0.41	0.19	0	2.01	1.53	2.13	1.93	0.45	0.63	0.51	0.3	0.28	0.26	1.03	0.6
Cre01.g040850	Cre01.g040850	none	1.62	2.33	2.16	2.16	3.38	2.16	3.1	2.24	2.9	2.85	2.5	2.69	1.51	1.39	1.58	1.51	3.25	2.68	2.58	2.99	2.45	2.67	2.6	2.23	1.78	2.24	4.27	2.32
Cre01.g040900	Cre01.g040900	none	13.93	6.59	10.54	13.39	10.49	10.02	9.08	10.82	5.06	6.28	6.44	8.31	11.52	20.43	8.99	14.71	7.99	4.91	7.82	4.98	9.76	5.86	6.39	8.1	7.58	12.18	19.28	10.94
Cre01.g040950	Cre01.g040950	none	1.12	0.96	1.01	0.98	0.05	0.01	0.03	0	1.27	1.44	1.38	1.25	0.05	0	0.1	0.03	1.17	1.46	1.56	1.04	0.28	0.26	0.27	0.13	0	0	0.01	0
Cre01.g041000	Cre01.g041000	none	50	46.02	41.98	46.52	39.49	39.62	45.88	43.05	44.95	39.63	42.79	36.38	48.33	74.84	47.13	47.14	53.41	45.76	52.3	51.53	55.96	57.75	55.58	61.02	42.97	39.18	29.22	41.79
Cre01.g041050	AOC6	Cationic amino acid transporter	4.61	6.34	6.3	5.41	9.37	10.13	9.63	10.6	6.45	6.46	6.23	6.7	6.84	5.95	5.84	5.97	8.96	9.42	10.11	9.93	7.56	8.25	6.54	6.53	5.01	3.74	2.16	3.83
Cre01.g041100	Cre01.g041100	Histone-lysine N-methyltransferase	6.36	6.26	6.44	6.6	5.54	7.4	6.2	7.57	7.18	6.88	6.8	7	6.7	7	6.46	6.12	6.66	6.24	6.97	7.4	6.56	7.39	6.48	7.23	9.13	7.34	4.24	8.42
Cre01.g041150	Cre01.g041150	none	1.85	2.42	2.9	2.24	3.42	2.82	2.71	2.68	2.38	2.03	2.22	2.87	2.17	2.16	2	2.03	2.09	2	2.13	2.35	4.1	4.5	4.18	4.22	1.22	1.3	2.69	1.32
Cre01.g041200	Cre01.g041200	none	1.23	1.62	1.44	1.4	7.82	5.7	6.64	8.89	1.46	1.77	1.73	1.56	0.97	0.92	1.27	1.01	1.85	1.69	1.41	1.29	2.01	1.81	2.18	2.25	3.99	5.45	11.92	3.49
Cre01.g041256	Cre01.g041256	none	2.41	2.9	2.86	2.9	4.68	5.09	4.5	4.32	6.82	6.74	7.1	7.2	3.4	2.92	3.59	2.98	6.73	6.43	7.35	6.43	4.24	4.59	5.01	4.55	4.29	4.73	6.78	4.73
Cre01.g041300	Cre01.g041300	a-1,2-glucosyltransferase	2.42	2.98	3.61	3.07	2.5	3.01	3.57	3	2.81	2.36	2.47	2.11	4.92	4.15	4.84	4.03	2.63	2.64	2.92	2.49	3.82	4.72	3.27	4.14	1.99	3.02	2.72	2.62
Cre01.g041351	Cre01.g041351	none	5.48	3.23	3.84	4.48	2.13	2.9	2.86	3.11	3.26	3.1	3.35	3.57	5.06	6.14	4.4	5.03	2.48	3.01	2.75	2.93	2.61	2.43	3.2	2.55	4.69	4.52	3.18	4.41
Cre01.g041400	Cre01.g041400	none	9.69	11.22	10.87	10.36	11.55	10.96	11.49	10.67	16.04	17.02	15.15	16.89	9.91	11.43	9.33	9.12	14.46	14.52	16.33	16.34	13.93	13.02	16.04	12.42	3.32	3.23	4.29	3.79
Cre01.g041450	Cre01.g041450	Phosphoprotein phosphatase 2C-related	2.14	2.92	2.29	2.18	8.71	8.27	8.37	8.22	10.98	10.87	10.56	9.86	7.87	6.7	7.65	7.09	11.56	11.45	11.43	11.69	11.23	10.94	11.92	12.4	7.37	6.46	8.18	7.4
Cre01.g041500	Cre01.g041500	none	1.07	1.23	1.11	0.9	2.09	1.78	2.49	1.89	1.47	1.47	1.58	1.41	0.89	0.74	0.82	1.05	1.97	1.64	1.91	1.49	1.57	1.48	1.46	1.56	1.38	1.71	2.67	1.61
Cre01.g041550	Cre01.g041550	none	3.69	4.42	5	3.67	6.05	4.13	4.85	4.89	5.45	6.48	6.03	6.13	3.46	2.68	3.89	3.45	4.78	3.99	4.35	4.86	3.05	3.21	3.1	3.24	5.66	5.6	8.32	5.9
Cre01.g041583	Cre01.g041583	none	0	0	0	0	0	0	0	0	0	0	0	0	0	0	0	0	0	0.04	0.04	0	0	0	0	0	0	0.03	0.05	0
Cre01.g041650	Cre01.g041650	none	0.58	0.11	0.43	0.7	1.11	1.16	0.98	1.14	0.5	0.81	0.16	0.51	1.47	3.03	1.15	3.04	0.8	0.75	0.23	0.06	1.38	1.39	0.37	1.12	0.59	0.34	0.15	0.2
Cre01.g041667	Cre01.g041667	none	0	0	0	0	0	0.06	0	0	0.1	0	0	0	0	0	0	0	0	0	0	0	0	0	0	0	0	0	0	0
Cre01.g041752	Cre01.g041752	none	0.58	0.51	0.58	0.6	0.44	0.31	0.44	0.29	0.08	0.08	0	0.08	0.04	0.11	0	0.05	0.15	0	0	0	0	0	0.08	0.04	0.22	0.18	0.04	0.3
Cre01.g041800	Cre01.g041800	none	1.62	1.71	0.93	1.48	0.55	0.4	0.39	0.38	3.76	3.36	3.4	3.54	0.74	0.79	0.67	0.46	3.05	3.45	3.92	3.21	0.71	1	0.91	0.8	3.23	3.43	5.49	3.65
Cre01.g041850	Cre01.g041850	none	2.38	2.28	1.95	2.14	1.64	1.62	1.39	1.47	1.43	1.36	1.45	1.03	1.28	1.6	1.6	1.71	1.43	1.06	1.4	1.16	1.4	1.41	1.26	1.39	2.04	1.87	1.41	1.74
Cre01.g041950	Cre01.g041950	none	2.91	2.71	2.77	2.68	5.75	5.92	5.84	7.88	3.74	3.63	4.2	4.29	3.46	2.97	3.05	2.65	3.78	4.35	3.32	3.49	5.28	4.51	4.88	5.5	2.08	2.53	1.52	2.04
Cre01.g042000	Cre01.g042000	none	1.39	0.91	1.15	1.26	0.51	0.55	0.56	0.59	0.16	0.15	0.18	0.19	0.53	0.34	0.67	0.87	0.51	0.45	0.31	0.4	0.54	0.5	0.55	0.55	0.8	1.05	1.17	1
Cre01.g042050	MSRB3	Methionine sulphoxide reductase	11.34	8.52	8.78	9.64	5.93	6.59	6.12	6.9	7.79	7.25	7.48	7.84	9.82	14.29	8.5	10.56	6.27	7.35	7.04	6.89	8.27	8.52	7.37	9.02	7.8	9.09	14.39	9.68
Cre01.g042100	Cre01.g042100	none	0.11	0.18	0.28	0.06	0.01	0.02	0	0.01	0.69	1.17	0.61	0.69	0.02	0.03	0.02	0	0.64	0.78	0.77	0.9	0.01	0.02	0.01	0.01	0.29	0.21	2.55	0.26
Cre01.g042150	Cre01.g042150	none	6.09	5.01	5.28	6.5	6.03	7.14	6.81	7.04	3.45	2.85	3.17	3.44	6.82	8.16	6.93	6.59	3.49	3.66	3.89	3.4	5.29	4.92	5.01	4.99	4.24	4.33	2.57	3.67
Cre01.g042200	PBAS1	Photosystem II Associated Subunit 1	206.79	130.02	121.07	182.24	778.73	832.81	719.43	737.46	198.42	215.55	188.19	194.28	390.65	703.59	356.57	448.29	264.19	234.19	232.21	254.78	236.81	233.03	243.83	248.04	653.34	588.39	919.43	532.59
Cre01.g042250	Cre01.g042250	none	0.92	1.42	1.57	1.21	1.61	1.14	1.1	1.07	1.1	1.1	0.89	1.11	0.58	0.53	0.74	0.55	0.61	0.57	1.14	1.05	1.35	1.29	1.53	1.5	1.71	1.35	1.64	1.47
Cre01.g042300	Cre01.g042300	Scavenger receptor cysteine rich (SRCR) protein	2.04	2.46	3.05	2.91	2.81	2.27	2.32	2.73	4.21	4.4	4.31	4.01	1.91	2.02	1.87	1.94	7.1	6.78	4.5	5.38	4.31	4.52	4.69	4.2	1.54	1.75	1.48	1.47
Cre01.g042450	Cre01.g042450	none	5.72	9.44	6.86	5.82	6.09	4.86	5.78	5.18	5.83	5.28	5.58	6.2	1	0.62	0.82	0.96	7.42	5.9	7.06	6.89	4.61	4.94	5.27	5.58	6.54	5.17	6.3	5.14
Cre01.g042550	Cre01.g042550	none	21.41	24.42	23.41	22.03	24.65	25.28	23.41	24.95	18.33	18.83	18.53	17.92	22.26	21.53	23.33	23.19	20.67	18.78	19.49	19.66	22.62	21.32	22.59	22.26	25.29	25.66	14.14	25.01
Cre01.g042600	Cre01.g042600	none	0.43	0.63	0.32	0.21	0.14	0.24	0.35	0.37	0	0.22	0	0.43	0	0	0	0	0.17	0	0	0.19	0	0	0	0	0.09	0	0.11	0
Cre01.g042650	Cre01.g042650	none	0.43	0.21	0	0.41	0.29	0.24	0	0.17	0.14	0	0	0.43	0	0	0	0	0	0.11	0	0.13	0	0	0	0	0	0	0.14	0.08
Cre01.g042700	Cre01.g042700	none	0.87	1.09	0.62	0.71	0.58	0.4	0.5	0.54	0.91	0.39	0.39	0.9	0	0	0	0	0.28	0.17	0.13	0.34	0	0.03	0	0.03	0.01	0.02	0.14	0.11
Cre01.g042750	ACH1	Aconitate hydratase	590.97	629.44	702.57	668.41	869.26	890.47	865.26	848.25	706.45	703.66	669.14	689.63	452.29	505.33	568.47	556.09	465.48	459.72	447.09	440.2	444.9	463.2	443.59	435.74	649.89	709.29	555.84	695.74
Cre01.g042800	DVR1	3,8-Divinyl protochlorophyllide a 8-vinyl reductase, chloroplast precursor	48.88	43.25	45.58	46.57	51.21	55.6	53.94	54.52	50.1	51.13	50.62	47.01	51.49	68.45	45.07	43.22	56.03	39.08	54.47	55.88	60.43	58.24	63.94	63.75	39.06	38.11	27.03	37.7
Cre01.g042850	Cre01.g042850	none	10.3	6.86	7.35	8.05	7.2	7.8	6.32	8.25	9.18	9.55	10.29	9.91	12.62	16.48	14.44	13.63	7.68	7.32	7.69	8.3	12.21	9.01	12	8.65	8.24	7.79	5.47	7
Cre01.g042900	RRM1	Putative rRNA (adenine-N6-)-methyltransferase	10	12.64	10.04	9.73	11.08	7.17	8.22	6.07	12.04	11.27	12.75	12.59	9.08	9.61	5.93	7.62	14.78	12.66	12.86	11.02	13.92	12.99	15.02	15.51	13.1	5.45	6.18	5.46
Cre01.g042950	Cre01.g042950	none	22.45	21.6	21.33	22.4	24.12	25.74	22.74	25.18	31.72	26.4	29.76	32.87	31.78	38.43	29.14	33.77	28.36	30.74	30.57	26.89	27.7	27.87	27.02	26.72	19.44	19.19	20.85	21.42
Cre01.g043000	Cre01.g043000	none	4.51	6.21	5.4	5.04	9.93	8.79	8.21	8.01	6.35	6.75	7.09	7.76	3.47	3.72	2.72	2.6	6.3	6.47	7.47	6.47	7.98	7.37	7.9	8.18	9.02	6.14	7.55	5.92
Cre01.g043050	Cre01.g043050	SCre01.g043050RE-associated Golgi protein	6.32	6.06	7.19	6.34	23.96	18.34	19.54	18.05	8.08	8.9	8.35	9.03	8.08	7.81	8.55	9.1	9.06	8.13	8.05	10.3	11.84	10.93	10.99	11.85	8.27	11.06	17.63	11.74
Cre01.g043100	Cre01.g043100	none	18.94	15.08	12.45	16.61	10.88	14.19	12.58	12.64	12.01	11.26	9.56	12.06	17.61	23.93	19.11	18.14	10.67	10.51	10.57	11.32	9.75	8.66	8.2	9.51	12.02	11.1	10.9	11.91
Cre01.g043150	Cre01.g043150	bZIP transcription factor	13.05	9.74	11.1	13.19	16.99	15.46	13	13.45	19.72	19.37	18.69	18.22	15.18	18.3	15.62	17.96	18.24	15.81	16.6	14.98	14.2	12.62	13.02	12.18	15.18	13.92	20.78	12.38
Cre01.g043200	Cre01.g043200	conserved expressed protein	122.18	68.5	69.97	122.06	63.11	99.87	74.25	82.79	63.91	66.7	60.97	64.11	146.56	254.54	140.19	171.86	60.24	56.17	59.15	66.25	69.56	78.15	77.98	72.5	80.81	98.46	78.22	93.97
Cre01.g043250	Cre01.g043250	none	1.27	1.66	1.92	1.93	0.51	0.57	0.64	0.61	1.98	2.04	1.62	1.51	1.54	1.76	1.76	1.58	2.09	2.84	3.22	3.46	3.32	3.11	3.38	3.24	0.8	0.99	1.53	1.22
Cre01.g043300	Cre01.g043300	none	6.31	5.18	5.85	6.28	3.13	3.33	2.84	3.36	2.19	3.09	3.16	1.92	4.42	4.56	4.91	4.85	2.24	2.51	3.03	2.24	2.03	2.34	1.97	1.86	2.49	2.58	3.39	2.89
Cre01.g043350	CAO1	Chlorophyllide a oxygenase, chloroplast precursor	40.72	49.09	51.36	46.67	77.01	71.91	71.08	78.47	90.73	95.66	88.37	91.95	54.76	58.5	63.84	62.46	71.45	59.69	74.73	85	73.04	75.64	83.73	84.39	66.47	59.01	48.52	62.13
Cre01.g043400	Cre01.g043400	none	3.63	3.67	3.8	4.14	1.8	2.53	2.84	2.57	3.22	2.67	2.7	2.73	3	3.56	3.22	3.15	3.68	3.12	4.01	3.31	3.2	3.74	3.22	3.64	3.53	3.54	1.62	2.76
Cre01.g043450	Cre01.g043450	none	24.53	20.34	18.57	24.78	22.02	28.7	28.33	26.83	18.07	17.26	15.83	15.79	29.95	44.19	18.39	22.84	18.44	15.67	21.01	17	21.3	22.36	21.97	22.98	20.57	23.45	19.45	24.91
Cre01.g043500	Cre01.g043500	none	4.52	3.78	4.19	4.01	2.81	2.8	2.8	2.82	4.74	4.55	4.97	4.55	4.72	6.48	4.16	3.87	3.99	4.43	4.78	4.01	3.94	3.79	3.63	4.02	3.94	3.31	2.84	3.43
Cre01.g043550	Cre01.g043550	none	1.8	2.54	2.32	2.23	0.88	0.52	0.47	0.66	1.66	1.95	2	2.15	0.23	0.2	0.2	0.07	3.68	2.9	3.02	3.1	2.41	1.85	2.42	2.75	1.15	1.22	1.45	1.37
Cre01.g043600	Cre01.g043600	none	4	3.22	3.13	3.56	3.04	2.88	2.45	2.77	2.6	2.26	2.16	3.2	3.31	3.28	3.35	3.36	2.55	2.3	2.63	2.69	2.25	2.12	2.22	2.69	3.2	2.83	3.36	3.49
Cre01.g043650	ODA8	Outer Arm Dynein Assembly protein 8	1.71	2.17	2.21	2.15	3.3	2.32	2.75	2.28	2.18	2.4	2.3	1.84	1.39	1.81	1.54	1.06	2.14	2.1	2.11	2.26	1.71	1.8	2.03	2.23	1.77	2.73	3.95	2.59
Cre01.g043700	Cre01.g043700	none	2.16	2.84	2.77	2.5	2.49	2.7	2.35	1.86	1.91	1.77	1.5	1.89	2.62	2.85	2.46	2.77	2.6	2.17	2.08	2.31	1.8	1.66	1.21	1.7	1.6	1.11	0.47	1.2
Cre01.g043750	BBS7	Bardet-Biedl syndrome-7 associated protein	5.98	7.65	7.4	5.96	5.4	4.37	4.3	4.02	4.54	5.51	5.25	5.72	5.77	5.6	6.34	5.94	6.67	6.89	6.25	6.61	5.89	5.53	6.3	5.43	4.92	5.07	7.38	4.65
Cre01.g043800	Cre01.g043800	none	3.34	4.9	4.59	4.2	3.49	1.86	2.54	2.28	2.43	2.84	2.22	2.4	2.48	2.82	2.57	2.42	1.43	1.03	1.53	1.24	1.95	1.52	1.96	1.81	1.91	2.56	11.02	2.96
Cre01.g043817	Cre01.g043817	none	0	0	0	0	0.08	0	0	0.07	0.44	0.34	0.63	0.23	0	0	0	0	0	0.17	0	0.1	0	0	0	0	2.57	3.5	14.14	3.61
Cre01.g043850	Cre01.g043850	none	1.6	2.35	2.48	2.17	2.81	2.45	2.74	2.49	2.84	2.88	2.83	3.18	1.88	1.14	1.17	1.34	3.18	3.05	3	3.05	2.38	2.31	2.75	2.25	2.16	2.39	3.26	2.19
Cre01.g043901	Cre01.g043901	none	0	0	0	0.41	0	0	0	0	0	0	0	0	0	0	0	0	0	0	0	0	0	0	0	0	0	0	0	0
Cre01.g043950	Cre01.g043950	none	1.11	1.19	1.42	1.16	0.46	0.42	0.3	0.42	2.11	2.25	1.68	1.96	1.92	1.85	2.26	2.04	2.23	3.15	4.02	3.62	4.33	3.9	3.29	2.88	0.31	0.44	1.42	0.42
Cre01.g044000	Cre01.g044000	none	46.83	23.73	25.94	36.52	23.23	32.53	28.14	29.78	24.74	24.99	23.16	27.02	47.38	73.81	48.5	60	18.17	19.9	21.4	17.19	17.24	19.2	16.18	17.3	27.6	32.36	37.66	32.42
Cre01.g044050	Cre01.g044050	ATPase synthase subunit, vacuolar	136.34	68.44	69.51	114.79	96.37	124.88	109.28	111.07	94.56	81.16	71.42	73.78	205.85	354.04	215.26	240.95	93.02	86.3	73.26	79.3	87.26	88.19	79.93	73.15	107.86	120.57	75.34	106.66
Cre01.g044100	AMB3	Beta-amylase 3	10.48	15.02	14.1	11.29	25.96	18.4	20.68	19.49	17.46	18.77	18.68	18.63	10.4	8.94	10.63	9.62	18.07	18.42	18.9	18.3	15.89	16.28	16.41	16.03	16.2	17.76	28.09	16.44
Cre01.g044150	Cre01.g044150	none	3.54	3.87	3.8	2.93	2.03	2.72	2.46	2.6	2.05	1.99	1.42	1.84	2.12	2.41	2.55	2.4	1.67	2.01	1.99	1.98	1.85	2.14	2.07	2.16	1.85	2.23	2.9	2.49
Cre01.g044200	Cre01.g044200	none	5	2.63	3.56	4.06	2.22	2.18	2.1	1.52	1.12	1.49	1.09	1.26	3.38	3.88	2.37	2.91	1.68	2.43	1.49	1.61	1.44	1.85	1.74	1.75	2.76	2.7	2.87	3.55
Cre01.g044250	Cre01.g044250	Calmodulin-like protein	0.71	0.81	1.08	0.93	3.07	1.52	2.01	2.04	1.78	2.48	2.01	2.06	1.32	1.39	1.6	1.57	2.15	2.02	2.31	2.87	2.7	2.87	2.98	3.15	0.81	0.71	2.06	0.76
Cre01.g044276	Cre01.g044276	none	0	0	0	0	0	0	0	0	0	0	0	0	0	0	0	0	0	0	0	0	0	0	0	0	0	0	0	0
Cre01.g044300	Cre01.g044300	none	0.11	0.05	0.05	0.13	0.16	0.12	0.13	0.1	1.77	2.12	1.86	1.55	0.13	0.03	0.04	0.11	0.07	0.13	0.4	0.19	0.12	0.1	0.09	0.07	0.08	0.11	0.14	0.07
Cre01.g044350	Cre01.g044350	none	1.44	1.53	1.42	1.13	1.39	0.96	1.16	0.96	2.75	2.55	2.85	2.7	1.39	1.2	1.42	1.26	4.24	4.09	4.09	4.39	2.86	2.99	2.77	2.56	1.15	1.19	1.84	1.13
Cre01.g044400	Cre01.g044400	none	17.59	17.63	17.38	16.58	21.18	18.34	18.97	17.25	16.91	18.04	17.5	15.86	18.39	23.88	14.46	15.73	14.48	13.06	15.7	15.19	15.08	15.17	15.07	16.28	24.65	18.54	15.58	18.55
Cre01.g044450	Cre01.g044450	none	2.42	1.79	1.89	2.18	1.71	1.31	1.06	1.6	2.07	2.86	2.34	2.42	1.34	2.25	1.53	1.29	1.81	1.96	1.57	1.81	1.95	1.65	1.9	2.6	1.98	1.58	1.38	1.87
Cre01.g044550	Cre01.g044550	none	14.88	7.93	8.47	11.8	5.87	8.22	7.49	6.62	7.58	7.83	5.74	7.93	20.07	26.61	17.09	17.44	10.95	10.93	10.19	9.26	8.27	8.73	6.95	6.34	6.4	6.87	6.39	8.11
Cre01.g044600	Cre01.g044600	none	10.54	12.26	11.88	10.72	18.67	18.79	19.64	19.74	16.87	16.88	17.05	16.68	13.7	12.61	16.17	14.39	20.34	17.42	18.64	19.26	15.11	15.57	15.73	14.25	13.12	12.99	13.23	12.54
Cre01.g044650	Cre01.g044650	none	7.57	7.69	9.69	8.15	12.38	13.3	12.81	13.04	11.97	11.65	12.14	11.32	14.89	14.54	17.23	14.62	14.63	15.28	13.53	13.83	14.41	15.65	12.94	12.87	11.1	12.58	16.47	12.94
Cre01.g044700	Cre01.g044700	Glutathione S-transferase	5.98	5.22	5.42	5.27	6.94	6.94	5.87	7.18	5.6	5.59	5.39	5.19	5.83	6.97	7.25	6.89	6.39	5.87	6.13	7.77	8.33	8.11	8.54	7.66	4.72	3.64	1.15	3.92
Cre01.g044750	Cre01.g044750	none	9.14	5.28	4.97	8.53	2.77	4.11	3.25	3.58	5.17	4.28	4.45	4.77	5.69	5.25	6.11	6.37	6.16	6.55	5.19	5.04	4.76	4.07	4.39	3.69	6.71	6.98	4.12	7.17
Cre01.g044800	PFL1	Pyruvate-formate lyase	135.13	170.96	146.22	139.89	498.64	489.99	552.1	503.6	225.54	203.28	214.59	223.34	119.34	132.07	157.64	151.56	244.62	239.21	204.1	210.1	203.38	212.75	215.41	186.94	363.17	368.13	375.78	304.94
Cre01.g044850	Cre01.g044850	none	1.3	1.79	1.75	1.49	2.16	1.85	2.03	2.33	1.47	1.54	1.66	1.64	1.15	0.89	1.24	1.21	1.88	2	2.06	2.03	1.55	1.71	1.59	1.57	1.73	1.81	2.13	1.7
Cre01.g044900	Cre01.g044900	none	1.59	1.99	1.81	1.51	1.33	1.43	1.24	1.29	3.3	2.57	2.82	2.78	3.16	3.12	2.96	2.68	3.99	3.79	4.15	3.88	4.38	3.4	3.44	4.1	1.62	1.77	1.97	1.72
Cre01.g044950	Cre01.g044950	none	0	0	0	0	0	0	0	0	0	0.02	0	0	0	0	0	0	0	0	0	0	0	0	0	0	0	0	0	0
Cre01.g045000	Cre01.g045000	Predicted extracellular protein	0.33	0.25	0.25	0.08	0.28	0.24	0.54	0.24	0.57	0.25	0	0.33	0.5	0.23	0.98	0.32	0.52	0.31	0.27	0.37	0.6	0.53	0.34	0.51	0.71	0.39	0.21	0.5
Cre01.g045050	Cre01.g045050	none	0	0	0	0	0	0	0	0	0	0	0	0	0	0	0	0.11	0	0	0	0	0	0	0	0	0.03	0	0	0.05
Cre01.g045100	Cre01.g045100	none	27.98	26.55	25.4	26.17	22.03	25.48	25.69	26.6	22.18	23.82	22.06	20.07	36.89	34.4	43	40.79	23.46	24.61	24.52	20.84	26.07	26.37	25.75	24.57	24.77	28.73	26.2	27
Cre01.g045150	FAP304	Flagellar Associated Protein 304	3.21	2.7	3.15	2.7	1.22	1.93	1.69	2.33	2.23	1.58	1.34	1.08	3.46	3.67	4.02	3.89	2.46	3.45	3.25	2.73	1.68	1.13	1.14	1.07	1.87	1.99	1.47	2.15
Cre01.g045200	Cre01.g045200	none	27.3	14.32	25.75	29.98	144.08	290.07	241.72	226.39	1.07	0.76	0.53	0.96	0.97	1.33	0.61	0.43	15.13	20.2	15.38	14.19	12.72	13.61	10.57	9.26	5.1	10.09	37.97	8.29
Cre01.g045350	DRC5	Nexin-dynein regulatory complex 5	10.16	8.73	8.83	9.73	9.31	7.93	8	8.38	8.47	9.13	9.32	8.08	12.06	12.19	9.94	11.17	9.91	10	8.37	8.9	8.08	9.64	10.21	8.53	6.35	7.22	13.62	8.15
Cre01.g045450	Cre01.g045450	none	3.63	2.8	2.36	3.49	7	6.9	6.61	5.84	5.28	4.41	4.06	6	5.29	6.52	6.23	6.48	3.73	5.2	3.87	4.14	4.06	4.2	3.46	2.91	3.01	4.14	6.67	3.77
Cre01.g045500	Cre01.g045500	none	1.06	1.49	1.23	0.99	1.83	1.23	1.81	1.58	1.56	1.46	1.56	1.83	1.36	1.32	0.89	0.96	1.74	1.62	1.69	2.05	1.69	1.59	1.64	1.09	1.52	1.73	2.45	1.52
Cre01.g045550	TPT3	Triose-phosphate transporter	203.2	207.33	213	217.56	184.51	213.08	201.72	203.97	220.38	204.62	200.13	200.45	232.62	251.8	227.59	224.7	188.6	180.04	193.25	195	151.16	147.37	144.87	153	177.03	186.22	165.41	182.4
Cre01.g045600	Cre01.g045600	Speract/scavenger receptor, transmembrane glycoprotein	5.23	4.94	4.97	5.09	12.23	14.54	12.48	14.93	8.28	7.83	7.63	8.81	7.57	9.63	8.61	8.79	7.69	7.36	7.53	7.82	7.61	7.54	7.59	7.21	4.09	5.25	3.16	5.41
Cre01.g045601	Cre01.g045601	none	1.1	1.66	1.76	1.42	1.75	1.13	1.14	1.09	1.84	1.96	1.61	1.67	1.16	1.14	1.18	1.31	3.07	2.65	2.54	2.49	2.05	2.13	1.99	1.55	1.03	0.97	1.54	1.05
Cre01.g045640	Cre01.g045640	none	3.4	4.22	4.22	4.05	4.07	4.42	4.62	4	3.43	3.23	3.48	3.24	2.28	2.7	2.91	2.23	3.6	2.97	3.52	4.18	4.26	3.72	4.38	3.87	3.59	3.82	4.39	3.79
Cre01.g045650	Cre01.g045650	DnaJ-like zinc-finger protein	3.35	3.45	3.49	2.57	20.66	18.21	19.77	25.16	9.29	9.77	9.25	11.03	3.37	4.63	3.45	5.07	7.61	9.26	8.43	8.6	6.65	6.23	4.97	4.8	17.15	23.2	36.71	17.98
Cre01.g045700	CAT2	Catalase/peroxidase	0.67	0.6	0.52	0.56	5.84	7.98	8.08	8.33	4.62	3.84	4.25	4.68	7.69	7.85	11.99	12.68	4.15	5.74	5.48	4.85	6.01	6.81	5.15	4.36	3.98	5.24	12.86	4.9
Cre01.g045800	Cre01.g045800	none	3.4	4.71	4.25	4.15	2.87	3.05	3.49	3.18	3.98	4.45	3.83	3.82	3.19	4.34	3.5	4	4.34	3.5	4.88	4.62	5.18	4.22	3.92	4.6	3.85	3.62	4.5	3.92
Cre01.g045825	Cre01.g045825	none	2.03	1.95	1.93	1.83	0.82	0.94	1.13	0.71	2.58	2.6	2.52	2.4	2.36	3.83	2.12	1.86	2.03	1.59	1.33	2.24	1.5	1.9	1.07	1.2	1.17	1.51	1.56	1.18
Cre01.g045850	Cre01.g045850	none	0.03	0.12	0.14	0.1	0.04	0.09	0.03	0.06	0.5	0.44	0.21	0.27	0.08	0.04	0.08	0.07	0.17	0.18	0.13	0.07	0.1	0.25	0.31	0.08	0.04	0.06	0.04	0.06
Cre01.g045902	HCF101	[4Fe-4S]-cluster scaffold protein	8.68	11.62	9.77	9.26	12.09	10.68	11.48	10.72	11.19	10.67	11.97	12.4	6.81	8.64	5.95	5.64	13.56	9.38	12.85	14.57	14.17	14.29	15.73	16.25	10.7	7.36	3.19	6.64
Cre01.g045903	DGAT1	Diacylglycerol O-acyltransferase, Type 1	1.84	2.45	2.2	2.36	2.75	2.74	2.65	2.99	2.41	2.4	1.96	2.41	2.23	2.18	2.88	2.32	2.27	2.18	2.15	2.21	2.08	1.71	2.22	1.84	2.18	1.82	2.83	1.76
Cre01.g045950	Cre01.g045950	none	4.63	4.59	4.17	3.07	2.76	2.26	2.84	2.68	2.49	2.73	3.53	3.83	5.47	8.85	5.49	6.66	1.5	3.3	3.71	2.69	2.45	2.9	1.96	3.11	3.3	2.84	7.09	5.87
Cre01.g046052	Cre01.g046052	none	0.62	1.25	1.28	1.01	1.65	1.18	1.4	1.5	1.07	1.32	0.98	1.23	0.74	0.46	0.51	0.76	1.37	1.68	1.33	1.56	1.55	1.5	1.39	1.51	1.26	1.41	2.85	1.4
Cre01.g046150	ICP55	Intermediate Cleaving Peptidase 55	7.33	8.5	7.64	6.29	13.86	11.86	11.79	11.69	7.7	8.31	7.32	7.11	5.88	7.68	7.03	6.25	6.42	5.54	5.44	5.99	6.17	7.73	7.21	7.12	11.37	11.06	14.89	10.65
Cre01.g046237	Cre01.g046237	none	1.48	2.16	1.87	1.47	2.92	2.42	2.73	2.43	2.71	2.75	2.58	2.6	1.35	1.31	1.19	1.55	2.68	2.94	2.78	2.8	2.73	2.31	2.56	2.49	2.1	2.35	2.79	2.19
Cre01.g046324	Cre01.g046324	none	0.74	1.09	0.91	0.74	0.91	0.67	0.74	0.83	0.86	1.17	0.86	0.98	0.45	0.45	0.43	0.47	1.23	0.98	1.07	1.46	1.04	1.11	1.19	1.35	0.77	0.85	2.23	0.73
Cre01.g046450	Cre01.g046450	none	0.38	0.24	0.19	0.32	0.17	0.09	0.2	0.1	0.14	0.09	0.1	0.05	0.69	0.62	0.95	1.07	0.09	0.24	0.15	0.19	0.32	0.19	0.24	0.02	0.12	0.12	0.06	0.19
Cre01.g046500	Cre01.g046500	none	0.35	0.26	0.32	0.45	0.17	0.17	0.05	0.16	0.05	0.02	0.03	0.05	0.67	0.39	0.97	0.68	0.33	0.21	0.13	0.17	0.23	0.26	0.1	0.15	0.16	0.21	0.02	0.18
Cre01.g046501	Cre01.g046501	none	0.29	0.25	0.31	0.23	0.09	0.15	0.07	0.1	0.09	0.04	0.07	0.04	0.51	0.46	0.63	0.62	0.05	0.2	0.16	0.16	0.18	0.12	0.16	0.09	0.1	0.1	0.04	0.19
Cre01.g046600	Cre01.g046600	none	0.79	1.08	0.77	0.97	0.42	0.54	0.46	0.44	0.62	0.4	0.27	0.7	1.04	0.8	0.84	0.77	0.77	0.63	0.9	0.95	0.55	0.72	0.84	0.56	0.57	0.45	0.36	0.6
Cre01.g046650	Cre01.g046650	none	0	0	0.01	0.02	0.01	0	0	0	0.02	0	0	0	0	0.03	0	0	0.03	0	0	0.04	0	0.04	0	0.04	0	0	0	0
Cre01.g046652	Cre01.g046652	Putative tyrosyl tRCre01.g046652 synthase	25.45	15.45	15.9	25.39	19.22	32.07	31.66	36.67	25.01	27.43	28.86	26.34	41.56	67.38	34.67	41.53	31.18	20.69	30.62	33.19	47.82	46.23	52.05	48.92	21.92	21.79	11.88	23.01
Cre01.g046800	MSP1	Membrane selenoprotein	30.75	26.17	24.81	29.48	63.46	60.3	56.96	62.69	41.63	40.33	42.2	44.22	37.49	50.32	37.53	40.55	30.24	38.12	32.8	28.55	23.01	23.77	21.84	19.37	35.06	38.77	69.25	32.93
Cre01.g046850	UBC13	E2 Ubiquitin conjugating enzyme	24.93	19.34	18.57	19.05	20.61	25.2	24.69	23.27	17.46	17.32	11.29	15.14	23.8	25.83	23.2	21.17	20.92	19.37	18.54	17.96	19.87	17.48	19.25	18.84	21.19	25.62	18.61	26.13
Cre01.g046950	Cre01.g046950	none	0.36	0.4	0	0.17	0	0.1	0	0.11	0	0	0	0	0	0	0	0.23	0	0	0	0	0	0	0	0	0.15	0	0	0
Cre01.g047001	Cre01.g047001	none	7.68	4.82	5.05	6.57	6.69	9.05	8.16	10.24	4.27	4.95	4.38	3.9	6.83	10.55	7.78	7.73	6.35	6.42	5.42	5.05	5.63	5.72	6.69	5.91	7.87	7.63	9.33	7.1
Cre01.g047100	Cre01.g047100	none	0.22	0.15	0.2	0.21	0.07	0.14	0.13	0.09	0.04	0.07	0.02	0.04	0.36	0.22	0.46	0.28	0.09	0.13	0.07	0.08	0.1	0.12	0.14	0.11	0.13	0.06	0.01	0.09
Cre01.g047200	Cre01.g047200	none	0.28	0.17	0.31	0.3	0.07	0.13	0.18	0.09	0.07	0.05	0.03	0.03	0.41	0.39	0.4	0.58	0.12	0.19	0.14	0.14	0.09	0.21	0.08	0.1	0.2	0.11	0.03	0.15
Cre01.g047218	Cre01.g047218	none	0.07	0.1	0.1	0.19	0	0.08	0.11	0.11	4.26	3.87	3.3	3.57	0.07	0.05	0.13	0.17	0.1	0.15	0.16	0.09	0.12	0.12	0.07	0.17	0.08	0.02	0.03	0.09
Cre01.g047229	Cre01.g047229	none	5.25	5.59	5.3	5.05	5.64	6.54	5.75	6.72	4.39	4.85	5.77	4.66	5.41	3.88	6.13	4.64	4.89	4.81	4.68	5.88	5.74	6.46	5.26	5.59	5.93	6.92	4.29	7.21
Cre01.g047265	PHC52	Pherophorin-chlamydomonas homolog 52	17.54	18.99	24.83	26	20.8	22.99	23.75	21.29	7.84	6.09	7.77	7.63	15.72	15.88	15.12	13.77	9	6.79	8.6	9.07	6.47	6.2	5.86	5.55	23.5	21.53	14.23	23.98
Cre01.g047300	Cre01.g047300	none	7.03	3.12	4.39	4.97	1.48	1.75	1.47	2.12	0.84	1.37	1.67	1.22	2.75	1.29	3.67	3.35	1.74	2.17	1.72	1.91	2.07	1.56	1.25	1.77	4.83	4.73	2.61	4.72
Cre01.g047350	Cre01.g047350	none	1.48	1.19	1.4	1.65	0.38	0.55	0.51	0.77	0.6	0.34	0.35	0.42	0.97	0.53	1.06	1.31	0.53	0.65	0.59	0.94	0.94	0.49	0.39	0.64	1.5	1.73	1.25	1.88
Cre01.g047400	Cre01.g047400	none	0.95	0.84	0.9	0.84	0.18	0.37	0.19	0.27	0.2	0.15	0.19	0.13	0.48	0.37	0.6	0.65	0.3	0.49	0.41	0.49	0.38	0.38	0.47	0.47	0.51	0.63	0.64	0.54
Cre01.g047450	CPLD17	conserved expressed organelle-targeted protein	9.57	5.95	7.84	8.73	6.23	6	6.13	5.57	3.9	4.51	3.5	3.82	6.02	7.53	6.7	4.53	4.74	4.19	5.21	4.5	5.67	6.08	6.61	7.05	4.41	5	6.26	5.01
Cre01.g047500	Cre01.g047500	none	1.94	2.3	1.84	1.76	1.29	1.08	0.89	1.11	1.7	1.54	2.27	2.29	1.23	1.3	1.31	1.63	1.95	1.93	2.18	2.34	2.17	2	2.34	2.64	1.25	1.36	2.86	1.23
Cre01.g047550	RAB6	Small Rab-related GTPase	27.37	21.68	21.52	27.14	14.69	18.09	15.71	17.07	24.37	23.81	22.54	22.11	38.46	41.8	38.66	40.3	23.95	22.87	21.69	19.1	22.37	23.04	22.31	20.9	21.08	20.3	7.99	23.84
Cre01.g047600	Cre01.g047600	Short-chain dehydrogenase/reductase	15.01	12.1	9.77	14.42	3.03	4.28	3.64	3.9	18.54	18.78	18.22	18.36	15.23	22.51	13.25	14.9	12.16	9.75	13.31	11.18	10.75	11.76	10.8	11.66	3.26	2.56	4.96	3.04
Cre01.g047650	Cre01.g047650	none	1.21	0.94	0.93	0.83	1.55	1.07	1.29	0.92	4.86	5.37	4.56	4.98	5.6	4.29	4.14	4.12	6.06	4.29	5.85	4.7	4.47	4.33	3.53	3.67	0.54	1.04	1.26	0.93
Cre01.g047700	CYN40	Cyclophilin 40	24.44	23.98	21.75	20.52	18.26	20.26	18.38	18.92	15.78	15.42	13.88	14.12	18.14	19.2	19.21	18.13	13.53	12.77	12.78	13.46	15.46	14.96	14.96	16.03	20.06	23.7	10.62	25.87
Cre01.g047750	RPL18A	Cytosolic 80S ribosomal protein L18a	2312.31	1349.59	1349.81	2025.12	2105.73	2456.58	2167.58	2389.93	1611.79	1750.08	1687.54	1746.67	2635.89	4455.75	2489.69	3147.85	1422.6	1396.69	1405.79	1426.02	1505.66	1581.55	1594.45	1647.76	3049.86	3484.93	4154.86	3470.86
Cre01.g047800	GRX6	Glutaredoxin 6, CGFS type, chloroplastic	87.6	72.19	62.98	77.26	43.69	60.55	63.09	57.59	32.56	32.94	38.11	35.07	49.51	82.03	30.61	35.99	44.95	31.67	43.81	46.48	53.36	48.97	57.5	63.28	56.61	54.39	33.82	60.67
Cre01.g047850	Cre01.g047850	none	5.03	5.36	4.07	4.74	2.7	3.01	3.69	2.91	2.56	1.88	1.69	1.87	2.99	4.97	2.87	3.57	1.54	2.01	1.91	2.21	2.72	2.44	3.82	3	3.76	4.03	4.03	3.41
Cre01.g047900	Cre01.g047900	none	17.95	14.34	12.95	14.5	7.36	6.5	6.27	6.7	11.48	11.5	10.78	12.1	13.93	16.54	11.02	12.21	13.56	15.11	13.28	14.35	11.12	10.89	11.06	10.71	11.08	9.58	11.96	10.31
Cre01.g047950	IFT27	Intraflagellar transport protein 27	36.54	15.81	20.67	29.5	14.19	18.89	15.97	15.01	20.08	16.75	16.69	14.95	47.82	64.54	43.04	47.29	16.37	19.77	13.05	14.46	14.9	16.63	15.84	13.37	13.73	19.79	42.69	18.83
Cre01.g048000	TPM1	Tropomyosin 1	2.25	1.29	1.34	1.73	0.59	0.5	0.42	0.56	0.45	0.42	0.57	0.53	1.03	0.46	0.78	0.85	1.22	1.52	1.08	1.11	0.58	0.6	0.57	0.54	2.23	2.31	2.43	2.24
Cre01.g048050	COAB1	Phosphopantothenate-cysteine ligase, CoA biosynthesis	4.6	3.28	3.69	4.5	6.52	10.1	8.86	8.95	3.8	3.85	4.41	4.52	4.44	5.41	4.1	4.79	4.03	3.88	4.82	3.98	3.11	3.69	3.21	3.73	5.14	5.12	3.43	5.64
Cre01.g048100	Cre01.g048100	none	4.32	3.86	4.06	3.54	2.7	2.77	2.85	2.63	3.2	3.11	3.11	2.93	3.37	2.98	3.58	3.66	3.3	3.45	3.11	3.65	3.15	2.93	3.04	2.68	5.89	5.72	3.36	5.51
Cre01.g048102	Cre01.g048102	none	2.2	2.21	1.73	2.04	3.06	3.89	3.05	3.62	2.02	2.07	2.19	2.12	1.19	2.01	1.28	1.27	1.76	1.58	1.88	1.76	1.87	1.94	1.68	1.68	2.06	2.38	1.87	2.16
Cre01.g048150	HLA8	Transcriptional co-activator/nuclease induced by high light	135.19	121.91	92.68	122.06	265.31	287.77	228.51	261.88	69.53	72.71	77.55	75.8	51.22	98.3	50.07	52.97	62.76	49.76	60.84	62.62	39.38	44.1	42.31	38.57	168.53	192.82	129.09	180.98
Cre01.g048200	Cre01.g048200	none	1.87	1.09	1.32	1.61	0.27	0.3	0.2	0.46	0.27	0.26	0.3	0.2	0.88	0.41	0.76	0.8	0.7	0.85	0.42	0.51	0.38	0.36	0.33	0.32	1.41	1.68	0.52	1.79
Cre01.g048250	Cre01.g048250	none	5.38	2.68	3.34	4.31	0.73	0.99	0.32	0.69	2.33	1.6	1.43	2.04	3.31	2.76	3.52	3.4	1.99	3.01	1.99	2.03	1.44	1.99	1.63	1.33	2.14	2.87	2.31	2.54
Cre01.g048300	Cre01.g048300	none	1.67	1.78	1.69	1.81	0.54	0.89	0.93	0.76	1.58	1.56	1.37	1.84	1.64	1.49	1.67	1.48	1.14	0.83	1.17	1.55	1.34	1.24	1.47	1.35	1.77	1.7	0.94	1.87
Cre01.g048350	CGL53	conserved protein with glycosyl hydrolase family 5 domain	0.11	0.04	0.12	0.16	0.04	0.03	0.12	0.05	0.03	0.06	0.09	0.08	0.03	0.08	0.03	0	0.06	0.04	0.07	0.07	0.1	0.1	0.08	0.08	0.02	0.04	0.11	0.02
Cre01.g048400	DZP1	DAZ interacting zinc finger protein 1	4.04	2.42	2.94	3.16	1.48	1.67	1.58	1.99	1.85	1.32	1.61	1.66	2.67	1.68	2.81	2.72	2.63	3.32	2.72	2.25	1.8	1.68	1.37	1.46	3.8	4.22	2.77	3.8
Cre01.g048450	Cre01.g048450	none	3.86	3.69	4.34	4.32	4.54	5.02	4.44	4.49	7.74	8	8.05	7.81	5.43	4.52	5.32	4.48	4.05	5.47	5.23	4.89	3.76	3.67	3.08	2.72	6.45	5.61	3.85	4.8
Cre01.g048501	Cre01.g048501	none	4.8	3.54	3.46	3.67	0.8	1.27	1.13	1.39	1.83	1.81	1.66	1.65	2.04	2.59	1.99	2.18	1.56	1.61	2.04	1.59	1.25	1.98	1.38	1.15	1.73	1.92	2.13	1.95
Cre01.g048550	Cre01.g048550	none	3.97	3.72	3.03	3.86	3.4	3.58	3.06	3.76	4.13	4.53	4.18	4.45	2.56	4.21	2.9	2.8	4.05	4.58	4.5	3.82	3.56	4.23	3.4	3.26	2.41	2.41	1.84	2.68
Cre01.g048600	Cre01.g048600	none	2.6	2.23	3.11	3.07	3.41	3.43	3.39	2.98	2.95	2.84	2.62	3.04	2.43	3.05	2.4	2.54	2.35	3.05	2.92	2.71	2.28	2.56	2.64	2.43	3.68	4.48	3.17	4.26
Cre01.g048650	Cre01.g048650	none	4.71	5.3	5.55	6.92	10.74	7.8	5.94	7.55	18.12	19.56	18.1	19.21	6.03	7.23	5.13	3.86	13.69	13.31	14.67	16.54	27.14	27.08	34.68	35.6	7.84	7.83	14.01	8.69
Cre01.g048701	Cre01.g048701	none	0.03	0.05	0.02	0	0	0	0	0.02	0.09	0	0	0.03	0	0	0	0	0	0.02	0	0.03	0.03	0.03	0	0.03	0.01	0	0	0.02
Cre01.g048750	PPR7	PentatricoPeptide Repeat protein 7	23.92	19.12	18.58	19.3	16.75	17.96	18.32	16.18	14.03	13.96	18.25	16.72	17.89	25.41	11.63	12.99	18.1	14.3	16.74	16.21	19.22	18.52	21.48	25.26	24.41	16.33	9.36	16.98
Cre01.g048800	Cre01.g048800	N-acetyltransferase	7.69	6.41	6.4	6.11	5.11	6.57	5.98	5.93	6.68	6.4	5.3	6.57	8.82	10.72	7.34	9.72	6.47	5.76	6.06	5.73	5.64	4.76	4.85	6.4	6.23	6.5	7.34	6.08
Cre01.g048850	Cre01.g048850	none	5.92	7.33	7.36	6.11	8.91	7.04	7.51	7.52	8.21	8.38	8.38	8.26	4.82	4.73	5.42	5.3	9.35	9.12	9.16	9.11	8.52	8.82	7.56	7.47	7.78	7.01	7.98	8.06
Cre01.g048900	Cre01.g048900	Global Transcription factor	1.9	2.8	2.48	2.04	2.47	2.28	2.23	2.02	2.51	2.69	2.66	2.12	2.53	1.85	2.54	2.43	2.49	2.32	2.5	2.07	2.57	3.42	2.86	2.89	3.6	3.55	3.26	3.3
Cre01.g048950	PYR5	Uridine 5'- monophosphate synthase	38.92	48.4	44.04	36.59	45.61	41.91	43.94	40.64	37.37	33.92	33.79	36.38	29.3	35.34	26.29	24.8	37.93	31.75	36.22	36.58	40.28	42.27	44.15	47.3	46.62	33.89	23.04	35.04
Cre01.g049000	RAF2	RuBisCO assembly chaperone, chloroplastic	103.61	62.53	53.12	83.47	42.67	65.68	56.61	58.68	40.15	43.66	43.49	43.75	61.63	117	42.07	52.76	40.75	31.61	41.71	41.59	46.69	46.25	46.59	51.84	77.59	84.09	64.26	80.67
Cre01.g049050	Cre01.g049050	none	28.4	24.37	24.47	26.28	14.04	15.7	13.49	15.48	18.33	21.18	21.2	20.08	23.43	29.44	25.03	23.17	18.7	17.68	20.28	18.95	23.84	20.49	20.1	23.01	22.57	18.4	18.35	20.18
Cre01.g049100	Cre01.g049100	none	1.78	2.31	2.44	2.14	1.51	1.48	1.35	1.54	2.46	2.58	2.29	2.34	1.67	1.26	1.48	1.56	3.06	2.71	2.84	2.79	2.26	2.53	2.33	2.42	1.97	2.09	2.36	2.03
Cre01.g049132	Cre01.g049132	none	7.77	10.31	9.6	8.66	15.77	11.86	12.76	12.88	12.37	13.13	12.46	12.65	7.01	6.57	7.19	7.64	12.21	10.75	10.45	11.21	10.9	11.28	11.8	13.07	9.45	9.49	12.88	9.44
Cre01.g049200	Cre01.g049200	none	1.93	3.04	2.7	2.45	4.13	2.97	3.66	3.19	8.65	8.73	7.02	7.74	2.17	2.16	1.72	2.21	5.09	4.49	6.05	5.41	4.21	4.74	5.2	3.77	1.87	1.7	4.13	1.83
Cre01.g049300	Cre01.g049300	none	1.11	1.2	1.31	1.28	2.42	1.87	1.47	1.29	1.55	1.7	1.71	1.76	1.53	1.31	1.31	1.52	1.24	1.68	1.23	1.33	1.72	2.03	2.22	1.67	1.41	1.64	3.42	1.41
Cre01.g049350	Cre01.g049350	none	12.09	10.97	10.68	11.44	12.05	10.84	10.01	10.92	13.61	14.58	15.25	15.29	13.92	18.24	13.1	13.81	15.62	13.13	13.36	15.66	16.48	15.5	16.66	16.75	10.39	9.47	7.55	9.09
Cre01.g049400	Cre01.g049400	none	6.11	6.31	5.91	5.88	6.94	6.76	7.43	7.51	5.88	5.4	6.34	6.03	6.16	7.52	6.23	5.77	6.3	6.3	6.01	6.29	5.04	5.28	5.25	4.76	13.36	9.79	8.96	10.16
Cre01.g049450	Cre01.g049450	none	17.03	11.95	10.79	15.31	9.61	14.2	12.42	11.48	9.39	11.5	9.89	8.99	17.74	28.76	21.04	22.38	9.87	9.24	8.82	8.75	8.6	9.12	9.75	10	14.19	15.97	10.5	16.36
Cre01.g049500	COX2B	Mitochondrial cytochrome c oxidase subunit II, protein IIb of split subunit	650.45	356.76	351.39	549.16	493.11	618.88	525.16	548.35	452.72	444.61	454.33	462.98	741.64	1211.39	753.72	899.39	349.09	358.12	331.66	310.68	260.44	270.24	262.02	279.09	681.52	745.53	685.06	719.8
Cre01.g049550	Cre01.g049550	none	21.51	17.53	15.62	19.84	13.8	16.6	15.61	15.33	15.07	15.18	14.62	14.59	21.13	33.72	21.41	25.22	13.7	13.76	13.03	14.28	12.9	12.07	13.02	13.41	22.42	18.89	17.58	19.72
Cre01.g049600	Cre01.g049600	Assembly factor for chloroplast ATPase	35.33	36.97	35.75	34.72	47.53	42.77	45.09	40.28	41	46.4	45.19	44.88	26.08	28.98	24.29	24.42	61.23	62.3	54.89	52.38	44.1	40.55	35.72	38.25	38.66	36.21	39	36.62
Cre01.g049650	Cre01.g049650	none	2.04	2.58	2.54	2.26	2.21	2.05	2.09	2.29	2.74	2.8	3.08	3.09	2.23	1.94	1.96	2.23	3.25	3.26	3.01	2.96	2.79	2.7	2.63	2.51	2.8	2.72	2.48	2.7
Cre01.g049750	Cre01.g049750	none	7.42	6.57	5.91	7.63	5.12	5.96	5.18	5.4	6.62	6.26	6.22	6.5	5.54	7.34	5.82	6.24	4.85	5.23	4.61	5.71	6.08	5.79	6.23	6.37	5.2	4.94	5.6	5.24
Cre01.g049826	Cre01.g049826	Putative pherophorin-chlamydomonas homolog	9.32	15.91	15.43	10.6	23.84	20.44	30.17	22.48	48.32	55.44	48.26	46.32	4	2.97	3.72	4.87	65.36	61.42	68.03	67.38	20.27	23.67	22.32	21.5	24.85	20.81	34.15	20.43
Cre01.g049900	Cre01.g049900	none	18.29	19.33	19.04	18.45	25.6	27.11	27.99	26.79	26.33	22.71	25.61	23.13	23.21	24.54	20.09	18.86	23.58	25.58	25.16	24.56	22.38	22.56	22.88	23.66	24.19	22.22	18.55	22.21
Cre01.g049950	VLE1	Sporangin (Vegetative Lytic Enzyme 1)	45.04	33.7	43.58	45.2	21.62	45.99	45.72	40.51	13.65	9.54	12.66	11.67	23.78	22	19.96	19.46	43.75	66.24	38.37	32.74	27.76	28.62	28.78	22.38	25.97	30.26	28.31	30.49
Cre01.g050000	Cre01.g050000	none	30.5	21.72	19.84	26.14	19.49	28.16	25.2	26.13	17.62	17.01	16.87	16.14	32.74	49.14	34.11	35.21	16.51	17.68	17.8	17.25	18.6	21.19	19.34	20.66	24.24	23.49	25.7	25.86
Cre01.g050050	GUM1	Putative guanidinoacetate N-methyltransferase	8.12	7.69	6.9	6.2	6.36	5.89	6.15	4.83	6.79	7.19	6.42	6.74	7.16	8.84	6.28	6.34	6.85	7.03	5.5	5.98	7.59	7.22	7.51	8.76	7.74	5.32	6.53	5.2
Cre01.g050100	DPD1	Diaminopimelate decarboxylase	81.94	71.49	69.94	83.63	98.67	97.43	96.92	106.96	111.61	120.92	111.14	117.24	104.54	134.31	98.47	102.43	93.98	84.96	91.78	93.49	99.25	99.4	103.47	109.81	82.52	79.9	97.06	81.69
Cre01.g050150	NFO1	NADH:flavin oxidoreductase/NADH oxidase	9.02	10.18	9.57	10.43	5.72	6.27	5.74	5.15	5.11	5.59	6.07	4.73	6.59	5.93	6.67	6.93	4.75	3.76	4.87	4.68	4.66	4.25	5.65	4.18	5.8	5.52	3.55	4.76
Cre01.g050300	Cre01.g050300	none	5.95	5.34	5.47	6.39	3.56	2.76	2.84	2.81	8.02	7.09	6.04	7.43	8	6.04	11.02	9.52	5.6	7.54	5.48	6.07	3.67	3.61	3.86	3.15	3.7	3.95	4.45	5.66
Cre01.g050316	Cre01.g050316	none	4.1	3.68	4.51	4.3	5.49	6.76	6.55	7.37	5.16	6.64	5.78	6.56	6.65	7.62	8.36	9.37	4.83	6.41	4.98	5.45	3.89	4.87	4.72	4	4.33	4.44	6.24	5.43
Cre01.g050350	Cre01.g050350	Rhomboid-like protease	3.77	3.16	3.6	3.16	2.63	2.57	2.5	2.4	1.93	2.45	2.58	2.46	1.74	2.26	3.02	2.66	2.06	2.9	2.2	1.9	2.08	1.86	1.57	1.93	2.15	1.69	2.63	1.84
Cre01.g050400	TIM22C	translocase of inner mitochondrial membrane 22 homolog	7.58	6.33	6.4	7.47	5.43	6.93	7.63	6.02	12.3	10.68	9.27	9.58	14.35	12.58	14.09	18.24	6.89	7.83	7.67	7.52	4.92	4.4	4.96	3.52	11.74	11.31	8.56	12.9
Cre01.g050451	TTL6	predicted tubulin tyrosine ligase	1.41	1.85	1.72	1.37	1.09	0.9	0.88	0.86	2.23	2.49	2.89	2.63	1.64	1.91	1.64	1.72	2.11	2.27	2.28	2.54	1.91	1.7	2	1.79	1.44	1.57	2.3	1.54
Cre01.g050500	TCB1	petB mRNA stabilization factor	1.96	3.16	2.66	2.26	1.99	1.87	2.43	2.09	7.76	6.9	7.41	7.4	3.36	3.94	2.67	2.2	7.8	6.06	7.05	7.22	7.19	7.73	7.89	7.73	2.4	1.54	1.63	1.91
Cre01.g050550	Cre01.g050550	none	301.43	162.07	152	261.06	138.36	223	191.09	195.83	151.65	141.18	129.38	135.69	310.58	495.91	316.53	412	126.28	129.24	123.23	122.23	138.39	150	128.2	130.03	166.19	203.17	224.41	212.99
Cre01.g050600	Cre01.g050600	none	11.08	13.1	12.1	10.2	9.34	9.79	9.36	9.52	10.46	9.44	10.09	10.77	9.84	10.27	9.09	10.12	10.8	11.05	11.18	11.22	10.89	10.26	11.13	10.45	9.95	10.26	6.02	12.06
Cre01.g050608	Cre01.g050608	none	1.42	1.58	1.64	1.51	0.52	0.48	0.56	0.44	0.83	0.92	0.83	0.93	0.81	0.66	0.57	0.71	1.17	0.98	1.08	1.15	0.98	1.04	1.1	1.01	0.89	0.9	1.01	0.8
Cre01.g050650	Cre01.g050650	none	1.38	1.52	1.8	1.26	3.1	2.03	2.51	2.28	2.36	2.49	2.12	2.19	1.61	1.71	1.45	1.51	2.07	2.09	2.13	1.99	1.98	2.56	2.39	2.78	1.58	1.86	3.74	1.76
Cre01.g050700	Cre01.g050700	none	4.18	2.2	2.94	3.31	1.12	1.61	0.99	1.55	0.97	1.08	0.76	0.96	1.93	1.38	2.86	2.27	1.98	2.37	1.96	1.36	1.69	1.46	0.9	0.86	4.06	4.61	2.52	4.7
Cre01.g050750	Cre01.g050750	none	1.63	1.25	0.84	1.52	0.34	0.39	0.33	0.31	0.41	0.52	0.31	0.33	0.85	0.2	0.88	0.74	0.89	1.18	0.62	0.46	0.64	0.51	0.43	0.31	0.88	1.36	0.56	1.24
Cre01.g050800	Cre01.g050800	none	2.34	0.78	1.57	1.3	0.46	0.45	0.23	0.37	0.5	0.28	0.17	0.45	0.71	0.42	0.68	0.92	0.89	1.05	0.57	0.7	0.41	0.37	0.26	0.29	1.34	1.25	0.74	1.51
[truncated: 16,620 more rows]
