# Supplementary material for: Hidden diversity: Transcriptomic and photosynthetic variation among common ‘wild type’ Chlamydomonas strains
Source: Plant J. 2025 Dec 5;124(5):e70615. doi: 10.1111/tpj.70615 (PMC12680403; doi:10.1111/tpj.70615)
Supplement: Supplementary file 4 — Dataset S4. Differential expression. [file TPJ-124-0-s004.xlsx]

## Sheet: Legend
SI Dataset 4: all differential expression
Transcript abundances were calculated and normalized in terms of fragments per kb per million mapped reads (FPKMs) from the basal transcriptomes of seven strains of C. reinhardtii grown under identical conditions. Genes were considered to be differentially expressed genes (DEGs) if they met the following three criteria: 1) a log2 fold change >1 or <-1, 2) an s-value < 0.01, and 3) >1 FPKM in at l…
Column Headings
GID	C. reinhardtii v6.1 gene ID
strain1	strain 1
strain2	strain 2
isDEG	is this gene considered a DEG between these two strains? (T/F)
baseMean	the mean counts accross all samples as calculated by DESeq2
log2FoldChange	the log2 transformed fold change between strain 1 and strain 2
lfcSE	the standard error of the log2 transformed fold change between strain 1 and strain 2
svalue	estimate of the false sign rate
strain1_FPKMs	the mean FPKMs in strain 1
strain2_FPKMs	the mean FPKMs in strain 2
max_FPKMs	the maximum FPKMs between strain 1 and 2

## Sheet: CC1009_vs_CC124
GID	strain1	strain2	isDEG	baseMean	log2FoldChange	lfcSE	svalue	strain1_FPKMs	strain2_FPKMs	max_FPKMs
Cre01.g000050	CC-1009	CC-124	FALSE	170.005	0.178891	0.131081	0.743821	2.35804	2.06561	2.35804
Cre01.g000100	CC-1009	CC-124	FALSE	156.743	0.00153149	0.138613	0.756356	1.2749	1.27572	1.27572
Cre01.g000150	CC-1009	CC-124	TRUE	492.105	1.64113	0.206876	9.21909e-05	11.5641	3.61193	11.5641
Cre01.g000200	CC-1009	CC-124	FALSE	166.718	0.807856	0.153911	0.346621	4.29192	2.40083	4.29192
Cre01.g000250	CC-1009	CC-124	FALSE	367.62	0.072677	0.110181	0.764431	13.0164	12.3926	13.0164
Cre01.g000300	CC-1009	CC-124	TRUE	341.01	1.45045	0.141875	7.22456e-05	12.7069	4.5988	12.7069
Cre01.g000350	CC-1009	CC-124	FALSE	905.559	0.324735	0.124784	0.723976	43.5631	34.6522	43.5631
Cre01.g000400	CC-1009	CC-124	FALSE	232.128	-0.756066	0.135153	0.464138	4.03179	6.9131	6.9131
Cre01.g000450	CC-1009	CC-124	FALSE	214.173	-0.232057	0.146638	0.71902	4.9303	5.83543	5.83543
Cre01.g000500	CC-1009	CC-124	FALSE	182.197	0.344817	0.180489	0.636987	3.89494	3.01108	3.89494
Cre01.g000550	CC-1009	CC-124	FALSE	8.26045	-3.01132	0.555779	1.37323e-05	0.0429372	0.393574	0.393574
Cre01.g000600	CC-1009	CC-124	FALSE	287.541	0.141711	0.158201	0.724361	8.7874	7.90443	8.7874
Cre01.g000650	CC-1009	CC-124	FALSE	98.8041	0.852514	0.44725	0.155281	1.57874	0.76577	1.57874
Cre01.g000700	CC-1009	CC-124	FALSE	50.3303	-0.211943	0.190771	0.668782	0.860327	0.98792	0.98792
Cre01.g000750	CC-1009	CC-124	FALSE	153.959	0.428846	0.177997	0.605033	2.44785	1.78432	2.44785
Cre01.g000800	CC-1009	CC-124	FALSE	94.5957	-0.339371	0.181192	0.638048	4.20388	5.42988	5.42988
Cre01.g000850	CC-1009	CC-124	FALSE	1005.69	-0.0361415	0.135457	0.755574	41.1773	42.2876	42.2876
Cre01.g000900	CC-1009	CC-124	FALSE	1108.34	0.260828	0.149841	0.708574	23.1896	19.208	23.1896
Cre01.g000950	CC-1009	CC-124	FALSE	12.6833	-2.14429	0.48976	0.00115058	0.145412	0.719477	0.719477
Cre01.g001000	CC-1009	CC-124	TRUE	76.6202	-2.19901	0.329122	1.22994e-05	0.471425	2.28994	2.28994
Cre01.g001100	CC-1009	CC-124	FALSE	1348.69	-0.489361	0.109914	0.696113	24.392	34.4373	34.4373
Cre01.g001150	CC-1009	CC-124	FALSE	302.805	-0.00234918	0.118549	0.764445	2.13497	2.12917	2.13497
Cre01.g001200	CC-1009	CC-124	FALSE	599.237	0.404215	0.176086	0.618381	4.39302	3.26838	4.39302
Cre01.g001250	CC-1009	CC-124	FALSE	74.5208	-1.15603	0.207475	0.0377504	0.388493	0.888163	0.888163
Cre01.g001300	CC-1009	CC-124	FALSE	126.953	0.350963	0.16043	0.664003	0.667048	0.517335	0.667048
Cre01.g001350	CC-1009	CC-124	FALSE	75.8439	-0.714549	0.222701	0.363964	1.08556	1.84199	1.84199
Cre01.g001400	CC-1009	CC-124	FALSE	80.5651	-1.21134	0.255285	0.0332402	0.546439	1.32444	1.32444
Cre01.g001450	CC-1009	CC-124	FALSE	53.7358	-1.27477	0.269759	0.02458	0.859263	2.18841	2.18841
Cre01.g001501	CC-1009	CC-124	FALSE	45.5824	0.480758	0.220861	0.527568	1.11846	0.777076	1.11846
Cre01.g001550	CC-1009	CC-124	FALSE	661.451	1.00541	0.115314	0.101734	23.2997	11.4706	23.2997
Cre01.g001600	CC-1009	CC-124	FALSE	116.004	-0.446934	0.205155	0.559985	2.5914	3.60446	3.60446
Cre01.g001650	CC-1009	CC-124	FALSE	13.2174	0.00828625	0.366874	0.560905	0.427193	0.421722	0.427193
Cre01.g001657	CC-1009	CC-124	FALSE	49.4462	-0.710886	0.202205	0.417921	0.947367	1.59127	1.59127
Cre01.g001664	CC-1009	CC-124	FALSE	52.1267	-0.420099	0.273208	0.50297	4.54351	6.27278	6.27278
Cre01.g001678	CC-1009	CC-124	FALSE	238.735	0.525678	0.140783	0.617349	4.4871	3.07066	4.4871
Cre01.g001700	CC-1009	CC-124	FALSE	279.716	0.359746	0.224583	0.573326	3.58939	2.73111	3.58939
Cre01.g001750	CC-1009	CC-124	FALSE	904.288	0.482614	0.120046	0.678779	24.1411	17.1615	24.1411
Cre01.g001800	CC-1009	CC-124	FALSE	283.441	0.517199	0.128163	0.645596	6.30804	4.3523	6.30804
Cre01.g001950	CC-1009	CC-124	FALSE	146.274	0.694846	0.122393	0.541359	4.00089	2.42237	4.00089
Cre01.g001983	CC-1009	CC-124	FALSE	1352.43	0.0651528	0.0783699	0.764459	44.1274	42.188	44.1274
Cre01.g002050	CC-1009	CC-124	FALSE	325.995	0.152513	0.180307	0.698681	5.86832	5.2372	5.86832
Cre01.g002100	CC-1009	CC-124	FALSE	138.92	0.701827	0.198916	0.426615	2.98001	1.78483	2.98001
Cre01.g002150	CC-1009	CC-124	TRUE	58.4343	-2.06228	0.318489	4.09006e-05	0.581882	2.57766	2.57766
Cre01.g002200	CC-1009	CC-124	FALSE	118.618	-0.376349	0.151702	0.667809	17.4356	22.9205	22.9205
Cre01.g002201	CC-1009	CC-124	FALSE	54.4223	-0.137403	0.214103	0.663174	1.19293	1.30871	1.30871
Cre01.g002227	CC-1009	CC-124	FALSE	77.8739	-0.0352228	0.160833	0.738629	2.88385	3.00308	3.00308
Cre01.g002250	CC-1009	CC-124	FALSE	106.202	0.931015	0.180393	0.162498	10.4123	5.30363	10.4123
Cre01.g002300	CC-1009	CC-124	FALSE	13000.2	-0.527833	0.148113	0.603135	438.646	640.044	640.044
Cre01.g002350	CC-1009	CC-124	FALSE	299.877	-0.159126	0.107495	0.761321	7.71624	8.65454	8.65454
Cre01.g002400	CC-1009	CC-124	FALSE	452.649	-0.260977	0.130059	0.731502	9.26733	11.1452	11.1452
Cre01.g002500	CC-1009	CC-124	FALSE	4521.63	0.000510476	0.149939	0.750049	323.994	324.141	324.141
Cre01.g002550	CC-1009	CC-124	FALSE	93.2325	0.013185	0.195793	0.712343	2.70182	2.65816	2.70182
Cre01.g002600	CC-1009	CC-124	FALSE	2.78466	0.297325	0.661626	0.289846	0.0752101	0.0397623	0.0752101
Cre01.g002650	CC-1009	CC-124	FALSE	0.0324855	-0.0374713	0.750236	0.364851	0	0.00918993	0.00918993
Cre01.g002700	CC-1009	CC-124	FALSE	87.5332	0.105892	0.194138	0.694613	1.27267	1.17632	1.27267
Cre01.g002750	CC-1009	CC-124	FALSE	21.7279	1.10194	0.385393	0.075117	0.606825	0.254036	0.606825
Cre01.g002787	CC-1009	CC-124	FALSE	406.583	0.837407	0.135799	0.325395	1.48341	0.820217	1.48341
Cre01.g002900	CC-1009	CC-124	FALSE	41.4985	-0.497772	0.413682	0.332381	7.69509	12.0365	12.0365
Cre01.g002950	CC-1009	CC-124	FALSE	206.394	-0.0217775	0.125642	0.761062	5.44616	5.52914	5.52914
Cre01.g003000	CC-1009	CC-124	TRUE	38.5492	-2.86935	0.268579	7.38712e-14	0.271521	2.03237	2.03237
Cre01.g003050	CC-1009	CC-124	FALSE	106.243	0.056684	0.157591	0.738352	1.46138	1.41228	1.46138
Cre01.g003100	CC-1009	CC-124	FALSE	3.09712	-3.67413	1.08777	0.000793411	0.0143305	0.27685	0.27685
Cre01.g003150	CC-1009	CC-124	FALSE	190.988	0.264617	0.194144	0.64705	4.4424	3.64657	4.4424
Cre01.g003200	CC-1009	CC-124	FALSE	223.493	0.0732969	0.118558	0.761292	5.08477	4.84242	5.08477
Cre01.g003250	CC-1009	CC-124	FALSE	0.0681474	0.0618538	0.751456	0.346714	0.0169195	0	0.0169195
Cre01.g003300	CC-1009	CC-124	FALSE	0.628222	-0.542482	1.02662	0.172335	0	0.135908	0.135908
Cre01.g003376	CC-1009	CC-124	FALSE	282.655	0.267664	0.311849	0.52718	7.02695	5.64801	7.02695
Cre01.g003450	CC-1009	CC-124	FALSE	198.328	0.0200533	0.137811	0.755498	4.50879	4.43428	4.50879
Cre01.g003463	CC-1009	CC-124	FALSE	354.486	-1.22311	0.26015	0.0316247	2.6951	6.5783	6.5783
Cre01.g003475	CC-1009	CC-124	FALSE	109.784	1.58975	0.410757	0.0103118	3.18456	0.959205	3.18456
Cre01.g003487	CC-1009	CC-124	FALSE	139.744	-0.237942	0.125118	0.740768	3.50767	4.17279	4.17279
Cre01.g003500	CC-1009	CC-124	FALSE	278.129	0.0685296	0.142726	0.748028	1.59504	1.51355	1.59504
Cre01.g003516	CC-1009	CC-124	FALSE	265.984	0.894	0.188549	0.19337	6.66002	3.48824	6.66002
Cre01.g003524	CC-1009	CC-124	FALSE	360.417	0.735216	0.215489	0.338376	5.6228	3.27332	5.6228
Cre01.g003550	CC-1009	CC-124	FALSE	473.351	0.994716	0.106255	0.114329	9.84139	4.89351	9.84139
Cre01.g003650	CC-1009	CC-124	FALSE	206.373	0.335796	0.138226	0.703221	4.55612	3.57697	4.55612
Cre01.g003700	CC-1009	CC-124	FALSE	90.3095	-0.461229	0.156249	0.623279	0.987948	1.37471	1.37471
Cre01.g003751	CC-1009	CC-124	FALSE	98.8015	1.14282	0.24374	0.0492057	1.32708	0.574198	1.32708
Cre01.g003800	CC-1009	CC-124	FALSE	468.367	-1.19433	0.145825	0.0128892	1.76991	4.10185	4.10185
Cre01.g003850	CC-1009	CC-124	FALSE	1030.74	-0.115293	0.185205	0.702127	19.605	21.348	21.348
Cre01.g003950	CC-1009	CC-124	TRUE	1988.37	5.80639	0.179029	6.81231e-161	35.3739	0.623937	35.3739
Cre01.g004000	CC-1009	CC-124	FALSE	271.295	-0.525039	0.166673	0.57296	17.3802	25.4636	25.4636
Cre01.g004124	CC-1009	CC-124	FALSE	956.487	0.175093	0.126427	0.748012	5.23645	4.61375	5.23645
Cre01.g004157	CC-1009	CC-124	FALSE	910.54	0.425147	0.202625	0.571764	7.11248	5.19561	7.11248
Cre01.g004200	CC-1009	CC-124	FALSE	99.1971	0.0513049	0.161125	0.736559	1.4584	1.40331	1.4584
Cre01.g004250	CC-1009	CC-124	FALSE	133.69	-0.612781	0.214918	0.463592	19.5904	30.9335	30.9335
Cre01.g004300	CC-1009	CC-124	FALSE	4794.95	0.141275	0.162625	0.720429	109.827	99.0867	109.827
Cre01.g004350	CC-1009	CC-124	FALSE	566.373	0.285473	0.108561	0.74878	10.5171	8.58267	10.5171
Cre01.g004400	CC-1009	CC-124	FALSE	75.3135	-0.643259	0.219461	0.4425	6.90476	11.1902	11.1902
Cre01.g004450	CC-1009	CC-124	FALSE	1999.73	-0.220524	0.204213	0.649331	65.8717	77.7198	77.7198
Cre01.g004500	CC-1009	CC-124	FALSE	5851.79	1.04749	0.0896446	0.0535732	192.352	92.6242	192.352
Cre01.g004550	CC-1009	CC-124	FALSE	279.427	0.317487	0.245527	0.567107	3.57113	2.79625	3.57113
Cre01.g004600	CC-1009	CC-124	FALSE	697.448	-0.412837	0.156908	0.644035	3.27775	4.41653	4.41653
Cre01.g004651	CC-1009	CC-124	FALSE	150.476	-0.403871	0.177319	0.616942	3.87556	5.20528	5.20528
Cre01.g004700	CC-1009	CC-124	TRUE	158.503	-1.52105	0.230106	0.00142739	4.28754	12.7579	12.7579
Cre01.g004750	CC-1009	CC-124	FALSE	24.3963	-2.54435	0.854229	0.00471696	0.1197	0.945935	0.945935
Cre01.g004800	CC-1009	CC-124	TRUE	1521.22	1.83237	0.106748	1.5116e-16	40.4341	11.2759	40.4341
Cre01.g004850	CC-1009	CC-124	FALSE	74.0538	-0.108477	0.16376	0.725203	0.999139	1.06942	1.06942
Cre01.g004900	CC-1009	CC-124	FALSE	369.873	0.214507	0.165931	0.700527	23.0272	19.7218	23.0272
Cre01.g004950	CC-1009	CC-124	FALSE	650.496	-0.0544663	0.0696599	0.764473	24.4286	25.4157	25.4157
Cre01.g005001	CC-1009	CC-124	FALSE	290.746	-0.63362	0.124878	0.581413	6.80502	10.7109	10.7109
Cre01.g005050	CC-1009	CC-124	FALSE	5033.53	-0.259922	0.109167	0.751695	95.287	114.449	114.449
Cre01.g005100	CC-1009	CC-124	FALSE	95.2867	-0.496026	0.182627	0.565359	2.22189	3.23707	3.23707
Cre01.g005150	CC-1009	CC-124	TRUE	2669.47	1.94093	0.266314	1.9738e-05	83.6039	20.9584	83.6039
Cre01.g005200	CC-1009	CC-124	FALSE	124.255	0.384297	0.190814	0.60617	2.64267	1.99147	2.64267
Cre01.g005300	CC-1009	CC-124	FALSE	0.0423557	-0.0397223	0.750574	0.360927	0	0.0130652	0.0130652
Cre01.g005400	CC-1009	CC-124	TRUE	17.606	-4.36926	0.592064	3.57152e-10	0.129431	3.01876	3.01876
Cre01.g005450	CC-1009	CC-124	FALSE	295.387	-0.640603	0.180373	0.487399	12.5562	19.9697	19.9697
Cre01.g005500	CC-1009	CC-124	FALSE	299.799	-0.144521	0.102416	0.764487	5.64716	6.23957	6.23957
Cre01.g005543	CC-1009	CC-124	FALSE	0.115034	-0.0416318	0.750917	0.358855	0	0.0981961	0.0981961
Cre01.g005550	CC-1009	CC-124	FALSE	68.5926	-0.235879	0.181906	0.672833	8.00702	9.62845	9.62845
Cre01.g005600	CC-1009	CC-124	FALSE	40.7635	-1.17485	0.215569	0.034339	3.38595	7.95367	7.95367
Cre01.g005651	CC-1009	CC-124	FALSE	4.43071	-3.30606	0.699487	4.78335e-05	0.0600756	0.724973	0.724973
Cre01.g005701	CC-1009	CC-124	FALSE	28.2631	-0.649997	0.26559	0.374918	0.605691	1.003	1.003
Cre01.g005750	CC-1009	CC-124	FALSE	7.89073	-0.893978	0.426482	0.142418	0.242675	0.523515	0.523515
Cre01.g005813	CC-1009	CC-124	FALSE	121.272	0.412669	0.142217	0.668726	4.45733	3.33357	4.45733
Cre01.g005850	CC-1009	CC-124	FALSE	695.074	-0.484172	0.253264	0.492575	25.2984	36.6436	36.6436
Cre01.g005900	CC-1009	CC-124	FALSE	162.412	-0.0826238	0.161792	0.731211	4.99976	5.31314	5.31314
Cre01.g005950	CC-1009	CC-124	FALSE	1047.71	0.420951	0.177264	0.609237	62.6016	46.0893	62.6016
Cre01.g006000	CC-1009	CC-124	FALSE	32.8585	0.437961	0.378126	0.424826	0.895415	0.610612	0.895415
Cre01.g006050	CC-1009	CC-124	FALSE	336.954	0.5032	0.110673	0.688264	4.57501	3.18744	4.57501
Cre01.g006100	CC-1009	CC-124	FALSE	81.0937	-0.0902316	0.277685	0.610044	4.88301	5.24666	5.24666
Cre01.g006150	CC-1009	CC-124	FALSE	440.27	0.590877	0.169972	0.534233	10.3252	6.72533	10.3252
Cre01.g006450	CC-1009	CC-124	FALSE	0.135256	-0.0438145	0.750491	0.357769	0	0.00666329	0.00666329
Cre01.g006600	CC-1009	CC-124	FALSE	0	NA	NA	NA	0	0	0
Cre01.g006614	CC-1009	CC-124	FALSE	0.0241603	-0.00410126	0.750963	0.39536	0	0	0
Cre01.g006766	CC-1009	CC-124	FALSE	0.546678	-0.0541979	0.754148	0.349697	0	0.123157	0.123157
Cre01.g006800	CC-1009	CC-124	FALSE	163.872	-0.283789	0.126014	0.73152	3.6106	4.43293	4.43293
Cre01.g006850	CC-1009	CC-124	FALSE	55.9601	0.154347	0.208488	0.664714	9.89046	8.91863	9.89046
Cre01.g006900	CC-1009	CC-124	FALSE	117.266	0.498717	0.148766	0.617423	1.59068	1.10795	1.59068
Cre01.g006950	CC-1009	CC-124	FALSE	5186.94	0.918065	0.151489	0.189967	179.233	93.4976	179.233
Cre01.g007000	CC-1009	CC-124	TRUE	268.733	1.40059	0.166639	0.000940272	5.91162	2.18694	5.91162
Cre01.g007050	CC-1009	CC-124	TRUE	338.953	2.08017	0.124392	5.7201e-20	19.4626	4.57454	19.4626
Cre01.g007051	CC-1009	CC-124	FALSE	41241.3	0.0451299	0.17746	0.723185	2845.13	2736.87	2845.13
Cre01.g007100	CC-1009	CC-124	FALSE	135.178	0.303528	0.120561	0.733849	1.89681	1.53174	1.89681
Cre01.g007150	CC-1009	CC-124	FALSE	142.727	-0.255081	0.164593	0.6907	3.23947	3.91909	3.91909
Cre01.g007200	CC-1009	CC-124	FALSE	355.859	0.493373	0.0929075	0.725469	9.26237	6.5091	9.26237
Cre01.g007251	CC-1009	CC-124	FALSE	37.0486	-1.26943	0.318282	0.0321574	0.190723	0.488283	0.488283
Cre01.g007300	CC-1009	CC-124	FALSE	134.776	-0.546465	0.183802	0.539199	2.98473	4.446	4.446
Cre01.g007350	CC-1009	CC-124	TRUE	251.233	-2.08776	0.250785	6.10188e-07	3.02778	13.327	13.327
Cre01.g007400	CC-1009	CC-124	FALSE	70.0175	0.1778	0.299679	0.564027	1.54693	1.3344	1.54693
Cre01.g007450	CC-1009	CC-124	FALSE	0.326448	-0.0673813	0.731814	0.358041	0.00651187	0.014302	0.014302
Cre01.g007500	CC-1009	CC-124	TRUE	105.311	2.1119	0.175013	4.77919e-12	3.48759	0.784845	3.48759
Cre01.g007550	CC-1009	CC-124	FALSE	111.347	-0.499554	0.153033	0.609545	2.76522	3.97065	3.97065
Cre01.g007600	CC-1009	CC-124	TRUE	951.209	1.32648	0.1401	0.001177	72.9599	28.7703	72.9599
Cre01.g007651	CC-1009	CC-124	FALSE	302.481	-0.592023	0.180039	0.518677	3.71073	5.69216	5.69216
Cre01.g007700	CC-1009	CC-124	FALSE	1153.34	-0.391343	0.0972883	0.743655	25.2068	33.3926	33.3926
Cre01.g007737	CC-1009	CC-124	FALSE	362.598	1.16843	0.134316	0.0158535	7.78622	3.40837	7.78622
Cre01.g007774	CC-1009	CC-124	FALSE	408.393	0.0246387	0.106586	0.764501	12.385	12.1961	12.385
Cre01.g007811	CC-1009	CC-124	TRUE	82.1187	-1.53035	0.294123	0.00476284	0.880397	2.68856	2.68856
Cre01.g007850	CC-1009	CC-124	FALSE	2153.22	-0.189574	0.113564	0.75586	84.5916	97.1751	97.1751
Cre01.g007901	CC-1009	CC-124	TRUE	1275.51	1.48304	0.0961764	1.46838e-08	48.0462	17.0648	48.0462
Cre01.g007950	CC-1009	CC-124	TRUE	81.5807	-2.89878	0.269714	3.95961e-14	0.894498	6.9051	6.9051
Cre01.g008000	CC-1009	CC-124	FALSE	91.2883	-0.696951	0.17046	0.461125	2.65486	4.40334	4.40334
Cre01.g008051	CC-1009	CC-124	FALSE	118.08	-0.39896	0.155449	0.652897	2.24255	3.01102	3.01102
Cre01.g008100	CC-1009	CC-124	TRUE	778.92	2.44279	0.156827	1.95865e-22	18.8592	3.41799	18.8592
Cre01.g008150	CC-1009	CC-124	FALSE	181.598	-0.180441	0.215657	0.648085	1.89246	2.1602	2.1602
Cre01.g008200	CC-1009	CC-124	FALSE	57.1901	-0.5131	0.194346	0.542459	1.03254	1.48594	1.48594
Cre01.g008250	CC-1009	CC-124	FALSE	11.7017	-1.52633	0.424682	0.016405	0.166273	0.530012	0.530012
Cre01.g008300	CC-1009	CC-124	FALSE	27.9525	-1.36285	0.277819	0.013701	0.622191	1.67143	1.67143
Cre01.g008350	CC-1009	CC-124	TRUE	95.9104	1.45754	0.17435	0.000474102	3.7337	1.33071	3.7337
Cre01.g008450	CC-1009	CC-124	TRUE	113.12	-1.87879	0.321338	0.000340977	1.40666	5.49151	5.49151
Cre01.g008500	CC-1009	CC-124	FALSE	135.544	-0.581143	0.161046	0.551432	3.29678	4.98875	4.98875
Cre01.g008550	CC-1009	CC-124	FALSE	625.578	-0.0693943	0.121607	0.76015	11.1151	11.6687	11.6687
Cre01.g008600	CC-1009	CC-124	FALSE	118.914	-0.433	0.179808	0.599932	1.44429	1.97203	1.97203
Cre01.g008650	CC-1009	CC-124	FALSE	888.616	1.00549	0.13434	0.10226	7.53268	3.69047	7.53268
Cre01.g008700	CC-1009	CC-124	FALSE	287.787	1.07662	0.158982	0.056387	7.00644	3.24618	7.00644
Cre01.g008750	CC-1009	CC-124	FALSE	2.27117	-1.4879	0.766787	0.0447709	0.0543899	0.218083	0.218083
Cre01.g008800	CC-1009	CC-124	FALSE	76.9693	-0.278628	0.167482	0.67857	1.86801	2.28354	2.28354
Cre01.g008850	CC-1009	CC-124	FALSE	1212.06	-0.258062	0.127827	0.734474	5.55886	6.68161	6.68161
Cre01.g008891	CC-1009	CC-124	FALSE	49.8285	-0.443268	0.19412	0.574968	1.25146	1.70417	1.70417
Cre01.g008900	CC-1009	CC-124	FALSE	7.04933	2.09886	0.512378	0.00206937	0.845894	0.175026	0.845894
Cre01.g008950	CC-1009	CC-124	FALSE	177.373	-0.617632	0.184115	0.49791	12.7814	20.1352	20.1352
Cre01.g009000	CC-1009	CC-124	TRUE	121.702	1.61639	0.142143	6.19067e-07	8.91342	2.88872	8.91342
Cre01.g009050	CC-1009	CC-124	FALSE	1.64638	1.00592	1.04941	0.107237	0.391056	0.0842573	0.391056
Cre01.g009101	CC-1009	CC-124	FALSE	154.858	0.742813	0.302377	0.247086	2.57596	1.44816	2.57596
Cre01.g009150	CC-1009	CC-124	FALSE	27.5762	-0.75967	0.289906	0.24368	0.777653	1.41078	1.41078
Cre01.g009200	CC-1009	CC-124	FALSE	45.4889	-1.49459	0.357371	0.0114781	0.745092	2.29029	2.29029
Cre01.g009250	CC-1009	CC-124	TRUE	534.563	-2.12991	0.256082	4.2376e-07	2.75939	12.5264	12.5264
Cre01.g009300	CC-1009	CC-124	FALSE	998.089	0.397499	0.0825501	0.757371	14.2134	10.747	14.2134
Cre01.g009325	CC-1009	CC-124	FALSE	14.1851	-1.42202	0.511975	0.0335434	0.346924	1.10058	1.10058
Cre01.g009350	CC-1009	CC-124	FALSE	234.59	-1.08905	0.192059	0.0577974	4.0766	8.87058	8.87058
Cre01.g009400	CC-1009	CC-124	FALSE	9.09062	3.5651	0.554356	1.39888e-07	0.938223	0.072982	0.938223
Cre01.g009450	CC-1009	CC-124	FALSE	52.1212	0.394264	0.213477	0.571949	1.68277	1.25598	1.68277
Cre01.g009500	CC-1009	CC-124	TRUE	282.637	2.36006	0.211986	2.69368e-12	9.64374	1.82801	9.64374
Cre01.g009550	CC-1009	CC-124	FALSE	217.936	0.242221	0.14875	0.714233	3.51801	2.94719	3.51801
Cre01.g009575	CC-1009	CC-124	FALSE	21.5152	0.0786171	0.44697	0.495998	0.143993	0.1318	0.143993
Cre01.g009650	CC-1009	CC-124	FALSE	121.723	0.102213	0.146823	0.741056	1.30144	1.20336	1.30144
Cre01.g009700	CC-1009	CC-124	FALSE	138.671	-0.294398	0.149046	0.70055	1.19837	1.48001	1.48001
Cre01.g009731	CC-1009	CC-124	FALSE	44.6079	-0.966974	0.319275	0.121653	0.40679	0.852054	0.852054
Cre01.g009765	CC-1009	CC-124	FALSE	7.26643	4.07983	0.768713	2.5315e-06	0.297894	0.014818	0.297894
Cre01.g009800	CC-1009	CC-124	FALSE	109.481	0.205634	0.247831	0.604599	2.63093	2.23626	2.63093
Cre01.g009850	CC-1009	CC-124	FALSE	188.949	0.386251	0.204965	0.586984	3.16618	2.37062	3.16618
Cre01.g009900	CC-1009	CC-124	TRUE	927.734	2.94894	0.223538	4.01258e-20	41.8065	5.30519	41.8065
Cre01.g009950	CC-1009	CC-124	FALSE	341.622	-0.972084	0.170577	0.130102	8.48812	17.01	17.01
Cre01.g010000	CC-1009	CC-124	FALSE	455.432	-0.448374	0.101057	0.725641	11.6947	16.0979	16.0979
Cre01.g010050	CC-1009	CC-124	FALSE	308.335	0.442866	0.135382	0.668171	3.31278	2.40387	3.31278
Cre01.g010100	CC-1009	CC-124	FALSE	494.711	-0.954668	0.14176	0.153665	6.93273	13.6284	13.6284
Cre01.g010150	CC-1009	CC-124	FALSE	63.8187	-0.1475	0.188043	0.690966	0.725113	0.803528	0.803528
Cre01.g010201	CC-1009	CC-124	FALSE	197.718	0.33296	0.152052	0.68287	2.27536	1.79152	2.27536
Cre01.g010250	CC-1009	CC-124	FALSE	257.645	-0.583435	0.187586	0.51342	2.01251	3.0813	3.0813
Cre01.g010296	CC-1009	CC-124	FALSE	10.9196	-1.39379	0.507189	0.0362694	1.5442	4.79601	4.79601
Cre01.g010300	CC-1009	CC-124	FALSE	46.4917	-1.40457	0.371326	0.0220613	0.801781	2.31692	2.31692
Cre01.g010350	CC-1009	CC-124	FALSE	118.486	-0.908592	0.140571	0.210081	3.20041	6.1159	6.1159
Cre01.g010400	CC-1009	CC-124	TRUE	2174.43	-1.78059	0.251246	9.07497e-05	173.561	616.783	616.783
Cre01.g010450	CC-1009	CC-124	TRUE	335.107	-1.83582	0.216997	5.378e-06	5.84789	21.4819	21.4819
Cre01.g010500	CC-1009	CC-124	FALSE	70.024	0.288601	0.201194	0.629377	21.3775	17.2199	21.3775
Cre01.g010550	CC-1009	CC-124	FALSE	46.3986	-0.300272	0.232434	0.588012	0.993734	1.25558	1.25558
Cre01.g010650	CC-1009	CC-124	FALSE	166.894	-0.329832	0.122739	0.725717	1.23025	1.53982	1.53982
Cre01.g010700	CC-1009	CC-124	FALSE	137.74	0.238469	0.150406	0.713094	9.04359	7.6154	9.04359
Cre01.g010750	CC-1009	CC-124	FALSE	577.07	0.467147	0.124842	0.676812	6.44783	4.61455	6.44783
Cre01.g010800	CC-1009	CC-124	FALSE	118.976	0.648354	0.189947	0.470289	2.60094	1.61369	2.60094
Cre01.g010816	CC-1009	CC-124	TRUE	42.92	-2.28	0.351393	1.24243e-05	0.487942	2.53663	2.53663
Cre01.g010832	CC-1009	CC-124	TRUE	293.677	-4.05172	0.391122	1.27653e-16	0.757217	13.2242	13.2242
Cre01.g010848	CC-1009	CC-124	FALSE	235.574	-0.0821993	0.140809	0.747932	7.48004	7.97223	7.97223
Cre01.g010864	CC-1009	CC-124	FALSE	100.261	-0.771495	0.189969	0.328462	1.52297	2.6404	2.6404
Cre01.g010880	CC-1009	CC-124	FALSE	121.663	-0.840359	0.128986	0.341905	1.42919	2.57087	2.57087
Cre01.g010900	CC-1009	CC-124	FALSE	73497.1	1.03435	0.152742	0.0802244	2831.12	1363.51	2831.12
Cre01.g010950	CC-1009	CC-124	FALSE	194.153	0.723668	0.159818	0.455519	2.87086	1.70246	2.87086
Cre01.g011000	CC-1009	CC-124	FALSE	46543.1	-0.121834	0.169099	0.717597	1703.66	1862.65	1862.65
Cre01.g011100	CC-1009	CC-124	FALSE	697.49	-0.55516	0.121743	0.638544	8.29161	12.2688	12.2688
Cre01.g011150	CC-1009	CC-124	FALSE	0.638034	0.694048	0.965497	0.153204	0.0500774	0.0105767	0.0500774
Cre01.g011200	CC-1009	CC-124	FALSE	148.8	-0.726478	0.142787	0.478296	5.77706	9.6809	9.6809
Cre01.g011250	CC-1009	CC-124	FALSE	16.7171	-2.26466	0.478768	0.00045342	0.145612	0.788774	0.788774
Cre01.g011300	CC-1009	CC-124	FALSE	556.745	-0.597405	0.0947828	0.675488	9.92155	15.1303	15.1303
Cre01.g011350	CC-1009	CC-124	FALSE	128.283	-0.918542	0.133485	0.201922	8.5758	16.5386	16.5386
Cre01.g011400	CC-1009	CC-124	FALSE	203.234	-0.0761849	0.108187	0.764515	2.03297	2.13718	2.13718
Cre01.g011450	CC-1009	CC-124	FALSE	560.999	0.551215	0.106135	0.674474	6.00088	4.06097	6.00088
Cre01.g011500	CC-1009	CC-124	FALSE	502.904	-0.116055	0.0993964	0.764529	35.5882	38.6781	38.6781
Cre01.g011550	CC-1009	CC-124	FALSE	25.9227	-0.203495	0.271897	0.580883	0.458836	0.543146	0.543146
Cre01.g011600	CC-1009	CC-124	TRUE	342.271	1.42063	0.18742	0.00151481	7.8137	2.85017	7.8137
Cre01.g011630	CC-1009	CC-124	TRUE	335.775	-3.40173	0.439304	1.25741e-09	2.12266	24.1549	24.1549
Cre01.g011660	CC-1009	CC-124	TRUE	89.5654	-3.7153	0.423576	3.2457e-12	0.466996	6.54609	6.54609
Cre01.g011750	CC-1009	CC-124	FALSE	166.102	-0.296215	0.157011	0.68797	2.75396	3.39912	3.39912
Cre01.g011800	CC-1009	CC-124	FALSE	64.8549	1.3006	0.218525	0.0117891	1.8308	0.718264	1.8308
Cre01.g011850	CC-1009	CC-124	TRUE	220.142	1.66507	0.167244	2.96013e-06	4.47144	1.38039	4.47144
Cre01.g011901	CC-1009	CC-124	FALSE	73.7917	1.17429	0.27876	0.0458654	1.74523	0.727601	1.74523
Cre01.g012000	CC-1009	CC-124	FALSE	85.7268	-0.1093	0.177636	0.711231	0.881678	0.950427	0.950427
Cre01.g012050	CC-1009	CC-124	FALSE	0.22719	-0.0351177	0.735885	0.370485	0.00856169	0.0172366	0.0172366
Cre01.g012100	CC-1009	CC-124	FALSE	5.2775	-2.16471	0.559798	0.00247973	0.0588653	0.307561	0.307561
Cre01.g012126	CC-1009	CC-124	FALSE	73.5166	1.10856	0.287687	0.0656616	3.81868	1.67356	3.81868
Cre01.g012150	CC-1009	CC-124	FALSE	775.203	-0.317417	0.153822	0.685715	40.5156	51.0519	51.0519
Cre01.g012200	CC-1009	CC-124	FALSE	660.242	0.918909	0.109274	0.227432	9.65227	5.05607	9.65227
Cre01.g012300	CC-1009	CC-124	FALSE	597.856	0.137391	0.0864018	0.764543	57.1282	52.0238	57.1282
Cre01.g012350	CC-1009	CC-124	FALSE	594.848	0.0120715	0.211937	0.697067	8.77778	8.68687	8.77778
Cre01.g012400	CC-1009	CC-124	FALSE	99.0225	-0.044876	0.225765	0.674581	2.21355	2.28694	2.28694
Cre01.g012450	CC-1009	CC-124	FALSE	1461.16	0.135239	0.0827193	0.764557	6.14527	5.59731	6.14527
Cre01.g012500	CC-1009	CC-124	FALSE	919.843	-0.200493	0.201661	0.658937	72.9845	84.8808	84.8808
Cre01.g012550	CC-1009	CC-124	TRUE	65.9649	1.88296	0.240328	1.0388e-05	2.2743	0.587803	2.2743
Cre01.g012600	CC-1009	CC-124	FALSE	173.293	-1.14265	0.149815	0.0272452	2.12632	4.77057	4.77057
Cre01.g012650	CC-1009	CC-124	FALSE	5.59795	-2.85773	0.684746	0.000369286	0.0210249	0.187085	0.187085
Cre01.g012700	CC-1009	CC-124	FALSE	4.1681	-0.894409	0.807462	0.125857	0.0298785	0.090378	0.090378
Cre01.g012750	CC-1009	CC-124	FALSE	157.9	0.278811	0.193188	0.643619	1.29628	1.0509	1.29628
Cre01.g012800	CC-1009	CC-124	FALSE	183.435	-0.60082	0.197072	0.491068	3.92232	6.10206	6.10206
Cre01.g012850	CC-1009	CC-124	FALSE	13.8407	0.0619819	0.360127	0.551633	0.23144	0.216145	0.23144
Cre01.g012900	CC-1009	CC-124	FALSE	163.854	0.070716	0.119447	0.761018	2.40487	2.27877	2.40487
Cre01.g012950	CC-1009	CC-124	FALSE	19.6655	1.09194	0.276118	0.0694426	0.86073	0.384072	0.86073
Cre01.g013000	CC-1009	CC-124	TRUE	153.988	-3.05707	0.304382	3.00854e-13	0.218117	1.89744	1.89744
Cre01.g013050	CC-1009	CC-124	FALSE	255.394	0.863094	0.389937	0.157951	3.64715	1.81194	3.64715
Cre01.g013100	CC-1009	CC-124	TRUE	169.168	-4.26167	0.418023	1.39132e-16	0.965149	19.5257	19.5257
Cre01.g013150	CC-1009	CC-124	FALSE	124.898	0.373039	0.204346	0.593455	33.0519	25.2938	33.0519
Cre01.g013200	CC-1009	CC-124	FALSE	75.9127	0.114275	0.198578	0.686983	16.4996	15.3082	16.4996
Cre01.g013250	CC-1009	CC-124	FALSE	201.257	-1.02248	0.116314	0.0833617	4.487	9.24416	9.24416
Cre01.g013300	CC-1009	CC-124	FALSE	529.356	-0.124232	0.08463	0.764571	9.83564	10.7014	10.7014
Cre01.g013350	CC-1009	CC-124	TRUE	2278.25	1.2962	0.168453	0.0053665	217.478	87.0373	217.478
Cre01.g013400	CC-1009	CC-124	FALSE	178.877	-0.476864	0.127025	0.668338	3.74672	5.25807	5.25807
Cre01.g013450	CC-1009	CC-124	FALSE	17.638	-1.14005	0.387287	0.066731	0.311372	0.758254	0.758254
Cre01.g013500	CC-1009	CC-124	FALSE	94.8563	-1.00521	0.279651	0.105217	1.67826	3.54336	3.54336
Cre01.g013550	CC-1009	CC-124	FALSE	148.099	-0.191276	0.142621	0.731247	3.05371	3.49081	3.49081
Cre01.g013600	CC-1009	CC-124	FALSE	1493.44	0.0812929	0.195416	0.69875	21.5792	20.3388	21.5792
Cre01.g013650	CC-1009	CC-124	FALSE	158.449	-0.291241	0.126647	0.729169	2.21213	2.71896	2.71896
Cre01.g013700	CC-1009	CC-124	FALSE	7580.54	-0.895866	0.115306	0.25725	173.974	326.721	326.721
Cre01.g013750	CC-1009	CC-124	FALSE	54.8916	-1.04067	0.236736	0.0860444	2.10646	4.525	4.525
Cre01.g013769	CC-1009	CC-124	FALSE	47.7962	-1.09003	0.216868	0.0626981	2.99907	6.68525	6.68525
Cre01.g013800	CC-1009	CC-124	FALSE	99.3222	-0.0994838	0.143892	0.743688	2.75049	2.92687	2.92687
Cre01.g013801	CC-1009	CC-124	FALSE	232.172	-0.204968	0.129918	0.741141	5.16529	5.95932	5.95932
Cre01.g013850	CC-1009	CC-124	FALSE	78.2557	-0.256267	0.199961	0.642879	2.52021	3.05071	3.05071
Cre01.g013900	CC-1009	CC-124	FALSE	293.694	-0.716703	0.148214	0.478034	3.46682	5.78238	5.78238
Cre01.g014000	CC-1009	CC-124	FALSE	1629.09	0.130716	0.203851	0.676548	67.1529	60.6902	67.1529
Cre01.g014050	CC-1009	CC-124	FALSE	806.362	0.203995	0.126781	0.744136	24.1447	20.8483	24.1447
Cre01.g014100	CC-1009	CC-124	FALSE	66.161	0.0269369	0.2766	0.628194	1.98893	1.94498	1.98893
Cre01.g014150	CC-1009	CC-124	FALSE	131.877	-0.603053	0.136821	0.578169	2.78817	4.31016	4.31016
Cre01.g014200	CC-1009	CC-124	FALSE	48.1493	-0.111658	0.214318	0.669583	0.815731	0.876892	0.876892
Cre01.g014250	CC-1009	CC-124	FALSE	600.548	0.366623	0.119038	0.721823	9.1898	7.05984	9.1898
Cre01.g014300	CC-1009	CC-124	FALSE	320.551	0.976366	0.215758	0.122756	6.98867	3.44813	6.98867
Cre01.g014350	CC-1009	CC-124	FALSE	653.312	-0.114371	0.199009	0.686363	68.7938	75.1192	75.1192
Cre01.g014400	CC-1009	CC-124	FALSE	145.844	-0.372246	0.201668	0.596924	5.5321	7.30471	7.30471
Cre01.g014450	CC-1009	CC-124	FALSE	222.408	0.953694	0.207831	0.139233	2.86182	1.43349	2.86182
Cre01.g014500	CC-1009	CC-124	FALSE	263.805	-0.0641262	0.128072	0.757446	4.05483	4.23409	4.23409
Cre01.g014650	CC-1009	CC-124	FALSE	275.696	-0.965345	0.14035	0.142075	7.31669	14.5277	14.5277
Cre01.g014700	CC-1009	CC-124	FALSE	337.134	-0.542349	0.0902573	0.713322	9.54526	13.9793	13.9793
Cre01.g014751	CC-1009	CC-124	FALSE	7.2537	1.36605	0.484855	0.0375551	2.1932	0.726559	2.1932
Cre01.g014800	CC-1009	CC-124	FALSE	144.783	-0.000237106	0.148051	0.751352	2.5339	2.52388	2.5339
Cre01.g014850	CC-1009	CC-124	FALSE	208.396	0.0105249	0.175009	0.730845	6.12671	6.08472	6.12671
Cre01.g014900	CC-1009	CC-124	FALSE	141.436	0.973887	0.153198	0.130999	3.73469	1.87112	3.73469
Cre01.g014950	CC-1009	CC-124	FALSE	178.03	0.464096	0.186652	0.575149	3.70212	2.63398	3.70212
Cre01.g015000	CC-1009	CC-124	FALSE	1283.99	0.368685	0.106541	0.737223	38.3502	29.6026	38.3502
Cre01.g015050	CC-1009	CC-124	FALSE	432.567	0.419474	0.0879202	0.74913	4.36315	3.23523	4.36315
Cre01.g015100	CC-1009	CC-124	FALSE	1.69483	-2.35613	2.27841	0.0486804	0	0.198717	0.198717
Cre01.g015103	CC-1009	CC-124	FALSE	482.484	-0.0883065	0.122456	0.758746	2.20617	2.34485	2.34485
Cre01.g015150	CC-1009	CC-124	FALSE	95.0969	-0.817056	0.149433	0.336934	1.87497	3.36202	3.36202
Cre01.g015200	CC-1009	CC-124	FALSE	48.1648	0.41861	0.250698	0.524002	0.561543	0.402225	0.561543
Cre01.g015250	CC-1009	CC-124	TRUE	486.943	-1.47981	0.265364	0.00470179	3.37346	9.83449	9.83449
Cre01.g015300	CC-1009	CC-124	FALSE	82.9068	0.446777	0.152864	0.635986	2.37869	1.71574	2.37869
Cre01.g015350	CC-1009	CC-124	FALSE	7992.48	0.317969	0.207195	0.61123	226.852	179.097	226.852
Cre01.g015400	CC-1009	CC-124	FALSE	277.046	1.05012	0.242973	0.0818841	10.0633	4.67202	10.0633
Cre01.g015451	CC-1009	CC-124	FALSE	81.7324	-0.164656	0.145407	0.733131	1.16616	1.30728	1.30728
Cre01.g015500	CC-1009	CC-124	FALSE	400.516	0.67028	0.193737	0.452442	12.6626	7.7894	12.6626
Cre01.g015550	CC-1009	CC-124	FALSE	109.76	-0.625488	0.172027	0.509427	3.36344	5.31706	5.31706
Cre01.g015600	CC-1009	CC-124	FALSE	1418.9	-0.215262	0.192953	0.665451	10.2163	11.9945	11.9945
Cre01.g015650	CC-1009	CC-124	FALSE	81.6542	-0.777859	0.283959	0.234897	5.82381	10.559	10.559
Cre01.g015700	CC-1009	CC-124	FALSE	119.532	-0.41151	0.183058	0.605465	4.47214	6.07757	6.07757
Cre01.g015750	CC-1009	CC-124	FALSE	338.665	-0.0661013	0.124268	0.75926	14.2886	15.0484	15.0484
Cre01.g015850	CC-1009	CC-124	FALSE	213.088	0.068584	0.24726	0.645565	6.97554	6.62027	6.97554
Cre01.g015950	CC-1009	CC-124	FALSE	247.916	-0.142221	0.200106	0.677733	11.9427	13.2911	13.2911
Cre01.g016001	CC-1009	CC-124	FALSE	40.2801	-0.0503163	0.217441	0.682081	0.919748	0.952691	0.952691
Cre01.g016050	CC-1009	CC-124	FALSE	5224.85	0.41438	0.106145	0.727116	54.2542	40.5185	54.2542
Cre01.g016100	CC-1009	CC-124	TRUE	7.88134	3.90868	0.803556	1.35969e-05	1.06522	0.0626114	1.06522
Cre01.g016150	CC-1009	CC-124	FALSE	329.872	-1.18049	0.141745	0.0152071	5.06644	11.6407	11.6407
Cre01.g016200	CC-1009	CC-124	FALSE	119.497	0.48288	0.132507	0.655285	2.13299	1.50191	2.13299
Cre01.g016250	CC-1009	CC-124	FALSE	13.9872	0.213025	0.355469	0.512661	2.63133	2.13528	2.63133
Cre01.g016300	CC-1009	CC-124	FALSE	1876.67	0.393944	0.144675	0.672019	48.3677	36.5148	48.3677
Cre01.g016350	CC-1009	CC-124	FALSE	116.109	-0.129143	0.223098	0.655345	2.53061	2.78468	2.78468
Cre01.g016400	CC-1009	CC-124	FALSE	523.308	0.480637	0.404309	0.365559	6.34535	4.14257	6.34535
Cre01.g016450	CC-1009	CC-124	FALSE	82.9282	-0.456926	0.233204	0.525121	1.5552	2.1932	2.1932
Cre01.g016500	CC-1009	CC-124	FALSE	1739.18	0.181272	0.107529	0.759946	50.4459	44.3156	50.4459
Cre01.g016514	CC-1009	CC-124	FALSE	2087.82	0.206706	0.111719	0.755362	56.9444	49.1985	56.9444
Cre01.g016528	CC-1009	CC-124	FALSE	578.914	-0.205788	0.150097	0.720823	12.4081	14.3714	14.3714
Cre01.g016542	CC-1009	CC-124	FALSE	1.26502	-0.340529	0.671864	0.274451	0.0951884	0.1858	0.1858
Cre01.g016556	CC-1009	CC-124	FALSE	507.908	0.439893	0.0775383	0.756506	29.303	21.4782	29.303
Cre01.g016570	CC-1009	CC-124	FALSE	221.613	-0.755449	0.121669	0.489429	2.2554	3.81877	3.81877
Cre01.g016600	CC-1009	CC-124	FALSE	1.50814	1.19328	1.25361	0.0886403	0.137669	0.0203405	0.137669
Cre01.g016700	CC-1009	CC-124	FALSE	189.972	0.565864	0.161848	0.558475	7.53762	5.04922	7.53762
Cre01.g016750	CC-1009	CC-124	FALSE	0.845537	-0.13288	0.662783	0.369872	0.0386297	0.0605064	0.0605064
Cre01.g016800	CC-1009	CC-124	FALSE	38.6313	-1.12681	0.291279	0.0611595	0.39676	0.92811	0.92811
Cre01.g016850	CC-1009	CC-124	FALSE	240.775	-0.226479	0.18967	0.665846	57.7985	68.4243	68.4243
Cre01.g016900	CC-1009	CC-124	FALSE	1165.13	0.607663	0.198547	0.484971	159.523	102.515	159.523
Cre01.g016950	CC-1009	CC-124	FALSE	265.27	0.246775	0.112682	0.750301	11.4284	9.62628	11.4284
Cre01.g017050	CC-1009	CC-124	FALSE	442.721	0.789533	0.101061	0.498402	15.8348	9.10625	15.8348
Cre01.g017100	CC-1009	CC-124	FALSE	127.111	-1.23357	0.195832	0.0176695	1.38353	3.35097	3.35097
Cre01.g017150	CC-1009	CC-124	FALSE	74.8804	-1.88357	0.278077	7.05361e-05	0.21425	0.825181	0.825181
Cre01.g017200	CC-1009	CC-124	FALSE	128.137	0.121451	0.129426	0.751913	4.00041	3.66611	4.00041
Cre01.g017250	CC-1009	CC-124	FALSE	83.0643	-0.706942	0.19762	0.424154	2.78903	4.69531	4.69531
Cre01.g017300	CC-1009	CC-124	FALSE	5931.35	0.121484	0.176837	0.709749	235.527	216.703	235.527
Cre01.g017350	CC-1009	CC-124	FALSE	108.765	0.0809534	0.205275	0.687674	3.28412	3.08115	3.28412
Cre01.g017400	CC-1009	CC-124	FALSE	150.94	0.379595	0.122288	0.713405	3.35632	2.57722	3.35632
Cre01.g017450	CC-1009	CC-124	TRUE	191.813	-1.615	0.333468	0.00433457	1.77781	5.81781	5.81781
Cre01.g017500	CC-1009	CC-124	FALSE	382.623	0.64918	0.147407	0.530867	13.7167	8.6201	13.7167
Cre01.g017550	CC-1009	CC-124	TRUE	46.8837	1.50698	0.210807	0.000935782	1.9238	0.652927	1.9238
Cre01.g017600	CC-1009	CC-124	FALSE	944.085	0.0634847	0.145719	0.746381	16.0605	15.3364	16.0605
Cre01.g017650	CC-1009	CC-124	FALSE	291.548	-1.02695	0.188557	0.0894456	3.6606	7.63637	7.63637
Cre01.g017850	CC-1009	CC-124	TRUE	116.267	-4.36814	0.286288	0	0.227124	4.81209	4.81209
Cre01.g017900	CC-1009	CC-124	FALSE	531.225	0.00215987	0.12018	0.764585	7.39643	7.37384	7.39643
Cre01.g017951	CC-1009	CC-124	FALSE	54.5179	0.600623	0.203276	0.483685	1.56013	0.998793	1.56013
Cre01.g018000	CC-1009	CC-124	FALSE	93.3508	-0.207834	0.209942	0.646103	15.9843	18.7682	18.7682
Cre01.g018050	CC-1009	CC-124	FALSE	369.631	-0.441007	0.162171	0.623208	4.57474	6.2863	6.2863
Cre01.g018075	CC-1009	CC-124	FALSE	99.0838	-0.21488	0.252193	0.596965	2.85789	3.37447	3.37447
Cre01.g018100	CC-1009	CC-124	FALSE	149.253	0.59104	0.135263	0.589333	5.31345	3.49152	5.31345
Cre01.g018150	CC-1009	CC-124	FALSE	173.808	0.844524	0.112781	0.409383	11.0886	6.09212	11.0886
Cre01.g018200	CC-1009	CC-124	FALSE	625.227	0.126974	0.131761	0.749527	5.04034	4.59884	5.04034
Cre01.g018350	CC-1009	CC-124	FALSE	369.421	0.874669	0.120824	0.285329	9.33709	5.02579	9.33709
Cre01.g018400	CC-1009	CC-124	FALSE	338.749	0.661973	0.0922182	0.63917	8.13161	5.086	8.13161
Cre01.g018450	CC-1009	CC-124	TRUE	147.603	-1.6876	0.13829	1.62195e-08	2.41544	7.91189	7.91189
Cre01.g018500	CC-1009	CC-124	FALSE	172.021	0.326943	0.193652	0.625523	2.77346	2.17394	2.77346
Cre01.g018550	CC-1009	CC-124	FALSE	347.776	0.502722	0.126714	0.656749	3.63879	2.535	3.63879
Cre01.g018600	CC-1009	CC-124	FALSE	266.068	-0.287671	0.115697	0.741816	16.858	20.778	20.778
Cre01.g018650	CC-1009	CC-124	FALSE	730.741	0.7023	0.170322	0.457397	10.875	6.56042	10.875
Cre01.g018700	CC-1009	CC-124	FALSE	111.567	-0.00165609	0.305741	0.609122	2.31518	2.31408	2.31518
Cre01.g018750	CC-1009	CC-124	FALSE	199.417	0.172528	0.232879	0.631275	2.12176	1.8587	2.12176
Cre01.g018800	CC-1009	CC-124	FALSE	7978.54	-0.14739	0.0760293	0.764599	208.25	230.937	230.937
Cre01.g018850	CC-1009	CC-124	FALSE	92.9467	0.126928	0.156313	0.728965	3.10588	2.83245	3.10588
Cre01.g018900	CC-1009	CC-124	TRUE	523.049	1.31835	0.156811	0.00278989	7.50712	2.9543	7.50712
Cre01.g018950	CC-1009	CC-124	FALSE	484.752	0.00501679	0.153232	0.747498	18.6425	18.6108	18.6425
Cre01.g019000	CC-1009	CC-124	FALSE	99.8934	-1.22844	0.204774	0.0209675	2.18687	5.28987	5.28987
Cre01.g019051	CC-1009	CC-124	FALSE	1.30023	-0.492446	0.767986	0.211829	0.0134659	0.0398379	0.0398379
Cre01.g019100	CC-1009	CC-124	FALSE	91.6107	0.283543	0.165821	0.679429	4.45399	3.61367	4.45399
Cre01.g019150	CC-1009	CC-124	FALSE	108.825	-0.0257393	0.262985	0.641749	2.71834	2.78584	2.78584
Cre01.g019200	CC-1009	CC-124	FALSE	290.588	-0.209843	0.202338	0.655495	5.91104	6.92897	6.92897
Cre01.g019250	CC-1009	CC-124	FALSE	2407.64	-0.644414	0.137458	0.550018	67.5075	106.767	106.767
Cre01.g019300	CC-1009	CC-124	FALSE	267.993	0.484918	0.176202	0.580307	1.81477	1.27197	1.81477
Cre01.g019400	CC-1009	CC-124	FALSE	0.100318	-0.0391991	0.750511	0.361913	0	0.0351212	0.0351212
Cre01.g019450	CC-1009	CC-124	TRUE	91.2024	-1.75319	0.242865	9.1468e-05	1.89822	6.66364	6.66364
Cre01.g019500	CC-1009	CC-124	FALSE	151.263	-0.648854	0.136236	0.549206	1.9967	3.16871	3.16871
Cre01.g019550	CC-1009	CC-124	FALSE	42.3456	-1.74321	0.325691	0.00135479	0.134584	0.473992	0.473992
Cre01.g019600	CC-1009	CC-124	FALSE	196.238	-0.233633	0.15026	0.714439	15.7726	18.7622	18.7622
Cre01.g019650	CC-1009	CC-124	FALSE	231.135	-0.732851	0.127685	0.499505	3.78999	6.36702	6.36702
Cre01.g019700	CC-1009	CC-124	FALSE	172.771	-0.815721	0.20425	0.256913	0.843044	1.5242	1.5242
Cre01.g019750	CC-1009	CC-124	FALSE	272.641	-0.28029	0.129764	0.727829	3.55069	4.33165	4.33165
Cre01.g019850	CC-1009	CC-124	FALSE	665.963	0.487638	0.0911976	0.72989	13.4847	9.5553	13.4847
Cre01.g019900	CC-1009	CC-124	FALSE	96.5245	0.22467	0.25165	0.594494	2.12601	1.77804	2.12601
Cre01.g019950	CC-1009	CC-124	TRUE	27.1354	-2.59656	0.33138	3.96147e-08	0.322341	2.05458	2.05458
Cre01.g020000	CC-1009	CC-124	FALSE	0.49503	-0.485912	0.907936	0.194075	0	0.0203982	0.0203982
Cre01.g020050	CC-1009	CC-124	FALSE	26.5017	-1.64433	0.38447	0.00648592	0.206798	0.707959	0.707959
Cre01.g020100	CC-1009	CC-124	FALSE	1.05585	0.102106	0.635459	0.415346	0.0144103	0.0109156	0.0144103
Cre01.g020182	CC-1009	CC-124	FALSE	125.656	0.46943	0.139386	0.648553	3.41176	2.42732	3.41176
Cre01.g020223	CC-1009	CC-124	TRUE	173.492	3.83892	0.288948	8.60014e-25	4.44322	0.295651	4.44322
Cre01.g020264	CC-1009	CC-124	FALSE	127.514	0.533496	0.143667	0.607574	3.04294	2.08214	3.04294
Cre01.g020305	CC-1009	CC-124	FALSE	2318.05	-0.588411	0.126362	0.608465	71.5237	108.968	108.968
Cre01.g020350	CC-1009	CC-124	FALSE	2292.99	0.077752	0.0821064	0.764613	104.141	98.6775	104.141
Cre01.g020400	CC-1009	CC-124	FALSE	314.158	-0.464394	0.118455	0.690386	7.89323	10.961	10.961
Cre01.g020450	CC-1009	CC-124	FALSE	0.209895	-0.00968539	0.750258	0.376552	0	0	0
Cre01.g020500	CC-1009	CC-124	FALSE	0	NA	NA	NA	0	0	0
Cre01.g020575	CC-1009	CC-124	FALSE	7.86467	-0.69275	0.455766	0.215428	0.333606	0.634175	0.634175
Cre01.g020650	CC-1009	CC-124	FALSE	155.384	0.116357	0.204706	0.679221	1.61226	1.47532	1.61226
Cre01.g020701	CC-1009	CC-124	TRUE	28.4279	3.48662	0.297657	6.85597e-19	5.81438	0.507244	5.81438
Cre01.g020750	CC-1009	CC-124	FALSE	132.41	1.16728	0.130493	0.014642	16.9302	7.52601	16.9302
Cre01.g020800	CC-1009	CC-124	FALSE	121.043	0.441749	0.195938	0.572822	3.73667	2.70926	3.73667
Cre01.g020850	CC-1009	CC-124	FALSE	159.402	-0.149721	0.185223	0.694047	0.92374	1.02751	1.02751
Cre01.g020887	CC-1009	CC-124	FALSE	62.7946	-1.09884	0.213511	0.0578809	0.790663	1.73371	1.73371
Cre01.g020918	CC-1009	CC-124	FALSE	2290.11	0.900476	0.0894639	0.30194	48.1311	25.5994	48.1311
Cre01.g020950	CC-1009	CC-124	FALSE	668.179	0.136366	0.214504	0.66303	25.327	22.7893	25.327
Cre01.g021000	CC-1009	CC-124	FALSE	27.2802	-0.110163	0.239596	0.642428	0.733791	0.794675	0.794675
Cre01.g021050	CC-1009	CC-124	FALSE	205.874	0.500423	0.248234	0.489808	10.5489	7.22403	10.5489
Cre01.g021100	CC-1009	CC-124	FALSE	87.7227	-0.12089	0.159149	0.727304	0.848191	0.919217	0.919217
Cre01.g021150	CC-1009	CC-124	FALSE	196.835	-0.0568695	0.106226	0.764627	5.77145	6.00621	6.00621
Cre01.g021200	CC-1009	CC-124	FALSE	29.0033	-0.105842	0.244395	0.638709	1.6745	1.8171	1.8171
Cre01.g021251	CC-1009	CC-124	FALSE	855.357	0.0342159	0.11712	0.763545	24.6228	23.9899	24.6228
Cre01.g021300	CC-1009	CC-124	FALSE	0.0789399	0.0616882	0.751434	0.347182	0.0305471	0	0.0305471
Cre01.g021350	CC-1009	CC-124	FALSE	138.069	0.532138	0.169019	0.566069	27.1464	18.6556	27.1464
Cre01.g021400	CC-1009	CC-124	FALSE	135.503	0.567171	0.127977	0.61816	4.72409	3.16632	4.72409
Cre01.g021450	CC-1009	CC-124	FALSE	453.393	-0.174482	0.179632	0.694212	7.27635	8.26843	8.26843
Cre01.g021500	CC-1009	CC-124	FALSE	544.966	-0.0769642	0.104543	0.764641	10.6461	11.2613	11.2613
Cre01.g021550	CC-1009	CC-124	FALSE	152.009	0.10846	0.121027	0.758068	2.59638	2.39051	2.59638
Cre01.g021600	CC-1009	CC-124	FALSE	1241.33	0.103538	0.258968	0.624422	35.8794	33.1026	35.8794
Cre01.g021650	CC-1009	CC-124	FALSE	418.353	0.343289	0.113652	0.733885	15.1594	11.9086	15.1594
Cre01.g021700	CC-1009	CC-124	FALSE	881.443	0.784537	0.266491	0.239924	8.08823	4.48685	8.08823
Cre01.g021750	CC-1009	CC-124	FALSE	97.5617	-0.0275586	0.153441	0.745059	4.77472	4.8395	4.8395
Cre01.g021800	CC-1009	CC-124	FALSE	11.9763	1.12916	0.398558	0.0702648	0.691438	0.286515	0.691438
Cre01.g021850	CC-1009	CC-124	FALSE	162.014	-0.108879	0.11895	0.759099	1.2908	1.4038	1.4038
Cre01.g021900	CC-1009	CC-124	FALSE	47.2989	-0.637028	0.192519	0.475274	1.35993	2.16255	2.16255
Cre01.g021950	CC-1009	CC-124	FALSE	294.182	-0.730844	0.185844	0.420181	0.710615	1.20293	1.20293
Cre01.g022000	CC-1009	CC-124	TRUE	38.9016	-1.72342	0.389546	0.00420809	0.392843	1.42093	1.42093
Cre01.g022050	CC-1009	CC-124	FALSE	0.0879805	-0.0089117	0.750409	0.379114	0	0	0
Cre01.g022100	CC-1009	CC-124	FALSE	443.886	0.511429	0.153197	0.603294	4.55968	3.14798	4.55968
Cre01.g022150	CC-1009	CC-124	FALSE	23.9761	-0.183775	0.375604	0.508658	0.396171	0.46707	0.46707
Cre01.g022200	CC-1009	CC-124	FALSE	65.1437	-1.08367	0.319641	0.0752128	3.73034	8.50519	8.50519
Cre01.g022250	CC-1009	CC-124	FALSE	219.551	0.0839586	0.136083	0.750914	6.52871	6.15322	6.52871
Cre01.g022283	CC-1009	CC-124	FALSE	30.9331	-0.218642	0.266491	0.581236	1.55173	1.87493	1.87493
Cre01.g022350	CC-1009	CC-124	FALSE	302.796	-0.0358779	0.201888	0.702082	3.62406	3.70855	3.70855
Cre01.g022400	CC-1009	CC-124	FALSE	44.1541	0.408426	0.261992	0.51753	1.42174	1.0266	1.42174
Cre01.g022450	CC-1009	CC-124	FALSE	16.3067	0.928581	0.370097	0.134481	1.45537	0.715365	1.45537
Cre01.g022462	CC-1009	CC-124	FALSE	42.3131	0.508968	0.218827	0.515917	2.03364	1.38405	2.03364
Cre01.g022500	CC-1009	CC-124	FALSE	311.524	-0.0714309	0.112424	0.763559	7.49943	7.85244	7.85244
Cre01.g022550	CC-1009	CC-124	FALSE	94.6581	-1.28042	0.248007	0.0202836	1.50596	3.8105	3.8105
Cre01.g022600	CC-1009	CC-124	FALSE	373.495	-0.11019	0.101087	0.764655	9.21658	9.93726	9.93726
Cre01.g022650	CC-1009	CC-124	FALSE	438.663	0.152013	0.247333	0.621913	15.087	13.4291	15.087
Cre01.g022666	CC-1009	CC-124	FALSE	22.2323	0.933939	0.362797	0.133356	3.90219	1.89666	3.90219
Cre01.g022681	CC-1009	CC-124	FALSE	32.8295	0.746022	0.336046	0.230191	2.83669	1.58903	2.83669
Cre01.g022700	CC-1009	CC-124	TRUE	231.525	2.08363	0.203264	2.85776e-09	6.26851	1.43795	6.26851
Cre01.g022750	CC-1009	CC-124	FALSE	212.369	-0.0929304	0.198389	0.692979	1.33393	1.42303	1.42303
Cre01.g022800	CC-1009	CC-124	FALSE	64.577	-1.0882	0.178013	0.0555675	0.837125	1.81737	1.81737
Cre01.g022850	CC-1009	CC-124	TRUE	307.568	-1.8126	0.2825	0.000199615	1.09487	4.02948	4.02948
Cre01.g022900	CC-1009	CC-124	FALSE	60.7184	-0.592105	0.187172	0.509664	0.581753	0.898688	0.898688
Cre01.g022950	CC-1009	CC-124	TRUE	47.7951	3.37954	0.248317	7.5014e-24	8.06592	0.779475	8.06592
Cre01.g023000	CC-1009	CC-124	FALSE	128.3	0.0745992	0.178783	0.717173	2.77272	2.608	2.77272
Cre01.g023050	CC-1009	CC-124	FALSE	155.874	-0.240244	0.165586	0.693881	5.44093	6.48528	6.48528
Cre01.g023100	CC-1009	CC-124	FALSE	123.135	-0.522219	0.143188	0.614894	3.80341	5.55505	5.55505
Cre01.g023150	CC-1009	CC-124	FALSE	593.076	-1.28861	0.274696	0.0234813	8.36837	21.4682	21.4682
Cre01.g023200	CC-1009	CC-124	FALSE	354.276	-0.40651	0.144987	0.666746	6.77831	9.11731	9.11731
Cre01.g023250	CC-1009	CC-124	FALSE	130.457	-0.373212	0.136261	0.694354	3.44757	4.51087	4.51087
Cre01.g023300	CC-1009	CC-124	FALSE	96.2491	-0.631492	0.180222	0.493637	2.22574	3.52793	3.52793
Cre01.g023350	CC-1009	CC-124	FALSE	834.481	1.08541	0.0880969	0.0268264	26.3442	12.3469	26.3442
Cre01.g023400	CC-1009	CC-124	FALSE	765.68	0.797141	0.0864968	0.526459	20.0351	11.4837	20.0351
Cre01.g023450	CC-1009	CC-124	TRUE	92.2793	-2.24248	0.309813	2.49787e-06	0.553344	2.7632	2.7632
Cre01.g023500	CC-1009	CC-124	FALSE	55.9695	0.541006	0.192354	0.531522	0.982186	0.660614	0.982186
Cre01.g023550	CC-1009	CC-124	FALSE	183.319	-0.314271	0.197569	0.625204	1.65443	2.08647	2.08647
Cre01.g023600	CC-1009	CC-124	FALSE	0.0443731	0.0674988	0.752159	0.342475	0.0138472	0	0.0138472
Cre01.g023650	CC-1009	CC-124	FALSE	12.1093	-0.764961	0.349302	0.214849	0.121407	0.224547	0.224547
Cre01.g023750	CC-1009	CC-124	FALSE	124.45	0.196089	0.185673	0.679844	1.75251	1.51312	1.75251
Cre01.g023773	CC-1009	CC-124	FALSE	149.291	-0.53197	0.137552	0.619736	5.16499	7.56482	7.56482
Cre01.g023787	CC-1009	CC-124	FALSE	907.974	0.423332	0.166239	0.625062	20.6994	15.2857	20.6994
Cre01.g023800	CC-1009	CC-124	FALSE	281.408	0.447036	0.108152	0.714912	2.5072	1.82386	2.5072
Cre01.g023850	CC-1009	CC-124	FALSE	120.748	0.360734	0.146786	0.681185	3.45544	2.67307	3.45544
Cre01.g023913	CC-1009	CC-124	FALSE	68.1852	1.31471	0.245747	0.0147829	5.54485	2.14532	5.54485
Cre01.g023950	CC-1009	CC-124	FALSE	127.713	1.10873	0.180649	0.0480852	2.85515	1.28448	2.85515
Cre01.g024050	CC-1009	CC-124	FALSE	215.651	-0.232136	0.257858	0.585172	1.91558	2.3034	2.3034
Cre01.g024100	CC-1009	CC-124	FALSE	135.388	-0.739903	0.164278	0.436633	3.82625	6.5123	6.5123
Cre01.g024150	CC-1009	CC-124	FALSE	785.385	0.330751	0.0843579	0.761981	27.2904	21.6653	27.2904
Cre01.g024200	CC-1009	CC-124	FALSE	170.995	-0.35278	0.180588	0.633153	5.33391	6.92022	6.92022
Cre01.g024250	CC-1009	CC-124	FALSE	313.805	0.38344	0.134457	0.693715	3.25544	2.46698	3.25544
Cre01.g024251	CC-1009	CC-124	FALSE	121.693	-0.488692	0.121073	0.674098	2.40557	3.38124	3.38124
Cre01.g024300	CC-1009	CC-124	FALSE	319.5	0.524839	0.109263	0.680825	7.56109	5.22943	7.56109
Cre01.g024350	CC-1009	CC-124	FALSE	2026.13	-0.120967	0.0965183	0.764669	42.0112	45.9267	45.9267
Cre01.g024400	CC-1009	CC-124	FALSE	289.056	-0.466713	0.115544	0.694943	3.06483	4.26214	4.26214
Cre01.g024500	CC-1009	CC-124	TRUE	112.144	-2.35715	0.27831	3.06183e-08	0.333719	1.78376	1.78376
Cre01.g024550	CC-1009	CC-124	FALSE	361.005	0.647794	0.0917572	0.650908	8.91493	5.67932	8.91493
Cre01.g024650	CC-1009	CC-124	FALSE	769.594	0.394982	0.121354	0.710323	6.72811	5.07335	6.72811
Cre01.g024750	CC-1009	CC-124	FALSE	281.346	0.448235	0.109746	0.711778	3.37981	2.45109	3.37981
Cre01.g024800	CC-1009	CC-124	TRUE	95.0253	1.58162	0.167062	2.4985e-05	1.60155	0.519202	1.60155
Cre01.g024850	CC-1009	CC-124	FALSE	34.6482	0.235462	0.222551	0.622526	6.29874	5.29545	6.29874
Cre01.g024900	CC-1009	CC-124	FALSE	253.925	-0.118021	0.119352	0.75826	3.29435	3.56842	3.56842
Cre01.g024950	CC-1009	CC-124	FALSE	344.028	-0.880092	0.122454	0.274013	3.77624	7.05876	7.05876
Cre01.g025000	CC-1009	CC-124	FALSE	168.762	-0.895236	0.126695	0.243338	1.58405	2.97842	2.97842
Cre01.g025025	CC-1009	CC-124	FALSE	9.77437	-0.625294	0.44333	0.246178	0.88115	1.53863	1.53863
Cre01.g025050	CC-1009	CC-124	FALSE	2896.93	0.155121	0.104874	0.762794	41.7417	37.3893	41.7417
Cre01.g025100	CC-1009	CC-124	FALSE	269.097	-0.162638	0.140753	0.737711	4.91536	5.52407	5.52407
Cre01.g025150	CC-1009	CC-124	FALSE	150.787	0.372221	0.159077	0.658201	3.9628	3.03046	3.9628
Cre01.g025200	CC-1009	CC-124	TRUE	57.0678	-1.67273	0.375389	0.00494803	0.318825	1.10925	1.10925
Cre01.g025250	CC-1009	CC-124	FALSE	481.78	-0.0360341	0.0996769	0.764683	13.9227	14.2841	14.2841
Cre01.g025300	CC-1009	CC-124	FALSE	67.9272	-0.750093	0.180217	0.410383	2.02369	3.50635	3.50635
Cre01.g025350	CC-1009	CC-124	TRUE	315.71	-1.58684	0.155558	7.46609e-06	4.80564	14.697	14.697
Cre01.g025400	CC-1009	CC-124	FALSE	1126.29	0.0425773	0.186455	0.715711	5.46951	5.29732	5.46951
Cre01.g025450	CC-1009	CC-124	FALSE	364.219	0.328911	0.194312	0.623673	13.2927	10.4321	13.2927
Cre01.g025500	CC-1009	CC-124	FALSE	160.018	-0.714191	0.317748	0.256351	2.99625	5.23903	5.23903
Cre01.g025551	CC-1009	CC-124	FALSE	278.673	-0.0608059	0.135736	0.753458	2.41057	2.50498	2.50498
Cre01.g025600	CC-1009	CC-124	FALSE	106.051	-0.557503	0.193599	0.520785	1.92884	2.90404	2.90404
Cre01.g025650	CC-1009	CC-124	TRUE	89.6574	-11.6977	3.11717	2.96159e-05	0	27.29	27.29
Cre01.g025700	CC-1009	CC-124	FALSE	258.367	0.1638	0.125666	0.749875	2.47441	2.19192	2.47441
Cre01.g025750	CC-1009	CC-124	TRUE	75.3293	-3.72861	0.571107	5.31577e-08	0.0812393	1.21826	1.21826
Cre01.g025767	CC-1009	CC-124	FALSE	73.7354	-1.06947	0.24804	0.0739756	0.324824	0.712918	0.712918
Cre01.g025808	CC-1009	CC-124	FALSE	70.8457	-0.614442	0.181503	0.503333	0.937223	1.459	1.459
Cre01.g025850	CC-1009	CC-124	FALSE	672.437	0.744116	0.199518	0.364142	8.68776	5.04942	8.68776
Cre01.g025900	CC-1009	CC-124	FALSE	89.0482	-0.136732	0.153125	0.730479	2.52697	2.75243	2.75243
Cre01.g025950	CC-1009	CC-124	FALSE	5.751	0.162094	0.453489	0.469551	0.101104	0.086871	0.101104
Cre01.g025983	CC-1009	CC-124	FALSE	59.4084	0.0858808	0.325038	0.569681	1.04239	0.966381	1.04239
Cre01.g026050	CC-1009	CC-124	FALSE	922.587	0.681478	0.159154	0.488479	9.8565	6.04359	9.8565
Cre01.g026100	CC-1009	CC-124	FALSE	137.793	-1.06651	0.190327	0.067631	3.74436	8.10616	8.10616
Cre01.g026150	CC-1009	CC-124	FALSE	77.14	-0.256231	0.20411	0.637916	0.990016	1.19157	1.19157
Cre01.g026200	CC-1009	CC-124	TRUE	68.2796	-1.70037	0.275233	0.000604399	0.813948	2.7613	2.7613
Cre01.g026250	CC-1009	CC-124	FALSE	259.735	-0.664258	0.162987	0.495688	5.31192	8.56322	8.56322
Cre01.g026300	CC-1009	CC-124	FALSE	325.765	0.248674	0.116074	0.747224	4.38787	3.66422	4.38787
Cre01.g026350	CC-1009	CC-124	FALSE	11.011	1.12279	0.391582	0.0713676	0.20541	0.0865883	0.20541
Cre01.g026400	CC-1009	CC-124	FALSE	76.282	0.327952	0.178741	0.645056	2.7412	2.17595	2.7412
Cre01.g026450	CC-1009	CC-124	FALSE	1148.97	-0.697581	0.130355	0.524114	35.6182	58.4553	58.4553
Cre01.g026500	CC-1009	CC-124	TRUE	87.531	-1.58278	0.247593	0.00106817	1.42221	4.43145	4.43145
Cre01.g026550	CC-1009	CC-124	FALSE	1270.01	-0.456811	0.182245	0.585561	31.2188	43.5501	43.5501
Cre01.g026600	CC-1009	CC-124	FALSE	2234.29	-0.0462864	0.145441	0.748428	80.2615	83.0262	83.0262
Cre01.g026650	CC-1009	CC-124	TRUE	155.772	-1.40153	0.155985	0.000557642	3.78117	10.1707	10.1707
Cre01.g026700	CC-1009	CC-124	FALSE	26.2559	-0.355299	0.231158	0.567859	0.40117	0.524535	0.524535
Cre01.g026750	CC-1009	CC-124	FALSE	17.0517	1.44581	0.289129	0.00852395	0.606479	0.216416	0.606479
Cre01.g026900	CC-1009	CC-124	FALSE	318.81	-0.229017	0.165027	0.697622	9.70199	11.5175	11.5175
Cre01.g027000	CC-1009	CC-124	FALSE	34250.3	0.100694	0.185594	0.704903	2685.86	2494.58	2685.86
Cre01.g027050	CC-1009	CC-124	FALSE	456.721	-0.304758	0.145007	0.702731	24.7785	30.9588	30.9588
Cre01.g027100	CC-1009	CC-124	FALSE	310.581	-0.37784	0.150607	0.668809	15.6629	20.6285	20.6285
Cre01.g027150	CC-1009	CC-124	FALSE	385.948	0.153914	0.130567	0.747304	4.72484	4.22023	4.72484
Cre01.g027200	CC-1009	CC-124	FALSE	372.36	0.889542	0.212118	0.18645	46.0522	24.1449	46.0522
Cre01.g027250	CC-1009	CC-124	FALSE	157.749	0.322646	0.174832	0.653232	4.39356	3.47278	4.39356
Cre01.g027300	CC-1009	CC-124	TRUE	164.412	5.13357	0.250757	2.81699e-63	14.2808	0.40475	14.2808
Cre01.g027350	CC-1009	CC-124	FALSE	163.446	-0.269931	0.162639	0.68824	1.60752	1.94884	1.94884
Cre01.g027400	CC-1009	CC-124	TRUE	70.5142	-1.95208	0.326134	0.000177671	0.492856	2.0303	2.0303
Cre01.g027450	CC-1009	CC-124	FALSE	88.9409	-0.134508	0.171034	0.712969	14.4234	16.0116	16.0116
Cre01.g027500	CC-1009	CC-124	FALSE	66.9185	0.61926	0.179946	0.502305	5.01927	3.21874	5.01927
Cre01.g027550	CC-1009	CC-124	FALSE	1188.71	-0.0298539	0.111661	0.764697	23.8024	24.3161	24.3161
Cre01.g027600	CC-1009	CC-124	FALSE	71.5277	0.0915191	0.170006	0.722253	1.19223	1.09672	1.19223
Cre01.g027650	CC-1009	CC-124	FALSE	21.5861	-0.433501	0.330305	0.453984	0.154378	0.221109	0.221109
Cre01.g027700	CC-1009	CC-124	TRUE	102.079	2.29132	0.193024	4.9332e-13	5.23434	1.0535	5.23434
Cre01.g027750	CC-1009	CC-124	FALSE	15.8965	-0.868502	0.336579	0.164134	0.437885	0.843812	0.843812
Cre01.g027764	CC-1009	CC-124	FALSE	202.206	0.030218	0.121389	0.762424	4.19072	4.05812	4.19072
Cre01.g027800	CC-1009	CC-124	FALSE	1762.39	-0.165901	0.104963	0.762053	50.747	57.0406	57.0406
Cre01.g027850	CC-1009	CC-124	FALSE	108.093	-0.20649	0.173985	0.69243	4.22957	4.92419	4.92419
Cre01.g027900	CC-1009	CC-124	FALSE	89.161	-0.0649902	0.236891	0.65826	7.09022	7.52418	7.52418
Cre01.g027950	CC-1009	CC-124	FALSE	551.667	-0.322281	0.21215	0.603849	10.7906	13.7607	13.7607
Cre01.g028000	CC-1009	CC-124	FALSE	48.312	0.390738	0.292949	0.498156	1.38834	1.01278	1.38834
Cre01.g028050	CC-1009	CC-124	FALSE	0.151105	0.068837	0.751771	0.342285	0.0101286	0	0.0101286
Cre01.g028101	CC-1009	CC-124	FALSE	260.952	-0.0896587	0.193115	0.699481	7.51627	8.03004	8.03004
Cre01.g028150	CC-1009	CC-124	FALSE	63.3861	0.38037	0.214412	0.576912	8.6891	6.54537	8.6891
Cre01.g028200	CC-1009	CC-124	TRUE	1293.58	1.4407	0.0848683	6.36305e-09	69.2573	25.4049	69.2573
Cre01.g028250	CC-1009	CC-124	FALSE	247.591	-0.10373	0.151373	0.737153	8.60726	9.30675	9.30675
Cre01.g028300	CC-1009	CC-124	FALSE	532.107	-0.0337844	0.121894	0.761995	22.2314	22.8108	22.8108
Cre01.g028350	CC-1009	CC-124	FALSE	136.877	-0.854226	0.130096	0.304759	3.57641	6.54655	6.54655
Cre01.g028400	CC-1009	CC-124	FALSE	139.016	0.478064	0.167489	0.597211	2.68853	1.9037	2.68853
Cre01.g028423	CC-1009	CC-124	FALSE	92.0558	-0.35571	0.15387	0.671911	2.94882	3.80487	3.80487
Cre01.g028450	CC-1009	CC-124	FALSE	188.283	0.196401	0.231584	0.625098	8.1176	6.99129	8.1176
Cre01.g028500	CC-1009	CC-124	FALSE	334.999	-0.220917	0.129252	0.739403	7.24615	8.49661	8.49661
Cre01.g028550	CC-1009	CC-124	FALSE	241.564	-0.587939	0.145345	0.571672	5.71187	8.67942	8.67942
Cre01.g028600	CC-1009	CC-124	FALSE	133.637	-0.357287	0.152681	0.673346	4.54524	5.91056	5.91056
Cre01.g028650	CC-1009	CC-124	FALSE	480.026	0.369072	0.0939877	0.750647	16.7221	12.8778	16.7221
Cre01.g028850	CC-1009	CC-124	FALSE	1536.08	0.195744	0.185164	0.680438	41.6421	36.0099	41.6421
Cre01.g028900	CC-1009	CC-124	FALSE	215.656	-0.928168	0.177287	0.166005	5.72505	11.1188	11.1188
Cre01.g028950	CC-1009	CC-124	FALSE	161.036	0.583826	0.223806	0.471359	26.3137	17.0965	26.3137
Cre01.g029000	CC-1009	CC-124	FALSE	198.95	0.303188	0.306102	0.519761	7.01055	5.48481	7.01055
Cre01.g029050	CC-1009	CC-124	FALSE	308.343	-0.326546	0.170005	0.658673	11.7482	14.921	14.921
Cre01.g029100	CC-1009	CC-124	FALSE	156.419	-1.19154	0.259508	0.0386686	4.35335	10.4164	10.4164
Cre01.g029150	CC-1009	CC-124	FALSE	185.917	-0.217396	0.111972	0.754024	5.79627	6.80319	6.80319
Cre01.g029200	CC-1009	CC-124	TRUE	119.422	-2.03628	0.290387	1.75653e-05	0.388209	1.67152	1.67152
Cre01.g029250	CC-1009	CC-124	TRUE	121.67	1.76662	0.468677	0.00702173	2.06213	0.5397	2.06213
Cre01.g029300	CC-1009	CC-124	FALSE	2999.56	-0.207507	0.123269	0.746414	83.2838	96.4246	96.4246
Cre01.g029350	CC-1009	CC-124	FALSE	274.491	-0.239049	0.205252	0.641943	3.79247	4.52748	4.52748
Cre01.g029400	CC-1009	CC-124	FALSE	190.65	0.269413	0.217547	0.616757	1.25784	1.01973	1.25784
Cre01.g029450	CC-1009	CC-124	FALSE	846.93	-0.133048	0.159321	0.725088	19.7544	21.7794	21.7794
Cre01.g029500	CC-1009	CC-124	FALSE	441.46	0.88181	0.114331	0.284357	7.91038	4.2369	7.91038
Cre01.g029550	CC-1009	CC-124	FALSE	469.126	0.691723	0.170055	0.464955	6.37286	3.86859	6.37286
Cre01.g029600	CC-1009	CC-124	FALSE	128.234	0.789268	0.133249	0.436195	4.58013	2.64162	4.58013
Cre01.g029650	CC-1009	CC-124	FALSE	756.858	0.0106285	0.0740798	0.764711	14.8672	14.7293	14.8672
Cre01.g029700	CC-1009	CC-124	TRUE	306.074	1.88071	0.242394	1.30641e-05	43.7463	11.5469	43.7463
Cre01.g029750	CC-1009	CC-124	FALSE	1590.93	0.348604	0.146242	0.686661	25.9519	20.2553	25.9519
Cre01.g029800	CC-1009	CC-124	FALSE	127.328	0.277601	0.165459	0.682004	2.35874	1.92549	2.35874
Cre01.g029850	CC-1009	CC-124	FALSE	292.357	-0.18712	0.129258	0.744235	5.24609	6.00132	6.00132
Cre01.g029900	CC-1009	CC-124	FALSE	233.768	0.436315	0.14774	0.649238	2.61779	1.91889	2.61779
Cre01.g029950	CC-1009	CC-124	FALSE	1560.49	0.441404	0.273613	0.4932	42.3267	30.038	42.3267
Cre01.g030000	CC-1009	CC-124	TRUE	40.3379	2.64596	0.239432	1.18264e-13	2.49721	0.384411	2.49721
Cre01.g030050	CC-1009	CC-124	FALSE	5141.84	-0.153989	0.190105	0.686388	182.304	203.226	203.226
Cre01.g030100	CC-1009	CC-124	FALSE	13.4617	-0.584605	0.337751	0.339333	0.416846	0.671984	0.671984
Cre01.g030150	CC-1009	CC-124	TRUE	266.963	-1.61963	0.323768	0.00367825	2.35947	7.71211	7.71211
Cre01.g030200	CC-1009	CC-124	FALSE	1812.09	0.164407	0.142023	0.736436	51.4646	45.7602	51.4646
Cre01.g030250	CC-1009	CC-124	FALSE	233.945	0.189926	0.113846	0.755558	6.02204	5.26649	6.02204
Cre01.g030300	CC-1009	CC-124	FALSE	174.623	0.813946	0.241388	0.232374	6.33447	3.47476	6.33447
Cre01.g030350	CC-1009	CC-124	TRUE	9.95663	2.49752	0.590473	0.000630331	3.02711	0.445023	3.02711
Cre01.g030400	CC-1009	CC-124	FALSE	32.6907	-0.908494	0.334166	0.146763	0.51094	1.04103	1.04103
Cre01.g030450	CC-1009	CC-124	FALSE	371.514	0.173394	0.103597	0.762295	4.341	3.82595	4.341
Cre01.g030500	CC-1009	CC-124	FALSE	1177.95	1.03724	0.117982	0.0709989	20.1722	9.72602	20.1722
Cre01.g030550	CC-1009	CC-124	FALSE	306.639	-0.812378	0.116569	0.440265	6.47151	11.4562	11.4562
Cre01.g030600	CC-1009	CC-124	FALSE	334.134	-0.0390445	0.259715	0.641424	3.18793	3.28246	3.28246
Cre01.g030650	CC-1009	CC-124	FALSE	92.5231	-0.54593	0.16438	0.565406	2.3706	3.48129	3.48129
Cre01.g030700	CC-1009	CC-124	FALSE	285.772	0.51348	0.177633	0.563693	3.22854	2.21255	3.22854
Cre01.g030750	CC-1009	CC-124	FALSE	488.363	0.632598	0.207883	0.45961	4.79873	3.01554	4.79873
Cre01.g030800	CC-1009	CC-124	FALSE	651.132	-0.0259305	0.0792575	0.764725	19.7695	20.1485	20.1485
Cre01.g030850	CC-1009	CC-124	FALSE	694.017	-0.0547067	0.123955	0.760004	13.6354	14.2114	14.2114
Cre01.g030900	CC-1009	CC-124	FALSE	46.6816	-0.611129	0.244109	0.437944	0.94441	1.48931	1.48931
Cre01.g030950	CC-1009	CC-124	FALSE	184.546	-0.823733	0.189033	0.262739	6.60508	12.0092	12.0092
Cre01.g030986	CC-1009	CC-124	TRUE	2.37249	5.4571	2.51191	0.00513851	2.3674	0	2.3674
Cre01.g031004	CC-1009	CC-124	FALSE	1225.95	0.0562626	0.171528	0.726664	13.3848	12.8369	13.3848
Cre01.g031050	CC-1009	CC-124	FALSE	630.076	0.184996	0.0869118	0.764739	10.4249	9.14511	10.4249
Cre01.g031100	CC-1009	CC-124	FALSE	4427.75	1.13863	0.104292	0.0130551	189.709	85.695	189.709
Cre01.g031200	CC-1009	CC-124	FALSE	230.93	-0.0223449	0.174488	0.729484	49.4606	50.474	50.474
Cre01.g031250	CC-1009	CC-124	FALSE	159.153	-0.38947	0.213926	0.573509	22.6799	30.4804	30.4804
Cre01.g031300	CC-1009	CC-124	FALSE	388.893	0.257066	0.109377	0.751944	4.20933	3.49863	4.20933
Cre01.g031400	CC-1009	CC-124	FALSE	0.0583363	-0.0384027	0.750378	0.363252	0	0.0993997	0.0993997
Cre01.g031450	CC-1009	CC-124	TRUE	38.6066	-3.1927	0.431205	1.13989e-08	0.127917	1.27033	1.27033
Cre01.g031500	CC-1009	CC-124	TRUE	153.854	-1.62728	0.237201	0.000443344	0.76789	2.44447	2.44447
Cre01.g031550	CC-1009	CC-124	FALSE	33.2524	1.26943	0.276273	0.0266727	2.72615	1.07488	2.72615
Cre01.g031600	CC-1009	CC-124	FALSE	92.976	-0.0738737	0.203396	0.692023	16.5251	17.6262	17.6262
Cre01.g031650	CC-1009	CC-124	FALSE	203.526	0.342304	0.155976	0.673749	6.58595	5.14824	6.58595
Cre01.g031700	CC-1009	CC-124	FALSE	115.388	-1.29293	0.207972	0.0108993	1.9305	4.87537	4.87537
Cre01.g031750	CC-1009	CC-124	FALSE	264.249	0.13324	0.219954	0.657876	10.8492	9.79035	10.8492
Cre01.g031800	CC-1009	CC-124	FALSE	55.2889	0.791194	0.315739	0.212062	1.88878	1.02289	1.88878
Cre01.g031850	CC-1009	CC-124	FALSE	64.5969	-1.23282	0.185161	0.0156358	1.03265	2.48387	2.48387
Cre01.g031875	CC-1009	CC-124	FALSE	0.751811	-0.200956	0.720551	0.300891	0.1095	0.2691	0.2691
Cre01.g031900	CC-1009	CC-124	FALSE	214.488	0.661071	0.268831	0.352562	4.53366	2.74394	4.53366
Cre01.g031951	CC-1009	CC-124	FALSE	49.4762	1.16617	0.198631	0.0325766	0.666132	0.287542	0.666132
Cre01.g032000	CC-1009	CC-124	FALSE	92.3679	-0.130708	0.203755	0.676707	7.73543	8.54035	8.54035
Cre01.g032050	CC-1009	CC-124	FALSE	312.508	-0.581394	0.158029	0.555178	8.46262	12.8394	12.8394
Cre01.g032100	CC-1009	CC-124	FALSE	102.206	-0.552896	0.206448	0.507886	2.07458	3.15697	3.15697
Cre01.g032150	CC-1009	CC-124	FALSE	318.788	0.0926273	0.170602	0.721726	6.56426	6.12121	6.56426
Cre01.g032200	CC-1009	CC-124	FALSE	8.50346	1.1821	0.523641	0.0679922	0.121017	0.0444234	0.121017
Cre01.g032250	CC-1009	CC-124	FALSE	317.755	-0.118119	0.0891603	0.764753	7.67808	8.37185	8.37185
Cre01.g032300	CC-1009	CC-124	FALSE	16931.1	-0.454518	0.146003	0.643747	515.41	718.37	718.37
Cre01.g032350	CC-1009	CC-124	FALSE	110.294	-0.737066	0.238559	0.299208	2.1869	3.7807	3.7807
Cre01.g032400	CC-1009	CC-124	FALSE	289.635	-0.498789	0.104024	0.703799	5.10929	7.23108	7.23108
Cre01.g032450	CC-1009	CC-124	FALSE	258.823	-0.808109	0.148007	0.367676	2.3376	4.16104	4.16104
Cre01.g032500	CC-1009	CC-124	FALSE	339.201	0.031362	0.131948	0.757817	9.78935	9.5573	9.78935
Cre01.g032550	CC-1009	CC-124	TRUE	103.908	-1.5029	0.279424	0.00483956	0.40134	1.19927	1.19927
Cre01.g032600	CC-1009	CC-124	FALSE	1781.21	-0.286539	0.148648	0.703065	42.302	52.2788	52.2788
Cre01.g032650	CC-1009	CC-124	FALSE	12183.3	-1.14329	0.115981	0.0165163	205.594	458.207	458.207
Cre01.g032700	CC-1009	CC-124	FALSE	474.617	-0.921192	0.187748	0.169166	13.026	25.2765	25.2765
Cre01.g032750	CC-1009	CC-124	FALSE	184.907	-0.234154	0.214377	0.632302	22.2129	26.5095	26.5095
Cre01.g032800	CC-1009	CC-124	FALSE	168.851	0.317087	0.132645	0.716098	4.42356	3.50888	4.42356
Cre01.g032850	CC-1009	CC-124	FALSE	95.2635	-0.647426	0.214117	0.445794	0.740726	1.19154	1.19154
Cre01.g032900	CC-1009	CC-124	FALSE	121.528	0.888081	0.285198	0.164485	6.95067	3.56066	6.95067
Cre01.g032950	CC-1009	CC-124	FALSE	211.491	0.244642	0.208197	0.63662	27.8885	23.3321	27.8885
Cre01.g033000	CC-1009	CC-124	FALSE	252.388	0.332339	0.166491	0.662139	2.54985	1.99827	2.54985
Cre01.g033091	CC-1009	CC-124	FALSE	581.86	0.487143	0.144902	0.629793	4.09558	2.88798	4.09558
Cre01.g033150	CC-1009	CC-124	FALSE	102.436	0.0880516	0.157994	0.733795	7.70828	7.25219	7.70828
Cre01.g033200	CC-1009	CC-124	FALSE	43.5093	0.364455	0.228851	0.566871	1.75404	1.31882	1.75404
Cre01.g033250	CC-1009	CC-124	FALSE	324.135	0.864746	0.140111	0.270829	7.08818	3.8206	7.08818
Cre01.g033300	CC-1009	CC-124	TRUE	62.2319	-2.47451	0.410684	1.59973e-05	0.844609	5.08374	5.08374
Cre01.g033350	CC-1009	CC-124	FALSE	431.259	-0.494752	0.223683	0.517645	7.83712	11.3437	11.3437
Cre01.g033400	CC-1009	CC-124	FALSE	226.641	-0.0152837	0.193296	0.714254	51.4776	52.2044	52.2044
Cre01.g033450	CC-1009	CC-124	TRUE	17.934	-6.88538	1.26752	1.24643e-07	0.00921882	1.61694	1.61694
Cre01.g033500	CC-1009	CC-124	TRUE	26.3628	-3.6147	0.383355	1.86319e-13	0.129017	1.64194	1.64194
Cre01.g033516	CC-1009	CC-124	FALSE	82.2906	-0.15275	0.143816	0.736611	2.85344	3.17574	3.17574
Cre01.g033550	CC-1009	CC-124	TRUE	2202.58	-1.16328	0.108891	0.00929203	55.7464	126.11	126.11
Cre01.g033700	CC-1009	CC-124	FALSE	179.627	0.559374	0.164487	0.558133	4.01302	2.68055	4.01302
Cre01.g033750	CC-1009	CC-124	FALSE	0.483335	-0.0204168	0.703406	0.41184	0.0735722	0.0890012	0.0890012
Cre01.g033832	CC-1009	CC-124	FALSE	251.848	0.122011	0.15783	0.728184	7.45248	6.79154	7.45248
Cre01.g033900	CC-1009	CC-124	FALSE	157.815	-1.13223	0.18755	0.0398171	4.67726	10.4686	10.4686
Cre01.g033950	CC-1009	CC-124	FALSE	67.4858	-0.818961	0.168027	0.292737	1.11351	1.99215	1.99215
Cre01.g034000	CC-1009	CC-124	FALSE	1951.24	0.0927338	0.157189	0.733759	31.7788	29.7231	31.7788
Cre01.g034050	CC-1009	CC-124	FALSE	291.099	-0.444952	0.210973	0.553786	6.56777	9.14031	9.14031
Cre01.g034100	CC-1009	CC-124	TRUE	126.385	-1.29311	0.153264	0.00369071	1.2946	3.21037	3.21037
Cre01.g034150	CC-1009	CC-124	FALSE	979.098	-0.0980573	0.177492	0.713799	7.3604	7.90505	7.90505
Cre01.g034200	CC-1009	CC-124	FALSE	498.476	0.25843	0.161656	0.693834	4.01872	3.32571	4.01872
Cre01.g034250	CC-1009	CC-124	FALSE	32.1925	0.863018	0.295191	0.176445	9.23334	4.89445	9.23334
Cre01.g034300	CC-1009	CC-124	FALSE	98.0712	0.116315	0.221967	0.660079	1.21766	1.10979	1.21766
Cre01.g034350	CC-1009	CC-124	TRUE	210.271	2.0338	0.192393	1.80714e-09	3.32912	0.795483	3.32912
Cre01.g034380	CC-1009	CC-124	FALSE	143.924	0.168923	0.157584	0.720172	3.49204	3.0635	3.49204
Cre01.g034400	CC-1009	CC-124	FALSE	3755.36	1.05595	0.126755	0.0605684	189.596	90.2215	189.596
Cre01.g034451	CC-1009	CC-124	FALSE	559.555	-0.355057	0.153963	0.671992	17.8265	23.1339	23.1339
Cre01.g034500	CC-1009	CC-124	FALSE	325.814	0.228185	0.18978	0.665423	1.75663	1.48178	1.75663
Cre01.g034550	CC-1009	CC-124	FALSE	313.854	-0.701432	0.186821	0.438598	12.6525	21.0748	21.0748
Cre01.g034600	CC-1009	CC-124	FALSE	184.42	-0.897354	0.213023	0.178443	1.07946	2.08024	2.08024
Cre01.g034650	CC-1009	CC-124	FALSE	61.8554	-0.954869	0.254088	0.13257	0.807907	1.64356	1.64356
Cre01.g034700	CC-1009	CC-124	FALSE	76.2061	-0.314128	0.264686	0.550322	1.34319	1.71115	1.71115
Cre01.g034750	CC-1009	CC-124	FALSE	50.6949	-0.949821	0.260457	0.134369	1.14678	2.3226	2.3226
Cre01.g034800	CC-1009	CC-124	FALSE	1036.88	-0.589298	0.082528	0.710047	16.1164	24.3469	24.3469
Cre01.g034850	CC-1009	CC-124	FALSE	328.409	1.28175	0.205079	0.0118203	20.1449	8.06714	20.1449
Cre01.g034900	CC-1009	CC-124	FALSE	82.8365	0.56267	0.188663	0.523946	3.32095	2.20046	3.32095
Cre01.g034950	CC-1009	CC-124	FALSE	1216.34	0.48656	0.175138	0.581192	30.8376	21.6094	30.8376
Cre01.g035000	CC-1009	CC-124	FALSE	404.477	-0.0228326	0.171746	0.731721	13.7847	14.0037	14.0037
Cre01.g035050	CC-1009	CC-124	TRUE	15.4622	3.07134	0.44727	1.37283e-07	1.39061	0.145198	1.39061
Cre01.g035100	CC-1009	CC-124	TRUE	785.35	1.3803	0.255041	0.00960003	21.1	7.7772	21.1
Cre01.g035150	CC-1009	CC-124	FALSE	86.732	-0.209407	0.167041	0.700482	2.91228	3.41177	3.41177
Cre01.g035200	CC-1009	CC-124	FALSE	31.051	0.491464	0.243423	0.498831	1.38654	0.95345	1.38654
Cre01.g035250	CC-1009	CC-124	TRUE	32.4488	-2.29615	0.462196	0.000263658	0.260824	1.43554	1.43554
Cre01.g035300	CC-1009	CC-124	FALSE	0.137044	-0.046829	0.750946	0.356042	0	0.0198043	0.0198043
Cre01.g035350	CC-1009	CC-124	FALSE	476.462	-0.922501	0.140318	0.19161	9.23756	17.7925	17.7925
Cre01.g035400	CC-1009	CC-124	FALSE	211.857	0.62415	0.176805	0.503514	5.80256	3.68623	5.80256
Cre01.g035450	CC-1009	CC-124	FALSE	138.447	-0.260272	0.195053	0.647332	11.9766	14.5819	14.5819
Cre01.g035500	CC-1009	CC-124	TRUE	191.696	1.39026	0.13694	0.000229711	6.32693	2.37864	6.32693
Cre01.g035550	CC-1009	CC-124	FALSE	17.319	-0.966512	0.441952	0.117923	0.351737	0.785987	0.785987
Cre01.g035600	CC-1009	CC-124	FALSE	2.49565	1.5859	0.93668	0.0457922	0.177138	0.0351773	0.177138
Cre01.g035650	CC-1009	CC-124	FALSE	5.90703	2.0243	0.649814	0.00796455	0.258803	0.0539374	0.258803
Cre01.g035700	CC-1009	CC-124	FALSE	113.235	0.918625	0.170592	0.178089	3.77175	1.94193	3.77175
Cre01.g035750	CC-1009	CC-124	FALSE	244.989	-0.288434	0.148731	0.702373	3.7365	4.58429	4.58429
Cre01.g035800	CC-1009	CC-124	FALSE	80.1429	0.0285511	0.176556	0.726682	1.42648	1.39462	1.42648
Cre01.g035850	CC-1009	CC-124	FALSE	498.194	-0.315687	0.149909	0.692645	6.4612	8.12629	8.12629
Cre01.g035900	CC-1009	CC-124	FALSE	13.0628	0.817568	0.40204	0.174097	0.242807	0.121251	0.242807
Cre01.g035950	CC-1009	CC-124	FALSE	313.569	0.126573	0.137615	0.74519	4.29455	3.90868	4.29455
Cre01.g036000	CC-1009	CC-124	FALSE	151.842	0.192999	0.170514	0.700459	2.12969	1.84049	2.12969
Cre01.g036050	CC-1009	CC-124	TRUE	93.5231	-1.57296	0.239641	0.000976854	0.883421	2.72552	2.72552
Cre01.g036100	CC-1009	CC-124	TRUE	166.973	-2.31349	0.311825	9.2791e-07	0.439435	2.29815	2.29815
Cre01.g036150	CC-1009	CC-124	FALSE	290.544	0.817666	0.205716	0.254101	5.38564	2.96775	5.38564
Cre01.g036200	CC-1009	CC-124	FALSE	339.153	0.450854	0.107615	0.714521	7.37359	5.37476	7.37359
Cre01.g036250	CC-1009	CC-124	FALSE	413.549	-0.967918	0.204941	0.12887	1.03344	2.06157	2.06157
Cre01.g036300	CC-1009	CC-124	FALSE	90.5713	0.797104	0.179023	0.309106	1.92699	1.08075	1.92699
Cre01.g036350	CC-1009	CC-124	FALSE	38.2102	-0.884433	0.234489	0.179859	0.361423	0.685865	0.685865
Cre01.g036400	CC-1009	CC-124	FALSE	487.287	-0.337541	0.106647	0.742856	14.118	17.9981	17.9981
Cre01.g036451	CC-1009	CC-124	FALSE	77.7307	-0.623945	0.210709	0.461949	1.79878	2.8622	2.8622
Cre01.g036500	CC-1009	CC-124	TRUE	14.6127	-2.01705	0.469401	0.00189208	0.223502	1.02694	1.02694
Cre01.g036550	CC-1009	CC-124	FALSE	85.2914	-0.555922	0.187467	0.529827	9.50866	14.309	14.309
Cre01.g036600	CC-1009	CC-124	FALSE	302.872	-0.850971	0.214321	0.219132	5.99367	11.136	11.136
Cre01.g036650	CC-1009	CC-124	FALSE	131.876	0.0484643	0.196026	0.70532	2.15287	2.07504	2.15287
Cre01.g036700	CC-1009	CC-124	FALSE	518.305	-0.126398	0.105947	0.763573	7.86542	8.5839	8.5839
Cre01.g036750	CC-1009	CC-124	FALSE	84.5852	-0.553489	0.163351	0.56331	7.68175	11.5146	11.5146
Cre01.g036800	CC-1009	CC-124	FALSE	217.951	-0.0342888	0.145621	0.749622	3.89213	3.97831	3.97831
Cre01.g036850	CC-1009	CC-124	FALSE	760.66	-0.222432	0.092952	0.764767	13.6634	15.944	15.944
Cre01.g036900	CC-1009	CC-124	FALSE	227.129	1.10726	0.193859	0.0522472	9.68081	4.38712	9.68081
Cre01.g036950	CC-1009	CC-124	FALSE	488.199	-0.387555	0.326631	0.474151	36.9681	50.9107	50.9107
Cre01.g037000	CC-1009	CC-124	TRUE	375.043	1.25472	0.142546	0.00501074	20.8149	8.6327	20.8149
Cre01.g037050	CC-1009	CC-124	TRUE	108.628	1.58801	0.164884	1.80441e-05	33.7501	11.0354	33.7501
Cre01.g037100	CC-1009	CC-124	FALSE	121.709	0.773496	0.158343	0.417996	5.67127	3.25726	5.67127
Cre01.g037150	CC-1009	CC-124	FALSE	515.805	0.913265	0.105273	0.242656	9.29937	4.87611	9.29937
Cre01.g037200	CC-1009	CC-124	FALSE	466.071	-0.405886	0.186731	0.602499	25.6335	34.5343	34.5343
Cre01.g037250	CC-1009	CC-124	FALSE	210.831	0.144382	0.205499	0.670573	27.4945	24.7149	27.4945
Cre01.g037300	CC-1009	CC-124	FALSE	8.23461	-1.49877	0.81626	0.0468984	0.0675615	0.276139	0.276139
Cre01.g037350	CC-1009	CC-124	FALSE	132.486	-1.21664	0.16082	0.0124308	1.87394	4.43773	4.43773
Cre01.g037400	CC-1009	CC-124	FALSE	191.923	0.122906	0.130284	0.750976	5.49975	5.07588	5.49975
Cre01.g037450	CC-1009	CC-124	FALSE	2.60221	0.0367451	0.580143	0.447502	0.0541939	0.0514725	0.0541939
Cre01.g037500	CC-1009	CC-124	FALSE	0	NA	NA	NA	0	0	0
Cre01.g037550	CC-1009	CC-124	FALSE	48.957	-1.77641	0.309632	0.000684919	0.136691	0.497689	0.497689
Cre01.g037600	CC-1009	CC-124	FALSE	3.44994	-0.444271	0.600463	0.261623	0.0413977	0.0762623	0.0762623
Cre01.g037650	CC-1009	CC-124	FALSE	71.6213	-0.218694	0.20571	0.64774	3.45524	4.12228	4.12228
Cre01.g037700	CC-1009	CC-124	FALSE	1060.03	0.697632	0.279826	0.293377	33.6988	19.7318	33.6988
Cre01.g037751	CC-1009	CC-124	TRUE	39.484	-2.39024	0.314465	4.04314e-07	0.330615	1.82916	1.82916
Cre01.g037800	CC-1009	CC-124	FALSE	138.447	-0.56247	0.163687	0.557299	11.2191	16.8919	16.8919
Cre01.g037850	CC-1009	CC-124	FALSE	4720.89	0.392954	0.137547	0.684085	176.319	133.261	176.319
Cre01.g037900	CC-1009	CC-124	FALSE	91.0787	0.0686443	0.217296	0.677681	4.7097	4.50101	4.7097
Cre01.g037950	CC-1009	CC-124	FALSE	55.608	-0.616692	0.18517	0.496863	0.971663	1.51619	1.51619
Cre01.g038000	CC-1009	CC-124	FALSE	194.622	-0.392394	0.16962	0.632983	1.47098	1.94444	1.94444
Cre01.g038050	CC-1009	CC-124	FALSE	541.931	0.664919	0.138692	0.534933	4.97834	3.09449	4.97834
Cre01.g038100	CC-1009	CC-124	TRUE	1593.9	2.09291	0.152879	1.49078e-14	58.5927	13.5354	58.5927
Cre01.g038151	CC-1009	CC-124	TRUE	189.109	-1.3491	0.206718	0.00631543	1.11462	2.91719	2.91719
Cre01.g038200	CC-1009	CC-124	FALSE	470.034	-0.030666	0.0948366	0.764781	18.254	18.7088	18.7088
Cre01.g038250	CC-1009	CC-124	TRUE	2067.74	1.39708	0.135251	0.000168223	98.8641	37.1255	98.8641
Cre01.g038300	CC-1009	CC-124	FALSE	191.619	-1.06848	0.15018	0.0588019	5.57837	11.9534	11.9534
Cre01.g038350	CC-1009	CC-124	TRUE	34.7319	1.6071	0.289493	0.00234845	2.66813	0.837708	2.66813
Cre01.g038400	CC-1009	CC-124	FALSE	10506.1	-0.730953	0.21513	0.348395	260.475	445.188	445.188
Cre01.g038450	CC-1009	CC-124	FALSE	2.4516	0.351649	0.599125	0.29391	0.154883	0.0917704	0.154883
Cre01.g038500	CC-1009	CC-124	FALSE	131.68	-0.0954686	0.20014	0.69024	3.0543	3.27382	3.27382
Cre01.g038550	CC-1009	CC-124	FALSE	502.589	0.0456518	0.189906	0.711652	11.0121	10.6365	11.0121
Cre01.g038600	CC-1009	CC-124	FALSE	5422.25	0.40551	0.178702	0.614257	177.214	131.796	177.214
Cre01.g038650	CC-1009	CC-124	FALSE	881.031	-0.439586	0.121121	0.695318	26.0214	35.5584	35.5584
Cre01.g038700	CC-1009	CC-124	FALSE	298.828	-0.658973	0.0929927	0.639301	3.50876	5.57079	5.57079
Cre01.g038750	CC-1009	CC-124	FALSE	102.355	-0.442705	0.276924	0.489745	7.84109	11.1161	11.1161
Cre01.g038800	CC-1009	CC-124	TRUE	423.37	1.77724	0.0883019	1.66818e-20	36.801	10.7255	36.801
Cre01.g038850	CC-1009	CC-124	FALSE	1332.29	0.314501	0.144686	0.700663	18.7186	14.9332	18.7186
Cre01.g038900	CC-1009	CC-124	TRUE	35.9924	-1.89779	0.27503	5.2374e-05	1.36795	5.34837	5.34837
Cre01.g038950	CC-1009	CC-124	FALSE	256.209	-0.453146	0.133821	0.666381	11.7026	16.2789	16.2789
Cre01.g039000	CC-1009	CC-124	FALSE	0.188888	-0.078044	0.749465	0.339429	0	0.00596623	0.00596623
Cre01.g039050	CC-1009	CC-124	FALSE	148.676	0.696074	0.144952	0.500177	1.07625	0.653965	1.07625
Cre01.g039150	CC-1009	CC-124	FALSE	560.719	-0.0133733	0.120201	0.763587	33.4971	33.9098	33.9098
Cre01.g039200	CC-1009	CC-124	FALSE	418.364	-0.501146	0.213575	0.525624	14.2114	20.6206	20.6206
Cre01.g039250	CC-1009	CC-124	FALSE	55424.4	0.189496	0.153993	0.719835	1712.33	1493.64	1712.33
Cre01.g039300	CC-1009	CC-124	FALSE	29516	0.451785	0.0821609	0.750143	696.871	508.371	696.871
Cre01.g039350	CC-1009	CC-124	FALSE	289.862	-0.0278741	0.27562	0.628752	6.35401	6.48953	6.48953
Cre01.g039400	CC-1009	CC-124	FALSE	355.801	0.123903	0.165413	0.721059	6.19505	5.67476	6.19505
Cre01.g039450	CC-1009	CC-124	FALSE	3.71484	-1.50132	0.668243	0.0378157	0.094438	0.350358	0.350358
Cre01.g039500	CC-1009	CC-124	FALSE	132.906	0.166554	0.293762	0.571857	1.85703	1.61352	1.85703
Cre01.g039550	CC-1009	CC-124	FALSE	38.5518	-1.23557	0.382049	0.0463075	0.261436	0.676319	0.676319
Cre01.g039600	CC-1009	CC-124	FALSE	102.39	0.278846	0.210599	0.621516	1.25218	1.012	1.25218
Cre01.g039650	CC-1009	CC-124	FALSE	51.4579	-0.341901	0.205983	0.603888	5.42279	7.03528	7.03528
Cre01.g039702	CC-1009	CC-124	TRUE	346.985	2.26336	0.111333	9.67325e-32	19.4871	4.02367	19.4871
Cre01.g039750	CC-1009	CC-124	FALSE	228.529	-0.515892	0.152931	0.600939	14.9914	21.7586	21.7586
Cre01.g039800	CC-1009	CC-124	FALSE	161.085	0.473072	0.221432	0.530813	2.23645	1.56638	2.23645
Cre01.g039850	CC-1009	CC-124	FALSE	178.184	-0.180538	0.297335	0.564979	2.75405	3.19047	3.19047
Cre01.g039900	CC-1009	CC-124	FALSE	219.704	0.308955	0.111325	0.742806	5.19895	4.16824	5.19895
Cre01.g039950	CC-1009	CC-124	FALSE	227.445	0.403218	0.107197	0.728314	5.29404	3.95618	5.29404
Cre01.g040000	CC-1009	CC-124	FALSE	38674.1	-0.0716825	0.148127	0.743904	2093.02	2204.63	2204.63
Cre01.g040050	CC-1009	CC-124	FALSE	128.623	-0.136392	0.159337	0.724207	2.99027	3.28215	3.28215
Cre01.g040100	CC-1009	CC-124	FALSE	249.27	0.534618	0.169221	0.564599	4.86171	3.31821	4.86171
Cre01.g040150	CC-1009	CC-124	FALSE	42.8955	0.325464	0.366048	0.469014	0.684189	0.513272	0.684189
Cre01.g040200	CC-1009	CC-124	FALSE	976.229	0.746732	0.0833868	0.590477	22.9536	13.5891	22.9536
Cre01.g040250	CC-1009	CC-124	FALSE	295.439	-0.396592	0.0995903	0.740155	6.04608	7.97465	7.97465
Cre01.g040300	CC-1009	CC-124	FALSE	171.338	0.353377	0.118444	0.725679	8.64705	6.71042	8.64705
Cre01.g040350	CC-1009	CC-124	FALSE	157.136	0.426428	0.145164	0.658408	2.73766	2.01229	2.73766
Cre01.g040379	CC-1009	CC-124	FALSE	87.4774	-0.583329	0.193729	0.506097	1.62009	2.46642	2.46642
Cre01.g040400	CC-1009	CC-124	FALSE	175.746	-0.527417	0.179728	0.553587	6.67352	9.85151	9.85151
Cre01.g040450	CC-1009	CC-124	FALSE	117.929	0.0896582	0.166837	0.725584	20.4799	19.1684	20.4799
Cre01.g040500	CC-1009	CC-124	FALSE	470.811	0.619605	0.091417	0.670491	11.0051	7.15481	11.0051
Cre01.g040550	CC-1009	CC-124	FALSE	75.9163	0.174808	0.208297	0.658761	3.70043	3.2534	3.70043
Cre01.g040600	CC-1009	CC-124	FALSE	231.706	0.210049	0.141762	0.728538	2.46717	2.11561	2.46717
Cre01.g040701	CC-1009	CC-124	TRUE	109.108	-1.59085	0.242943	0.000866501	11.0092	34.4139	34.4139
Cre01.g040801	CC-1009	CC-124	FALSE	19.9791	1.08918	0.328079	0.0745449	5.20752	2.25008	5.20752
Cre01.g040850	CC-1009	CC-124	FALSE	248.544	0.376984	0.194507	0.604363	2.73321	2.06835	2.73321
Cre01.g040900	CC-1009	CC-124	FALSE	57.7404	-0.683097	0.29048	0.296249	6.52287	11.1116	11.1116
Cre01.g040950	CC-1009	CC-124	FALSE	26.8598	0.372687	0.20287	0.595486	1.33731	1.01764	1.33731
Cre01.g041000	CC-1009	CC-124	FALSE	257.211	-0.163848	0.135389	0.74227	40.939	46.1305	46.1305
Cre01.g041050	CC-1009	CC-124	FALSE	303.623	0.176662	0.155581	0.720882	6.45901	5.66554	6.45901
Cre01.g041100	CC-1009	CC-124	FALSE	232.374	0.114235	0.15732	0.730277	6.96553	6.41515	6.96553
Cre01.g041150	CC-1009	CC-124	FALSE	272.912	0.0117218	0.183193	0.723494	2.37522	2.35026	2.37522
Cre01.g041200	CC-1009	CC-124	FALSE	112.529	0.167902	0.272872	0.59153	1.62803	1.42073	1.62803
Cre01.g041256	CC-1009	CC-124	TRUE	236.672	1.3123	0.130054	0.000944792	6.96703	2.76693	6.96703
Cre01.g041300	CC-1009	CC-124	FALSE	101.793	-0.302745	0.165824	0.673103	2.43889	3.02071	3.02071
Cre01.g041351	CC-1009	CC-124	FALSE	98.1007	-0.330773	0.168896	0.65879	3.32062	4.25802	4.25802
Cre01.g041400	CC-1009	CC-124	FALSE	288.318	0.615378	0.0977123	0.65761	16.2737	10.5346	16.2737
Cre01.g041450	CC-1009	CC-124	TRUE	418.365	2.12842	0.100743	2.70068e-31	10.5696	2.38339	10.5696
Cre01.g041500	CC-1009	CC-124	FALSE	125.561	0.429945	0.180804	0.599852	1.48267	1.07857	1.48267
Cre01.g041550	CC-1009	CC-124	FALSE	403.443	0.50418	0.140519	0.628856	6.02318	4.19282	6.02318
Cre01.g041583	CC-1009	CC-124	FALSE	0.134803	-0.00729862	0.750555	0.381231	0	0	0
Cre01.g041650	CC-1009	CC-124	FALSE	14.6745	0.100411	0.461975	0.481358	0.494164	0.45675	0.494164
Cre01.g041667	CC-1009	CC-124	FALSE	0.0679154	0.0613446	0.751376	0.347836	0.0252251	0	0.0252251
Cre01.g041752	CC-1009	CC-124	FALSE	5.89088	-2.96695	0.711354	0.000306639	0.0576889	0.566741	0.566741
Cre01.g041800	CC-1009	CC-124	FALSE	96.3608	1.26534	0.195598	0.012075	3.51786	1.43525	3.51786
Cre01.g041850	CC-1009	CC-124	FALSE	48.703	-0.698916	0.18654	0.441059	1.31866	2.19035	2.19035
Cre01.g041950	CC-1009	CC-124	FALSE	199.044	0.502717	0.143496	0.624671	3.96336	2.76861	3.96336
Cre01.g042000	CC-1009	CC-124	TRUE	77.8587	-2.75326	0.24573	1.93029e-14	0.169962	1.17981	1.17981
Cre01.g042050	CC-1009	CC-124	FALSE	144.924	-0.313668	0.168231	0.666015	7.5888	9.56925	9.56925
Cre01.g042100	CC-1009	CC-124	FALSE	44.7567	1.94132	0.729849	0.0142906	0.788932	0.158042	0.788932
Cre01.g042150	CC-1009	CC-124	FALSE	192.624	-0.800026	0.141526	0.41527	3.2294	5.71916	5.71916
Cre01.g042200	CC-1009	CC-124	FALSE	4120.02	0.296889	0.179671	0.656093	199.108	160.029	199.108
Cre01.g042250	CC-1009	CC-124	FALSE	87.2924	-0.274966	0.198221	0.63861	1.04889	1.27867	1.27867
Cre01.g042300	CC-1009	CC-124	FALSE	314.093	0.676177	0.133415	0.536167	4.23352	2.61445	4.23352
Cre01.g042450	CC-1009	CC-124	FALSE	737.984	-0.277199	0.139506	0.717233	5.72177	6.95903	6.95903
Cre01.g042550	CC-1009	CC-124	FALSE	1256.63	-0.302549	0.119099	0.73582	18.4028	22.8174	22.8174
Cre01.g042600	CC-1009	CC-124	FALSE	0.799046	-0.394295	0.724679	0.245043	0.160922	0.396312	0.396312
Cre01.g042650	CC-1009	CC-124	FALSE	0.852693	-0.174213	0.68749	0.327575	0.142502	0.264027	0.264027
Cre01.g042700	CC-1009	CC-124	FALSE	12.5492	-0.272865	0.346544	0.500543	0.647177	0.823455	0.823455
Cre01.g042750	CC-1009	CC-124	FALSE	33820.2	0.0956484	0.0740128	0.764795	692.218	647.846	692.218
Cre01.g042800	CC-1009	CC-124	FALSE	1807.19	0.107716	0.128797	0.753534	49.7151	46.069	49.7151
Cre01.g042850	CC-1009	CC-124	FALSE	184.501	0.257063	0.14791	0.711526	9.73365	8.13609	9.73365
Cre01.g042900	CC-1009	CC-124	FALSE	314.413	0.182759	0.213387	0.650168	12.1628	10.602	12.1628
Cre01.g042950	CC-1009	CC-124	FALSE	191.893	0.458178	0.104154	0.717919	30.1876	21.9453	30.1876
Cre01.g043000	CC-1009	CC-124	FALSE	309.88	0.385835	0.134742	0.692287	6.98727	5.28855	6.98727
Cre01.g043050	CC-1009	CC-124	FALSE	393.64	0.391622	0.159196	0.649704	8.58803	6.47861	8.58803
Cre01.g043100	CC-1009	CC-124	FALSE	251.2	-0.470617	0.124117	0.676627	11.2222	15.7712	15.7712
Cre01.g043150	CC-1009	CC-124	FALSE	112.986	0.681767	0.156735	0.491948	19.0017	11.7697	19.0017
Cre01.g043200	CC-1009	CC-124	FALSE	1422.13	-0.551649	0.184576	0.536434	63.924	95.6763	95.6763
Cre01.g043250	CC-1009	CC-124	FALSE	133.608	0.0681788	0.177697	0.719299	1.78564	1.69591	1.78564
Cre01.g043300	CC-1009	CC-124	FALSE	76.2574	-1.16434	0.162878	0.0251191	2.58997	5.90269	5.90269
Cre01.g043350	CC-1009	CC-124	FALSE	3646.78	0.95841	0.102126	0.16624	91.6762	46.9603	91.6762
Cre01.g043400	CC-1009	CC-124	FALSE	144.163	-0.406065	0.17861	0.614032	2.83105	3.81042	3.81042
Cre01.g043450	CC-1009	CC-124	FALSE	350.646	-0.376347	0.176406	0.629308	16.7361	22.0572	22.0572
Cre01.g043500	CC-1009	CC-124	FALSE	155.95	0.187539	0.128257	0.744976	4.70249	4.12563	4.70249
Cre01.g043550	CC-1009	CC-124	FALSE	144.193	-0.196516	0.158529	0.713219	1.9374	2.22569	2.22569
Cre01.g043600	CC-1009	CC-124	FALSE	85.6862	-0.413517	0.146283	0.662081	2.55599	3.47782	3.47782
Cre01.g043650	CC-1009	CC-124	FALSE	114.78	0.0737038	0.191722	0.704374	2.18136	2.05997	2.18136
Cre01.g043700	CC-1009	CC-124	FALSE	74.8059	-0.508837	0.213124	0.522708	1.76626	2.56869	2.56869
Cre01.g043750	CC-1009	CC-124	FALSE	312.936	-0.352892	0.133246	0.705364	5.25656	6.74872	6.74872
Cre01.g043800	CC-1009	CC-124	FALSE	113.606	-0.683834	0.334369	0.266522	2.47022	4.25907	4.25907
Cre01.g043817	CC-1009	CC-124	FALSE	10.0512	4.59113	2.33234	0.00857188	0.409568	0	0.409568
Cre01.g043850	CC-1009	CC-124	FALSE	263.526	0.430482	0.145885	0.655375	2.93223	2.15023	2.93223
Cre01.g043901	CC-1009	CC-124	FALSE	0.0423557	-0.0397223	0.750574	0.361017	0	0.101401	0.101401
Cre01.g043950	CC-1009	CC-124	FALSE	141.94	0.638219	0.287667	0.351548	2.00056	1.22133	2.00056
Cre01.g044000	CC-1009	CC-124	FALSE	387.739	-0.388558	0.172115	0.631241	24.9793	33.2547	33.2547
Cre01.g044050	CC-1009	CC-124	FALSE	338.188	-0.255826	0.195512	0.648491	80.232	97.2677	97.2677
Cre01.g044100	CC-1009	CC-124	FALSE	1270.42	0.513924	0.143704	0.618234	18.3827	12.722	18.3827
Cre01.g044150	CC-1009	CC-124	FALSE	113.537	-0.933551	0.154863	0.169868	1.82482	3.53752	3.53752
Cre01.g044200	CC-1009	CC-124	TRUE	53.5032	-1.55251	0.235687	0.00110893	1.24265	3.81269	3.81269
Cre01.g044250	CC-1009	CC-124	FALSE	183.39	1.16615	0.259558	0.0446254	2.08337	0.881025	2.08337
Cre01.g044276	CC-1009	CC-124	FALSE	0	NA	NA	NA	0	0	0
Cre01.g044300	CC-1009	CC-124	TRUE	20.2242	4.44057	0.433932	3.41055e-17	1.82629	0.0832864	1.82629
Cre01.g044350	CC-1009	CC-124	FALSE	168.666	0.942593	0.147185	0.163667	2.71395	1.3844	2.71395
Cre01.g044400	CC-1009	CC-124	FALSE	386.234	-0.018209	0.131699	0.758835	17.0769	17.2938	17.2938
Cre01.g044450	CC-1009	CC-124	FALSE	60.6729	0.223071	0.185486	0.671965	2.4221	2.07038	2.4221
Cre01.g044550	CC-1009	CC-124	FALSE	162.309	-0.528223	0.184196	0.547729	7.26953	10.7702	10.7702
Cre01.g044600	CC-1009	CC-124	FALSE	1329.13	0.56196	0.0690183	0.745173	16.8686	11.3527	16.8686
Cre01.g044650	CC-1009	CC-124	FALSE	711.341	0.497132	0.107728	0.697437	11.767	8.27341	11.767
Cre01.g044700	CC-1009	CC-124	FALSE	230.373	-0.00546513	0.212679	0.697761	5.44275	5.4729	5.4729
Cre01.g044750	CC-1009	CC-124	FALSE	172.648	-0.543532	0.189768	0.534125	4.66687	6.98125	6.98125
Cre01.g044800	CC-1009	CC-124	FALSE	14532	0.536246	0.0948705	0.706739	216.685	148.049	216.685
Cre01.g044850	CC-1009	CC-124	FALSE	522.703	-0.00735511	0.108248	0.764809	1.57739	1.5807	1.5807
Cre01.g044900	CC-1009	CC-124	FALSE	128.597	0.704854	0.133681	0.512075	2.86876	1.72572	2.86876
Cre01.g044950	CC-1009	CC-124	FALSE	0.0443731	0.0674988	0.752159	0.34257	0.00509482	0	0.00509482
Cre01.g045000	CC-1009	CC-124	FALSE	5.63278	0.211755	0.507821	0.432605	0.288514	0.227109	0.288514
Cre01.g045050	CC-1009	CC-124	FALSE	0.0976773	-0.00685998	0.750623	0.382913	0	0	0
Cre01.g045100	CC-1009	CC-124	FALSE	222.701	-0.26011	0.102598	0.756386	22.0341	26.5256	26.5256
Cre01.g045150	CC-1009	CC-124	FALSE	86.9886	-0.873897	0.203314	0.205191	1.55793	2.94021	2.94021
Cre01.g045200	CC-1009	CC-124	TRUE	759.385	-4.77802	0.491966	3.41933e-16	0.827613	24.3369	24.3369
Cre01.g045350	CC-1009	CC-124	FALSE	305.058	-0.0973789	0.161589	0.728984	8.7485	9.3623	9.3623
Cre01.g045450	CC-1009	CC-124	FALSE	139.591	0.660428	0.203493	0.448707	4.93506	3.0674	4.93506
Cre01.g045500	CC-1009	CC-124	FALSE	141.115	0.394494	0.186519	0.607496	1.60135	1.19231	1.60135
Cre01.g045550	CC-1009	CC-124	FALSE	7958.6	-0.0270914	0.0532606	0.764823	206.394	210.27	210.27
Cre01.g045600	CC-1009	CC-124	FALSE	296.471	0.674536	0.127614	0.546499	8.13684	5.05554	8.13684
Cre01.g045601	CC-1009	CC-124	FALSE	147.981	0.235442	0.17066	0.687797	1.76853	1.48209	1.76853
Cre01.g045640	CC-1009	CC-124	FALSE	143.741	-0.248505	0.124163	0.740019	3.34561	3.97319	3.97319
Cre01.g045650	CC-1009	CC-124	TRUE	80.1093	1.54664	0.258362	0.00225581	9.83672	3.21605	9.83672
Cre01.g045700	CC-1009	CC-124	TRUE	243.369	2.842	0.301661	2.31638e-11	4.35006	0.583866	4.35006
Cre01.g045800	CC-1009	CC-124	FALSE	148.855	-0.0420301	0.132831	0.756401	4.02008	4.12805	4.12805
Cre01.g045825	CC-1009	CC-124	FALSE	35.7319	0.355318	0.216568	0.585085	2.52311	1.93455	2.52311
Cre01.g045850	CC-1009	CC-124	FALSE	6.15469	1.59275	0.515417	0.0196127	0.354821	0.0981659	0.354821
Cre01.g045902	CC-1009	CC-124	FALSE	353.53	0.214359	0.207526	0.646798	11.5564	9.83437	11.5564
Cre01.g045903	CC-1009	CC-124	FALSE	128.888	0.0493651	0.146573	0.747385	2.29484	2.21267	2.29484
Cre01.g045950	CC-1009	CC-124	FALSE	29.4639	-0.341262	0.292262	0.51707	3.14721	4.1159	4.1159
Cre01.g046052	CC-1009	CC-124	FALSE	117.58	0.130654	0.226375	0.651062	1.15125	1.03652	1.15125
Cre01.g046150	CC-1009	CC-124	FALSE	292.078	0.0277732	0.123495	0.761537	7.6093	7.43962	7.6093
Cre01.g046237	CC-1009	CC-124	FALSE	268.524	0.587834	0.119976	0.622562	2.66122	1.74484	2.66122
Cre01.g046324	CC-1009	CC-124	FALSE	74.7558	0.126227	0.257755	0.618821	0.966127	0.871854	0.966127
Cre01.g046450	CC-1009	CC-124	FALSE	13.7653	-1.30513	0.50242	0.0474174	0.0957257	0.28183	0.28183
Cre01.g046500	CC-1009	CC-124	FALSE	12.9959	-2.97397	0.691595	0.000220941	0.0357148	0.345956	0.345956
Cre01.g046501	CC-1009	CC-124	FALSE	10.9815	-1.90832	0.527868	0.00588119	0.0622128	0.270369	0.270369
Cre01.g046600	CC-1009	CC-124	FALSE	27.2092	-0.785142	0.262266	0.242087	0.498159	0.902536	0.902536
Cre01.g046650	CC-1009	CC-124	FALSE	0.526132	-0.0668267	0.720133	0.3675	0.00486332	0.00851841	0.00851841
Cre01.g046652	CC-1009	CC-124	FALSE	843.591	0.360419	0.219697	0.579152	26.9111	20.5465	26.9111
Cre01.g046800	CC-1009	CC-124	FALSE	1404.4	0.578188	0.164592	0.547933	42.0957	27.803	42.0957
Cre01.g046850	CC-1009	CC-124	FALSE	173.752	-0.397383	0.140264	0.678283	15.3026	20.4729	20.4729
Cre01.g046950	CC-1009	CC-124	FALSE	0.36981	-0.233842	0.79139	0.271709	0	0.235405	0.235405
Cre01.g047001	CC-1009	CC-124	FALSE	137.949	-0.429006	0.172236	0.613241	4.37367	6.03129	6.03129
Cre01.g047100	CC-1009	CC-124	FALSE	7.59412	-1.79456	0.615903	0.0142557	0.0448302	0.195408	0.195408
Cre01.g047200	CC-1009	CC-124	FALSE	8.68482	-2.22212	0.646362	0.003883	0.0450459	0.262882	0.262882
Cre01.g047218	CC-1009	CC-124	TRUE	23.0944	5.0041	0.406136	5.99017e-25	3.74834	0.113371	3.74834
Cre01.g047229	CC-1009	CC-124	FALSE	170.983	-0.110454	0.151602	0.736067	4.91461	5.29698	5.29698
Cre01.g047265	CC-1009	CC-124	TRUE	1173.74	-1.55508	0.147699	7.86593e-06	7.33288	21.8377	21.8377
Cre01.g047300	CC-1009	CC-124	TRUE	45.1803	-1.85965	0.301918	0.000235561	1.27444	4.87678	4.87678
Cre01.g047350	CC-1009	CC-124	TRUE	55.2803	-1.65702	0.28159	0.00115586	0.429402	1.43024	1.43024
Cre01.g047400	CC-1009	CC-124	FALSE	30.2402	-2.32798	0.298227	3.38182e-07	0.16916	0.881529	0.881529
Cre01.g047450	CC-1009	CC-124	FALSE	118.898	-0.990604	0.163034	0.115631	3.93573	8.02227	8.02227
Cre01.g047500	CC-1009	CC-124	FALSE	100.447	-0.0108233	0.212048	0.697275	1.94832	1.95965	1.95965
Cre01.g047550	CC-1009	CC-124	FALSE	599.583	-0.0683726	0.184875	0.712281	23.2094	24.4294	24.4294
Cre01.g047600	CC-1009	CC-124	FALSE	252.183	0.508771	0.16924	0.578348	18.4765	12.8264	18.4765
Cre01.g047650	CC-1009	CC-124	TRUE	120.481	2.3125	0.207852	5.99372e-12	4.94156	0.978515	4.94156
Cre01.g047700	CC-1009	CC-124	FALSE	495.163	-0.594027	0.159049	0.546807	14.8	22.6712	22.6712
Cre01.g047750	CC-1009	CC-124	FALSE	48596.1	-0.0467709	0.156187	0.740955	1699.02	1759.21	1759.21
Cre01.g047800	CC-1009	CC-124	FALSE	1185.62	-1.06789	0.219713	0.0719209	34.669	75.0073	75.0073
Cre01.g047850	CC-1009	CC-124	FALSE	81.755	-1.22263	0.186754	0.0177486	2.00109	4.7992	4.7992
Cre01.g047900	CC-1009	CC-124	FALSE	355.693	-0.369421	0.111291	0.731138	11.4654	14.9341	14.9341
Cre01.g047950	CC-1009	CC-124	FALSE	451.018	-0.529197	0.251562	0.473621	17.1165	25.6319	25.6319
Cre01.g048000	CC-1009	CC-124	TRUE	92.6692	-1.70399	0.207627	3.4244e-05	0.492415	1.65235	1.65235
Cre01.g048050	CC-1009	CC-124	FALSE	154.548	0.0508379	0.164483	0.733742	4.1456	4.0159	4.1456
Cre01.g048100	CC-1009	CC-124	FALSE	255.922	-0.342372	0.136034	0.704484	3.08881	3.94464	3.94464
Cre01.g048102	CC-1009	CC-124	FALSE	166.775	0.0392469	0.133708	0.756191	2.10021	2.04441	2.10021
Cre01.g048150	CC-1009	CC-124	FALSE	2299.94	-0.647725	0.167271	0.501577	73.897	117.961	117.961
Cre01.g048200	CC-1009	CC-124	TRUE	71.74	-2.42877	0.337415	8.53737e-07	0.258562	1.47103	1.47103
Cre01.g048250	CC-1009	CC-124	FALSE	56.7281	-1.01409	0.237854	0.099113	1.85063	3.92524	3.92524
Cre01.g048300	CC-1009	CC-124	FALSE	72.0631	-0.118832	0.192606	0.693217	1.58983	1.73948	1.73948
Cre01.g048350	CC-1009	CC-124	FALSE	2.97422	-0.41295	0.566561	0.284789	0.0639743	0.108049	0.108049
Cre01.g048400	CC-1009	CC-124	FALSE	186.113	-0.927991	0.181432	0.165069	1.60877	3.14112	3.14112
Cre01.g048450	CC-1009	CC-124	FALSE	240.963	0.945128	0.137591	0.16542	7.8971	4.05095	7.8971
Cre01.g048501	CC-1009	CC-124	FALSE	65.9645	-1.11678	0.176727	0.0426773	1.73592	3.86855	3.86855
Cre01.g048550	CC-1009	CC-124	FALSE	188.978	0.240636	0.135288	0.729743	4.3233	3.64318	4.3233
Cre01.g048600	CC-1009	CC-124	FALSE	211.798	0.0557633	0.129567	0.757252	2.86221	2.75289	2.86221
Cre01.g048650	CC-1009	CC-124	TRUE	258.01	1.70596	0.197797	1.7247e-05	18.7477	5.62181	18.7477
Cre01.g048701	CC-1009	CC-124	FALSE	0.578852	0.0655575	0.669793	0.412528	0.0304967	0.0250382	0.0304967
Cre01.g048750	CC-1009	CC-124	FALSE	367.072	-0.335217	0.210864	0.599811	15.7429	20.2306	20.2306
Cre01.g048800	CC-1009	CC-124	FALSE	145.151	-0.0828706	0.13163	0.753856	6.23695	6.65114	6.65114
Cre01.g048850	CC-1009	CC-124	FALSE	443.638	0.303014	0.0908539	0.760237	8.30803	6.67916	8.30803
Cre01.g048900	CC-1009	CC-124	FALSE	145.876	0.0964978	0.132572	0.752239	2.49439	2.30531	2.49439
Cre01.g048950	CC-1009	CC-124	FALSE	1596.89	-0.235467	0.142778	0.722389	35.3664	41.9886	41.9886
Cre01.g049000	CC-1009	CC-124	FALSE	1167.24	-0.77527	0.22078	0.281107	42.7641	75.6824	75.6824
Cre01.g049050	CC-1009	CC-124	FALSE	221.264	-0.347619	0.105628	0.742287	20.1938	25.8793	25.8793
Cre01.g049100	CC-1009	CC-124	FALSE	201.741	0.147768	0.104429	0.763601	2.41942	2.16879	2.41942
Cre01.g049132	CC-1009	CC-124	FALSE	764.2	0.466566	0.111167	0.702887	12.6527	9.0853	12.6527
Cre01.g049200	CC-1009	CC-124	TRUE	242.261	1.6248	0.212572	0.000162468	8.03568	2.53022	8.03568
Cre01.g049300	CC-1009	CC-124	FALSE	93.1814	0.413687	0.236715	0.539834	1.67809	1.22552	1.67809
Cre01.g049350	CC-1009	CC-124	FALSE	531.926	0.37242	0.105367	0.737798	14.6801	11.2923	14.6801
Cre01.g049400	CC-1009	CC-124	FALSE	221.523	-0.0341867	0.121452	0.762181	5.91323	6.0522	6.0522
Cre01.g049450	CC-1009	CC-124	FALSE	277.724	-0.445385	0.165515	0.616126	9.94485	13.77	13.77
Cre01.g049500	CC-1009	CC-124	FALSE	3544.51	-0.070401	0.154254	0.739369	453.66	476.942	476.942
Cre01.g049550	CC-1009	CC-124	FALSE	594.189	-0.317328	0.122429	0.728687	14.8635	18.6263	18.6263
Cre01.g049600	CC-1009	CC-124	FALSE	690.93	0.311106	0.0803603	0.764837	44.3665	35.6941	44.3665
Cre01.g049650	CC-1009	CC-124	FALSE	329.948	0.300957	0.0869794	0.762808	2.92871	2.35563	2.92871
Cre01.g049750	CC-1009	CC-124	FALSE	224.326	-0.0937296	0.102109	0.764851	6.40015	6.88212	6.88212
Cre01.g049826	CC-1009	CC-124	TRUE	983.714	1.92406	0.170434	1.41085e-09	49.5849	12.8134	49.5849
Cre01.g049900	CC-1009	CC-124	FALSE	711.656	0.374879	0.08485	0.758083	24.4443	18.7779	24.4443
Cre01.g049950	CC-1009	CC-124	TRUE	1850.28	-1.78032	0.200411	4.32313e-06	11.8822	41.8794	41.8794
Cre01.g050000	CC-1009	CC-124	FALSE	514.604	-0.521419	0.133919	0.632473	16.9115	24.5507	24.5507
Cre01.g050050	CC-1009	CC-124	FALSE	255.738	-0.0872894	0.137358	0.749764	6.78385	7.22539	7.22539
Cre01.g050100	CC-1009	CC-124	FALSE	3023.92	0.586446	0.0886208	0.697391	115.228	76.7476	115.228
Cre01.g050150	CC-1009	CC-124	FALSE	242.809	-0.850629	0.134196	0.302359	5.37475	9.80146	9.80146
Cre01.g050300	CC-1009	CC-124	FALSE	68.8587	0.297689	0.176408	0.660109	7.14609	5.78815	7.14609
Cre01.g050316	CC-1009	CC-124	FALSE	204.363	0.523395	0.147082	0.607107	6.03548	4.14783	6.03548
Cre01.g050350	CC-1009	CC-124	FALSE	93.3377	-0.519704	0.167145	0.575376	2.35397	3.4225	3.4225
Cre01.g050400	CC-1009	CC-124	FALSE	107.835	0.581472	0.160454	0.552035	10.4573	6.94319	10.4573
Cre01.g050451	CC-1009	CC-124	FALSE	144.296	0.662419	0.145799	0.523721	2.56205	1.58623	2.56205
Cre01.g050500	CC-1009	CC-124	TRUE	258.274	1.52277	0.155236	3.69195e-05	7.36673	2.50979	7.36673
Cre01.g050550	CC-1009	CC-124	FALSE	3178.61	-0.626472	0.180892	0.496369	139.475	219.141	219.141
Cre01.g050600	CC-1009	CC-124	FALSE	299.662	-0.186505	0.134474	0.739865	10.1929	11.623	11.623
Cre01.g050608	CC-1009	CC-124	FALSE	114.782	-0.795896	0.123832	0.446079	0.878654	1.53615	1.53615
Cre01.g050650	CC-1009	CC-124	FALSE	193.168	0.579002	0.202917	0.497787	2.28779	1.49171	2.28779
Cre01.g050700	CC-1009	CC-124	TRUE	67.4367	-1.66746	0.281544	0.00102852	0.942172	3.15731	3.15731
Cre01.g050750	CC-1009	CC-124	TRUE	37.3219	-1.61375	0.356622	0.00586358	0.394368	1.30923	1.30923
Cre01.g050800	CC-1009	CC-124	TRUE	43.0866	-1.98579	0.34877	0.000247607	0.350184	1.49716	1.49716
Cre01.g050850	CC-1009	CC-124	FALSE	1991.16	0.226982	0.0692893	0.764865	35.2443	30.079	35.2443
Cre01.g050900	CC-1009	CC-124	FALSE	129.121	-0.147891	0.154834	0.72672	5.60383	6.23578	6.23578
Cre01.g050950	CC-1009	CC-124	FALSE	16069.1	0.636332	0.249763	0.421233	438.691	270.542	438.691
Cre01.g051000	CC-1009	CC-124	FALSE	265.7	-0.30008	0.133927	0.7187	7.376	9.1581	9.1581
Cre01.g051050	CC-1009	CC-124	FALSE	174.487	0.424471	0.286204	0.489618	3.72498	2.66322	3.72498
Cre01.g051100	CC-1009	CC-124	FALSE	536.662	-0.10083	0.0841798	0.764879	11.1543	11.9361	11.9361
Cre01.g051137	CC-1009	CC-124	FALSE	8.79529	0.414514	0.39171	0.426019	0.398231	0.27628	0.398231
Cre01.g051174	CC-1009	CC-124	FALSE	44.6808	2.13349	0.238346	5.75605e-08	0.677504	0.148834	0.677504
Cre01.g051211	CC-1009	CC-124	FALSE	4.0047	1.58175	0.87167	0.0422505	0.122819	0.0254419	0.122819
Cre01.g051250	CC-1009	CC-124	FALSE	429.776	-0.608524	0.12688	0.594825	13.2994	20.5047	20.5047
Cre01.g051300	CC-1009	CC-124	FALSE	321.31	-0.400116	0.148907	0.663145	5.82254	7.75334	7.75334
Cre01.g051350	CC-1009	CC-124	FALSE	118.131	-0.294717	0.146077	0.704285	2.50666	3.09064	3.09064
Cre01.g051400	CC-1009	CC-124	FALSE	647.344	-0.74819	0.188719	0.399567	52.2929	89.8208	89.8208
Cre01.g051450	CC-1009	CC-124	FALSE	386.109	0.684206	0.135801	0.52473	13.4844	8.34806	13.4844
Cre01.g051500	CC-1009	CC-124	FALSE	6190.07	0.0390985	0.169435	0.731265	971.485	943.011	971.485
Cre01.g051550	CC-1009	CC-124	FALSE	271.684	0.486794	0.0967514	0.721255	4.5298	3.208	4.5298
Cre01.g051625	CC-1009	CC-124	FALSE	89.9987	-0.493565	0.225544	0.515974	2.75965	4.01462	4.01462
Cre01.g051700	CC-1009	CC-124	FALSE	192.09	0.711662	0.133672	0.506874	3.96076	2.37731	3.96076
Cre01.g051750	CC-1009	CC-124	FALSE	270.609	0.538138	0.204391	0.517932	4.58745	3.07744	4.58745
Cre01.g051800	CC-1009	CC-124	FALSE	191.234	0.254095	0.152276	0.707086	6.60689	5.49594	6.60689
Cre01.g051850	CC-1009	CC-124	TRUE	56.5142	-2.56411	0.377148	1.32292e-06	0.226445	1.4357	1.4357
Cre01.g051900	CC-1009	CC-124	FALSE	4104.1	0.164031	0.138308	0.739763	174.732	155.369	174.732
Cre01.g051950	CC-1009	CC-124	FALSE	790.999	-0.39363	0.127223	0.701566	12.5869	16.6798	16.6798
Cre01.g052000	CC-1009	CC-124	FALSE	643.648	-0.212831	0.0902976	0.764893	11.0539	12.8242	12.8242
Cre01.g052050	CC-1009	CC-124	FALSE	154.584	0.370259	0.248145	0.545521	11.7706	8.87578	11.7706
Cre01.g052100	CC-1009	CC-124	FALSE	5131.09	-0.240544	0.195672	0.653475	196.605	235.019	235.019
Cre01.g052150	CC-1009	CC-124	FALSE	211.471	0.602568	0.218098	0.466313	2.52247	1.61322	2.52247
Cre01.g052200	CC-1009	CC-124	FALSE	284.224	-0.389819	0.210426	0.577945	11.5015	15.3734	15.3734
Cre01.g052250	CC-1009	CC-124	FALSE	890.537	0.456113	0.132767	0.667055	48.4964	35.0937	48.4964
Cre01.g052300	CC-1009	CC-124	FALSE	293.972	-0.136157	0.194506	0.685915	5.9549	6.59695	6.59695
Cre01.g052350	CC-1009	CC-124	FALSE	236.515	-0.123178	0.171482	0.714933	20.1057	22.102	22.102
Cre01.g052400	CC-1009	CC-124	FALSE	96.6113	-0.350208	0.208964	0.596473	9.67295	12.5854	12.5854
Cre01.g052450	CC-1009	CC-124	FALSE	364.832	-0.0182327	0.0971434	0.764907	4.6276	4.68177	4.68177
Cre01.g052500	CC-1009	CC-124	FALSE	140.349	0.118172	0.131522	0.750631	2.57203	2.37636	2.57203
Cre01.g052550	CC-1009	CC-124	FALSE	285.629	0.927224	0.106789	0.217049	4.50887	2.34111	4.50887
Cre01.g052650	CC-1009	CC-124	FALSE	153.171	-0.955926	0.214382	0.136401	0.769858	1.54009	1.54009
Cre01.g052750	CC-1009	CC-124	FALSE	311.67	-0.221238	0.175246	0.686089	1.46505	1.7205	1.7205
Cre01.g052800	CC-1009	CC-124	FALSE	11.089	0.508373	0.348827	0.414662	0.339661	0.223144	0.339661
Cre01.g052850	CC-1009	CC-124	FALSE	2.03672	0.278665	0.617521	0.317879	0.0306491	0.0198302	0.0306491
Cre01.g052950	CC-1009	CC-124	TRUE	47.8189	-2.18466	0.288937	1.58909e-06	0.332884	1.59086	1.59086
Cre01.g053000	CC-1009	CC-124	FALSE	597.848	1.35911	0.264726	0.0121071	10.6978	3.99835	10.6978
Cre01.g053150	CC-1009	CC-124	FALSE	490.274	0.363696	0.223303	0.572914	1.44381	1.10902	1.44381
Cre01.g053200	CC-1009	CC-124	FALSE	61.4367	-0.615842	0.176489	0.509309	0.751684	1.17956	1.17956
Cre01.g053288	CC-1009	CC-124	TRUE	340.241	1.70079	0.284616	0.00078157	9.05941	2.65833	9.05941
Cre01.g053300	CC-1009	CC-124	FALSE	62.105	0.356129	0.266179	0.535309	1.31958	1.00328	1.31958
Cre01.g053450	CC-1009	CC-124	FALSE	860.513	1.02382	0.132141	0.0849483	8.85758	4.29487	8.85758
Cre01.g053500	CC-1009	CC-124	FALSE	355.637	-0.470225	0.109273	0.704991	9.28395	12.973	12.973
Cre01.g053550	CC-1009	CC-124	TRUE	76.1604	-2.24396	0.335202	9.66727e-06	0.349614	1.76636	1.76636
Cre01.g053600	CC-1009	CC-124	FALSE	157.817	-0.0692615	0.165191	0.730405	5.95378	6.29309	6.29309
Cre01.g053700	CC-1009	CC-124	FALSE	25.8214	-1.3584	0.308617	0.0189964	0.190848	0.514097	0.514097
Cre01.g053750	CC-1009	CC-124	FALSE	126.059	-0.648155	0.167418	0.500908	4.08361	6.55699	6.55699
Cre01.g053800	CC-1009	CC-124	FALSE	59.0687	-1.42307	0.323315	0.0135639	0.765411	2.21546	2.21546
Cre01.g053850	CC-1009	CC-124	TRUE	158.123	1.53748	0.206531	0.000522752	3.71394	1.24277	3.71394
Cre01.g053900	CC-1009	CC-124	FALSE	148.644	0.283243	0.143023	0.711126	3.38987	2.76786	3.38987
Cre01.g053950	CC-1009	CC-124	TRUE	1069.78	5.87726	0.21465	3.77785e-116	30.5261	0.503393	30.5261
Cre01.g054000	CC-1009	CC-124	FALSE	250.472	0.344183	0.143241	0.693336	7.44158	5.78211	7.44158
Cre01.g054050	CC-1009	CC-124	TRUE	200.665	1.38339	0.255911	0.00934334	26.5506	9.76962	26.5506
Cre01.g054100	CC-1009	CC-124	FALSE	239.298	-0.155773	0.132427	0.745534	4.95259	5.53855	5.53855
Cre01.g054150	CC-1009	CC-124	FALSE	1335.33	1.05545	0.0982211	0.0514043	24.6275	11.7475	24.6275
Cre01.g054200	CC-1009	CC-124	FALSE	94.6094	0.308962	0.198377	0.626124	18.2929	14.7349	18.2929
Cre01.g054250	CC-1009	CC-124	FALSE	0.0716091	-0.0404805	0.750709	0.359668	0	0.0108355	0.0108355
Cre01.g054300	CC-1009	CC-124	FALSE	168.309	0.733296	0.126805	0.501091	2.52205	1.50425	2.52205
Cre01.g054350	CC-1009	CC-124	TRUE	169.992	1.49041	0.166073	0.000151195	20.6018	7.2746	20.6018
Cre01.g054400	CC-1009	CC-124	FALSE	287.567	-0.815414	0.190738	0.271599	8.97722	16.2368	16.2368
Cre01.g054500	CC-1009	CC-124	FALSE	10474	-0.470784	0.15403	0.622634	68.5441	96.1365	96.1365
Cre01.g054550	CC-1009	CC-124	FALSE	146.895	-0.901113	0.136867	0.22409	2.44056	4.62913	4.62913
Cre01.g054600	CC-1009	CC-124	FALSE	136.975	-1.12083	0.135809	0.0298306	1.76345	3.86829	3.86829
Cre01.g054650	CC-1009	CC-124	FALSE	98.9541	-0.0456684	0.153889	0.742722	2.40092	2.45907	2.45907
Cre01.g054700	CC-1009	CC-124	TRUE	244.132	-1.22741	0.110614	0.00263574	6.16201	14.5825	14.5825
Cre01.g054750	CC-1009	CC-124	TRUE	60.939	-1.81042	0.213482	6.55136e-06	0.925415	3.34547	3.34547
Cre01.g054800	CC-1009	CC-124	FALSE	608.83	0.516512	0.140604	0.622813	11.2347	7.75145	11.2347
Cre01.g054850	CC-1009	CC-124	FALSE	1118.61	-0.398491	0.155629	0.652837	79.8927	106.514	106.514
Cre01.g054900	CC-1009	CC-124	FALSE	122.492	-0.045126	0.236023	0.664031	2.1531	2.22901	2.22901
Cre01.g054950	CC-1009	CC-124	FALSE	94.7329	-0.440516	0.150849	0.642105	2.76391	3.81008	3.81008
Cre01.g055000	CC-1009	CC-124	FALSE	140.636	-0.320374	0.156681	0.680232	11.9262	15.0444	15.0444
Cre01.g055050	CC-1009	CC-124	FALSE	79.9574	-0.627784	0.177481	0.50036	3.24522	5.12047	5.12047
Cre01.g055100	CC-1009	CC-124	TRUE	45.891	-2.11085	0.372754	0.000138328	0.679201	3.16461	3.16461
Cre01.g055151	CC-1009	CC-124	FALSE	71.3454	-0.24651	0.186063	0.664231	1.77549	2.14531	2.14531
Cre01.g055200	CC-1009	CC-124	FALSE	65.2809	-0.592262	0.21942	0.470958	6.5804	10.2117	10.2117
Cre01.g055250	CC-1009	CC-124	FALSE	34.4522	0.459829	0.259326	0.498463	0.70817	0.500331	0.70817
Cre01.g055316	CC-1009	CC-124	FALSE	7.7007	1.4437	0.498038	0.0297169	1.54199	0.495876	1.54199
Cre01.g055350	CC-1009	CC-124	FALSE	23.3031	2.34141	0.32507	1.38501e-06	0.459766	0.0831912	0.459766
Cre01.g055400	CC-1009	CC-124	FALSE	350.63	-0.229176	0.24031	0.604875	12.532	14.9318	14.9318
Cre01.g055404	CC-1009	CC-124	FALSE	27.9019	-0.185848	0.284869	0.573829	1.16269	1.34879	1.34879
Cre01.g055408	CC-1009	CC-124	FALSE	7652.8	0.132936	0.101722	0.764921	172.744	156.758	172.744
Cre01.g055412	CC-1009	CC-124	FALSE	84.9439	-0.421471	0.188378	0.59383	2.17485	2.9857	2.9857
Cre01.g055416	CC-1009	CC-124	FALSE	239.115	-0.49062	0.165829	0.593871	9.41714	13.4336	13.4336
Cre01.g055420	CC-1009	CC-124	FALSE	3756.62	0.113343	0.0559747	0.764935	104.31	96.4233	104.31
Cre01.g055424	CC-1009	CC-124	FALSE	46.8922	-0.890082	0.210444	0.187036	1.14716	2.20805	2.20805
Cre01.g055428	CC-1009	CC-124	FALSE	191.467	0.464506	0.158151	0.618601	5.67097	4.0284	5.67097
Cre01.g055432	CC-1009	CC-124	FALSE	375.085	0.765558	0.125841	0.47196	7.4853	4.35065	7.4853
Cre01.g055436	CC-1009	CC-124	TRUE	23.7525	-1.83468	0.457036	0.00449344	0.818512	3.2952	3.2952
Cre01.g055440	CC-1009	CC-124	FALSE	0.669821	-1.07021	1.84372	0.102681	0	0.113339	0.113339
Cre01.g055444	CC-1009	CC-124	FALSE	37.0777	-1.02124	0.22346	0.0948581	0.705514	1.46524	1.46524
Cre01.g055453	CC-1009	CC-124	FALSE	2172.23	0.285766	0.160795	0.685965	61.988	50.457	61.988
Cre01.g055457	CC-1009	CC-124	FALSE	11.3325	-1.99991	0.460637	0.00186956	0.192563	0.882539	0.882539
Cre01.g055461	CC-1009	CC-124	FALSE	0.0736291	-0.00465367	0.750913	0.387566	0	0	0
Cre01.g055465	CC-1009	CC-124	FALSE	32.372	0.206206	0.242669	0.609622	2.37477	2.06838	2.37477
Cre01.g055469	CC-1009	CC-124	FALSE	144.417	0.437714	0.257526	0.510077	3.10978	2.21526	3.10978
Cre01.g055473	CC-1009	CC-124	FALSE	3.93147	1.97041	0.722812	0.0125936	0.107815	0.0189095	0.107815
Cre01.g055500	CC-1009	CC-124	FALSE	124.917	0.909797	0.19612	0.175037	2.71121	1.39775	2.71121
Cre01.g055550	CC-1009	CC-124	FALSE	220.967	-0.401842	0.255098	0.526348	5.11467	6.97234	6.97234
Cre01.g055600	CC-1009	CC-124	TRUE	143.591	-1.46912	0.31893	0.00983746	0.641909	1.89911	1.89911
Cre01.g055966	CC-1009	CC-124	FALSE	116.808	-0.262139	0.172588	0.677208	1.06132	1.28673	1.28673
Cre01.g056331	CC-1009	CC-124	FALSE	334.43	-0.78124	0.128246	0.453074	10.1638	17.6513	17.6513
Cre01.g056696	CC-1009	CC-124	FALSE	37.2824	-0.229212	0.215436	0.632677	0.738297	0.888219	0.888219
Cre01.g057061	CC-1009	CC-124	FALSE	102.672	-0.251085	0.17531	0.677023	2.18578	2.6096	2.6096
Cre01.g057791	CC-1009	CC-124	FALSE	53.406	0.514967	0.204209	0.53032	1.11344	0.752755	1.11344
Cre01.g058521	CC-1009	CC-124	FALSE	208.826	-0.0703945	0.135057	0.752981	4.08464	4.28286	4.28286
Cre01.g058886	CC-1009	CC-124	FALSE	488.126	0.0232978	0.107224	0.764949	16.7242	16.438	16.7242
Cre01.g059252	CC-1009	CC-124	FALSE	157.923	0.486878	0.180468	0.572547	7.34102	5.13677	7.34102
Cre01.g059617	CC-1009	CC-124	FALSE	65.4611	0.744557	0.211395	0.331014	4.88965	2.80292	4.88965
Cre01.g059982	CC-1009	CC-124	FALSE	188.499	1.11195	0.179996	0.0459389	5.41415	2.44038	5.41415
Cre01.g060347	CC-1009	CC-124	FALSE	263.568	0.386112	0.111219	0.727191	11.3423	8.62696	11.3423
Cre01.g060712	CC-1009	CC-124	FALSE	0.676722	0.174808	0.694166	0.323303	0.0479468	0.0264418	0.0479468
Cre01.g061077	CC-1009	CC-124	FALSE	4959.27	0.801266	0.100329	0.485612	146.207	83.2155	146.207
Cre01.g061442	CC-1009	CC-124	FALSE	228.533	-0.211575	0.143074	0.726946	47.4017	55.4367	55.4367
Cre01.g061807	CC-1009	CC-124	FALSE	301.868	0.175995	0.174826	0.699436	26.4069	23.2677	26.4069
Cre01.g062172	CC-1009	CC-124	FALSE	66.6178	-0.309768	0.231632	0.585475	5.58155	7.08564	7.08564
Cre01.g062537	CC-1009	CC-124	FALSE	209.412	-0.568046	0.13452	0.605111	9.11822	13.7223	13.7223
Cre01.g062902	CC-1009	CC-124	FALSE	114.578	0.0643579	0.172738	0.724092	5.89912	5.6157	5.89912
Cre01.g063267	CC-1009	CC-124	FALSE	337.577	0.209895	0.182165	0.680206	10.3233	8.83361	10.3233
Cre01.g063632	CC-1009	CC-124	FALSE	122.665	-0.532901	0.200424	0.525345	2.08296	3.08155	3.08155
Cre01.g063997	CC-1009	CC-124	FALSE	1375.09	0.404123	0.0962713	0.742522	25.2994	19.0227	25.2994
Cre01.g064362	CC-1009	CC-124	FALSE	457.231	0.228656	0.179719	0.678021	3.31708	2.79865	3.31708
Cre01.g064727	CC-1009	CC-124	TRUE	49.1547	1.4571	0.221161	0.00254306	1.5475	0.5388	1.5475
Cre01.g065457	CC-1009	CC-124	FALSE	25.9453	0.948993	0.33003	0.128758	0.869585	0.413388	0.869585
Cre01.g065822	CC-1009	CC-124	FALSE	1138.41	0.301353	0.174335	0.661908	14.9203	11.9732	14.9203
Cre01.g066187	CC-1009	CC-124	FALSE	873.571	0.317233	0.143323	0.701476	27.4177	21.8663	27.4177
Cre01.g066552	CC-1009	CC-124	FALSE	4516.13	1.10027	0.184711	0.0527123	174.764	79.8669	174.764
Cre01.g066917	CC-1009	CC-124	FALSE	230342	-0.192769	0.168316	0.702798	13343.3	15360.6	15360.6
Cre01.g067647	CC-1009	CC-124	FALSE	1.22719	-0.166574	0.662409	0.351917	0.0830146	0.118412	0.118412
Cre01.g068012	CC-1009	CC-124	FALSE	176.185	0.315968	0.238742	0.574786	3.73714	2.93586	3.73714
Cre01.g068377	CC-1009	CC-124	FALSE	273.084	0.0916151	0.177101	0.715445	6.68477	6.23722	6.68477
Cre01.g068742	CC-1009	CC-124	FALSE	797.476	0.352685	0.107756	0.738818	13.5778	10.5702	13.5778
Cre01.g069107	CC-1009	CC-124	FALSE	52.5723	-0.0281041	0.229336	0.674955	19.585	20.2644	20.2644
Cre01.g069472	CC-1009	CC-124	FALSE	364.589	0.502955	0.0828349	0.738698	9.63416	6.75958	9.63416
Cre01.g069837	CC-1009	CC-124	FALSE	165.933	0.646488	0.249693	0.415877	2.14603	1.31739	2.14603
Cre01.g070202	CC-1009	CC-124	FALSE	200.428	-0.646306	0.192168	0.468677	14.7128	23.6168	23.6168
Cre01.g070567	CC-1009	CC-124	FALSE	394.523	-0.240457	0.103695	0.757594	10.62	12.5866	12.5866
Cre01.g070932	CC-1009	CC-124	FALSE	658.479	0.608067	0.113224	0.624387	9.36491	6.07747	9.36491
Cre01.g071662	CC-1009	CC-124	TRUE	599.62	2.3332	0.0886729	3.64231e-53	46.3974	9.19228	46.3974
Cre01.g800000	CC-1009	CC-124	FALSE	886.132	0.263814	0.0855648	0.764963	28.4884	23.6583	28.4884
Cre01.g800001	CC-1009	CC-124	FALSE	65.6556	0.70417	0.180402	0.444866	10.0275	6.04311	10.0275
Cre01.g800002	CC-1009	CC-124	FALSE	345.742	-0.355235	0.143213	0.689219	16.0303	20.6879	20.6879
Cre01.g800003	CC-1009	CC-124	FALSE	4.39464	-0.945004	0.60982	0.120003	0.116611	0.293767	0.293767
Cre01.g800004	CC-1009	CC-124	FALSE	75.1974	0.349121	0.160259	0.665168	2.74117	2.13075	2.74117
Cre01.g800005	CC-1009	CC-124	FALSE	228.058	1.00794	0.116584	0.0987995	4.14188	2.04865	4.14188
Cre01.g800006	CC-1009	CC-124	FALSE	145.915	-0.183913	0.230454	0.629966	0.920289	1.05479	1.05479
Cre01.g800007	CC-1009	CC-124	FALSE	6.17794	0.923464	0.479861	0.129541	0.710805	0.313772	0.710805
Cre01.g800008	CC-1009	CC-124	FALSE	0.0785201	-0.00457306	0.750899	0.38806	0	0	0
Cre01.g800009	CC-1009	CC-124	FALSE	0	NA	NA	NA	0	0	0
Cre01.g800010	CC-1009	CC-124	FALSE	0	NA	NA	NA	0	0	0
Cre01.g800011	CC-1009	CC-124	FALSE	0.0452006	-0.004253	0.750946	0.390435	0	0	0
Cre01.g800012	CC-1009	CC-124	FALSE	0	NA	NA	NA	0	0	0
Cre01.g800013	CC-1009	CC-124	FALSE	0.166795	-0.0462183	0.751841	0.355494	0	0.0160954	0.0160954
Cre01.g800014	CC-1009	CC-124	FALSE	0.185783	0.105352	0.756219	0.321903	0.013461	0	0.013461
Cre01.g800015	CC-1009	CC-124	FALSE	0.0576422	-0.00633539	0.750675	0.386327	0	0	0
Cre01.g800016	CC-1009	CC-124	FALSE	0.893671	-0.941211	1.46469	0.11292	0	0.0671715	0.0671715
Cre01.g800017	CC-1009	CC-124	FALSE	0.0719062	-0.0384059	0.750381	0.363163	0	0.00423147	0.00423147
Cre01.g800018	CC-1009	CC-124	FALSE	0.33004	-0.0140528	0.749572	0.372405	0	0	0
Cre01.g800019	CC-1009	CC-124	FALSE	0	NA	NA	NA	0	0	0
Cre01.g800020	CC-1009	CC-124	FALSE	0	NA	NA	NA	0	0	0
Cre01.g800021	CC-1009	CC-124	FALSE	0.0569127	-0.0063548	0.750671	0.385996	0	0	0
Cre01.g800022	CC-1009	CC-124	FALSE	0.0423557	-0.0397223	0.750574	0.361107	0	0.0307415	0.0307415
Cre01.g800023	CC-1009	CC-124	FALSE	27.0831	0.491602	0.256255	0.486251	1.43979	0.971532	1.43979
Cre01.g800024	CC-1009	CC-124	FALSE	16.139	0.150236	0.332423	0.547371	0.837765	0.7394	0.837765
Cre01.g800025	CC-1009	CC-124	FALSE	20.8636	-0.0915687	0.269978	0.617127	0.861743	0.924373	0.924373
Cre01.g800026	CC-1009	CC-124	FALSE	1139.82	0.0214992	0.148483	0.748907	248.1	244.868	248.1
Cre01.g800027	CC-1009	CC-124	FALSE	9.53291	-0.473121	0.33412	0.435684	0.327585	0.486789	0.486789
Cre01.g800028	CC-1009	CC-124	FALSE	3.75723	-0.298024	0.457515	0.430688	0.282511	0.374817	0.374817
Cre01.g800029	CC-1009	CC-124	FALSE	6.1604	-0.416804	0.407431	0.418223	0.351697	0.523148	0.523148
Cre01.g800030	CC-1009	CC-124	FALSE	5.71066	-0.455106	0.427674	0.357859	0.613864	0.925707	0.925707
Cre01.g800031	CC-1009	CC-124	FALSE	3.59825	-0.00869293	0.531	0.472758	0.348573	0.355674	0.355674
Cre01.g800032	CC-1009	CC-124	FALSE	14.7729	0.861002	0.327779	0.16975	2.32171	1.20259	2.32171
Cre01.g800033	CC-1009	CC-124	FALSE	16.7947	-0.522827	0.366851	0.368644	0.435516	0.680149	0.680149
Cre01.g800034	CC-1009	CC-124	FALSE	0.255959	-0.0107322	0.750033	0.375779	0	0	0
Cre01.g800035	CC-1009	CC-124	FALSE	106.617	-0.562069	0.251455	0.456772	2.31349	3.54393	3.54393
Cre01.g800036	CC-1009	CC-124	FALSE	2.37038	1.0894	1.05554	0.0964095	0.198286	0.0416366	0.198286
Cre01.g800037	CC-1009	CC-124	FALSE	309.962	0.43272	0.153947	0.640382	24.3786	17.9513	24.3786
Cre01.g800038	CC-1009	CC-124	FALSE	12.355	0.476457	0.33989	0.431205	1.83142	1.22721	1.83142
Cre01.g800039	CC-1009	CC-124	FALSE	16.507	0.357376	0.310084	0.497171	0.554525	0.423758	0.554525
Cre01.g800040	CC-1009	CC-124	FALSE	0	NA	NA	NA	0	0	0
Cre01.g800041	CC-1009	CC-124	TRUE	602.255	-2.17323	0.163742	9.58248e-15	10.2003	46.7907	46.7907
Cre01.g800042	CC-1009	CC-124	FALSE	39.2602	0.203904	0.247294	0.606014	16.699	14.5295	16.699
Cre01.g800043	CC-1009	CC-124	FALSE	0.176621	-0.00703941	0.750601	0.381568	0	0	0
Cre01.g800044	CC-1009	CC-124	FALSE	1.01337	0.433113	0.815339	0.219016	0.103183	0.0256164	0.103183
Cre01.g800045	CC-1009	CC-124	FALSE	1.74677	0.805537	0.852508	0.139574	0.136339	0.0411531	0.136339
Cre01.g800046	CC-1009	CC-124	FALSE	856.317	0.128147	0.075592	0.764977	25.0294	22.9374	25.0294
Cre01.g800047	CC-1009	CC-124	FALSE	420.664	-0.422332	0.0943901	0.741158	12.0364	16.2718	16.2718
Cre01.g800048	CC-1009	CC-124	FALSE	50.6017	-0.449942	0.277756	0.485548	8.73922	12.4591	12.4591
Cre01.g800049	CC-1009	CC-124	FALSE	48.0083	-0.0698503	0.20106	0.695295	12.8898	13.7256	13.7256
Cre01.g800050	CC-1009	CC-124	FALSE	183.357	-0.834981	0.22176	0.228237	9.01603	16.6469	16.6469
Cre01.g800051	CC-1009	CC-124	FALSE	44.6999	0.85091	0.246923	0.20122	3.2457	1.74262	3.2457
Cre01.g800052	CC-1009	CC-124	FALSE	15.4923	0.990166	0.378185	0.111411	4.70978	2.15198	4.70978
Cre01.g800053	CC-1009	CC-124	FALSE	1.4538	-0.687598	0.809558	0.162965	0.0498501	0.151419	0.151419
Cre01.g800054	CC-1009	CC-124	FALSE	36.6217	-0.274848	0.225273	0.605975	8.89941	10.9807	10.9807
Cre01.g800055	CC-1009	CC-124	FALSE	1.11865	-0.160198	0.629404	0.399488	0.0257292	0.0340021	0.0340021
Cre01.g800056	CC-1009	CC-124	TRUE	261.444	1.5891	0.354357	0.00660222	111.066	34.3867	111.066
Cre01.g800057	CC-1009	CC-124	TRUE	36.8201	-1.88651	0.278179	6.93978e-05	1.8001	7.01774	7.01774
Cre01.g800058	CC-1009	CC-124	FALSE	218.386	0.257153	0.15481	0.702865	9.13882	7.61259	9.13882
Cre01.g800059	CC-1009	CC-124	FALSE	3.04745	-0.346486	0.617645	0.288988	0.141855	0.247679	0.247679
Cre01.g800060	CC-1009	CC-124	FALSE	5.76356	0.543343	0.496979	0.259608	1.33677	0.775775	1.33677
Cre01.g800061	CC-1009	CC-124	FALSE	43.9643	0.938605	0.194473	0.152742	2.31094	1.17723	2.31094
Cre01.g800062	CC-1009	CC-124	FALSE	73.7857	0.876076	0.211094	0.198531	4.41358	2.30798	4.41358
Cre01.g800063	CC-1009	CC-124	FALSE	15.2048	0.197585	0.297772	0.559791	1.01256	0.855793	1.01256
Cre01.g800064	CC-1009	CC-124	FALSE	3.75969	-3.52752	1.39363	0.00465641	0.0202543	0.497771	0.497771
Cre01.g800065	CC-1009	CC-124	FALSE	62.0362	-0.143097	0.227334	0.645882	4.51106	5.06421	5.06421
Cre01.g800066	CC-1009	CC-124	FALSE	16.6334	0.377011	0.313002	0.486953	1.73144	1.25692	1.73144
Cre01.g800068	CC-1009	CC-124	FALSE	0	NA	NA	NA	0	0	0
Cre01.g800069	CC-1009	CC-124	FALSE	1.20748	-0.166984	0.679686	0.337223	0.0142268	0.0237616	0.0237616
Cre01.g800070	CC-1009	CC-124	FALSE	29.4854	-0.478143	0.241215	0.507529	2.07892	2.9336	2.9336
Cre01.g800071	CC-1009	CC-124	TRUE	176.743	2.29273	0.163697	4.45677e-17	17.2539	3.48236	17.2539
Cre01.g800072	CC-1009	CC-124	FALSE	0.127197	-0.00702835	0.750588	0.381905	0	0	0
Cre01.g800073	CC-1009	CC-124	FALSE	0.127197	-0.00702835	0.750588	0.381989	0	0	0
Cre01.g800074	CC-1009	CC-124	FALSE	0	NA	NA	NA	0	0	0
Cre01.g800075	CC-1009	CC-124	FALSE	33.7753	0.104231	0.258599	0.6246	4.69056	4.26021	4.69056
Cre01.g800076	CC-1009	CC-124	FALSE	17.0755	0.644316	0.330904	0.291882	1.11354	0.671254	1.11354
Cre01.g800077	CC-1009	CC-124	FALSE	19.6963	0.818623	0.288844	0.20624	1.10809	0.60209	1.10809
Cre01.g800078	CC-1009	CC-124	FALSE	14.4014	-0.749223	0.294838	0.2472	0.363271	0.655046	0.655046
Cre01.g800079	CC-1009	CC-124	FALSE	8.35462	0.342921	0.337382	0.481488	1.02079	0.775837	1.02079
Cre01.g800080	CC-1009	CC-124	TRUE	2.70105	-2.98738	1.27058	0.0081246	0.0773924	1.08158	1.08158
Cre01.g800081	CC-1009	CC-124	FALSE	71.8718	0.989491	0.197773	0.11498	3.74185	1.85907	3.74185
Cre01.g800082	CC-1009	CC-124	FALSE	0	NA	NA	NA	0	0	0
Cre01.g800083	CC-1009	CC-124	FALSE	93.9983	0.206633	0.162031	0.707064	14.1942	12.1796	14.1942
Cre01.g800084	CC-1009	CC-124	FALSE	1233.65	1.02473	0.158356	0.08854	18.5349	8.94401	18.5349
Cre01.g800085	CC-1009	CC-124	FALSE	5.85717	-0.120298	0.451712	0.481423	0.774998	0.871892	0.871892
Cre01.g800086	CC-1009	CC-124	TRUE	13.618	3.34363	0.629949	8.59546e-06	4.19478	0.369711	4.19478
Cre01.g800087	CC-1009	CC-124	FALSE	103.478	-0.477172	0.167704	0.597374	3.4942	4.93511	4.93511
Cre01.g800088	CC-1009	CC-124	FALSE	12.0195	-0.647852	0.512749	0.217743	0.36584	0.673479	0.673479
Cre01.g800089	CC-1009	CC-124	FALSE	4.45802	-2.24564	1.05828	0.0183474	0.0225744	0.171483	0.171483
Cre01.g800090	CC-1009	CC-124	FALSE	73.5649	-0.94264	0.165754	0.157254	1.62162	3.18806	3.18806
Cre01.g800091	CC-1009	CC-124	FALSE	890.715	0.514988	0.113128	0.677785	6.48099	4.49413	6.48099
Cre01.g800092	CC-1009	CC-124	TRUE	58.881	-1.95855	0.23121	1.34247e-06	2.77007	11.2456	11.2456
Cre01.g800093	CC-1009	CC-124	FALSE	0.0292534	-0.00410971	0.750957	0.394559	0	0	0
Cre01.g800094	CC-1009	CC-124	FALSE	34.795	0.773013	0.211088	0.291989	6.42625	3.66239	6.42625
Cre01.g800095	CC-1009	CC-124	FALSE	14.0679	0.5845	0.358095	0.316158	1.39942	0.865403	1.39942
Cre01.g800096	CC-1009	CC-124	FALSE	197.882	-0.241557	0.179158	0.674688	9.25794	11.1148	11.1148
Cre01.g800097	CC-1009	CC-124	FALSE	13.8492	-0.00744654	0.343943	0.576552	1.10197	1.0985	1.10197
Cre01.g800098	CC-1009	CC-124	FALSE	15.8244	-1.54036	0.470585	0.0196542	0.297465	1.02268	1.02268
Cre01.g800099	CC-1009	CC-124	FALSE	103.155	0.414499	0.156447	0.644163	2.51346	1.86981	2.51346
Cre01.g800100	CC-1009	CC-124	TRUE	206.967	-1.45418	0.16274	0.00028375	9.7958	27.2332	27.2332
Cre01.g800101	CC-1009	CC-124	FALSE	0.7591	0.247448	0.721947	0.286299	0.444242	0.191821	0.444242
Cre01.g800102	CC-1009	CC-124	FALSE	358.188	-0.200194	0.104809	0.760048	4.49949	5.17338	5.17338
Cre01.g800103	CC-1009	CC-124	FALSE	41.0538	-0.0894313	0.296137	0.594037	1.45648	1.58599	1.58599
Cre01.g800104	CC-1009	CC-124	TRUE	97.3645	-1.75741	0.326115	0.00122479	0.75941	2.73638	2.73638
Cre01.g800105	CC-1009	CC-124	FALSE	208.474	0.689623	0.161591	0.478949	4.03087	2.45118	4.03087
Cre01.g800106	CC-1009	CC-124	FALSE	0.336412	-0.121164	0.750819	0.318283	0	0.00360609	0.00360609
Cre01.g800107	CC-1009	CC-124	FALSE	11.8001	0.0360231	0.349799	0.564932	1.73333	1.67739	1.73333
Cre01.g800108	CC-1009	CC-124	FALSE	56.573	-0.134885	0.215502	0.662341	1.49285	1.64968	1.64968
Cre01.g800109	CC-1009	CC-124	FALSE	59.7428	0.242032	0.222362	0.620428	1.0919	0.901123	1.0919
Cre01.g800110	CC-1009	CC-124	FALSE	161.641	-0.501622	0.253894	0.483492	0.266489	0.387896	0.387896
Cre01.g800112	CC-1009	CC-124	FALSE	0	NA	NA	NA	0	0	0
Cre01.g800113	CC-1009	CC-124	FALSE	75.8482	-0.205023	0.205498	0.652989	1.04899	1.21378	1.21378
Cre01.g800114	CC-1009	CC-124	FALSE	82.9091	0.110979	0.19788	0.688583	13.1122	12.0474	13.1122
Cre01.g800115	CC-1009	CC-124	FALSE	251.457	-0.494937	0.112795	0.687699	6.51671	9.30491	9.30491
Cre01.g800116	CC-1009	CC-124	FALSE	1.60484	0.890714	0.89304	0.124304	0.207243	0.0531583	0.207243
Cre01.g800117	CC-1009	CC-124	FALSE	24.909	0.26654	0.251008	0.580174	1.4219	1.16673	1.4219
Cre01.g800118	CC-1009	CC-124	FALSE	0.808748	-0.60807	1.03481	0.161914	0	0.611756	0.611756
Cre01.g800119	CC-1009	CC-124	FALSE	11.4888	-1.87589	0.522171	0.00640979	0.0665009	0.286201	0.286201
Cre01.g800120	CC-1009	CC-124	FALSE	10.991	-1.92138	0.568477	0.00727071	0.0654431	0.295672	0.295672
Cre01.g800121	CC-1009	CC-124	FALSE	10.5726	-2.1259	0.582552	0.00352026	0.0527645	0.28463	0.28463
Cre01.g800122	CC-1009	CC-124	FALSE	5.4657	-0.545269	0.588968	0.233063	0.0900942	0.177485	0.177485
Cre01.g800123	CC-1009	CC-124	FALSE	0	NA	NA	NA	0	0	0
Cre01.g800124	CC-1009	CC-124	FALSE	8.50055	0.457353	0.53588	0.279585	0.171419	0.0979506	0.171419
Cre01.g800125	CC-1009	CC-124	FALSE	9.68	0.467228	0.493258	0.29327	0.0302195	0.0178166	0.0302195
Cre01.g800126	CC-1009	CC-124	FALSE	11.9885	0.708826	0.516413	0.193722	0.321179	0.153133	0.321179
Cre01.g800127	CC-1009	CC-124	FALSE	32.474	1.2101	0.3876	0.0527901	0.511887	0.196132	0.511887
Cre01.g800128	CC-1009	CC-124	FALSE	322.943	0.119324	0.117472	0.759157	6.68324	6.1388	6.68324
Cre01.g800129	CC-1009	CC-124	FALSE	52.8561	0.355311	0.207883	0.595898	5.39053	4.16067	5.39053
Cre01.g800130	CC-1009	CC-124	FALSE	0	NA	NA	NA	0	0	0
Cre01.g800131	CC-1009	CC-124	FALSE	0	NA	NA	NA	0	0	0
Cre01.g800132	CC-1009	CC-124	FALSE	1.06125	0.238184	0.636301	0.325296	0.850382	0.557803	0.850382
Cre01.g800133	CC-1009	CC-124	FALSE	0	NA	NA	NA	0	0	0
Cre01.g800134	CC-1009	CC-124	FALSE	35.4404	-0.294378	0.256213	0.564741	1.7435	2.21878	2.21878
Cre01.g800135	CC-1009	CC-124	FALSE	237.687	0.719773	0.128728	0.509368	4.04509	2.42228	4.04509
Cre01.g800136	CC-1009	CC-124	FALSE	20.2766	1.15058	0.329111	0.0583832	0.76798	0.315673	0.76798
Cre01.g800137	CC-1009	CC-124	FALSE	0	NA	NA	NA	0	0	0
Cre01.g800138	CC-1009	CC-124	FALSE	63.4172	0.90124	0.195133	0.183042	5.66218	2.95841	5.66218
Cre01.g800139	CC-1009	CC-124	FALSE	376.461	-0.305323	0.134196	0.717193	4.501	5.59652	5.59652
Cre01.g800140	CC-1009	CC-124	FALSE	218.314	-0.262248	0.118311	0.743273	3.15845	3.78925	3.78925
Cre01.g800141	CC-1009	CC-124	FALSE	0	NA	NA	NA	0	0	0
Cre01.g800142	CC-1009	CC-124	FALSE	0	NA	NA	NA	0	0	0
Cre01.g800143	CC-1009	CC-124	FALSE	51.5344	0.958938	0.198982	0.136514	2.10956	1.05903	2.10956
Cre01.g800144	CC-1009	CC-124	FALSE	0	NA	NA	NA	0	0	0
Cre01.g800145	CC-1009	CC-124	FALSE	1.65131	-0.0362605	0.642601	0.426689	0.110826	0.115529	0.115529
Cre01.g800146	CC-1009	CC-124	FALSE	0.365995	0.178184	0.766346	0.291668	0.0120725	0	0.0120725
Cre01.g800147	CC-1009	CC-124	FALSE	0	NA	NA	NA	0	0	0
Cre01.g802251	CC-1009	CC-124	FALSE	217.389	-0.563854	0.130643	0.615156	58.5937	87.7976	87.7976
Cre02.g073150	CC-1009	CC-124	FALSE	76.5828	0.479243	0.17722	0.581765	4.4593	3.14669	4.4593
Cre02.g073200	CC-1009	CC-124	FALSE	1129.4	-0.300833	0.167946	0.670546	17.511	21.7921	21.7921
Cre02.g073250	CC-1009	CC-124	FALSE	549.972	0.526346	0.0787598	0.738973	9.41961	6.49906	9.41961
Cre02.g073400	CC-1009	CC-124	TRUE	787.047	1.40985	0.085689	5.18075e-08	27.8725	10.4268	27.8725
Cre02.g073450	CC-1009	CC-124	FALSE	62.7905	0.489867	0.172648	0.583126	1.01272	0.707572	1.01272
Cre02.g073500	CC-1009	CC-124	FALSE	104.872	-0.11653	0.314989	0.569028	3.12403	3.44476	3.44476
Cre02.g073550	CC-1009	CC-124	FALSE	2495.84	-0.185716	0.14931	0.725488	73.3704	83.9597	83.9597
Cre02.g073600	CC-1009	CC-124	TRUE	75.2631	2.88982	0.60052	8.06385e-05	42.4693	4.95993	42.4693
Cre02.g073650	CC-1009	CC-124	FALSE	1590.83	-0.329228	0.136179	0.708144	34.371	43.5118	43.5118
Cre02.g073700	CC-1009	CC-124	FALSE	2061.98	-0.0355859	0.191482	0.712155	55.8675	57.5415	57.5415
Cre02.g073750	CC-1009	CC-124	FALSE	288.394	0.986373	0.211805	0.116175	8.60088	4.21096	8.60088
Cre02.g073826	CC-1009	CC-124	FALSE	10.9055	0.698645	0.372863	0.239696	1.09227	0.617989	1.09227
Cre02.g073850	CC-1009	CC-124	FALSE	226.196	0.0316908	0.226792	0.676918	11.334	11.1022	11.334
Cre02.g073900	CC-1009	CC-124	FALSE	553.257	-0.243622	0.105344	0.756146	7.05061	8.37959	8.37959
Cre02.g074000	CC-1009	CC-124	TRUE	111.864	-2.41476	0.289735	2.89372e-08	0.296228	1.6495	1.6495
Cre02.g074050	CC-1009	CC-124	FALSE	61.053	-0.985175	0.224427	0.116284	1.17412	2.41722	2.41722
Cre02.g074100	CC-1009	CC-124	FALSE	692.283	-0.482885	0.219482	0.528342	39.8917	57.2696	57.2696
Cre02.g074150	CC-1009	CC-124	FALSE	1998.41	-0.0163383	0.118973	0.763615	21.1743	21.4119	21.4119
Cre02.g074200	CC-1009	CC-124	FALSE	131.321	-0.404916	0.432194	0.409306	1.02734	1.52053	1.52053
Cre02.g074250	CC-1009	CC-124	FALSE	341.899	0.779678	0.142687	0.431721	4.53262	2.58815	4.53262
Cre02.g074300	CC-1009	CC-124	FALSE	299.132	0.0923535	0.145177	0.743605	2.14181	1.99557	2.14181
Cre02.g074350	CC-1009	CC-124	FALSE	59.0245	0.397615	0.23068	0.552386	0.75282	0.552994	0.75282
Cre02.g074370	CC-1009	CC-124	FALSE	203.857	-0.0519175	0.171695	0.727285	1.87765	1.94559	1.94559
Cre02.g074400	CC-1009	CC-124	FALSE	216.7	0.0420093	0.113396	0.764991	5.77604	5.59132	5.77604
Cre02.g074437	CC-1009	CC-124	FALSE	135.398	-0.241089	0.139299	0.725336	3.24461	3.82923	3.82923
Cre02.g074511	CC-1009	CC-124	FALSE	576.254	-1.08007	0.122357	0.0430357	29.177	62.2677	62.2677
Cre02.g074550	CC-1009	CC-124	FALSE	104.254	1.176	0.198286	0.0300583	46.3711	20.3241	46.3711
Cre02.g074600	CC-1009	CC-124	FALSE	169.669	0.323869	0.122775	0.72689	4.1379	3.31208	4.1379
Cre02.g074626	CC-1009	CC-124	FALSE	0.584348	0.172655	0.757428	0.296673	0.0293302	0	0.0293302
Cre02.g074650	CC-1009	CC-124	FALSE	396.492	-0.523619	0.196603	0.535846	7.03084	10.3395	10.3395
Cre02.g074700	CC-1009	CC-124	FALSE	117.816	-0.00772856	0.142106	0.753963	12.0678	12.2523	12.2523
Cre02.g074737	CC-1009	CC-124	TRUE	987.737	-1.39618	0.112276	2.01038e-05	7.18492	19.095	19.095
Cre02.g074758	CC-1009	CC-124	FALSE	184.454	0.408692	0.165362	0.632609	2.12431	1.57237	2.12431
Cre02.g074800	CC-1009	CC-124	FALSE	887.121	-1.09927	0.242828	0.0633859	4.25021	9.49345	9.49345
Cre02.g074850	CC-1009	CC-124	FALSE	77.0946	-0.413014	0.336914	0.456911	0.792693	1.11457	1.11457
Cre02.g074900	CC-1009	CC-124	FALSE	570.32	0.715639	0.125812	0.517989	9.94195	5.98026	9.94195
Cre02.g074950	CC-1009	CC-124	FALSE	195.505	-0.279409	0.155616	0.695529	3.24351	3.9626	3.9626
Cre02.g075000	CC-1009	CC-124	TRUE	438.674	-1.81622	0.273488	0.000136273	14.0896	51.8664	51.8664
Cre02.g075050	CC-1009	CC-124	FALSE	1201.83	-0.674058	0.0988847	0.611573	33.6065	53.8987	53.8987
Cre02.g075100	CC-1009	CC-124	FALSE	196.014	-0.260194	0.133556	0.727604	3.26159	3.93001	3.93001
Cre02.g075150	CC-1009	CC-124	FALSE	1442.08	0.33371	0.0962202	0.753504	19.4253	15.3375	19.4253
Cre02.g075200	CC-1009	CC-124	FALSE	63.3921	0.0927319	0.169282	0.722623	0.888622	0.819353	0.888622
Cre02.g075250	CC-1009	CC-124	FALSE	29.8087	-0.21597	0.256477	0.592411	4.13985	4.89472	4.89472
Cre02.g075350	CC-1009	CC-124	TRUE	199.026	-1.94872	0.278476	3.22949e-05	2.00544	8.10454	8.10454
Cre02.g075400	CC-1009	CC-124	FALSE	1043.68	0.647914	0.146939	0.532881	35.4107	22.359	35.4107
Cre02.g075500	CC-1009	CC-124	FALSE	236.421	1.12563	0.143741	0.030631	9.89028	4.48422	9.89028
Cre02.g075550	CC-1009	CC-124	FALSE	117.406	-0.164236	0.178584	0.698014	5.13744	5.7963	5.7963
Cre02.g075600	CC-1009	CC-124	FALSE	150.144	0.310975	0.191154	0.634777	1.45574	1.15663	1.45574
Cre02.g075650	CC-1009	CC-124	FALSE	498.628	-0.172261	0.10135	0.76363	9.24972	10.4677	10.4677
Cre02.g075700	CC-1009	CC-124	FALSE	57837.7	0.0377016	0.171621	0.72965	2590.52	2520.91	2590.52
Cre02.g075750	CC-1009	CC-124	FALSE	72.7264	-0.594788	0.167612	0.535202	0.908436	1.37966	1.37966
Cre02.g075800	CC-1009	CC-124	FALSE	279.473	0.597271	0.142366	0.571164	10.6765	7.00139	10.6765
Cre02.g075850	CC-1009	CC-124	FALSE	335.161	-0.0327551	0.109985	0.765005	10.107	10.3123	10.3123
Cre02.g075900	CC-1009	CC-124	FALSE	527.847	0.402719	0.0984503	0.740309	26.4952	19.9511	26.4952
Cre02.g075950	CC-1009	CC-124	FALSE	291.496	0.491816	0.173602	0.58075	2.8252	1.96898	2.8252
Cre02.g076000	CC-1009	CC-124	FALSE	165.607	0.0948536	0.122987	0.757994	4.1238	3.87247	4.1238
Cre02.g076050	CC-1009	CC-124	FALSE	79.6462	-0.72491	0.168854	0.443003	1.93904	3.26059	3.26059
Cre02.g076100	CC-1009	CC-124	FALSE	321.533	0.0161213	0.14779	0.749906	2.53249	2.50207	2.53249
Cre02.g076150	CC-1009	CC-124	FALSE	383.604	0.425621	0.0916528	0.743887	7.9557	5.86716	7.9557
Cre02.g076200	CC-1009	CC-124	FALSE	388.505	0.199425	0.156147	0.715424	4.30985	3.72098	4.30985
Cre02.g076250	CC-1009	CC-124	TRUE	18968.2	1.30173	0.123372	0.000841508	356.213	143.111	356.213
Cre02.g076300	CC-1009	CC-124	FALSE	1947.17	-0.00920336	0.225888	0.682794	59.918	60.464	60.464
Cre02.g076350	CC-1009	CC-124	FALSE	4891.5	0.249967	0.118607	0.744828	152.174	127.253	152.174
Cre02.g076400	CC-1009	CC-124	FALSE	254.779	-0.490179	0.156872	0.607845	12.3904	17.7304	17.7304
Cre02.g076433	CC-1009	CC-124	FALSE	0.0870107	0.015373	0.743708	0.386741	0.0620401	0.0636948	0.0636948
Cre02.g076466	CC-1009	CC-124	FALSE	650.227	0.15376	0.197029	0.678231	15.3782	13.7364	15.3782
Cre02.g076500	CC-1009	CC-124	FALSE	218.551	-0.131402	0.13068	0.749796	3.8553	4.24123	4.24123
Cre02.g076550	CC-1009	CC-124	FALSE	84.3779	0.256371	0.192766	0.652227	3.00431	2.49059	3.00431
Cre02.g076600	CC-1009	CC-124	FALSE	296.045	0.796409	0.227867	0.255451	12.2461	6.84358	12.2461
Cre02.g076650	CC-1009	CC-124	TRUE	21.2551	-1.66933	0.363449	0.00434884	1.5859	5.51041	5.51041
Cre02.g076700	CC-1009	CC-124	FALSE	114.767	0.371948	0.215377	0.579419	2.50537	1.89103	2.50537
Cre02.g076750	CC-1009	CC-124	FALSE	171.995	-0.0392573	0.131307	0.75752	7.44735	7.70356	7.70356
Cre02.g076800	CC-1009	CC-124	FALSE	321	-0.276133	0.149611	0.704638	7.37138	9.02068	9.02068
Cre02.g076850	CC-1009	CC-124	FALSE	228.93	-0.106483	0.101604	0.765019	6.71641	7.28245	7.28245
Cre02.g076900	CC-1009	CC-124	FALSE	2647.09	0.386829	0.102636	0.738179	42.5657	32.4032	42.5657
Cre02.g076950	CC-1009	CC-124	FALSE	915.291	0.443283	0.160757	0.624494	8.81251	6.40082	8.81251
Cre02.g076987	CC-1009	CC-124	FALSE	14.1969	-2.79908	0.473	6.26351e-06	0.106584	0.831817	0.831817
Cre02.g077024	CC-1009	CC-124	FALSE	3.62372	-1.75853	0.772364	0.0264174	0.0387617	0.186151	0.186151
Cre02.g077061	CC-1009	CC-124	FALSE	44.2571	-0.197996	0.195861	0.666914	1.48332	1.71731	1.71731
Cre02.g077100	CC-1009	CC-124	FALSE	1529.62	-0.0434046	0.077156	0.765033	39.1533	40.4073	40.4073
Cre02.g077150	CC-1009	CC-124	FALSE	280.718	-0.674535	0.117705	0.565691	6.07299	9.80345	9.80345
Cre02.g077200	CC-1009	CC-124	FALSE	102.075	-0.32134	0.140903	0.703643	4.77364	6.0356	6.0356
Cre02.g077250	CC-1009	CC-124	TRUE	37.8853	-2.42527	0.388541	1.08442e-05	0.318882	1.82667	1.82667
Cre02.g077300	CC-1009	CC-124	FALSE	6718.57	-0.404526	0.135227	0.68353	212.587	283.758	283.758
Cre02.g077350	CC-1009	CC-124	FALSE	1417.08	0.700505	0.112441	0.556167	46.3008	28.2723	46.3008
Cre02.g077401	CC-1009	CC-124	FALSE	495.804	-0.184836	0.172565	0.700005	10.6477	12.2136	12.2136
Cre02.g077451	CC-1009	CC-124	FALSE	107.148	-0.335696	0.178186	0.643169	2.18679	2.78451	2.78451
Cre02.g077500	CC-1009	CC-124	FALSE	136.221	-0.303305	0.183583	0.647521	18.6595	23.4968	23.4968
Cre02.g077550	CC-1009	CC-124	TRUE	1049.18	-1.31286	0.194124	0.00746072	7.77116	19.7987	19.7987
Cre02.g077600	CC-1009	CC-124	FALSE	287.853	0.490156	0.248908	0.494011	3.366	2.31833	3.366
Cre02.g077650	CC-1009	CC-124	FALSE	256.915	-0.70707	0.112439	0.551683	10.6542	17.5933	17.5933
Cre02.g077700	CC-1009	CC-124	FALSE	280.239	0.168708	0.101341	0.763644	3.40847	3.03018	3.40847
Cre02.g077750	CC-1009	CC-124	FALSE	5510.86	-0.0693209	0.147964	0.744301	35.8767	37.621	37.621
Cre02.g077800	CC-1009	CC-124	FALSE	22841.2	0.0115761	0.189081	0.71878	381.287	378.601	381.287
Cre02.g077850	CC-1009	CC-124	FALSE	8560.83	0.491908	0.182198	0.567765	172.086	120.755	172.086
Cre02.g077900	CC-1009	CC-124	FALSE	103.05	0.177821	0.132365	0.742839	1.88965	1.66075	1.88965
Cre02.g077925	CC-1009	CC-124	FALSE	22.7156	0.400979	0.278542	0.506037	0.852954	0.616271	0.852954
Cre02.g077951	CC-1009	CC-124	FALSE	104.848	1.01733	0.17787	0.0946515	1.31449	0.626741	1.31449
Cre02.g078000	CC-1009	CC-124	FALSE	127.758	-0.814965	0.181122	0.281975	1.82925	3.29523	3.29523
Cre02.g078050	CC-1009	CC-124	FALSE	101.757	0.379195	0.203209	0.592202	1.87027	1.40824	1.87027
Cre02.g078100	CC-1009	CC-124	FALSE	2769.19	0.75892	0.133388	0.464342	45.6347	26.6707	45.6347
Cre02.g078150	CC-1009	CC-124	FALSE	237.528	0.104431	0.159652	0.729706	2.166	2.00704	2.166
Cre02.g078200	CC-1009	CC-124	FALSE	528.457	0.311326	0.122104	0.730552	12.6128	10.1219	12.6128
Cre02.g078300	CC-1009	CC-124	FALSE	6511.08	0.819802	0.108535	0.447431	334.676	188.152	334.676
Cre02.g078316	CC-1009	CC-124	FALSE	35.3549	0.214242	0.25323	0.596062	1.35735	1.15666	1.35735
Cre02.g078350	CC-1009	CC-124	FALSE	7.82824	-1.73589	0.475542	0.00845248	0.0943949	0.358735	0.358735
Cre02.g078400	CC-1009	CC-124	FALSE	27.6207	-1.8031	0.273833	0.00017054	0.212952	0.77448	0.77448
Cre02.g078450	CC-1009	CC-124	FALSE	180.09	-0.701134	0.167462	0.46188	3.26318	5.38598	5.38598
Cre02.g078500	CC-1009	CC-124	TRUE	30.6233	1.68024	0.312667	0.00182485	2.23414	0.664234	2.23414
Cre02.g078507	CC-1009	CC-124	FALSE	670.141	-0.392777	0.111734	0.724763	25.7851	34.1375	34.1375
Cre02.g078550	CC-1009	CC-124	FALSE	273.095	0.205226	0.235835	0.617497	8.29659	7.09535	8.29659
Cre02.g078600	CC-1009	CC-124	FALSE	227.772	-0.151374	0.228501	0.642396	6.80398	7.64451	7.64451
Cre02.g078650	CC-1009	CC-124	FALSE	132.493	-0.118371	0.145055	0.740547	3.49328	3.80492	3.80492
Cre02.g078700	CC-1009	CC-124	FALSE	227.977	0.345851	0.129516	0.712719	4.96694	3.87362	4.96694
Cre02.g078750	CC-1009	CC-124	FALSE	107.268	0.0159559	0.146056	0.751039	5.55059	5.49953	5.55059
Cre02.g078777	CC-1009	CC-124	FALSE	35.1002	-0.785976	0.357659	0.200401	1.31273	2.48036	2.48036
Cre02.g078831	CC-1009	CC-124	FALSE	54.4587	-0.219768	0.218042	0.632779	1.36035	1.62241	1.62241
Cre02.g078858	CC-1009	CC-124	FALSE	238.945	0.622575	0.185616	0.492199	5.42499	3.45047	5.42499
Cre02.g078885	CC-1009	CC-124	FALSE	252.363	0.526242	0.10477	0.69041	6.16976	4.2586	6.16976
Cre02.g078912	CC-1009	CC-124	FALSE	39.8459	-0.465529	0.215387	0.540203	1.30233	1.85279	1.85279
Cre02.g078939	CC-1009	CC-124	FALSE	76.8615	0.867089	0.232435	0.195014	2.05291	1.08686	2.05291
Cre02.g078950	CC-1009	CC-124	FALSE	287.408	0.063949	0.17041	0.726456	5.02754	4.79704	5.02754
Cre02.g078966	CC-1009	CC-124	FALSE	230.018	0.222941	0.106832	0.757148	3.56277	3.03136	3.56277
Cre02.g079000	CC-1009	CC-124	FALSE	95.9568	-0.321145	0.311656	0.509605	2.2987	3.00114	3.00114
Cre02.g079050	CC-1009	CC-124	TRUE	34.5311	2.59742	0.311661	9.15202e-09	2.23463	0.355723	2.23463
Cre02.g079100	CC-1009	CC-124	FALSE	59.8116	-0.122017	0.193509	0.691255	1.68234	1.85146	1.85146
Cre02.g079150	CC-1009	CC-124	FALSE	93.7543	-0.328133	0.166754	0.663202	2.53209	3.20615	3.20615
Cre02.g079200	CC-1009	CC-124	FALSE	222.81	-0.288723	0.150764	0.699573	18.9977	23.5214	23.5214
Cre02.g079250	CC-1009	CC-124	TRUE	106.145	-2.06192	0.202078	4.15068e-09	0.841526	3.60829	3.60829
Cre02.g079300	CC-1009	CC-124	FALSE	702.929	0.086173	0.104263	0.765047	16.0108	15.0815	16.0108
Cre02.g079351	CC-1009	CC-124	FALSE	102.142	-0.159755	0.32554	0.549613	0.582167	0.664848	0.664848
Cre02.g079400	CC-1009	CC-124	FALSE	1217.82	0.00225541	0.154013	0.747288	52.5031	52.6213	52.6213
Cre02.g079450	CC-1009	CC-124	FALSE	179.686	0.392573	0.26153	0.524282	0.61469	0.443321	0.61469
Cre02.g079500	CC-1009	CC-124	FALSE	1.43877	-0.493548	0.708416	0.223284	0.0206109	0.0481619	0.0481619
Cre02.g079550	CC-1009	CC-124	FALSE	1107.99	-0.123599	0.118862	0.758127	24.9644	27.2505	27.2505
Cre02.g079600	CC-1009	CC-124	FALSE	1404.57	0.507063	0.102531	0.70331	44.6833	31.3156	44.6833
Cre02.g079650	CC-1009	CC-124	FALSE	166.737	0.461811	0.240038	0.515801	3.07204	2.1674	3.07204
Cre02.g079700	CC-1009	CC-124	FALSE	1013.01	-0.0437536	0.16399	0.73529	27.4368	28.4296	28.4296
Cre02.g079750	CC-1009	CC-124	FALSE	260.511	0.450938	0.12207	0.688926	3.15704	2.28292	3.15704
Cre02.g079800	CC-1009	CC-124	FALSE	1821.27	-0.413607	0.155174	0.646451	187.123	251.365	251.365
Cre02.g079850	CC-1009	CC-124	FALSE	103.52	-0.231254	0.13002	0.737066	1.55927	1.8519	1.8519
Cre02.g079926	CC-1009	CC-124	TRUE	308.147	-3.40215	0.289528	0	0.53568	5.85433	5.85433
Cre02.g080050	CC-1009	CC-124	FALSE	2.96619	-2.46435	0.776411	0.00389614	0.0362912	0.267415	0.267415
Cre02.g080100	CC-1009	CC-124	FALSE	144.427	0.222962	0.118256	0.748572	3.02146	2.56847	3.02146
Cre02.g080150	CC-1009	CC-124	TRUE	165.152	-1.61596	0.279206	0.00169575	1.28317	4.13019	4.13019
Cre02.g080200	CC-1009	CC-124	FALSE	44113	0.598115	0.103075	0.654864	831.905	541.885	831.905
Cre02.g080250	CC-1009	CC-124	FALSE	1521.6	-0.219997	0.141136	0.727398	39.6609	46.4976	46.4976
Cre02.g080300	CC-1009	CC-124	FALSE	138.098	0.637216	0.125081	0.578035	2.23765	1.42284	2.23765
Cre02.g080350	CC-1009	CC-124	FALSE	437.457	-0.238613	0.114669	0.749701	7.52057	8.92525	8.92525
Cre02.g080400	CC-1009	CC-124	FALSE	105.304	-0.971504	0.218881	0.125635	1.95371	3.96704	3.96704
Cre02.g080450	CC-1009	CC-124	TRUE	135.516	-1.6661	0.287733	0.00124646	0.527108	1.76036	1.76036
Cre02.g080500	CC-1009	CC-124	FALSE	196.549	0.168762	0.223786	0.642525	3.25462	2.85705	3.25462
Cre02.g080550	CC-1009	CC-124	FALSE	54.2644	-1.16848	0.261813	0.0439736	0.518271	1.22013	1.22013
Cre02.g080600	CC-1009	CC-124	FALSE	1100.17	-0.702063	0.345816	0.248902	17.2835	30.3776	30.3776
Cre02.g080650	CC-1009	CC-124	FALSE	3061.1	-0.866448	0.253633	0.187505	43.8797	83.6502	83.6502
Cre02.g080700	CC-1009	CC-124	FALSE	4682.54	-0.725834	0.233346	0.319594	74.0046	126.761	126.761
Cre02.g080750	CC-1009	CC-124	FALSE	687.187	0.904782	0.144182	0.211596	8.56358	4.47298	8.56358
Cre02.g080800	CC-1009	CC-124	TRUE	202.198	1.91787	0.166336	9.0303e-10	6.12327	1.58683	6.12327
Cre02.g080850	CC-1009	CC-124	FALSE	129.465	0.490891	0.155061	0.610504	6.87694	4.89739	6.87694
Cre02.g080900	CC-1009	CC-124	FALSE	981.796	0.870204	0.168169	0.232948	50.8379	27.4235	50.8379
Cre02.g080950	CC-1009	CC-124	FALSE	68.7244	0.0889241	0.179491	0.713571	3.76851	3.56939	3.76851
Cre02.g081000	CC-1009	CC-124	FALSE	88.4157	0.33826	0.151945	0.68121	3.58572	2.81013	3.58572
Cre02.g081050	CC-1009	CC-124	FALSE	19820.1	-0.490321	0.209898	0.536274	561.468	807.419	807.419
Cre02.g081100	CC-1009	CC-124	FALSE	301.384	0.470774	0.116417	0.691616	8.79011	6.3179	8.79011
Cre02.g081150	CC-1009	CC-124	FALSE	32.9468	-1.03115	0.305159	0.0939299	0.379663	0.842714	0.842714
Cre02.g081176	CC-1009	CC-124	FALSE	104.151	-0.693272	0.174466	0.458643	2.96377	4.85713	4.85713
Cre02.g081200	CC-1009	CC-124	FALSE	203.767	-0.680755	0.132632	0.534179	7.44515	12.0669	12.0669
Cre02.g081250	CC-1009	CC-124	FALSE	3167.9	0.347414	0.102841	0.745157	62.7294	49.1771	62.7294
Cre02.g081300	CC-1009	CC-124	FALSE	296.209	0.979069	0.16525	0.124859	6.31336	3.13019	6.31336
Cre02.g081350	CC-1009	CC-124	FALSE	173.572	0.356595	0.187739	0.621769	5.24096	4.0354	5.24096
Cre02.g081400	CC-1009	CC-124	FALSE	283.052	0.223906	0.110749	0.754223	5.20544	4.43508	5.20544
Cre02.g081450	CC-1009	CC-124	FALSE	167.64	-0.401859	0.180806	0.61275	5.71069	7.68759	7.68759
Cre02.g081500	CC-1009	CC-124	FALSE	71.5044	-0.488364	0.183936	0.567201	2.02495	2.90861	2.90861
Cre02.g081550	CC-1009	CC-124	FALSE	165.052	-0.0205983	0.173633	0.730607	24.3917	24.7985	24.7985
Cre02.g081600	CC-1009	CC-124	FALSE	434.315	-0.34537	0.109052	0.738715	12.1798	15.5972	15.5972
Cre02.g081650	CC-1009	CC-124	FALSE	403.562	-0.533737	0.150883	0.595279	6.76705	9.93974	9.93974
Cre02.g081700	CC-1009	CC-124	TRUE	244.006	-1.45385	0.206467	0.00173784	2.55169	7.1781	7.1781
Cre02.g081750	CC-1009	CC-124	FALSE	29.2151	-0.0425205	0.278819	0.622382	3.86331	3.99195	3.99195
Cre02.g081800	CC-1009	CC-124	FALSE	316.335	0.554336	0.154059	0.577182	3.18161	2.13282	3.18161
Cre02.g081850	CC-1009	CC-124	FALSE	59.7733	0.345341	0.193888	0.617792	2.334	1.82308	2.334
Cre02.g081900	CC-1009	CC-124	FALSE	36.7019	0.238126	0.231788	0.610696	1.32716	1.1043	1.32716
Cre02.g081950	CC-1009	CC-124	TRUE	335.324	-2.8185	0.246567	3.59801e-15	0.5029	3.63959	3.63959
Cre02.g082000	CC-1009	CC-124	TRUE	47.026	-1.3997	0.243155	0.00691981	0.731673	2.01083	2.01083
Cre02.g082050	CC-1009	CC-124	FALSE	98.4987	0.455103	0.149253	0.638247	2.51458	1.80777	2.51458
Cre02.g082100	CC-1009	CC-124	FALSE	395.114	-0.312308	0.122638	0.729687	12.563	15.7013	15.7013
Cre02.g082150	CC-1009	CC-124	FALSE	58.371	0.208263	0.210495	0.645184	1.63896	1.42413	1.63896
Cre02.g082200	CC-1009	CC-124	FALSE	177.577	-0.0980262	0.12826	0.754543	8.17741	8.79836	8.79836
Cre02.g082250	CC-1009	CC-124	FALSE	656.285	-0.31281	0.141053	0.705998	18.4424	23.115	23.115
Cre02.g082300	CC-1009	CC-124	FALSE	393.206	-0.172584	0.164449	0.711967	14.4667	16.3778	16.3778
Cre02.g082350	CC-1009	CC-124	FALSE	636.653	0.424873	0.110375	0.71824	26.0649	19.3304	26.0649
Cre02.g082400	CC-1009	CC-124	FALSE	73.3719	0.337791	0.170918	0.653262	1.94485	1.51781	1.94485
Cre02.g082450	CC-1009	CC-124	FALSE	139.327	0.308966	0.156108	0.68484	2.97364	2.39024	2.97364
Cre02.g082500	CC-1009	CC-124	FALSE	22579.4	0.186341	0.183753	0.68499	1392.19	1214.34	1392.19
Cre02.g082550	CC-1009	CC-124	TRUE	2155.56	1.61997	0.147958	1.07213e-06	58.2937	18.6695	58.2937
Cre02.g082600	CC-1009	CC-124	FALSE	624.644	-0.439364	0.117452	0.701925	18.3496	25.0152	25.0152
Cre02.g082651	CC-1009	CC-124	FALSE	0	NA	NA	NA	0	0	0
Cre02.g082700	CC-1009	CC-124	FALSE	324.52	-0.304099	0.253319	0.564313	6.46594	8.20564	8.20564
Cre02.g082750	CC-1009	CC-124	FALSE	36933.7	-0.145555	0.18993	0.688975	1957.95	2181.34	2181.34
Cre02.g082825	CC-1009	CC-124	FALSE	262.757	-0.0436555	0.144932	0.749066	9.21384	9.49745	9.49745
Cre02.g082865	CC-1009	CC-124	FALSE	43.3009	0.138632	0.207296	0.670051	2.16811	1.95814	2.16811
Cre02.g082900	CC-1009	CC-124	FALSE	172.043	-0.142975	0.226952	0.646324	2.13643	2.38236	2.38236
Cre02.g082950	CC-1009	CC-124	FALSE	111.259	-0.179554	0.17532	0.697991	3.47072	3.9443	3.9443
Cre02.g083000	CC-1009	CC-124	FALSE	17.3368	-1.63211	0.341719	0.00426394	0.288153	0.962923	0.962923
Cre02.g083050	CC-1009	CC-124	FALSE	107.685	-0.271015	0.144788	0.712113	2.97599	3.60655	3.60655
Cre02.g083065	CC-1009	CC-124	FALSE	100.923	0.296393	0.157924	0.686735	3.27879	2.64249	3.27879
Cre02.g083100	CC-1009	CC-124	FALSE	0.304213	-0.0409199	0.731027	0.371359	0.0164376	0.0284949	0.0284949
Cre02.g083180	CC-1009	CC-124	FALSE	42.9921	-1.94153	0.320514	0.000167069	0.201052	0.818421	0.818421
Cre02.g083259	CC-1009	CC-124	FALSE	79.9875	1.0065	0.243931	0.104369	1.60553	0.770563	1.60553
Cre02.g083300	CC-1009	CC-124	FALSE	308.97	-0.198255	0.101159	0.76201	6.95262	7.98387	7.98387
Cre02.g083350	CC-1009	CC-124	FALSE	5.6213	0.114173	0.451197	0.483556	0.65723	0.577466	0.65723
Cre02.g083354	CC-1009	CC-124	FALSE	121.032	0.240732	0.144552	0.719577	2.8147	2.37078	2.8147
Cre02.g083400	CC-1009	CC-124	FALSE	79.5408	-0.0255802	0.160075	0.740734	1.69574	1.70638	1.70638
Cre02.g083450	CC-1009	CC-124	TRUE	37.0781	-2.74983	0.353144	1.73722e-08	0.199063	1.40527	1.40527
Cre02.g083500	CC-1009	CC-124	FALSE	15.8919	-2.7897	0.475099	7.78307e-06	0.070683	0.541922	0.541922
Cre02.g083550	CC-1009	CC-124	FALSE	168.266	-0.513193	0.190522	0.547114	3.0085	4.37666	4.37666
Cre02.g083600	CC-1009	CC-124	FALSE	830.823	-0.885429	0.186488	0.203559	19.1216	36.1656	36.1656
Cre02.g083650	CC-1009	CC-124	FALSE	1479.42	-0.12922	0.13494	0.746803	61.9485	67.9875	67.9875
Cre02.g083700	CC-1009	CC-124	FALSE	47.7516	-0.273284	0.189475	0.650662	0.593557	0.719795	0.719795
Cre02.g083750	CC-1009	CC-124	FALSE	284.474	-0.68576	0.260586	0.330035	1.81887	3.0537	3.0537
Cre02.g083800	CC-1009	CC-124	TRUE	1498.52	-1.61223	0.305178	0.00295234	18.4428	59.636	59.636
Cre02.g083850	CC-1009	CC-124	FALSE	176.325	-0.240572	0.130809	0.734492	4.48125	5.30468	5.30468
Cre02.g083900	CC-1009	CC-124	FALSE	386.73	0.724096	0.146143	0.475802	3.9442	2.34399	3.9442
Cre02.g083935	CC-1009	CC-124	FALSE	41.8656	-0.413657	0.223813	0.552937	0.85313	1.14459	1.14459
Cre02.g083950	CC-1009	CC-124	FALSE	7072.74	0.0127841	0.183697	0.72303	217.169	214.89	217.169
Cre02.g084000	CC-1009	CC-124	FALSE	4509.46	-0.140542	0.193062	0.686537	235.521	260.906	260.906
Cre02.g084050	CC-1009	CC-124	FALSE	331.011	-0.264081	0.204364	0.634474	11.2984	13.8226	13.8226
Cre02.g084100	CC-1009	CC-124	TRUE	206.893	2.29155	0.210698	1.64534e-11	32.3346	6.49181	32.3346
Cre02.g084150	CC-1009	CC-124	FALSE	317.15	0.315633	0.212731	0.605779	2.25429	1.77255	2.25429
Cre02.g084176	CC-1009	CC-124	FALSE	4.0443	0.0410717	0.50554	0.47692	1.96698	1.89789	1.96698
Cre02.g084200	CC-1009	CC-124	TRUE	143.572	-1.75084	0.186222	2.17953e-06	3.67327	12.6691	12.6691
Cre02.g084250	CC-1009	CC-124	FALSE	343.657	0.530408	0.161507	0.578751	9.77285	6.67424	9.77285
Cre02.g084300	CC-1009	CC-124	FALSE	505.012	-0.440284	0.266236	0.500969	16.4436	23.1259	23.1259
Cre02.g084350	CC-1009	CC-124	FALSE	934.503	1.03978	0.199685	0.0828683	40.3611	19.1379	40.3611
Cre02.g084400	CC-1009	CC-124	FALSE	152.824	-0.897705	0.321193	0.15355	5.04774	10.0719	10.0719
Cre02.g084450	CC-1009	CC-124	FALSE	559.165	-1.15927	0.284282	0.051786	5.57828	13.1318	13.1318
Cre02.g084500	CC-1009	CC-124	FALSE	150.503	0.535552	0.132649	0.62718	2.46015	1.67354	2.46015
Cre02.g084550	CC-1009	CC-124	FALSE	115.777	-0.298309	0.161722	0.680309	3.99455	4.95012	4.95012
Cre02.g084600	CC-1009	CC-124	FALSE	168.093	0.131994	0.206006	0.673615	7.05443	6.37504	7.05443
Cre02.g084650	CC-1009	CC-124	FALSE	248.274	0.178276	0.102316	0.762822	3.2155	2.829	3.2155
Cre02.g084700	CC-1009	CC-124	FALSE	1.41426	0.104135	0.616563	0.421008	0.0645233	0.0488585	0.0645233
Cre02.g084750	CC-1009	CC-124	FALSE	590.175	0.315679	0.134763	0.713654	16.9495	13.5026	16.9495
Cre02.g084800	CC-1009	CC-124	TRUE	185.011	-1.94449	0.166606	3.9952e-10	2.49383	9.78784	9.78784
Cre02.g084850	CC-1009	CC-124	FALSE	96.0359	0.822316	0.145842	0.334035	2.65846	1.48898	2.65846
Cre02.g084873	CC-1009	CC-124	FALSE	13.6922	0.227567	0.290823	0.555623	1.05051	0.882985	1.05051
Cre02.g084900	CC-1009	CC-124	FALSE	94.2069	0.0350253	0.16619	0.734509	2.77365	2.70979	2.77365
Cre02.g084950	CC-1009	CC-124	FALSE	189.23	0.689137	0.175837	0.459679	7.19031	4.37802	7.19031
Cre02.g085000	CC-1009	CC-124	FALSE	219.551	-0.0745106	0.21382	0.679766	3.1768	3.3568	3.3568
Cre02.g085050	CC-1009	CC-124	FALSE	110.77	1.09075	0.139589	0.0435397	1.85304	0.862661	1.85304
Cre02.g085100	CC-1009	CC-124	FALSE	59.7678	1.32654	0.259877	0.0157082	1.84702	0.704096	1.84702
Cre02.g085150	CC-1009	CC-124	TRUE	130.478	3.48406	0.190192	3.57659e-41	3.49039	0.305289	3.49039
Cre02.g085200	CC-1009	CC-124	FALSE	199.259	-0.784384	0.144858	0.424976	4.73688	8.29741	8.29741
Cre02.g085257	CC-1009	CC-124	TRUE	587.869	1.9694	0.332509	0.000180108	19.6994	4.7414	19.6994
Cre02.g085300	CC-1009	CC-124	FALSE	365.591	-0.539311	0.167772	0.564218	28.0517	41.5111	41.5111
Cre02.g085350	CC-1009	CC-124	TRUE	122.341	2.17797	0.143419	2.92104e-18	8.66872	1.92082	8.66872
Cre02.g085400	CC-1009	CC-124	TRUE	8.94624	1.92667	0.515812	0.00487037	1.52032	0.335678	1.52032
Cre02.g085450	CC-1009	CC-124	FALSE	4751.91	0.00104671	0.314432	0.60194	120.892	119.323	120.892
Cre02.g085500	CC-1009	CC-124	FALSE	1.18237	0.0388573	0.671532	0.418147	0.105579	0.0964189	0.105579
Cre02.g085550	CC-1009	CC-124	FALSE	131.843	0.714396	0.140008	0.49295	13.5434	8.12397	13.5434
Cre02.g085600	CC-1009	CC-124	FALSE	101.124	-0.695748	0.138748	0.510843	4.38596	7.20249	7.20249
Cre02.g085650	CC-1009	CC-124	FALSE	153.194	-0.488428	0.122445	0.671339	4.67931	6.67107	6.67107
Cre02.g085701	CC-1009	CC-124	FALSE	88.8018	0.124572	0.203053	0.678883	1.41585	1.28841	1.41585
Cre02.g085750	CC-1009	CC-124	FALSE	44.4133	-0.0366602	0.221667	0.680619	1.17241	1.18632	1.18632
Cre02.g085800	CC-1009	CC-124	FALSE	158.849	0.32365	0.182314	0.642137	1.71119	1.34062	1.71119
Cre02.g085850	CC-1009	CC-124	FALSE	150.462	-0.270382	0.254994	0.574285	2.75144	3.40016	3.40016
Cre02.g085900	CC-1009	CC-124	FALSE	579.808	0.136339	0.125044	0.753212	20.5652	18.6414	20.5652
Cre02.g085950	CC-1009	CC-124	FALSE	759.919	-0.0866824	0.173202	0.720152	37.7496	40.2779	40.2779
Cre02.g086000	CC-1009	CC-124	FALSE	187.536	0.924692	0.473451	0.129429	4.17981	1.89413	4.17981
Cre02.g086050	CC-1009	CC-124	FALSE	147.423	-0.357376	0.161322	0.660254	2.79284	3.63754	3.63754
Cre02.g086076	CC-1009	CC-124	FALSE	97.0305	-0.245557	0.226775	0.614332	3.49803	4.22333	4.22333
Cre02.g086100	CC-1009	CC-124	FALSE	327.679	-0.584788	0.194508	0.504538	17.7892	27.3713	27.3713
Cre02.g086150	CC-1009	CC-124	FALSE	103.616	0.0207774	0.172129	0.731648	2.1795	2.1312	2.1795
Cre02.g086200	CC-1009	CC-124	FALSE	158.295	0.231779	0.169176	0.691375	4.01923	3.3993	4.01923
Cre02.g086250	CC-1009	CC-124	FALSE	265.834	-0.12603	0.119415	0.757535	9.97089	10.9029	10.9029
Cre02.g086300	CC-1009	CC-124	FALSE	3912.85	0.414568	0.110239	0.721412	58.6566	43.6046	58.6566
Cre02.g086400	CC-1009	CC-124	FALSE	173.348	-0.378367	0.119775	0.717556	4.59889	6.03091	6.03091
Cre02.g086456	CC-1009	CC-124	FALSE	19.468	-0.388178	0.306056	0.488162	1.25596	1.67663	1.67663
Cre02.g086500	CC-1009	CC-124	FALSE	375.118	0.519127	0.168078	0.57424	14.5714	10.0227	14.5714
Cre02.g086550	CC-1009	CC-124	FALSE	167.236	0.668009	0.140622	0.529058	4.91705	3.04193	4.91705
Cre02.g086600	CC-1009	CC-124	FALSE	944.672	0.252245	0.0609159	0.76506	27.9003	23.4149	27.9003
Cre02.g086650	CC-1009	CC-124	TRUE	289.395	-1.84156	0.294445	0.000216614	1.77241	6.67103	6.67103
Cre02.g086700	CC-1009	CC-124	FALSE	326.833	-0.576244	0.160248	0.554682	5.56986	8.42158	8.42158
Cre02.g086750	CC-1009	CC-124	FALSE	244.978	0.232122	0.233647	0.610619	8.04232	6.74597	8.04232
Cre02.g086800	CC-1009	CC-124	FALSE	42.6847	0.430038	0.226569	0.543501	0.900302	0.646605	0.900302
Cre02.g086850	CC-1009	CC-124	FALSE	493.043	0.444538	0.125753	0.684287	20.2083	14.7575	20.2083
Cre02.g086887	CC-1009	CC-124	FALSE	875.271	-0.0831735	0.137002	0.75038	6.47894	6.87572	6.87572
Cre02.g087000	CC-1009	CC-124	FALSE	240.403	0.125636	0.174336	0.711315	2.01792	1.83707	2.01792
Cre02.g087050	CC-1009	CC-124	FALSE	4.39572	-0.954335	0.823498	0.115414	0.0361353	0.116655	0.116655
Cre02.g087100	CC-1009	CC-124	FALSE	459.143	-0.234985	0.0941052	0.763248	7.59621	8.94398	8.94398
Cre02.g087150	CC-1009	CC-124	FALSE	362.646	0.874818	0.372071	0.155629	6.75049	3.35844	6.75049
Cre02.g087200	CC-1009	CC-124	FALSE	556.167	0.184312	0.110106	0.758378	6.30766	5.52291	6.30766
Cre02.g087250	CC-1009	CC-124	FALSE	848.616	0.235937	0.161196	0.700731	84.3985	71.3098	84.3985
Cre02.g087300	CC-1009	CC-124	FALSE	105.019	-0.388701	0.156453	0.655675	6.64755	8.8083	8.8083
Cre02.g087324	CC-1009	CC-124	FALSE	30.6963	0.595209	0.296718	0.406215	3.19612	2.02766	3.19612
Cre02.g087350	CC-1009	CC-124	FALSE	179.323	0.475693	0.135436	0.65311	4.14052	2.94399	4.14052
Cre02.g087400	CC-1009	CC-124	FALSE	18.4361	-0.457124	0.280758	0.480123	0.72325	1.03367	1.03367
Cre02.g087450	CC-1009	CC-124	FALSE	343.551	-0.351415	0.176173	0.639924	10.2733	13.2876	13.2876
Cre02.g087500	CC-1009	CC-124	FALSE	15.5924	-1.2774	0.395909	0.0402977	1.69686	4.59673	4.59673
Cre02.g087551	CC-1009	CC-124	FALSE	366.612	0.376803	0.124748	0.710683	4.26001	3.2584	4.26001
Cre02.g087600	CC-1009	CC-124	FALSE	563.861	0.118934	0.196212	0.688338	11.3541	10.4042	11.3541
Cre02.g087633	CC-1009	CC-124	FALSE	136.93	0.0798124	0.203663	0.690192	2.146	2.01602	2.146
Cre02.g087700	CC-1009	CC-124	FALSE	2676.56	0.908845	0.143849	0.207404	111.532	58.684	111.532
Cre02.g087750	CC-1009	CC-124	TRUE	107.241	1.72113	0.197621	1.16805e-05	3.09229	0.913575	3.09229
Cre02.g087800	CC-1009	CC-124	TRUE	130.111	1.44134	0.133355	4.5558e-05	3.70006	1.33452	3.70006
Cre02.g087850	CC-1009	CC-124	FALSE	91.7234	0.249997	0.228805	0.610159	1.33019	1.09864	1.33019
Cre02.g087950	CC-1009	CC-124	FALSE	1466.49	0.386007	0.0987373	0.742973	35.2404	26.8094	35.2404
Cre02.g088000	CC-1009	CC-124	FALSE	1271.1	0.05546	0.149056	0.745042	46.1354	44.3505	46.1354
Cre02.g088050	CC-1009	CC-124	FALSE	67.1828	-0.0364773	0.175879	0.726191	1.78601	1.82015	1.82015
Cre02.g088100	CC-1009	CC-124	FALSE	157.652	-0.455201	0.167959	0.607341	3.82539	5.32753	5.32753
Cre02.g088200	CC-1009	CC-124	FALSE	9773.1	-0.460037	0.128134	0.673669	193.458	268.188	268.188
Cre02.g088250	CC-1009	CC-124	FALSE	123.107	-1.28769	0.271371	0.0229694	0.91298	2.33084	2.33084
Cre02.g088300	CC-1009	CC-124	FALSE	43.4709	1.12129	0.211203	0.0504151	2.53481	1.13875	2.53481
Cre02.g088350	CC-1009	CC-124	TRUE	152.585	1.62355	0.179418	2.54189e-05	3.41628	1.07506	3.41628
Cre02.g088400	CC-1009	CC-124	FALSE	348.283	1.02638	0.12722	0.0817859	11.7275	5.72202	11.7275
Cre02.g088450	CC-1009	CC-124	FALSE	210.899	-0.213088	0.160999	0.706717	1.16216	1.35196	1.35196
Cre02.g088500	CC-1009	CC-124	FALSE	132.438	-0.576202	0.190852	0.513303	2.92241	4.4623	4.4623
Cre02.g088551	CC-1009	CC-124	TRUE	842.347	2.95716	0.169678	6.49108e-33	35.9418	4.57459	35.9418
Cre02.g088600	CC-1009	CC-124	FALSE	1019.57	0.556968	0.123187	0.634271	23.3236	15.782	23.3236
Cre02.g088650	CC-1009	CC-124	FALSE	54.3311	0.0220115	0.221041	0.684664	1.34952	1.32964	1.34952
Cre02.g088651	CC-1009	CC-124	FALSE	513.197	0.487313	0.200105	0.54778	6.74505	4.71267	6.74505
Cre02.g088700	CC-1009	CC-124	FALSE	237.087	-0.218754	0.167903	0.696695	8.20453	9.62582	9.62582
Cre02.g088750	CC-1009	CC-124	FALSE	1009.4	-0.45514	0.142112	0.650569	4.44438	6.14644	6.14644
Cre02.g088800	CC-1009	CC-124	FALSE	241.621	-0.240161	0.138512	0.726305	7.24609	8.61894	8.61894
Cre02.g088850	CC-1009	CC-124	FALSE	2256.21	-0.554153	0.162982	0.563454	74.4251	111.172	111.172
Cre02.g088900	CC-1009	CC-124	FALSE	6859.37	-0.162081	0.179363	0.697599	181.569	204.574	204.574
Cre02.g088950	CC-1009	CC-124	FALSE	133.232	-0.21143	0.211537	0.643105	5.71327	6.704	6.704
Cre02.g089000	CC-1009	CC-124	FALSE	20.2543	-0.471112	0.266009	0.486634	6.35512	9.21729	9.21729
Cre02.g089050	CC-1009	CC-124	FALSE	207.747	-0.91353	0.222765	0.163316	1.83845	3.5903	3.5903
Cre02.g089100	CC-1009	CC-124	FALSE	1423.24	-0.267769	0.121966	0.738749	39.2092	47.495	47.495
Cre02.g089150	CC-1009	CC-124	FALSE	180.985	-0.354871	0.146245	0.683959	3.48579	4.48648	4.48648
Cre02.g089200	CC-1009	CC-124	FALSE	146.069	-0.29827	0.143393	0.706956	2.60866	3.23591	3.23591
Cre02.g089311	CC-1009	CC-124	FALSE	111.164	-0.264967	0.190376	0.652471	2.9041	3.53574	3.53574
Cre02.g089350	CC-1009	CC-124	FALSE	570.494	0.39483	0.0840909	0.756311	5.47211	4.14245	5.47211
Cre02.g089400	CC-1009	CC-124	TRUE	198.39	-4.21325	0.393716	3.41018e-18	0.462837	8.9619	8.9619
Cre02.g089450	CC-1009	CC-124	FALSE	622.046	0.546872	0.14518	0.59766	22.3643	15.1115	22.3643
Cre02.g089500	CC-1009	CC-124	FALSE	78.4569	0.787766	0.367435	0.19607	0.385368	0.206611	0.385368
Cre02.g089550	CC-1009	CC-124	FALSE	3.16316	0.44075	0.580454	0.270388	0.0904071	0.0534231	0.0904071
Cre02.g089608	CC-1009	CC-124	TRUE	69.7445	-1.80202	0.295222	0.000365108	0.380009	1.39453	1.39453
Cre02.g089750	CC-1009	CC-124	FALSE	46.5153	-0.35589	0.277238	0.524394	0.297978	0.390427	0.390427
Cre02.g089800	CC-1009	CC-124	FALSE	72.0638	-0.298627	0.197919	0.630208	1.30537	1.63916	1.63916
Cre02.g089850	CC-1009	CC-124	FALSE	99.2915	-1.16998	0.215844	0.0358901	1.8164	4.22692	4.22692
Cre02.g089900	CC-1009	CC-124	FALSE	573.164	0.0126691	0.147607	0.750348	16.8874	16.7568	16.8874
Cre02.g089950	CC-1009	CC-124	FALSE	568.961	-0.440438	0.251012	0.514235	28.4926	39.9479	39.9479
Cre02.g090000	CC-1009	CC-124	FALSE	165.477	0.444209	0.211144	0.553836	1.95051	1.39938	1.95051
Cre02.g090050	CC-1009	CC-124	FALSE	1280.37	0.547677	0.339403	0.399173	19.6704	12.5681	19.6704
Cre02.g090100	CC-1009	CC-124	FALSE	72.2246	-0.561255	0.184243	0.531031	2.36044	3.57328	3.57328
Cre02.g090150	CC-1009	CC-124	FALSE	320.208	0.01298	0.117094	0.765074	11.7316	11.559	11.7316
Cre02.g090350	CC-1009	CC-124	FALSE	45.7696	-1.10592	0.308893	0.0683536	0.491726	1.13563	1.13563
Cre02.g090400	CC-1009	CC-124	FALSE	138.601	0.102253	0.206962	0.680258	6.81898	6.3132	6.81898
Cre02.g090451	CC-1009	CC-124	FALSE	37.2079	-1.64491	0.311783	0.00253389	0.262685	0.877769	0.877769
Cre02.g090500	CC-1009	CC-124	FALSE	116.868	-0.00270511	0.21329	0.697738	1.70691	1.70819	1.70819
Cre02.g090550	CC-1009	CC-124	FALSE	54.9537	-0.307705	0.217612	0.602419	0.690795	0.86659	0.86659
Cre02.g090600	CC-1009	CC-124	FALSE	95.2684	-0.266012	0.240873	0.59132	3.57164	4.38495	4.38495
Cre02.g090650	CC-1009	CC-124	FALSE	470.79	-0.379328	0.197599	0.59884	4.02712	5.35987	5.35987
Cre02.g090689	CC-1009	CC-124	FALSE	22.8536	-1.16808	0.252844	0.0425347	0.553393	1.30183	1.30183
Cre02.g090700	CC-1009	CC-124	FALSE	18.1595	-2.51142	0.488905	9.58649e-05	0.124005	0.793247	0.793247
Cre02.g090750	CC-1009	CC-124	FALSE	180.033	-0.00756295	0.1929	0.716016	3.7427	3.76084	3.76084
Cre02.g090850	CC-1009	CC-124	TRUE	1625.64	1.33643	0.150026	0.00152123	36.4229	14.1911	36.4229
Cre02.g090900	CC-1009	CC-124	FALSE	79.7924	-0.214564	0.170016	0.695084	3.19845	3.7354	3.7354
Cre02.g090950	CC-1009	CC-124	FALSE	117.34	0.440604	0.251874	0.513478	0.595628	0.422566	0.595628
Cre02.g091000	CC-1009	CC-124	FALSE	149.072	0.140583	0.137848	0.743256	2.43405	2.18939	2.43405
Cre02.g091050	CC-1009	CC-124	FALSE	5009.39	0.0212703	0.204658	0.702284	116.103	114.406	116.103
Cre02.g091100	CC-1009	CC-124	FALSE	41742.1	0.0918818	0.181396	0.710936	1581.56	1466.98	1581.56
Cre02.g091150	CC-1009	CC-124	FALSE	673.242	-0.0151462	0.146423	0.750835	10.9173	11.0435	11.0435
Cre02.g091193	CC-1009	CC-124	FALSE	129.728	0.585686	0.319253	0.368116	6.99927	4.42382	6.99927
Cre02.g091200	CC-1009	CC-124	FALSE	193.814	0.149836	0.306702	0.566447	2.27709	2.00624	2.27709
Cre02.g091250	CC-1009	CC-124	FALSE	167.479	0.767273	0.129099	0.463796	10.2333	6.00868	10.2333
Cre02.g091300	CC-1009	CC-124	FALSE	134.099	0.250796	0.126762	0.736979	6.9559	5.86102	6.9559
Cre02.g091350	CC-1009	CC-124	FALSE	42.5459	0.12623	0.224601	0.654171	3.70429	3.44362	3.70429
Cre02.g091400	CC-1009	CC-124	FALSE	80.2226	-0.280976	0.188046	0.649859	1.22665	1.51484	1.51484
Cre02.g091450	CC-1009	CC-124	FALSE	174.533	-0.201463	0.217438	0.639498	4.83938	5.65665	5.65665
Cre02.g091500	CC-1009	CC-124	TRUE	147.609	-2.16088	0.266116	5.33038e-07	0.273071	1.27132	1.27132
Cre02.g091550	CC-1009	CC-124	FALSE	400.277	-0.0734443	0.132189	0.754238	18.1166	19.1091	19.1091
Cre02.g091567	CC-1009	CC-124	FALSE	5.2824	-0.0124183	0.479128	0.495936	0.650795	0.670572	0.670572
Cre02.g091650	CC-1009	CC-124	FALSE	37.5314	0.342188	0.227983	0.576507	0.726516	0.568664	0.726516
Cre02.g091700	CC-1009	CC-124	FALSE	1430.32	0.220726	0.210261	0.641878	31.6943	26.866	31.6943
Cre02.g091750	CC-1009	CC-124	FALSE	372.369	0.0877069	0.0916502	0.765088	5.78308	5.46354	5.78308
Cre02.g091845	CC-1009	CC-124	FALSE	50.0049	-0.388696	0.203241	0.587755	17.9646	24.2427	24.2427
Cre02.g091850	CC-1009	CC-124	FALSE	332.42	-0.355328	0.123539	0.71846	10.2707	13.2576	13.2576
Cre02.g091900	CC-1009	CC-124	FALSE	297.725	0.341649	0.231694	0.572271	5.29369	4.08591	5.29369
Cre02.g091950	CC-1009	CC-124	TRUE	595.142	1.92563	0.105017	1.3271e-20	9.52318	2.47835	9.52318
Cre02.g092000	CC-1009	CC-124	FALSE	22.685	0.605182	0.289324	0.40637	0.596867	0.375881	0.596867
Cre02.g092050	CC-1009	CC-124	FALSE	169.305	0.132952	0.157802	0.726531	6.50612	5.93019	6.50612
Cre02.g092076	CC-1009	CC-124	FALSE	34.4367	-3.37818	0.359816	8.63148e-13	0.0476274	0.521896	0.521896
Cre02.g092100	CC-1009	CC-124	FALSE	97.9365	0.0571458	0.173383	0.724916	16.9706	16.3828	16.9706
Cre02.g092150	CC-1009	CC-124	FALSE	357.495	-0.212274	0.165254	0.701588	11.1815	13.0623	13.0623
Cre02.g092200	CC-1009	CC-124	FALSE	157.9	0.218111	0.112379	0.75378	3.54523	3.02289	3.54523
Cre02.g092250	CC-1009	CC-124	FALSE	255.867	1.07894	0.130537	0.047714	11.7763	5.50578	11.7763
Cre02.g092284	CC-1009	CC-124	FALSE	143.624	-0.406432	0.121108	0.707216	4.10859	5.48893	5.48893
Cre02.g092350	CC-1009	CC-124	FALSE	1457.98	-0.472584	0.242776	0.508599	23.1886	33.1954	33.1954
Cre02.g092400	CC-1009	CC-124	FALSE	1343.45	-0.409666	0.17497	0.617681	25.6599	34.58	34.58
Cre02.g092451	CC-1009	CC-124	FALSE	200.373	-0.395819	0.167658	0.634744	7.95815	10.6409	10.6409
Cre02.g092500	CC-1009	CC-124	FALSE	510.879	0.0107925	0.101175	0.765102	8.30274	8.22377	8.30274
Cre02.g092550	CC-1009	CC-124	FALSE	414.824	0.0339076	0.166204	0.734776	10.1515	9.89804	10.1515
Cre02.g092600	CC-1009	CC-124	FALSE	376.226	-0.426206	0.158641	0.635718	12.1418	16.5231	16.5231
Cre02.g092650	CC-1009	CC-124	FALSE	89.3337	-0.265052	0.172333	0.676575	19.9617	24.5129	24.5129
Cre02.g092700	CC-1009	CC-124	FALSE	495.548	0.23008	0.210997	0.638148	11.8158	9.94546	11.8158
Cre02.g092750	CC-1009	CC-124	FALSE	249.474	0.288397	0.158727	0.688093	3.36889	2.72928	3.36889
Cre02.g092800	CC-1009	CC-124	FALSE	228.831	0.226793	0.158563	0.706195	27.5903	23.5238	27.5903
Cre02.g092850	CC-1009	CC-124	FALSE	429.216	-0.643288	0.19646	0.465159	13.4936	21.586	21.586
Cre02.g092900	CC-1009	CC-124	FALSE	1799.17	0.297196	0.0902626	0.761076	43.137	35.0052	43.137
Cre02.g092926	CC-1009	CC-124	FALSE	0	NA	NA	NA	0	0	0
Cre02.g092950	CC-1009	CC-124	FALSE	205.152	-0.0499835	0.162556	0.735609	4.38232	4.55204	4.55204
Cre02.g093051	CC-1009	CC-124	FALSE	0.302314	-0.0111711	0.749922	0.375521	0	0	0
Cre02.g093300	CC-1009	CC-124	FALSE	477.229	-0.289703	0.156373	0.691447	9.63178	11.8818	11.8818
Cre02.g093350	CC-1009	CC-124	FALSE	220.012	0.00564351	0.107111	0.765116	7.33161	7.34521	7.34521
Cre02.g093401	CC-1009	CC-124	FALSE	80.6114	0.921612	0.169003	0.176328	2.0172	1.03508	2.0172
Cre02.g093450	CC-1009	CC-124	FALSE	679.34	0.647302	0.125236	0.56996	20.5962	13.0314	20.5962
Cre02.g093500	CC-1009	CC-124	FALSE	2.94847	1.89151	0.800308	0.021097	0.151898	0.0306983	0.151898
Cre02.g093550	CC-1009	CC-124	FALSE	434.224	0.639425	0.119029	0.5898	4.16431	2.63633	4.16431
Cre02.g093600	CC-1009	CC-124	FALSE	154.042	1.1058	0.225161	0.0572143	6.3064	2.83806	6.3064
Cre02.g093650	CC-1009	CC-124	FALSE	7269.77	-0.196583	0.183116	0.682921	638.619	738.295	738.295
Cre02.g093700	CC-1009	CC-124	FALSE	536.082	0.0784209	0.0747898	0.76513	7.16447	6.78709	7.16447
Cre02.g093750	CC-1009	CC-124	TRUE	1315.09	1.84843	0.266965	6.99667e-05	48.2012	12.8555	48.2012
Cre02.g093800	CC-1009	CC-124	FALSE	70.2332	1.52282	0.402487	0.0140112	11.1007	3.5192	11.1007
Cre02.g093850	CC-1009	CC-124	FALSE	361.462	0.805848	0.211213	0.259944	2.89825	1.61048	2.89825
Cre02.g093900	CC-1009	CC-124	FALSE	0.180163	0.0749951	0.750376	0.340288	0.0178386	0	0.0178386
Cre02.g093950	CC-1009	CC-124	FALSE	786.767	0.316157	0.122699	0.728557	21.2968	17.0061	21.2968
Cre02.g093975	CC-1009	CC-124	FALSE	470.124	0.10368	0.0925433	0.765144	4.66254	4.32214	4.66254
Cre02.g094050	CC-1009	CC-124	FALSE	100.598	-0.82355	0.179896	0.274232	0.976007	1.76493	1.76493
Cre02.g094100	CC-1009	CC-124	FALSE	514.575	-0.349614	0.103614	0.744103	15.9599	20.4371	20.4371
Cre02.g094150	CC-1009	CC-124	FALSE	277.089	0.470095	0.143738	0.640578	4.09391	2.90798	4.09391
Cre02.g094200	CC-1009	CC-124	FALSE	57.5784	-0.0760821	0.204998	0.689487	1.07593	1.14151	1.14151
Cre02.g094250	CC-1009	CC-124	FALSE	10393	-0.0423847	0.102011	0.765158	214.041	222.246	222.246
Cre02.g094300	CC-1009	CC-124	FALSE	622.886	0.0350076	0.0780046	0.765172	15.4049	15.0424	15.4049
Cre02.g094350	CC-1009	CC-124	FALSE	270.508	0.129792	0.135956	0.745975	5.55128	5.05353	5.55128
Cre02.g094400	CC-1009	CC-124	FALSE	117.928	-0.345584	0.141627	0.69513	2.81038	3.59982	3.59982
Cre02.g094450	CC-1009	CC-124	FALSE	3401.18	0.123153	0.365457	0.533206	38.0539	34.0973	38.0539
Cre02.g094500	CC-1009	CC-124	FALSE	211.937	0.191113	0.134431	0.739111	9.52482	8.32759	9.52482
Cre02.g094551	CC-1009	CC-124	FALSE	8.06017	-1.04071	0.536295	0.0975514	0.0441778	0.10919	0.10919
Cre02.g094600	CC-1009	CC-124	FALSE	500.401	0.219546	0.162203	0.703488	4.03517	3.43305	4.03517
Cre02.g094650	CC-1009	CC-124	FALSE	73.3925	-0.380151	0.155371	0.660749	1.52995	1.99864	1.99864
Cre02.g094700	CC-1009	CC-124	FALSE	48.2291	-0.332103	0.259849	0.548596	1.27947	1.65092	1.65092
Cre02.g094750	CC-1009	CC-124	FALSE	209.602	-0.639513	0.157247	0.521409	3.8386	6.03946	6.03946
Cre02.g094850	CC-1009	CC-124	FALSE	34.4799	-0.956141	0.261599	0.130662	0.279068	0.569766	0.569766
Cre02.g094900	CC-1009	CC-124	FALSE	336.986	0.0167631	0.0897415	0.765186	3.67922	3.63012	3.67922
Cre02.g095000	CC-1009	CC-124	FALSE	127.264	0.0500825	0.166876	0.731775	6.74474	6.57721	6.74474
Cre02.g095038	CC-1009	CC-124	FALSE	0	NA	NA	NA	0	0	0
Cre02.g095044	CC-1009	CC-124	FALSE	625.541	0.419526	0.0822277	0.754847	47.5743	35.3136	47.5743
Cre02.g095045	CC-1009	CC-124	FALSE	595.888	0.280622	0.088121	0.764137	5.72495	4.68209	5.72495
Cre02.g095048	CC-1009	CC-124	FALSE	211.116	0.890917	0.135377	0.239467	4.69345	2.48254	4.69345
Cre02.g095050	CC-1009	CC-124	FALSE	128.208	-0.90408	0.208408	0.175389	1.81777	3.51133	3.51133
Cre02.g095051	CC-1009	CC-124	FALSE	15.2802	0.273279	0.311266	0.525568	3.18536	2.48397	3.18536
Cre02.g095052	CC-1009	CC-124	FALSE	4.52422	0.0218382	0.462363	0.502244	1.54055	1.47977	1.54055
Cre02.g095054	CC-1009	CC-124	FALSE	9.51887	0.124476	0.390523	0.515743	1.18395	1.04794	1.18395
Cre02.g095055	CC-1009	CC-124	FALSE	119.771	-0.29082	0.138873	0.714686	2.29592	2.82754	2.82754
Cre02.g095057	CC-1009	CC-124	FALSE	13.1179	0.617124	0.346643	0.299945	1.62104	0.976929	1.62104
Cre02.g095058	CC-1009	CC-124	FALSE	170.227	-0.213673	0.134883	0.735255	2.19938	2.57364	2.57364
Cre02.g095059	CC-1009	CC-124	FALSE	37.3696	0.164857	0.249577	0.615753	0.461332	0.408873	0.461332
Cre02.g095062	CC-1009	CC-124	FALSE	17.3447	0.877715	0.374443	0.154704	0.298027	0.149715	0.298027
Cre02.g095063	CC-1009	CC-124	FALSE	61.6944	0.772756	0.210498	0.293057	1.18101	0.673987	1.18101
Cre02.g095065	CC-1009	CC-124	FALSE	18.7191	1.08599	0.471878	0.0847496	0.346174	0.144244	0.346174
Cre02.g095067	CC-1009	CC-124	FALSE	23.4266	1.51884	0.445095	0.0188332	0.416979	0.131681	0.416979
Cre02.g095068	CC-1009	CC-124	FALSE	38.0224	0.840742	0.269248	0.199466	0.382336	0.203653	0.382336
Cre02.g095069	CC-1009	CC-124	FALSE	250.795	0.348792	0.179971	0.635818	14.039	10.9156	14.039
Cre02.g095070	CC-1009	CC-124	FALSE	280.031	-0.239248	0.143634	0.721079	37.853	45.0786	45.0786
Cre02.g095071	CC-1009	CC-124	FALSE	500.836	-0.595715	0.0905728	0.687181	8.03609	12.155	12.155
Cre02.g095072	CC-1009	CC-124	FALSE	265.906	-0.187401	0.235974	0.6231	11.2351	12.9671	12.9671
Cre02.g095073	CC-1009	CC-124	FALSE	596.482	-0.0651345	0.171261	0.72566	10.0851	10.5923	10.5923
Cre02.g095074	CC-1009	CC-124	FALSE	233.82	-0.316107	0.112541	0.740479	3.2782	4.09299	4.09299
Cre02.g095075	CC-1009	CC-124	FALSE	108.937	-0.284694	0.141069	0.713343	8.19628	10.0332	10.0332
Cre02.g095076	CC-1009	CC-124	TRUE	689.717	2.97731	0.262081	8.49685e-16	23.6584	2.91297	23.6584
Cre02.g095077	CC-1009	CC-124	FALSE	1186.73	0.221138	0.214995	0.63632	27.9597	23.6831	27.9597
Cre02.g095078	CC-1009	CC-124	FALSE	99.7137	0.356424	0.152164	0.6745	2.32296	1.79679	2.32296
Cre02.g095079	CC-1009	CC-124	FALSE	121.104	-0.190679	0.143907	0.730056	2.60094	2.965	2.965
Cre02.g095080	CC-1009	CC-124	FALSE	275.972	0.233996	0.435221	0.458782	2.77185	2.18879	2.77185
Cre02.g095081	CC-1009	CC-124	FALSE	238.688	0.0540516	0.160256	0.736856	2.92585	2.81137	2.92585
Cre02.g095082	CC-1009	CC-124	FALSE	669.136	0.579714	0.256885	0.443936	11.6779	7.53607	11.6779
Cre02.g095083	CC-1009	CC-124	FALSE	4.9882	0.603864	0.448381	0.253312	1.1345	0.66461	1.1345
Cre02.g095084	CC-1009	CC-124	FALSE	187.927	1.33625	0.316413	0.0227843	78.5487	29.3718	78.5487
Cre02.g095086	CC-1009	CC-124	TRUE	724.815	1.86247	0.155505	7.18715e-10	23.446	6.37407	23.446
Cre02.g095087	CC-1009	CC-124	TRUE	737.268	-2.65332	0.322833	9.40706e-09	3.12674	20.6198	20.6198
Cre02.g095088	CC-1009	CC-124	TRUE	52.3281	-1.99176	0.242429	1.66225e-06	0.359216	1.48713	1.48713
Cre02.g095089	CC-1009	CC-124	FALSE	257.071	-0.742161	0.170325	0.428692	19.4623	33.2924	33.2924
Cre02.g095090	CC-1009	CC-124	TRUE	604.277	1.18628	0.114572	0.00718684	42.5877	18.5035	42.5877
Cre02.g095091	CC-1009	CC-124	TRUE	366.454	1.27062	0.107237	0.000653709	8.22611	3.3699	8.22611
Cre02.g095092	CC-1009	CC-124	FALSE	1560.62	0.653477	0.136037	0.546242	106.813	66.9824	106.813
Cre02.g095093	CC-1009	CC-124	FALSE	214.233	-0.235658	0.149268	0.71524	50.1093	59.7683	59.7683
Cre02.g095094	CC-1009	CC-124	FALSE	0	NA	NA	NA	0	0	0
Cre02.g095095	CC-1009	CC-124	FALSE	2006.02	-0.0688119	0.229432	0.664941	23.884	25.2196	25.2196
Cre02.g095096	CC-1009	CC-124	FALSE	17.3688	-1.64258	0.470879	0.0119149	0.169097	0.599537	0.599537
Cre02.g095097	CC-1009	CC-124	FALSE	249.83	0.128582	0.184969	0.699322	10.4706	9.53415	10.4706
Cre02.g095098	CC-1009	CC-124	FALSE	182.484	-0.141652	0.198997	0.679039	20.7347	23.1249	23.1249
Cre02.g095099	CC-1009	CC-124	TRUE	177.373	-1.99421	0.272584	1.19269e-05	0.679119	2.83064	2.83064
Cre02.g095100	CC-1009	CC-124	FALSE	274.04	-0.0367441	0.135733	0.755317	11.9097	12.2474	12.2474
Cre02.g095101	CC-1009	CC-124	FALSE	684.281	0.243468	0.0840919	0.768928	5.12958	4.31691	5.12958
Cre02.g095102	CC-1009	CC-124	FALSE	243.575	0.0731562	0.16647	0.728333	4.56605	4.30355	4.56605
Cre02.g095103	CC-1009	CC-124	FALSE	4.6448	-0.892305	0.697183	0.128646	0.129234	0.340238	0.340238
Cre02.g095104	CC-1009	CC-124	FALSE	200.979	0.542158	0.152149	0.587841	10.5674	7.16029	10.5674
Cre02.g095105	CC-1009	CC-124	FALSE	341.085	-0.933645	0.13215	0.182218	9.85581	19.0489	19.0489
Cre02.g095106	CC-1009	CC-124	FALSE	247.277	0.365036	0.138341	0.693952	17.1069	13.2361	17.1069
Cre02.g095107	CC-1009	CC-124	FALSE	412.928	-0.590969	0.184228	0.513245	7.66317	11.7884	11.7884
Cre02.g095110	CC-1009	CC-124	FALSE	2819.5	-0.0222312	0.150846	0.74732	111.041	113.168	113.168
Cre02.g095111	CC-1009	CC-124	FALSE	635.348	0.14155	0.0881064	0.768941	8.0794	7.31757	8.0794
Cre02.g095113	CC-1009	CC-124	FALSE	183.555	0.19367	0.113778	0.755196	3.98212	3.47037	3.98212
Cre02.g095114	CC-1009	CC-124	TRUE	305.982	-1.87941	0.213744	1.42928e-06	3.55052	13.4099	13.4099
Cre02.g095115	CC-1009	CC-124	FALSE	74.9983	-0.427298	0.211133	0.561485	1.99678	2.74964	2.74964
Cre02.g095116	CC-1009	CC-124	FALSE	31.3153	-3.00048	0.371266	1.66558e-09	0.0838924	0.701199	0.701199
Cre02.g095117	CC-1009	CC-124	FALSE	268.594	0.440449	0.145759	0.65097	6.05752	4.40561	6.05752
Cre02.g095119	CC-1009	CC-124	FALSE	132.781	0.623289	0.150846	0.541517	2.74524	1.74404	2.74524
Cre02.g095120	CC-1009	CC-124	FALSE	17.4313	0.754341	0.330919	0.227777	1.43018	0.79851	1.43018
Cre02.g095121	CC-1009	CC-124	FALSE	155.74	0.399111	0.185035	0.607651	6.43674	4.8052	6.43674
Cre02.g095122	CC-1009	CC-124	FALSE	385.087	-0.324761	0.160365	0.673399	17.1959	21.835	21.835
Cre02.g095123	CC-1009	CC-124	FALSE	9.21029	-0.488147	0.488236	0.28716	0.143145	0.237866	0.237866
Cre02.g095124	CC-1009	CC-124	FALSE	60.2606	-0.794728	0.22925	0.255564	0.380922	0.686084	0.686084
Cre02.g095125	CC-1009	CC-124	FALSE	94.0611	-0.00653461	0.207411	0.702552	1.15839	1.16202	1.16202
Cre02.g095126	CC-1009	CC-124	FALSE	832.758	0.623078	0.111199	0.618785	17.2385	11.1059	17.2385
Cre02.g095127	CC-1009	CC-124	FALSE	277.886	-0.537365	0.159206	0.578661	5.91624	8.70746	8.70746
Cre02.g095128	CC-1009	CC-124	FALSE	192.004	0.315623	0.158029	0.679922	4.48357	3.57955	4.48357
Cre02.g095129	CC-1009	CC-124	FALSE	302.79	0.672664	0.0943811	0.624991	5.2613	3.27337	5.2613
Cre02.g095130	CC-1009	CC-124	FALSE	770.895	0.288049	0.146409	0.705649	15.7176	12.7576	15.7176
Cre02.g095133	CC-1009	CC-124	FALSE	190.662	0.00915765	0.111838	0.768955	3.12932	3.11799	3.12932
Cre02.g095134	CC-1009	CC-124	TRUE	123.056	-2.13937	0.202903	5.37485e-10	1.51601	6.81523	6.81523
Cre02.g095135	CC-1009	CC-124	FALSE	35.5786	-0.663194	0.238461	0.415194	0.733318	1.19745	1.19745
Cre02.g095136	CC-1009	CC-124	FALSE	40.2332	0.130685	0.271103	0.604757	1.20374	1.08092	1.20374
Cre02.g095137	CC-1009	CC-124	TRUE	146.339	-2.315	0.228272	1.91488e-10	1.19248	6.0875	6.0875
Cre02.g095138	CC-1009	CC-124	FALSE	91.9904	-0.324935	0.147393	0.693431	2.16974	2.7361	2.7361
Cre02.g095139	CC-1009	CC-124	FALSE	0.138238	0.00240364	0.742789	0.401692	0.0158928	0.0212985	0.0212985
Cre02.g095140	CC-1009	CC-124	TRUE	159.541	1.76886	0.239758	6.1858e-05	38.9601	11.2132	38.9601
Cre02.g095141	CC-1009	CC-124	FALSE	91.9132	-0.025674	0.232358	0.672237	1.55925	1.5848	1.5848
Cre02.g095143	CC-1009	CC-124	FALSE	9.17731	-1.03101	0.550612	0.0997425	0.101112	0.254404	0.254404
Cre02.g095144	CC-1009	CC-124	FALSE	568.396	1.19514	0.151046	0.0141857	9.55172	4.09074	9.55172
Cre02.g095145	CC-1009	CC-124	FALSE	44.4754	0.0109661	0.213246	0.695857	1.21756	1.20862	1.21756
Cre02.g095146	CC-1009	CC-124	FALSE	938.985	-0.872874	0.169019	0.229501	30.8422	57.3653	57.3653
Cre02.g095147	CC-1009	CC-124	FALSE	95.6802	-0.473798	0.188056	0.568093	2.53048	3.5994	3.5994
Cre02.g095148	CC-1009	CC-124	FALSE	64.6423	-0.310684	0.200358	0.622993	1.80264	2.2917	2.2917
Cre02.g095149	CC-1009	CC-124	FALSE	125.959	0.00722742	0.24569	0.663774	10.0575	10.0042	10.0575
Cre02.g095150	CC-1009	CC-124	FALSE	2596.57	0.30948	0.221875	0.596842	44.8404	35.6604	44.8404
Cre02.g095151	CC-1009	CC-124	FALSE	32.8922	0.352775	0.250552	0.549765	1.43738	1.10077	1.43738
Cre02.g095200	CC-1009	CC-124	TRUE	624.079	1.79153	0.21302	8.98437e-06	13.7849	3.87675	13.7849
Cre02.g095250	CC-1009	CC-124	TRUE	304.188	-1.7591	0.234746	5.69273e-05	0.401399	1.40287	1.40287
Cre02.g095294	CC-1009	CC-124	FALSE	57.978	-0.737785	0.251718	0.286084	1.24092	2.15521	2.15521
Cre02.g095300	CC-1009	CC-124	FALSE	47.5517	-1.34665	0.328743	0.0232947	0.266835	0.725395	0.725395
Cre02.g095350	CC-1009	CC-124	FALSE	635.367	0.815961	0.126276	0.421458	17.0817	9.59802	17.0817
Cre02.g095400	CC-1009	CC-124	FALSE	558.736	-0.132299	0.183931	0.699527	19.7374	21.7448	21.7448
Cre02.g095450	CC-1009	CC-124	FALSE	61.2581	-0.737105	0.280413	0.263744	1.98015	3.4825	3.4825
Cre02.g095500	CC-1009	CC-124	FALSE	118.58	-0.0577958	0.208966	0.68956	1.56807	1.63678	1.63678
Cre02.g095550	CC-1009	CC-124	FALSE	194.861	-2.10185	0.180616	2.56114e-11	0.170759	0.745632	0.745632
Cre02.g095600	CC-1009	CC-124	TRUE	54.9638	-1.73189	0.261734	0.000276971	0.643708	2.24905	2.24905
Cre02.g095650	CC-1009	CC-124	FALSE	150.974	0.564614	0.150196	0.577811	3.28809	2.20325	3.28809
Cre02.g095700	CC-1009	CC-124	FALSE	7.04334	-5.51515	1.28286	2.14066e-05	0.00778149	0.554041	0.554041
Cre02.g095750	CC-1009	CC-124	FALSE	12.7502	-1.49559	0.380573	0.0138386	0.270157	0.819485	0.819485
Cre02.g095800	CC-1009	CC-124	FALSE	133.601	-0.117223	0.136771	0.746852	3.26626	3.56291	3.56291
Cre02.g095850	CC-1009	CC-124	FALSE	185.882	-0.314322	0.16432	0.670984	6.4596	8.10191	8.10191
Cre02.g095900	CC-1009	CC-124	FALSE	890.425	0.173475	0.0838749	0.7652	12.5799	11.1105	12.5799
Cre02.g095950	CC-1009	CC-124	FALSE	35.1395	-0.147597	0.24902	0.621371	0.274553	0.306416	0.306416
Cre02.g096000	CC-1009	CC-124	FALSE	97.439	1.07756	0.167092	0.057714	3.10913	1.44517	3.10913
Cre02.g096050	CC-1009	CC-124	FALSE	22.5175	-1.2944	0.333268	0.0302295	0.393679	1.04385	1.04385
Cre02.g096100	CC-1009	CC-124	FALSE	146.502	0.601844	0.218846	0.465839	8.1947	5.23675	8.1947
Cre02.g096150	CC-1009	CC-124	FALSE	6430.1	-0.174339	0.0812935	0.765214	187.557	212.249	212.249
Cre02.g096200	CC-1009	CC-124	FALSE	252.902	-0.170109	0.197652	0.67267	8.52598	9.68468	9.68468
Cre02.g096250	CC-1009	CC-124	TRUE	47.6555	-1.66713	0.321566	0.00250664	0.524441	1.78328	1.78328
Cre02.g096300	CC-1009	CC-124	FALSE	570.847	0.609023	0.132078	0.58365	20.8714	13.5059	20.8714
Cre02.g096350	CC-1009	CC-124	FALSE	50.3673	-0.499054	0.206437	0.536113	2.05559	2.95884	2.95884
Cre02.g096400	CC-1009	CC-124	FALSE	131.851	-0.253789	0.172071	0.680154	2.87814	3.45867	3.45867
Cre02.g096450	CC-1009	CC-124	FALSE	6.77267	0.545461	0.460901	0.274999	0.602286	0.357325	0.602286
Cre02.g096455	CC-1009	CC-124	FALSE	14.3647	0.115752	0.3078	0.575285	0.613515	0.560168	0.613515
Cre02.g096500	CC-1009	CC-124	FALSE	219.603	0.0067357	0.140329	0.75509	6.32861	6.33669	6.33669
Cre02.g096551	CC-1009	CC-124	FALSE	97.8526	-0.260764	0.15961	0.695576	1.11783	1.34261	1.34261
Cre02.g096601	CC-1009	CC-124	FALSE	61.6536	-0.84912	0.205689	0.22605	1.63055	3.0119	3.0119
Cre02.g096650	CC-1009	CC-124	FALSE	3.04552	0.156376	0.535862	0.435318	0.0586427	0.0458159	0.0586427
Cre02.g096700	CC-1009	CC-124	TRUE	231.285	2.47245	0.210135	5.66137e-14	11.636	2.04634	11.636
Cre02.g096737	CC-1009	CC-124	FALSE	10.5491	0.549069	0.445721	0.279476	1.74171	1.06502	1.74171
Cre02.g096800	CC-1009	CC-124	FALSE	42.0901	0.133638	0.205692	0.673507	1.07663	0.967138	1.07663
Cre02.g096850	CC-1009	CC-124	FALSE	76.753	-0.535478	0.243499	0.477706	7.85181	11.8197	11.8197
Cre02.g096900	CC-1009	CC-124	FALSE	86.0614	-0.283954	0.170032	0.673426	1.67954	2.05621	2.05621
Cre02.g096950	CC-1009	CC-124	TRUE	109.68	-1.91222	0.274553	4.37355e-05	0.498431	1.96205	1.96205
Cre02.g097000	CC-1009	CC-124	FALSE	219.311	0.163697	0.227865	0.639433	5.33282	4.70156	5.33282
Cre02.g097050	CC-1009	CC-124	FALSE	860.6	-0.946294	0.188666	0.148138	24.7851	48.9672	48.9672
Cre02.g097100	CC-1009	CC-124	TRUE	245.634	-3.53586	0.408405	1.14584e-11	0.55852	6.94279	6.94279
Cre02.g097150	CC-1009	CC-124	FALSE	177.611	0.491013	0.105386	0.704352	8.36288	5.9154	8.36288
Cre02.g097200	CC-1009	CC-124	FALSE	8.63498	0.656913	0.505619	0.216008	0.266439	0.141036	0.266439
Cre02.g097213	CC-1009	CC-124	FALSE	49.5988	0.939763	0.272009	0.13878	1.27489	0.627844	1.27489
Cre02.g097227	CC-1009	CC-124	FALSE	130.648	0.405581	0.225963	0.553686	3.08914	2.27111	3.08914
Cre02.g097250	CC-1009	CC-124	FALSE	413.665	-0.0969945	0.111132	0.763262	5.82901	6.2367	6.2367
Cre02.g097300	CC-1009	CC-124	FALSE	58.4367	-0.969232	0.20921	0.127751	1.70202	3.45638	3.45638
Cre02.g097334	CC-1009	CC-124	FALSE	44.283	-0.50636	0.196912	0.542772	5.83714	8.53754	8.53754
Cre02.g097400	CC-1009	CC-124	FALSE	30034.2	-0.0620981	0.120811	0.760946	996.062	1041.26	1041.26
Cre02.g097450	CC-1009	CC-124	FALSE	188.179	-0.0861845	0.134785	0.75171	6.92222	7.40653	7.40653
Cre02.g097500	CC-1009	CC-124	FALSE	467.966	0.49148	0.11476	0.685316	6.96547	4.91114	6.96547
Cre02.g097550	CC-1009	CC-124	FALSE	461.598	0.030236	0.17871	0.724437	16.6669	16.2704	16.6669
Cre02.g097600	CC-1009	CC-124	FALSE	79.25	-0.0999585	0.182593	0.708316	1.69343	1.81649	1.81649
Cre02.g097650	CC-1009	CC-124	FALSE	569.063	-0.388792	0.12547	0.705933	15.3174	20.2329	20.2329
Cre02.g097800	CC-1009	CC-124	TRUE	13422.5	4.87495	0.171166	1.60923e-115	107.468	3.63015	107.468
Cre02.g097850	CC-1009	CC-124	FALSE	54.0841	-0.340606	0.190263	0.624743	0.710136	0.920023	0.920023
Cre02.g097900	CC-1009	CC-124	FALSE	2129.68	-0.217026	0.129887	0.739437	58.6121	68.4617	68.4617
Cre02.g097950	CC-1009	CC-124	FALSE	246.486	0.613585	0.199898	0.479863	5.16691	3.30791	5.16691
Cre02.g098000	CC-1009	CC-124	FALSE	1.56891	-5.6836	2.51636	0.00416664	0	0.404045	0.404045
Cre02.g098050	CC-1009	CC-124	FALSE	23.303	0.312371	0.273854	0.543084	0.663674	0.510901	0.663674
Cre02.g098100	CC-1009	CC-124	FALSE	37.6322	0.116592	0.232501	0.64796	2.08172	1.952	2.08172
Cre02.g098150	CC-1009	CC-124	FALSE	163.557	-0.762815	0.132487	0.462497	4.74544	8.14708	8.14708
Cre02.g098200	CC-1009	CC-124	FALSE	84.6079	0.104889	0.168601	0.721353	1.88154	1.74484	1.88154
Cre02.g098250	CC-1009	CC-124	FALSE	989.996	-0.36096	0.118878	0.723049	31.8909	41.2332	41.2332
Cre02.g098300	CC-1009	CC-124	TRUE	136.093	-2.08921	0.302772	1.52635e-05	1.38178	6.1797	6.1797
Cre02.g098350	CC-1009	CC-124	FALSE	55.6592	-0.70767	0.204902	0.417392	0.912328	1.5496	1.5496
Cre02.g098400	CC-1009	CC-124	TRUE	353.363	-1.3323	0.154063	0.00196836	7.54435	19.3445	19.3445
Cre02.g098450	CC-1009	CC-124	FALSE	1977.65	-0.023205	0.095516	0.765228	42.1723	42.9405	42.9405
Cre02.g098500	CC-1009	CC-124	FALSE	330.124	1.04943	0.0879633	0.0516331	12.948	6.24669	12.948
Cre02.g098550	CC-1009	CC-124	TRUE	128.341	1.85939	0.209249	1.54224e-06	3.85867	1.02824	3.85867
Cre02.g098600	CC-1009	CC-124	FALSE	100.047	0.188611	0.174629	0.69616	1.47803	1.28192	1.47803
Cre02.g098650	CC-1009	CC-124	FALSE	221.839	0.739269	0.128078	0.492387	8.23637	4.8826	8.23637
Cre02.g098700	CC-1009	CC-124	FALSE	38.5317	-0.601577	0.19531	0.493012	0.675901	1.04252	1.04252
Cre02.g098750	CC-1009	CC-124	FALSE	290.967	0.871933	0.157188	0.241404	2.58144	1.38234	2.58144
Cre02.g098800	CC-1009	CC-124	TRUE	532.164	-1.37619	0.115407	5.36863e-05	13.5829	35.5836	35.5836
Cre02.g098850	CC-1009	CC-124	FALSE	817.564	0.997055	0.166477	0.11023	25.4105	12.5058	25.4105
Cre02.g098900	CC-1009	CC-124	FALSE	101.045	0.180355	0.162362	0.712615	0.946562	0.833836	0.946562
Cre02.g098950	CC-1009	CC-124	FALSE	175.761	-0.0779833	0.160891	0.732735	4.7159	5.03209	5.03209
Cre02.g099000	CC-1009	CC-124	FALSE	570.211	0.517802	0.138929	0.625169	21.0422	14.6027	21.0422
Cre02.g099050	CC-1009	CC-124	FALSE	108.498	0.46165	0.288382	0.472692	0.947377	0.654456	0.947377
Cre02.g099055	CC-1009	CC-124	FALSE	38.4659	-0.884422	0.286822	0.165654	0.159089	0.308304	0.308304
Cre02.g099100	CC-1009	CC-124	FALSE	49.8114	-1.94338	0.301763	8.45448e-05	0.174723	0.713475	0.713475
Cre02.g099150	CC-1009	CC-124	FALSE	595.693	0.184132	0.107141	0.759975	21.0486	18.4959	21.0486
Cre02.g099200	CC-1009	CC-124	FALSE	360.267	0.176667	0.102493	0.762837	3.32972	2.9286	3.32972
Cre02.g099251	CC-1009	CC-124	FALSE	43.9273	-0.364687	0.215612	0.582424	1.67253	2.17056	2.17056
Cre02.g099300	CC-1009	CC-124	FALSE	123.906	0.324763	0.188236	0.633493	14.6578	11.5168	14.6578
Cre02.g099400	CC-1009	CC-124	FALSE	25.2519	1.12393	0.738252	0.0870413	0.0882344	0.0255796	0.0882344
Cre02.g099495	CC-1009	CC-124	FALSE	15.4774	-0.0761375	0.323884	0.573372	4.24494	4.58388	4.58388
Cre02.g099500	CC-1009	CC-124	FALSE	504.812	-0.385839	0.10738	0.732373	15.0711	19.8101	19.8101
Cre02.g099550	CC-1009	CC-124	TRUE	2308.24	1.60972	0.118496	7.43916e-09	36.1189	11.6981	36.1189
Cre02.g099601	CC-1009	CC-124	FALSE	61.0118	0.601637	0.157699	0.544487	0.77024	0.495559	0.77024
Cre02.g099650	CC-1009	CC-124	FALSE	131.497	-0.530075	0.188483	0.541307	6.18852	9.1298	9.1298
Cre02.g099700	CC-1009	CC-124	FALSE	149.673	-0.673432	0.153361	0.503996	8.30045	13.4886	13.4886
Cre02.g099750	CC-1009	CC-124	TRUE	689.07	1.94469	0.216314	5.17128e-07	9.54722	2.41501	9.54722
Cre02.g099800	CC-1009	CC-124	FALSE	246.684	-0.378915	0.203669	0.591572	8.1389	10.78	10.78
Cre02.g099850	CC-1009	CC-124	FALSE	3588.53	0.241771	0.115118	0.748843	77.4454	65.2353	77.4454
Cre02.g099879	CC-1009	CC-124	FALSE	54.5395	-0.0344186	0.278506	0.62492	8.9484	9.17768	9.17768
Cre02.g099950	CC-1009	CC-124	FALSE	332.253	0.979305	0.269649	0.11836	20.694	10.0317	20.694
Cre02.g100000	CC-1009	CC-124	TRUE	419.288	-1.49927	0.252672	0.00318723	7.52279	22.1346	22.1346
Cre02.g100050	CC-1009	CC-124	FALSE	89.2405	-0.0748819	0.164407	0.730148	3.56363	3.73729	3.73729
Cre02.g100100	CC-1009	CC-124	FALSE	120.927	-0.0969907	0.191938	0.698933	0.865451	0.924298	0.924298
Cre02.g100150	CC-1009	CC-124	FALSE	60.8609	0.530327	0.191311	0.538405	3.02953	2.04077	3.02953
Cre02.g100200	CC-1009	CC-124	FALSE	1410.18	0.253346	0.0771399	0.765242	79.9161	67.0162	79.9161
Cre02.g100250	CC-1009	CC-124	FALSE	267.363	-0.0490311	0.110904	0.765255	8.95115	9.2863	9.2863
Cre02.g100300	CC-1009	CC-124	FALSE	3802.53	1.25188	0.185252	0.0120428	66.3369	27.2225	66.3369
Cre02.g100350	CC-1009	CC-124	FALSE	39.4854	-0.335647	0.206644	0.605504	1.48637	1.92278	1.92278
Cre02.g100400	CC-1009	CC-124	FALSE	223.603	-0.395266	0.186821	0.60699	18.9602	25.3024	25.3024
Cre02.g100450	CC-1009	CC-124	TRUE	307.538	-1.87373	0.220463	3.15321e-06	1.17222	4.40746	4.40746
Cre02.g100500	CC-1009	CC-124	FALSE	53.748	-0.300359	0.237162	0.582819	0.665749	0.828386	0.828386
Cre02.g100600	CC-1009	CC-124	TRUE	71.2086	2.57876	0.267051	6.3671e-11	2.22138	0.35475	2.22138
Cre02.g100633	CC-1009	CC-124	FALSE	3.76463	0.392417	0.838524	0.224667	0.0350456	0	0.0350456
Cre02.g100700	CC-1009	CC-124	FALSE	54.1062	1.0421	0.86864	0.101524	0.0666449	0.0175942	0.0666449
Cre02.g100750	CC-1009	CC-124	FALSE	48.3803	-0.300992	0.256444	0.562448	1.38474	1.7513	1.7513
Cre02.g100800	CC-1009	CC-124	FALSE	75.0569	-0.434667	0.162567	0.625629	0.975369	1.33546	1.33546
Cre02.g100850	CC-1009	CC-124	FALSE	36.8793	0.677257	0.262912	0.338088	1.76056	1.0437	1.76056
Cre02.g100900	CC-1009	CC-124	FALSE	109.984	-0.129057	0.161884	0.723146	1.66863	1.84058	1.84058
Cre02.g101000	CC-1009	CC-124	FALSE	113.044	-1.0293	0.142056	0.0819822	4.38751	9.11984	9.11984
Cre02.g101050	CC-1009	CC-124	FALSE	152.705	-1.04228	0.168105	0.0769371	2.15462	4.54041	4.54041
Cre02.g101100	CC-1009	CC-124	FALSE	78.6634	0.143759	0.1819	0.699047	4.73965	4.24266	4.73965
Cre02.g101150	CC-1009	CC-124	FALSE	233.624	-0.0441115	0.193219	0.709131	2.9878	3.08321	3.08321
Cre02.g101200	CC-1009	CC-124	FALSE	124.204	0.233133	0.199496	0.651246	3.93733	3.29765	3.93733
Cre02.g101250	CC-1009	CC-124	FALSE	90.2474	0.313662	0.233709	0.581545	1.41191	1.10975	1.41191
Cre02.g101300	CC-1009	CC-124	FALSE	141.108	-0.790724	0.211834	0.275327	1.57301	2.80531	2.80531
Cre02.g101350	CC-1009	CC-124	FALSE	66109	0.176293	0.170391	0.704462	1999.74	1758.96	1999.74
Cre02.g101400	CC-1009	CC-124	FALSE	3387.36	0.216396	0.120826	0.747369	41.7942	35.8637	41.7942
Cre02.g101500	CC-1009	CC-124	FALSE	307.485	0.239832	0.109284	0.753764	7.51869	6.33562	7.51869
Cre02.g101550	CC-1009	CC-124	FALSE	70.2571	-0.316416	0.166117	0.668143	2.22949	2.80231	2.80231
Cre02.g101600	CC-1009	CC-124	FALSE	27.4647	0.695102	0.274706	0.301311	0.484526	0.280159	0.484526
Cre02.g101635	CC-1009	CC-124	FALSE	35.661	-0.259433	0.272552	0.561822	1.68514	2.07741	2.07741
Cre02.g101650	CC-1009	CC-124	FALSE	120.319	-1.21835	0.270193	0.0346464	2.42747	5.94442	5.94442
Cre02.g101700	CC-1009	CC-124	TRUE	140.15	-1.89095	0.252802	2.02897e-05	3.29762	12.7526	12.7526
Cre02.g101750	CC-1009	CC-124	TRUE	49.7508	-1.73201	0.332817	0.00172375	0.438766	1.56529	1.56529
Cre02.g101800	CC-1009	CC-124	FALSE	140.878	-0.291763	0.186025	0.648584	7.42474	9.24271	9.24271
Cre02.g101850	CC-1009	CC-124	FALSE	133.622	-0.39627	0.187045	0.606249	16.6694	22.3717	22.3717
Cre02.g101900	CC-1009	CC-124	FALSE	148.731	0.347537	0.117359	0.728016	2.61384	2.03498	2.61384
Cre02.g101950	CC-1009	CC-124	FALSE	491.868	-0.379632	0.147245	0.673588	9.06027	11.8874	11.8874
Cre02.g102000	CC-1009	CC-124	FALSE	108.862	0.161282	0.139609	0.738836	14.6285	13.0677	14.6285
Cre02.g102050	CC-1009	CC-124	TRUE	31.5691	-5.89719	0.663411	3.32276e-15	0.0452922	3.01237	3.01237
Cre02.g102100	CC-1009	CC-124	FALSE	157.282	-0.129131	0.137253	0.745141	3.54718	3.89945	3.89945
Cre02.g102150	CC-1009	CC-124	FALSE	149.644	-0.143017	0.167412	0.715179	34.6918	39.0368	39.0368
Cre02.g102250	CC-1009	CC-124	FALSE	35302.9	0.0807374	0.166337	0.727379	690.172	648.95	690.172
Cre02.g102300	CC-1009	CC-124	FALSE	0.538733	-0.09882	0.699676	0.366001	0.0622215	0.10001	0.10001
Cre02.g102350	CC-1009	CC-124	FALSE	336.884	0.867922	0.213649	0.204376	13.7278	7.30726	13.7278
Cre02.g102400	CC-1009	CC-124	FALSE	91.2451	-0.542613	0.182166	0.543032	16.5713	24.8434	24.8434
Cre02.g102450	CC-1009	CC-124	FALSE	243.718	-0.613729	0.232988	0.447004	5.84394	9.26269	9.26269
Cre02.g102500	CC-1009	CC-124	FALSE	122.291	-0.687634	0.200189	0.433707	2.10408	3.49536	3.49536
Cre02.g102551	CC-1009	CC-124	FALSE	1.0131	-0.969224	1.23975	0.111303	0.00456965	0.0382856	0.0382856
Cre02.g102600	CC-1009	CC-124	FALSE	123.602	0.0319768	0.144014	0.750772	1.99537	1.93648	1.99537
Cre02.g102650	CC-1009	CC-124	FALSE	409.314	-0.0809558	0.209134	0.68315	4.86223	5.16282	5.16282
Cre02.g102700	CC-1009	CC-124	FALSE	134.881	-0.658532	0.154383	0.512427	2.44689	3.91424	3.91424
Cre02.g102750	CC-1009	CC-124	FALSE	150.498	-0.575197	0.175485	0.53547	2.41773	3.66121	3.66121
Cre02.g102776	CC-1009	CC-124	FALSE	190.524	-1.00529	0.269177	0.105004	1.70253	3.58286	3.58286
Cre02.g102800	CC-1009	CC-124	FALSE	189.304	-0.403364	0.214782	0.566966	26.7012	36.1543	36.1543
Cre02.g102850	CC-1009	CC-124	FALSE	178.271	0.136342	0.168339	0.715527	2.78671	2.51873	2.78671
Cre02.g102900	CC-1009	CC-124	FALSE	50.9979	0.868371	0.243042	0.190084	0.694545	0.366229	0.694545
Cre02.g102950	CC-1009	CC-124	FALSE	210.293	-0.447091	0.168779	0.609968	5.36274	7.42116	7.42116
Cre02.g103000	CC-1009	CC-124	FALSE	398.877	-0.17654	0.104801	0.761465	8.23751	9.37656	9.37656
Cre02.g103050	CC-1009	CC-124	FALSE	190.696	0.0610012	0.202023	0.696323	5.15228	4.91417	5.15228
Cre02.g103100	CC-1009	CC-124	FALSE	315.302	-0.035704	0.128819	0.75904	11.8242	12.1909	12.1909
Cre02.g103150	CC-1009	CC-124	FALSE	240.58	0.802266	0.152214	0.368292	8.86179	5.02085	8.86179
Cre02.g103200	CC-1009	CC-124	FALSE	277.174	0.25018	0.177371	0.67434	2.48406	2.06513	2.48406
Cre02.g103250	CC-1009	CC-124	FALSE	369.733	0.816931	0.1603	0.311058	5.39938	3.0072	5.39938
Cre02.g103300	CC-1009	CC-124	FALSE	15.0896	-0.265389	0.295088	0.540939	0.703884	0.861423	0.861423
Cre02.g103350	CC-1009	CC-124	FALSE	44.9224	0.114616	0.2554	0.624814	1.23534	1.13128	1.23534
Cre02.g103400	CC-1009	CC-124	FALSE	181.946	-0.0419848	0.212147	0.690022	2.1582	2.2225	2.2225
Cre02.g103450	CC-1009	CC-124	FALSE	134.178	0.425019	0.22177	0.550473	2.89405	2.09934	2.89405
Cre02.g103500	CC-1009	CC-124	FALSE	251.246	-0.279601	0.220372	0.60943	10.5394	13.0391	13.0391
Cre02.g103550	CC-1009	CC-124	FALSE	4349.73	0.447621	0.128859	0.677759	250.63	182.553	250.63
Cre02.g103600	CC-1009	CC-124	FALSE	121.855	-0.256628	0.132075	0.730185	2.2572	2.70539	2.70539
Cre02.g103650	CC-1009	CC-124	FALSE	101.079	0.0650755	0.169839	0.726796	1.30134	1.2323	1.30134
Cre02.g103700	CC-1009	CC-124	FALSE	134.605	-0.0484302	0.226831	0.672372	4.59474	4.76097	4.76097
Cre02.g103750	CC-1009	CC-124	TRUE	12.8036	3.21518	0.480324	1.48056e-07	6.0517	0.590296	6.0517
Cre02.g103770	CC-1009	CC-124	FALSE	89.8453	0.697919	0.150252	0.489492	2.6959	1.63696	2.6959
Cre02.g103784	CC-1009	CC-124	FALSE	22.8697	0.163564	0.257376	0.607729	3.67021	3.21261	3.67021
Cre02.g103800	CC-1009	CC-124	FALSE	135.359	0.0146856	0.18145	0.724572	1.42153	1.39573	1.42153
Cre02.g103850	CC-1009	CC-124	FALSE	885.621	-0.230825	0.134108	0.732825	30.3695	35.8652	35.8652
Cre02.g103900	CC-1009	CC-124	FALSE	81.2416	0.158438	0.233611	0.634575	1.52456	1.34388	1.52456
Cre02.g103950	CC-1009	CC-124	FALSE	254.346	0.00353958	0.178783	0.728594	6.11765	6.09822	6.11765
Cre02.g104000	CC-1009	CC-124	FALSE	97.0256	-1.09644	0.244795	0.0642545	2.86701	6.40117	6.40117
Cre02.g104050	CC-1009	CC-124	FALSE	1.67102	-2.72024	1.23019	0.0111095	0.022879	0.285956	0.285956
Cre02.g104100	CC-1009	CC-124	FALSE	77.4118	-1.11835	0.257663	0.0580483	1.48681	3.39778	3.39778
Cre02.g104150	CC-1009	CC-124	TRUE	163.364	-1.52421	0.236267	0.00163385	0.584353	1.74202	1.74202
Cre02.g104201	CC-1009	CC-124	FALSE	42.6629	0.136793	0.254715	0.618675	1.79475	1.61942	1.79475
Cre02.g104250	CC-1009	CC-124	FALSE	63.1304	-0.56114	0.21623	0.491822	0.619394	0.939111	0.939111
Cre02.g104300	CC-1009	CC-124	FALSE	57.181	0.249038	0.227293	0.612409	3.17932	2.61122	3.17932
Cre02.g104350	CC-1009	CC-124	FALSE	1172.95	-0.954241	0.115452	0.164835	24.6016	48.0221	48.0221
Cre02.g104400	CC-1009	CC-124	TRUE	214.688	1.7535	0.17706	8.2732e-07	4.12299	1.20055	4.12299
Cre02.g104450	CC-1009	CC-124	TRUE	92.638	2.5615	0.243566	3.06087e-12	4.88333	0.80056	4.88333
Cre02.g104500	CC-1009	CC-124	FALSE	154.627	0.119757	0.114697	0.760266	5.89026	5.45344	5.89026
Cre02.g104550	CC-1009	CC-124	FALSE	201.431	-0.378931	0.133261	0.697044	5.33615	7.01175	7.01175
Cre02.g104600	CC-1009	CC-124	FALSE	27.9697	-0.464764	0.280852	0.477575	1.42803	2.08026	2.08026
[truncated: 15,612 more rows]

## Sheet: CC125_vs_CC124
GID	strain1	strain2	isDEG	baseMean	log2FoldChange	lfcSE	svalue	strain1_FPKMs	strain2_FPKMs	max_FPKMs
Cre01.g000050	CC-125	CC-124	FALSE	170.005	-0.659758	0.132838	0.544359	1.30226	2.06561	2.06561
Cre01.g000100	CC-125	CC-124	FALSE	156.743	-0.323999	0.134988	0.694905	1.01303	1.27572	1.27572
Cre01.g000150	CC-125	CC-124	FALSE	492.105	-0.0483529	0.200068	0.685824	3.48791	3.61193	3.61193
Cre01.g000200	CC-125	CC-124	FALSE	166.718	1.01664	0.148656	0.101616	4.96008	2.40083	4.96008
Cre01.g000250	CC-125	CC-124	FALSE	367.62	-0.0408432	0.107251	0.750692	12.0076	12.3926	12.3926
Cre01.g000300	CC-125	CC-124	FALSE	341.01	0.867746	0.14067	0.267042	8.48737	4.5988	8.48737
Cre01.g000350	CC-125	CC-124	FALSE	905.559	0.927362	0.124082	0.20288	66.4541	34.6522	66.4541
Cre01.g000400	CC-125	CC-124	FALSE	232.128	-0.962381	0.130851	0.154941	3.49069	6.9131	6.9131
Cre01.g000450	CC-125	CC-124	FALSE	214.173	-0.503303	0.14435	0.614312	4.06501	5.83543	5.83543
Cre01.g000500	CC-125	CC-124	FALSE	182.197	0.412419	0.177257	0.604741	4.08814	3.01108	4.08814
Cre01.g000550	CC-125	CC-124	FALSE	8.26045	-1.30004	0.35175	0.0335263	0.145681	0.393574	0.393574
Cre01.g000600	CC-125	CC-124	FALSE	287.541	-0.091837	0.156186	0.718795	7.40881	7.90443	7.90443
Cre01.g000650	CC-125	CC-124	FALSE	98.8041	0.370752	0.405845	0.432196	1.07971	0.76577	1.07971
Cre01.g000700	CC-125	CC-124	FALSE	50.3303	-0.147858	0.175918	0.68952	0.901923	0.98792	0.98792
Cre01.g000750	CC-125	CC-124	FALSE	153.959	0.919614	0.173436	0.182258	3.45667	1.78432	3.45667
Cre01.g000800	CC-125	CC-124	FALSE	94.5957	-0.173106	0.169381	0.690603	4.74415	5.42988	5.42988
Cre01.g000850	CC-125	CC-124	FALSE	1005.69	0.0641285	0.134308	0.739003	44.226	42.2876	44.226
Cre01.g000900	CC-125	CC-124	TRUE	1108.34	1.36135	0.150962	0.00092114	50.2015	19.208	50.2015
Cre01.g000950	CC-125	CC-124	FALSE	12.6833	-1.03716	0.365244	0.103304	0.31751	0.719477	0.719477
Cre01.g001000	CC-125	CC-124	FALSE	76.6202	-0.981744	0.296874	0.123009	1.08886	2.28994	2.28994
Cre01.g001100	CC-125	CC-124	FALSE	1348.69	-0.0339429	0.107654	0.750707	33.6407	34.4373	34.4373
Cre01.g001150	CC-125	CC-124	FALSE	302.805	0.116041	0.114383	0.746631	2.32176	2.12917	2.32176
Cre01.g001200	CC-125	CC-124	FALSE	599.237	1.07249	0.177563	0.0678598	7.03206	3.26838	7.03206
Cre01.g001250	CC-125	CC-124	FALSE	74.5208	0.174174	0.17637	0.682571	1.015	0.888163	1.015
Cre01.g001300	CC-125	CC-124	FALSE	126.953	0.119731	0.155746	0.714794	0.565211	0.517335	0.565211
Cre01.g001350	CC-125	CC-124	FALSE	75.8439	-0.550181	0.207968	0.505763	1.22046	1.84199	1.84199
Cre01.g001400	CC-125	CC-124	FALSE	80.5651	0.425684	0.220341	0.547929	1.81513	1.32444	1.81513
Cre01.g001450	CC-125	CC-124	TRUE	53.7358	-1.80821	0.264303	9.93666e-05	0.595944	2.18841	2.18841
Cre01.g001501	CC-125	CC-124	FALSE	45.5824	0.446055	0.209742	0.550392	1.09151	0.777076	1.09151
Cre01.g001550	CC-125	CC-124	FALSE	661.451	0.745507	0.114047	0.512681	19.4466	11.4706	19.4466
Cre01.g001600	CC-125	CC-124	FALSE	116.004	0.458976	0.193046	0.564793	5.04696	3.60446	5.04696
Cre01.g001650	CC-125	CC-124	FALSE	13.2174	0.45932	0.353066	0.428966	0.619635	0.421722	0.619635
Cre01.g001657	CC-125	CC-124	FALSE	49.4462	-0.513854	0.181372	0.553781	1.10278	1.59127	1.59127
Cre01.g001664	CC-125	CC-124	FALSE	52.1267	-0.293945	0.259538	0.557774	4.99595	6.27278	6.27278
Cre01.g001678	CC-125	CC-124	FALSE	238.735	0.217723	0.1374	0.716075	3.60578	3.07066	3.60578
Cre01.g001700	CC-125	CC-124	FALSE	279.716	1.02556	0.228959	0.10171	5.77042	2.73111	5.77042
Cre01.g001750	CC-125	CC-124	FALSE	904.288	0.352686	0.118788	0.709082	22.0313	17.1615	22.0313
Cre01.g001800	CC-125	CC-124	FALSE	283.441	-0.262172	0.12743	0.718282	3.64072	4.3523	4.3523
Cre01.g001950	CC-125	CC-124	FALSE	146.274	0.300205	0.117897	0.721537	3.02597	2.42237	3.02597
Cre01.g001983	CC-125	CC-124	TRUE	1352.43	1.19406	0.0756502	0.000552885	96.8972	42.188	96.8972
Cre01.g002050	CC-125	CC-124	TRUE	325.995	1.30669	0.181345	0.00603694	13.2541	5.2372	13.2541
Cre01.g002100	CC-125	CC-124	FALSE	138.92	-0.385863	0.198075	0.590276	1.34269	1.78483	1.78483
Cre01.g002150	CC-125	CC-124	FALSE	58.4343	-1.09891	0.283421	0.0741786	1.13251	2.57766	2.57766
Cre01.g002200	CC-125	CC-124	FALSE	118.618	-0.368432	0.142621	0.671543	17.5383	22.9205	22.9205
Cre01.g002201	CC-125	CC-124	FALSE	54.4223	-0.287604	0.20674	0.614703	1.06818	1.30871	1.30871
Cre01.g002227	CC-125	CC-124	FALSE	77.8739	0.0735107	0.147236	0.728482	3.13107	3.00308	3.13107
Cre01.g002250	CC-125	CC-124	FALSE	106.202	0.193291	0.175711	0.678656	6.1634	5.30363	6.1634
Cre01.g002300	CC-125	CC-124	FALSE	13000.2	0.234642	0.146771	0.702034	757.603	640.044	757.603
Cre01.g002350	CC-125	CC-124	FALSE	299.877	0.129887	0.101645	0.750721	9.47995	8.65454	9.47995
Cre01.g002400	CC-125	CC-124	FALSE	452.649	0.923823	0.126506	0.206473	21.4026	11.1452	21.4026
Cre01.g002500	CC-125	CC-124	FALSE	4521.63	0.162808	0.149798	0.712928	364.402	324.141	364.402
Cre01.g002550	CC-125	CC-124	FALSE	93.2325	0.392168	0.186557	0.600657	3.57194	2.65816	3.57194
Cre01.g002600	CC-125	CC-124	FALSE	2.78466	1.12963	0.914709	0.098079	0.161337	0.0397623	0.161337
Cre01.g002650	CC-125	CC-124	FALSE	0.0324855	-0.04147	0.736091	0.364001	0	0.00918993	0.00918993
Cre01.g002700	CC-125	CC-124	FALSE	87.5332	0.78968	0.185592	0.308564	2.07795	1.17632	2.07795
Cre01.g002750	CC-125	CC-124	FALSE	21.7279	1.11374	0.369564	0.0791396	0.609032	0.254036	0.609032
Cre01.g002787	CC-125	CC-124	FALSE	406.583	-0.198582	0.135087	0.721444	0.709211	0.820217	0.820217
Cre01.g002900	CC-125	CC-124	FALSE	41.4985	-0.247839	0.382714	0.486399	9.55704	12.0365	12.0365
Cre01.g002950	CC-125	CC-124	FALSE	206.394	0.433508	0.118762	0.68632	7.53354	5.52914	7.53354
Cre01.g003000	CC-125	CC-124	TRUE	38.5492	-2.09631	0.189641	2.01745e-10	0.462673	2.03237	2.03237
Cre01.g003050	CC-125	CC-124	FALSE	106.243	0.358844	0.148437	0.666072	1.81715	1.41228	1.81715
Cre01.g003100	CC-125	CC-124	FALSE	3.09712	-2.27685	0.704993	0.00438166	0.0449735	0.27685	0.27685
Cre01.g003150	CC-125	CC-124	FALSE	190.988	-0.191455	0.192074	0.66116	3.17082	3.64657	3.64657
Cre01.g003200	CC-125	CC-124	FALSE	223.493	0.883066	0.109414	0.294503	8.99303	4.84242	8.99303
Cre01.g003250	CC-125	CC-124	FALSE	0.0681474	0.0491343	0.734916	0.356963	0.00906517	0	0.00906517
Cre01.g003300	CC-125	CC-124	FALSE	0.628222	-0.505018	0.967639	0.190121	0.00609496	0.135908	0.135908
Cre01.g003376	CC-125	CC-124	FALSE	282.655	-0.22253	0.309578	0.539936	4.70517	5.64801	5.64801
Cre01.g003450	CC-125	CC-124	FALSE	198.328	0.128454	0.132628	0.733514	4.88006	4.43428	4.88006
Cre01.g003463	CC-125	CC-124	FALSE	354.486	-0.768207	0.252542	0.263162	3.69967	6.5783	6.5783
Cre01.g003475	CC-125	CC-124	FALSE	109.784	-1.20292	0.433138	0.0617097	0.368494	0.959205	0.959205
Cre01.g003487	CC-125	CC-124	FALSE	139.744	0.00113495	0.114796	0.750736	4.16514	4.17279	4.17279
Cre01.g003500	CC-125	CC-124	FALSE	278.129	0.727416	0.138605	0.486459	2.54524	1.51355	2.54524
Cre01.g003516	CC-125	CC-124	FALSE	265.984	-0.0437294	0.18382	0.701586	3.39582	3.48824	3.48824
Cre01.g003524	CC-125	CC-124	FALSE	360.417	0.630571	0.213137	0.458645	5.22503	3.27332	5.22503
Cre01.g003550	CC-125	CC-124	FALSE	473.351	1.03969	0.103817	0.070783	10.1532	4.89351	10.1532
Cre01.g003650	CC-125	CC-124	FALSE	206.373	-0.677242	0.141229	0.518564	2.2054	3.57697	3.57697
Cre01.g003700	CC-125	CC-124	FALSE	90.3095	-0.670334	0.148479	0.511456	0.854248	1.37471	1.37471
Cre01.g003751	CC-125	CC-124	FALSE	98.8015	0.382216	0.234898	0.549477	0.774836	0.574198	0.774836
Cre01.g003800	CC-125	CC-124	FALSE	468.367	-0.355288	0.138169	0.681844	3.19319	4.10185	4.10185
Cre01.g003850	CC-125	CC-124	FALSE	1030.74	0.138767	0.1843	0.682135	23.6404	21.348	23.6404
Cre01.g003950	CC-125	CC-124	TRUE	1988.37	1.4889	0.183734	0.000404441	1.80556	0.623937	1.80556
Cre01.g004000	CC-125	CC-124	FALSE	271.295	-0.20514	0.159895	0.693897	21.8672	25.4636	25.4636
Cre01.g004124	CC-125	CC-124	TRUE	956.487	1.66002	0.125237	3.67781e-09	14.7368	4.61375	14.7368
Cre01.g004157	CC-125	CC-124	TRUE	910.54	1.53436	0.207148	0.000520884	15.4414	5.19561	15.4414
Cre01.g004200	CC-125	CC-124	FALSE	99.1971	0.219319	0.151571	0.699673	1.65569	1.40331	1.65569
Cre01.g004250	CC-125	CC-124	FALSE	133.69	-0.657104	0.209502	0.444941	19.0462	30.9335	30.9335
Cre01.g004300	CC-125	CC-124	FALSE	4794.95	0.391262	0.163426	0.632685	131.596	99.0867	131.596
Cre01.g004350	CC-125	CC-124	FALSE	566.373	1.09928	0.105698	0.0289181	18.5543	8.58267	18.5543
Cre01.g004400	CC-125	CC-124	TRUE	75.3135	-1.62988	0.227452	0.00027481	3.48928	11.1902	11.1902
Cre01.g004450	CC-125	CC-124	FALSE	1999.73	0.730438	0.208542	0.356006	132.562	77.7198	132.562
Cre01.g004500	CC-125	CC-124	TRUE	5851.79	1.42964	0.0893947	5.50975e-08	250.939	92.6242	250.939
Cre01.g004550	CC-125	CC-124	FALSE	279.427	0.663346	0.249098	0.395074	4.61008	2.79625	4.61008
Cre01.g004600	CC-125	CC-124	FALSE	697.448	-0.362799	0.155093	0.656328	3.39747	4.41653	4.41653
Cre01.g004651	CC-125	CC-124	FALSE	150.476	-0.420851	0.172131	0.608338	3.83832	5.20528	5.20528
Cre01.g004700	CC-125	CC-124	TRUE	158.503	-1.39141	0.22103	0.00492697	4.68617	12.7579	12.7579
Cre01.g004750	CC-125	CC-124	FALSE	24.3963	-0.116504	0.512371	0.45786	0.80697	0.945935	0.945935
Cre01.g004800	CC-125	CC-124	TRUE	1521.22	1.50212	0.106301	8.5865e-08	32.1773	11.2759	32.1773
Cre01.g004850	CC-125	CC-124	FALSE	74.0538	-0.0418418	0.152987	0.727915	1.0482	1.06942	1.06942
Cre01.g004900	CC-125	CC-124	TRUE	369.873	-1.44995	0.173219	0.000481388	7.074	19.7218	19.7218
Cre01.g004950	CC-125	CC-124	FALSE	650.496	0.0859633	0.0658514	0.750751	26.9492	25.4157	26.9492
Cre01.g005001	CC-125	CC-124	FALSE	290.746	-0.549049	0.119374	0.635606	7.23646	10.7109	10.7109
Cre01.g005050	CC-125	CC-124	FALSE	5033.53	-0.1136	0.108623	0.749373	105.775	114.449	114.449
Cre01.g005100	CC-125	CC-124	FALSE	95.2867	0.33757	0.160961	0.656555	4.07949	3.23707	4.07949
Cre01.g005150	CC-125	CC-124	TRUE	2669.47	1.67811	0.266286	0.000577402	69.9101	20.9584	69.9101
Cre01.g005200	CC-125	CC-124	FALSE	124.255	-0.463184	0.192086	0.564251	1.42243	1.99147	1.99147
Cre01.g005300	CC-125	CC-124	FALSE	0.0423557	-0.043128	0.736439	0.360588	0	0.0130652	0.0130652
Cre01.g005400	CC-125	CC-124	TRUE	17.606	-3.77773	0.474234	1.20086e-10	0.202817	3.01876	3.01876
Cre01.g005450	CC-125	CC-124	FALSE	295.387	-0.263566	0.173391	0.663185	16.4693	19.9697	19.9697
Cre01.g005500	CC-125	CC-124	FALSE	299.799	-0.190849	0.098096	0.749839	5.44927	6.23957	6.23957
Cre01.g005543	CC-125	CC-124	FALSE	0.115034	-0.0445297	0.736759	0.358349	0	0.0981961	0.0981961
Cre01.g005550	CC-125	CC-124	FALSE	68.5926	-0.783584	0.181151	0.322268	5.41568	9.62845	9.62845
Cre01.g005600	CC-125	CC-124	FALSE	40.7635	-1.26612	0.194684	0.0125884	3.21113	7.95367	7.95367
Cre01.g005651	CC-125	CC-124	FALSE	4.43071	-5.58559	1.02205	2.38851e-07	0.0109686	0.724973	0.724973
Cre01.g005701	CC-125	CC-124	TRUE	28.2631	-2.34773	0.311016	4.80491e-07	0.186337	1.003	1.003
Cre01.g005750	CC-125	CC-124	FALSE	7.89073	-1.66069	0.440659	0.0092462	0.144272	0.523515	0.523515
Cre01.g005813	CC-125	CC-124	FALSE	121.272	-0.891026	0.148753	0.22893	1.76244	3.33357	3.33357
Cre01.g005850	CC-125	CC-124	TRUE	695.074	-1.51176	0.263865	0.00332017	12.2622	36.6436	36.6436
Cre01.g005900	CC-125	CC-124	FALSE	162.412	0.227725	0.155415	0.693829	6.25745	5.31314	6.25745
Cre01.g005950	CC-125	CC-124	FALSE	1047.71	0.271121	0.17566	0.658019	56.2071	46.0893	56.2071
Cre01.g006000	CC-125	CC-124	FALSE	32.8585	-0.117075	0.359596	0.53446	0.551355	0.610612	0.610612
Cre01.g006050	CC-125	CC-124	FALSE	336.954	0.502596	0.107273	0.680675	4.58785	3.18744	4.58785
Cre01.g006100	CC-125	CC-124	FALSE	81.0937	0.196422	0.271917	0.577653	6.13762	5.24666	6.13762
Cre01.g006150	CC-125	CC-124	FALSE	440.27	0.749101	0.169	0.421204	11.5488	6.72533	11.5488
Cre01.g006450	CC-125	CC-124	FALSE	0.135256	0.00321754	0.728864	0.400396	0.00600033	0.00666329	0.00666329
Cre01.g006600	CC-125	CC-124	FALSE	0	NA	NA	NA	0	0	0
Cre01.g006614	CC-125	CC-124	FALSE	0.0241603	-0.00578597	0.735706	0.393153	0	0	0
Cre01.g006766	CC-125	CC-124	FALSE	0.546678	-0.0526542	0.739111	0.349763	0	0.123157	0.123157
Cre01.g006800	CC-125	CC-124	FALSE	163.872	-0.736159	0.123405	0.503248	2.62496	4.43293	4.43293
Cre01.g006850	CC-125	CC-124	FALSE	55.9601	-0.530441	0.211125	0.511902	5.97082	8.91863	8.91863
Cre01.g006900	CC-125	CC-124	FALSE	117.266	-0.491193	0.151292	0.608228	0.787073	1.10795	1.10795
Cre01.g006950	CC-125	CC-124	TRUE	5186.94	1.71867	0.15184	7.88161e-08	311.782	93.4976	311.782
Cre01.g007000	CC-125	CC-124	FALSE	268.733	0.332418	0.164488	0.653645	2.80432	2.18694	2.80432
Cre01.g007050	CC-125	CC-124	FALSE	338.953	0.691544	0.125793	0.534254	7.46135	4.57454	7.46135
Cre01.g007051	CC-125	CC-124	FALSE	41241.3	0.605708	0.180423	0.507805	4244.15	2736.87	4244.15
Cre01.g007100	CC-125	CC-124	FALSE	135.178	-0.431149	0.120243	0.684802	1.12847	1.53174	1.53174
Cre01.g007150	CC-125	CC-124	FALSE	142.727	-0.45056	0.160791	0.612629	2.8135	3.91909	3.91909
Cre01.g007200	CC-125	CC-124	FALSE	355.859	0.451415	0.0894449	0.725478	8.9869	6.5091	8.9869
Cre01.g007251	CC-125	CC-124	FALSE	37.0486	-0.118738	0.252093	0.618054	0.447468	0.488283	0.488283
Cre01.g007300	CC-125	CC-124	FALSE	134.776	-0.631015	0.17868	0.496697	2.81353	4.446	4.446
Cre01.g007350	CC-125	CC-124	FALSE	251.233	-1.08934	0.239928	0.0716029	6.0172	13.327	13.327
Cre01.g007400	CC-125	CC-124	FALSE	70.0175	-0.720582	0.319173	0.255786	0.76137	1.3344	1.3344
Cre01.g007450	CC-125	CC-124	FALSE	0.326448	-0.195253	0.762024	0.292092	0	0.014302	0.014302
Cre01.g007500	CC-125	CC-124	FALSE	105.311	0.159116	0.179565	0.682643	0.896668	0.784845	0.896668
Cre01.g007550	CC-125	CC-124	FALSE	111.347	-1.20405	0.153815	0.013598	1.69009	3.97065	3.97065
Cre01.g007600	CC-125	CC-124	FALSE	951.209	0.218585	0.138053	0.715047	33.6146	28.7703	33.6146
Cre01.g007651	CC-125	CC-124	FALSE	302.481	-0.21466	0.173886	0.675505	4.86538	5.69216	5.69216
Cre01.g007700	CC-125	CC-124	FALSE	1153.34	0.403099	0.0949573	0.728323	44.0683	33.3926	44.0683
Cre01.g007737	CC-125	CC-124	TRUE	362.598	1.40725	0.131748	8.80504e-05	9.17598	3.40837	9.17598
Cre01.g007774	CC-125	CC-124	FALSE	408.393	0.460675	0.102516	0.703539	16.8563	12.1961	16.8563
Cre01.g007811	CC-125	CC-124	FALSE	82.1187	-0.623427	0.264006	0.412053	1.66361	2.68856	2.68856
Cre01.g007850	CC-125	CC-124	FALSE	2153.22	0.177242	0.11254	0.742786	109.975	97.1751	109.975
Cre01.g007901	CC-125	CC-124	FALSE	1275.51	0.59573	0.0958584	0.661737	25.9622	17.0648	25.9622
Cre01.g007950	CC-125	CC-124	FALSE	81.5807	-1.13153	0.226975	0.0525111	3.03968	6.9051	6.9051
Cre01.g008000	CC-125	CC-124	FALSE	91.2883	-0.522513	0.154835	0.589189	2.9912	4.40334	4.40334
Cre01.g008051	CC-125	CC-124	FALSE	118.08	-0.459592	0.146462	0.630505	2.1629	3.01102	3.01102
Cre01.g008100	CC-125	CC-124	FALSE	778.92	0.255067	0.155767	0.686956	4.12948	3.41799	4.12948
Cre01.g008150	CC-125	CC-124	FALSE	181.598	0.459205	0.213578	0.542182	3.05412	2.1602	3.05412
Cre01.g008200	CC-125	CC-124	FALSE	57.1901	-0.844672	0.18828	0.2459	0.813658	1.48594	1.48594
Cre01.g008250	CC-125	CC-124	FALSE	11.7017	-1.65063	0.386959	0.00616623	0.153651	0.530012	0.530012
Cre01.g008300	CC-125	CC-124	TRUE	27.9525	-2.2777	0.281539	1.8572e-07	0.331542	1.67143	1.67143
Cre01.g008350	CC-125	CC-124	TRUE	95.9104	-1.712	0.212079	3.13555e-05	0.402397	1.33071	1.33071
Cre01.g008450	CC-125	CC-124	TRUE	113.12	-1.60819	0.310418	0.00305476	1.69099	5.49151	5.49151
Cre01.g008500	CC-125	CC-124	FALSE	135.544	-0.440384	0.152335	0.629257	3.65187	4.98875	4.98875
Cre01.g008550	CC-125	CC-124	FALSE	625.578	-0.492021	0.121304	0.660055	8.21704	11.6687	11.6687
Cre01.g008600	CC-125	CC-124	FALSE	118.914	-0.487169	0.173389	0.577952	1.38947	1.97203	1.97203
Cre01.g008650	CC-125	CC-124	TRUE	888.616	2.05406	0.132717	5.13975e-17	15.5103	3.69047	15.5103
Cre01.g008700	CC-125	CC-124	TRUE	287.787	2.34347	0.15357	3.02463e-20	16.7604	3.24618	16.7604
Cre01.g008750	CC-125	CC-124	FALSE	2.27117	-3.33902	0.904562	0.000500999	0.0161143	0.218083	0.218083
Cre01.g008800	CC-125	CC-124	FALSE	76.9693	-0.365592	0.158933	0.64957	1.76789	2.28354	2.28354
Cre01.g008850	CC-125	CC-124	FALSE	1212.06	0.272195	0.12636	0.717633	8.09413	6.68161	8.09413
Cre01.g008891	CC-125	CC-124	FALSE	49.8285	0.0227802	0.166027	0.720604	1.75398	1.70417	1.75398
Cre01.g008900	CC-125	CC-124	FALSE	7.04933	0.386967	0.460898	0.370315	0.256894	0.175026	0.256894
Cre01.g008950	CC-125	CC-124	FALSE	177.373	-0.110828	0.172427	0.69989	18.4228	20.1352	20.1352
Cre01.g009000	CC-125	CC-124	FALSE	121.702	-0.0114878	0.146001	0.736462	2.84806	2.88872	2.88872
Cre01.g009050	CC-125	CC-124	FALSE	1.64638	0.339845	0.684156	0.271737	0.188747	0.0842573	0.188747
Cre01.g009101	CC-125	CC-124	FALSE	154.858	0.801604	0.300138	0.216571	2.68555	1.44816	2.68555
Cre01.g009150	CC-125	CC-124	FALSE	27.5762	0.276364	0.229815	0.593821	1.71734	1.41078	1.71734
Cre01.g009200	CC-125	CC-124	FALSE	45.4889	-0.401159	0.300917	0.488869	1.64866	2.29029	2.29029
Cre01.g009250	CC-125	CC-124	TRUE	534.563	-1.51818	0.25213	0.00239536	4.19897	12.5264	12.5264
Cre01.g009300	CC-125	CC-124	TRUE	998.089	1.50466	0.0798085	6.85545e-12	30.6349	10.747	30.6349
Cre01.g009325	CC-125	CC-124	TRUE	14.1851	-2.6635	0.533408	7.58071e-05	0.151264	1.10058	1.10058
Cre01.g009350	CC-125	CC-124	FALSE	234.59	1.12368	0.181912	0.0448505	19.7807	8.87058	19.7807
Cre01.g009400	CC-125	CC-124	FALSE	9.09062	-0.106285	0.483333	0.472637	0.064212	0.072982	0.072982
Cre01.g009450	CC-125	CC-124	FALSE	52.1212	1.01887	0.199259	0.103775	2.59964	1.25598	2.59964
Cre01.g009500	CC-125	CC-124	FALSE	282.637	0.940849	0.211985	0.153451	3.64003	1.82801	3.64003
Cre01.g009550	CC-125	CC-124	TRUE	217.936	2.32112	0.138603	1.48761e-23	14.8882	2.94719	14.8882
Cre01.g009575	CC-125	CC-124	FALSE	21.5152	-0.0296384	0.431773	0.514619	0.126968	0.1318	0.1318
Cre01.g009650	CC-125	CC-124	FALSE	121.723	-0.101825	0.14015	0.730552	1.12007	1.20336	1.20336
Cre01.g009700	CC-125	CC-124	FALSE	138.671	-0.414963	0.143336	0.654963	1.09761	1.48001	1.48001
Cre01.g009731	CC-125	CC-124	FALSE	44.6079	-0.867315	0.300703	0.178338	0.4384	0.852054	0.852054
Cre01.g009765	CC-125	CC-124	FALSE	7.26643	0.0145643	0.586912	0.452188	0.0152475	0.014818	0.0152475
Cre01.g009800	CC-125	CC-124	FALSE	109.481	0.778306	0.249417	0.2579	4.01899	2.23626	4.01899
Cre01.g009850	CC-125	CC-124	FALSE	188.949	0.753121	0.203878	0.327939	4.12107	2.37062	4.12107
Cre01.g009900	CC-125	CC-124	FALSE	927.734	1.23135	0.224103	0.0242692	12.8751	5.30519	12.8751
Cre01.g009950	CC-125	CC-124	FALSE	341.622	-0.324967	0.16164	0.659472	13.4389	17.01	17.01
Cre01.g010000	CC-125	CC-124	FALSE	455.432	0.101675	0.0952023	0.750766	17.2223	16.0979	17.2223
Cre01.g010050	CC-125	CC-124	FALSE	308.335	0.508714	0.132561	0.631647	3.46839	2.40387	3.46839
Cre01.g010100	CC-125	CC-124	FALSE	494.711	0.471533	0.134184	0.64633	19.0631	13.6284	19.0631
Cre01.g010150	CC-125	CC-124	FALSE	63.8187	-0.211559	0.178052	0.671517	0.690937	0.803528	0.803528
Cre01.g010201	CC-125	CC-124	FALSE	197.718	0.543778	0.14803	0.588946	2.63908	1.79152	2.63908
Cre01.g010250	CC-125	CC-124	FALSE	257.645	-0.346049	0.181564	0.624788	2.38846	3.0813	3.0813
Cre01.g010296	CC-125	CC-124	TRUE	10.9196	-1.74276	0.475868	0.00789147	1.25306	4.79601	4.79601
Cre01.g010300	CC-125	CC-124	FALSE	46.4917	-0.633312	0.327177	0.305918	1.39047	2.31692	2.31692
Cre01.g010350	CC-125	CC-124	FALSE	118.486	-0.151015	0.118174	0.741511	5.46836	6.1159	6.1159
Cre01.g010400	CC-125	CC-124	TRUE	2174.43	-1.99209	0.251156	2.91481e-06	149.712	616.783	616.783
Cre01.g010450	CC-125	CC-124	FALSE	335.107	-0.413132	0.199993	0.575726	15.7653	21.4819	21.4819
Cre01.g010500	CC-125	CC-124	FALSE	70.024	0.333212	0.192108	0.616474	22.0415	17.2199	22.0415
Cre01.g010550	CC-125	CC-124	FALSE	46.3986	-0.578188	0.227903	0.472889	0.807959	1.25558	1.25558
Cre01.g010650	CC-125	CC-124	FALSE	166.894	-0.0432164	0.111834	0.750781	1.50539	1.53982	1.53982
Cre01.g010700	CC-125	CC-124	FALSE	137.74	0.868075	0.141486	0.265576	14.09	7.6154	14.09
Cre01.g010750	CC-125	CC-124	TRUE	577.07	2.26402	0.120843	1.25566e-27	22.3997	4.61455	22.3997
Cre01.g010800	CC-125	CC-124	FALSE	118.976	0.543088	0.184586	0.535738	2.40616	1.61369	2.40616
Cre01.g010816	CC-125	CC-124	FALSE	42.92	-0.909372	0.290479	0.158144	1.27036	2.53663	2.53663
Cre01.g010832	CC-125	CC-124	FALSE	293.677	0.0662669	0.330056	0.566952	13.9669	13.2242	13.9669
Cre01.g010848	CC-125	CC-124	FALSE	235.574	-0.192465	0.136481	0.721052	6.91033	7.97223	7.97223
Cre01.g010864	CC-125	CC-124	FALSE	100.261	-0.134174	0.170205	0.69756	2.41477	2.6404	2.6404
Cre01.g010880	CC-125	CC-124	FALSE	121.663	-0.495754	0.11153	0.675606	1.82182	2.57087	2.57087
Cre01.g010900	CC-125	CC-124	TRUE	73497.1	1.9753	0.153183	4.69942e-12	5417.64	1363.51	5417.64
Cre01.g010950	CC-125	CC-124	TRUE	194.153	1.84755	0.153267	7.9082e-10	6.23582	1.70246	6.23582
Cre01.g011000	CC-125	CC-124	FALSE	46543.1	0.547319	0.171242	0.550681	2766.22	1862.65	2766.22
Cre01.g011100	CC-125	CC-124	FALSE	697.49	0.471476	0.117543	0.674721	17.2615	12.2688	17.2615
Cre01.g011150	CC-125	CC-124	FALSE	0.638034	-0.380717	0.831647	0.231627	0	0.0105767	0.0105767
Cre01.g011200	CC-125	CC-124	FALSE	148.8	-0.572097	0.133024	0.598197	6.42899	9.6809	9.6809
Cre01.g011250	CC-125	CC-124	FALSE	16.7171	-0.889808	0.349341	0.158893	0.392179	0.788774	0.788774
Cre01.g011300	CC-125	CC-124	FALSE	556.745	0.852089	0.0858461	0.457597	27.4732	15.1303	27.4732
Cre01.g011350	CC-125	CC-124	FALSE	128.283	-0.443753	0.115484	0.68836	12.0037	16.5386	16.5386
Cre01.g011400	CC-125	CC-124	FALSE	203.234	-0.481456	0.105366	0.692088	1.53553	2.13718	2.13718
Cre01.g011450	CC-125	CC-124	FALSE	560.999	0.0885248	0.104528	0.750796	4.33216	4.06097	4.33216
Cre01.g011500	CC-125	CC-124	FALSE	502.904	-0.312123	0.0972534	0.740319	31.0009	38.6781	38.6781
Cre01.g011550	CC-125	CC-124	FALSE	25.9227	-0.29374	0.259847	0.557495	0.432044	0.543146	0.543146
Cre01.g011600	CC-125	CC-124	FALSE	342.271	0.35812	0.183352	0.618229	3.71938	2.85017	3.71938
Cre01.g011630	CC-125	CC-124	TRUE	335.775	-3.6389	0.43597	3.40753e-11	1.80911	24.1549	24.1549
Cre01.g011660	CC-125	CC-124	TRUE	89.5654	-3.53395	0.402893	7.81575e-12	0.529925	6.54609	6.54609
Cre01.g011750	CC-125	CC-124	FALSE	166.102	1.04738	0.144972	0.0774476	7.14378	3.39912	7.14378
Cre01.g011800	CC-125	CC-124	FALSE	64.8549	-0.533926	0.225107	0.497107	0.488729	0.718264	0.718264
Cre01.g011850	CC-125	CC-124	FALSE	220.142	0.344931	0.165995	0.646809	1.78609	1.38039	1.78609
Cre01.g011901	CC-125	CC-124	FALSE	73.7917	0.267224	0.263851	0.562797	0.911573	0.727601	0.911573
Cre01.g012000	CC-125	CC-124	FALSE	85.7268	0.113773	0.164856	0.706791	1.03739	0.950427	1.03739
Cre01.g012050	CC-125	CC-124	FALSE	0.22719	-0.129731	0.746451	0.31604	0	0.0172366	0.0172366
Cre01.g012100	CC-125	CC-124	FALSE	5.2775	-3.00751	0.558331	1.26698e-05	0.0348772	0.307561	0.307561
Cre01.g012126	CC-125	CC-124	FALSE	73.5166	-0.542578	0.284599	0.440235	1.10386	1.67356	1.67356
Cre01.g012150	CC-125	CC-124	FALSE	775.203	-0.0207333	0.151165	0.731835	50.183	51.0519	51.0519
Cre01.g012200	CC-125	CC-124	FALSE	660.242	0.0327182	0.108373	0.750811	5.19081	5.05607	5.19081
Cre01.g012300	CC-125	CC-124	FALSE	597.856	0.0485513	0.0840096	0.750826	53.6522	52.0238	53.6522
Cre01.g012350	CC-125	CC-124	FALSE	594.848	-0.231401	0.212198	0.626032	7.30829	8.68687	8.68687
Cre01.g012400	CC-125	CC-124	FALSE	99.0225	1.08981	0.222839	0.0685876	5.0357	2.28694	5.0357
Cre01.g012450	CC-125	CC-124	FALSE	1461.16	-0.114315	0.0818919	0.750841	5.17331	5.59731	5.59731
Cre01.g012500	CC-125	CC-124	FALSE	919.843	0.874626	0.205902	0.207887	159.764	84.8808	159.764
Cre01.g012550	CC-125	CC-124	FALSE	65.9649	0.973511	0.239147	0.130387	1.22248	0.587803	1.22248
Cre01.g012600	CC-125	CC-124	FALSE	173.293	-1.11609	0.140814	0.0352488	2.16715	4.77057	4.77057
Cre01.g012650	CC-125	CC-124	FALSE	5.59795	-3.37494	0.64551	9.01439e-06	0.0160845	0.187085	0.187085
Cre01.g012700	CC-125	CC-124	FALSE	4.1681	-0.083479	0.527551	0.459298	0.0810223	0.090378	0.090378
Cre01.g012750	CC-125	CC-124	FALSE	157.9	1.14999	0.190058	0.0373202	2.40637	1.0509	2.40637
Cre01.g012800	CC-125	CC-124	FALSE	183.435	0.00642521	0.185654	0.70613	6.12103	6.10206	6.12103
Cre01.g012850	CC-125	CC-124	FALSE	13.8407	-1.31275	0.440832	0.0432855	0.0792439	0.216145	0.216145
Cre01.g012900	CC-125	CC-124	FALSE	163.854	0.595551	0.108967	0.632037	3.47871	2.27877	3.47871
Cre01.g012950	CC-125	CC-124	FALSE	19.6655	-2.43397	0.409121	1.71773e-05	0.0660329	0.384072	0.384072
Cre01.g013000	CC-125	CC-124	FALSE	153.988	0.46605	0.244713	0.507579	2.70828	1.89744	2.70828
Cre01.g013050	CC-125	CC-124	TRUE	255.394	1.90093	0.400895	0.00136735	7.39044	1.81194	7.39044
Cre01.g013100	CC-125	CC-124	FALSE	169.168	-0.24633	0.319305	0.525493	15.8325	19.5257	19.5257
Cre01.g013150	CC-125	CC-124	FALSE	124.898	-0.762363	0.21098	0.307291	14.3378	25.2938	25.2938
Cre01.g013200	CC-125	CC-124	FALSE	75.9127	-0.0838116	0.191567	0.686979	14.2856	15.3082	15.3082
Cre01.g013250	CC-125	CC-124	FALSE	201.257	-0.253545	0.0988676	0.744958	7.69904	9.24416	9.24416
Cre01.g013300	CC-125	CC-124	FALSE	529.356	0.335116	0.0797207	0.750855	13.5828	10.7014	13.5828
Cre01.g013350	CC-125	CC-124	FALSE	2278.25	0.081102	0.164185	0.713244	92.2806	87.0373	92.2806
Cre01.g013400	CC-125	CC-124	FALSE	178.877	0.0422474	0.115876	0.749854	5.41836	5.25807	5.41836
Cre01.g013450	CC-125	CC-124	FALSE	17.638	-0.151537	0.286336	0.578504	0.66668	0.758254	0.758254
Cre01.g013500	CC-125	CC-124	FALSE	94.8563	0.66647	0.255599	0.365439	5.85581	3.54336	5.85581
Cre01.g013550	CC-125	CC-124	FALSE	148.099	-0.180872	0.135861	0.723494	3.07948	3.49081	3.49081
Cre01.g013600	CC-125	CC-124	FALSE	1493.44	-0.3699	0.196861	0.597151	15.502	20.3388	20.3388
Cre01.g013650	CC-125	CC-124	FALSE	158.449	-1.03851	0.127635	0.0796511	1.31347	2.71896	2.71896
Cre01.g013700	CC-125	CC-124	FALSE	7580.54	0.485796	0.114155	0.675202	461.276	326.721	461.276
Cre01.g013750	CC-125	CC-124	FALSE	54.8916	-0.154166	0.197858	0.664243	4.01098	4.525	4.525
Cre01.g013769	CC-125	CC-124	FALSE	47.7962	-0.64044	0.183396	0.485794	4.1675	6.68525	6.68525
Cre01.g013800	CC-125	CC-124	FALSE	99.3222	-0.177388	0.135345	0.72428	2.5931	2.92687	2.92687
Cre01.g013801	CC-125	CC-124	FALSE	232.172	0.584191	0.121736	0.612485	9.03905	5.95932	9.03905
Cre01.g013850	CC-125	CC-124	FALSE	78.2557	-0.523384	0.196598	0.531574	2.07501	3.05071	3.05071
Cre01.g013900	CC-125	CC-124	FALSE	293.694	-0.067905	0.138157	0.736195	5.51586	5.78238	5.78238
Cre01.g014000	CC-125	CC-124	FALSE	1629.09	0.670311	0.208469	0.436305	99.1393	60.6902	99.1393
Cre01.g014050	CC-125	CC-124	FALSE	806.362	0.83304	0.126093	0.368555	37.5985	20.8483	37.5985
Cre01.g014100	CC-125	CC-124	FALSE	66.161	-0.892581	0.297405	0.165889	0.989369	1.94498	1.94498
Cre01.g014150	CC-125	CC-124	FALSE	131.877	-0.00141363	0.120517	0.749869	4.28649	4.31016	4.31016
Cre01.g014200	CC-125	CC-124	FALSE	48.1493	-0.851728	0.221389	0.217982	0.475124	0.876892	0.876892
Cre01.g014250	CC-125	CC-124	FALSE	600.548	0.190953	0.117375	0.737903	8.12698	7.05984	8.12698
Cre01.g014300	CC-125	CC-124	FALSE	320.551	-0.813605	0.218306	0.251548	1.90082	3.44813	3.44813
Cre01.g014350	CC-125	CC-124	FALSE	653.312	-0.132015	0.197665	0.669853	68.0752	75.1192	75.1192
Cre01.g014400	CC-125	CC-124	TRUE	145.844	-1.60292	0.210925	0.00019238	2.33057	7.30471	7.30471
Cre01.g014450	CC-125	CC-124	FALSE	222.408	0.894358	0.205285	0.190666	2.75531	1.43349	2.75531
Cre01.g014500	CC-125	CC-124	FALSE	263.805	0.173045	0.123251	0.735559	4.81342	4.23409	4.81342
Cre01.g014650	CC-125	CC-124	FALSE	275.696	-0.39838	0.131099	0.678607	10.8856	14.5277	14.5277
Cre01.g014700	CC-125	CC-124	FALSE	337.134	-0.348953	0.0841388	0.746724	10.9519	13.9793	13.9793
Cre01.g014751	CC-125	CC-124	FALSE	7.2537	-0.30221	0.451852	0.431286	0.54168	0.726559	0.726559
Cre01.g014800	CC-125	CC-124	FALSE	144.783	0.281671	0.140027	0.69898	3.09281	2.52388	3.09281
Cre01.g014850	CC-125	CC-124	FALSE	208.396	-0.205113	0.172505	0.679422	5.22718	6.08472	6.08472
Cre01.g014900	CC-125	CC-124	FALSE	141.436	0.411446	0.149599	0.64606	2.51849	1.87112	2.51849
Cre01.g014950	CC-125	CC-124	FALSE	178.03	0.703817	0.183042	0.442152	4.39044	2.63398	4.39044
Cre01.g015000	CC-125	CC-124	FALSE	1283.99	0.142889	0.105533	0.749388	32.6831	29.6026	32.6831
Cre01.g015050	CC-125	CC-124	FALSE	432.567	0.349149	0.0847991	0.746169	4.14941	3.23523	4.14941
Cre01.g015100	CC-125	CC-124	FALSE	1.69483	0.0758515	0.543459	0.455034	0.21785	0.198717	0.21785
Cre01.g015103	CC-125	CC-124	FALSE	482.484	-0.541303	0.122203	0.634264	1.60263	2.34485	2.34485
Cre01.g015150	CC-125	CC-124	FALSE	95.0969	-0.20243	0.125956	0.729433	2.90152	3.36202	3.36202
Cre01.g015200	CC-125	CC-124	FALSE	48.1648	0.209525	0.239333	0.603915	0.478554	0.402225	0.478554
Cre01.g015250	CC-125	CC-124	FALSE	486.943	-1.34958	0.262666	0.013469	3.68888	9.83449	9.83449
Cre01.g015300	CC-125	CC-124	FALSE	82.9068	-0.872257	0.162708	0.238292	0.931852	1.71574	1.71574
Cre01.g015350	CC-125	CC-124	FALSE	7992.48	0.325041	0.207012	0.600848	228.174	179.097	228.174
Cre01.g015400	CC-125	CC-124	TRUE	277.046	2.27625	0.240682	2.9773e-09	23.3154	4.67202	23.3154
Cre01.g015451	CC-125	CC-124	FALSE	81.7324	0.246988	0.128837	0.719627	1.56766	1.30728	1.56766
Cre01.g015500	CC-125	CC-124	TRUE	400.516	1.92325	0.192624	5.91834e-08	30.1433	7.7894	30.1433
Cre01.g015550	CC-125	CC-124	FALSE	109.76	-0.565953	0.162003	0.553639	3.51684	5.31706	5.31706
Cre01.g015600	CC-125	CC-124	FALSE	1418.9	-0.35488	0.193463	0.606046	9.23422	11.9945	11.9945
Cre01.g015650	CC-125	CC-124	TRUE	81.6542	-1.86771	0.294767	0.000145851	2.7334	10.559	10.559
Cre01.g015700	CC-125	CC-124	FALSE	119.532	-0.52606	0.177225	0.553212	4.12577	6.07757	6.07757
Cre01.g015750	CC-125	CC-124	FALSE	338.665	0.194616	0.119781	0.735828	17.2001	15.0484	17.2001
Cre01.g015850	CC-125	CC-124	FALSE	213.088	0.383005	0.248159	0.536756	8.87802	6.62027	8.87802
Cre01.g015950	CC-125	CC-124	TRUE	247.916	1.55722	0.198788	0.000240772	40.0677	13.2911	40.0677
Cre01.g016001	CC-125	CC-124	FALSE	40.2801	-0.00944735	0.201119	0.692225	0.951462	0.952691	0.952691
Cre01.g016050	CC-125	CC-124	FALSE	5224.85	0.0277552	0.105611	0.75087	41.305	40.5185	41.305
Cre01.g016100	CC-125	CC-124	FALSE	7.88134	-0.626336	0.86134	0.177359	0.0152077	0.0626114	0.0626114
Cre01.g016150	CC-125	CC-124	FALSE	329.872	0.437841	0.127147	0.671025	15.8803	11.6407	15.8803
Cre01.g016200	CC-125	CC-124	FALSE	119.497	0.603233	0.123199	0.598429	2.32115	1.50191	2.32115
Cre01.g016250	CC-125	CC-124	FALSE	13.9872	-0.265615	0.351672	0.499148	1.73456	2.13528	2.13528
Cre01.g016300	CC-125	CC-124	TRUE	1876.67	1.40697	0.14587	0.000252286	98.0757	36.5148	98.0757
Cre01.g016350	CC-125	CC-124	TRUE	116.109	-1.45558	0.239747	0.00361061	0.984808	2.78468	2.78468
Cre01.g016400	CC-125	CC-124	FALSE	523.308	1.43314	0.448098	0.0279033	12.6571	4.14257	12.6571
Cre01.g016450	CC-125	CC-124	FALSE	82.9282	-0.468058	0.225394	0.525386	1.54091	2.1932	2.1932
Cre01.g016500	CC-125	CC-124	FALSE	1739.18	1.13971	0.107193	0.014517	98.4814	44.3156	98.4814
Cre01.g016514	CC-125	CC-124	FALSE	2087.82	0.587077	0.111502	0.631387	74.5373	49.1985	74.5373
Cre01.g016528	CC-125	CC-124	FALSE	578.914	0.363931	0.147936	0.66516	18.7434	14.3714	18.7434
Cre01.g016542	CC-125	CC-124	FALSE	1.26502	-0.741374	0.871288	0.156007	0.0551077	0.1858	0.1858
Cre01.g016556	CC-125	CC-124	FALSE	507.908	0.330742	0.0746293	0.750885	27.1187	21.4782	27.1187
Cre01.g016570	CC-125	CC-124	FALSE	221.613	-0.0828617	0.109432	0.7509	3.62375	3.81877	3.81877
Cre01.g016600	CC-125	CC-124	FALSE	1.50814	-0.21679	0.719891	0.298997	0.00905841	0.0203405	0.0203405
Cre01.g016700	CC-125	CC-124	FALSE	189.972	0.499956	0.158477	0.594176	7.20277	5.04922	7.20277
Cre01.g016750	CC-125	CC-124	FALSE	0.845537	-0.354807	0.725017	0.258111	0.0213338	0.0605064	0.0605064
Cre01.g016800	CC-125	CC-124	FALSE	38.6313	-0.368771	0.246879	0.544112	0.691402	0.92811	0.92811
Cre01.g016850	CC-125	CC-124	FALSE	240.775	0.136067	0.184778	0.682232	75.3501	68.4243	75.3501
Cre01.g016900	CC-125	CC-124	FALSE	1165.13	0.789968	0.199212	0.291286	181.739	102.515	181.739
Cre01.g016950	CC-125	CC-124	FALSE	265.27	1.14532	0.105022	0.0121067	21.3569	9.62628	21.3569
Cre01.g017050	CC-125	CC-124	FALSE	442.721	1.06497	0.0978598	0.0461152	19.1447	9.10625	19.1447
Cre01.g017100	CC-125	CC-124	FALSE	127.111	-0.61782	0.178691	0.503363	2.13274	3.35097	3.35097
Cre01.g017150	CC-125	CC-124	FALSE	74.8804	-1.22807	0.247553	0.0298557	0.336373	0.825181	0.825181
Cre01.g017200	CC-125	CC-124	FALSE	128.137	0.0248484	0.122387	0.748359	3.73031	3.66611	3.73031
Cre01.g017250	CC-125	CC-124	FALSE	83.0643	-0.564898	0.184389	0.525333	3.09105	4.69531	4.69531
Cre01.g017300	CC-125	CC-124	FALSE	5931.35	0.621174	0.179183	0.501637	340.944	216.703	340.944
Cre01.g017350	CC-125	CC-124	FALSE	108.765	0.0976583	0.19992	0.675379	3.32346	3.08115	3.32346
Cre01.g017400	CC-125	CC-124	FALSE	150.94	-0.0222926	0.118265	0.749884	2.53031	2.57722	2.57722
Cre01.g017450	CC-125	CC-124	FALSE	191.813	-0.631351	0.310713	0.320265	3.51465	5.81781	5.81781
Cre01.g017500	CC-125	CC-124	TRUE	382.623	2.09626	0.14364	4.19042e-16	37.2832	8.6201	37.2832
Cre01.g017550	CC-125	CC-124	FALSE	46.8837	-0.141923	0.214878	0.649658	0.594359	0.652927	0.652927
Cre01.g017600	CC-125	CC-124	FALSE	944.085	0.0984099	0.14468	0.727131	16.4723	15.3364	16.4723
Cre01.g017650	CC-125	CC-124	FALSE	291.548	0.644397	0.177127	0.491202	12.1516	7.63637	12.1516
Cre01.g017850	CC-125	CC-124	FALSE	116.267	-1.18883	0.140894	0.0132458	2.08482	4.81209	4.81209
Cre01.g017900	CC-125	CC-124	FALSE	531.225	-0.0122539	0.118033	0.750915	7.32449	7.37384	7.37384
Cre01.g017951	CC-125	CC-124	FALSE	54.5179	-0.175602	0.199636	0.657148	0.884494	0.998793	0.998793
Cre01.g018000	CC-125	CC-124	FALSE	93.3508	-0.54062	0.209121	0.509102	12.576	18.7682	18.7682
Cre01.g018050	CC-125	CC-124	FALSE	369.631	-0.05745	0.157017	0.722924	6.02852	6.2863	6.2863
Cre01.g018075	CC-125	CC-124	FALSE	99.0838	-0.445157	0.25258	0.509046	2.4019	3.37447	3.37447
Cre01.g018100	CC-125	CC-124	FALSE	149.253	-0.163607	0.133879	0.727399	3.11213	3.49152	3.49152
Cre01.g018150	CC-125	CC-124	FALSE	173.808	0.112146	0.111221	0.748526	6.66372	6.09212	6.66372
Cre01.g018200	CC-125	CC-124	FALSE	625.227	-0.326775	0.131374	0.698849	3.65282	4.59884	4.59884
Cre01.g018350	CC-125	CC-124	FALSE	369.421	0.67248	0.118546	0.561104	8.11889	5.02579	8.11889
Cre01.g018400	CC-125	CC-124	FALSE	338.749	0.733028	0.087555	0.585892	8.55105	5.086	8.55105
Cre01.g018450	CC-125	CC-124	FALSE	147.603	-0.8309	0.114601	0.419259	4.39088	7.91189	7.91189
Cre01.g018500	CC-125	CC-124	TRUE	172.021	1.68612	0.188921	1.05843e-05	7.16469	2.17394	7.16469
Cre01.g018550	CC-125	CC-124	FALSE	347.776	0.51664	0.12415	0.643488	3.67643	2.535	3.67643
Cre01.g018600	CC-125	CC-124	FALSE	266.068	-0.174618	0.110482	0.744316	18.2569	20.778	20.778
Cre01.g018650	CC-125	CC-124	FALSE	730.741	0.837036	0.169923	0.271216	11.9589	6.56042	11.9589
Cre01.g018700	CC-125	CC-124	FALSE	111.567	0.591086	0.315747	0.35783	3.71071	2.31408	3.71071
Cre01.g018750	CC-125	CC-124	FALSE	199.417	0.584818	0.23513	0.462546	2.88014	1.8587	2.88014
Cre01.g018800	CC-125	CC-124	FALSE	7978.54	0.497051	0.0758051	0.734583	326.839	230.937	326.839
Cre01.g018850	CC-125	CC-124	TRUE	92.9467	1.63972	0.137043	1.07792e-07	8.93552	2.83245	8.93552
Cre01.g018900	CC-125	CC-124	TRUE	523.049	3.47948	0.15235	9.41627e-62	33.3115	2.9543	33.3115
Cre01.g018950	CC-125	CC-124	FALSE	484.752	-0.819704	0.156195	0.313432	10.3792	18.6108	18.6108
Cre01.g019000	CC-125	CC-124	FALSE	99.8934	-0.171843	0.17318	0.686932	4.64489	5.28987	5.28987
Cre01.g019051	CC-125	CC-124	FALSE	1.30023	0.258849	0.582977	0.345654	0.0595708	0.0398379	0.0595708
Cre01.g019100	CC-125	CC-124	FALSE	91.6107	-0.367889	0.164913	0.639044	2.76972	3.61367	3.61367
Cre01.g019150	CC-125	CC-124	FALSE	108.825	-0.968823	0.281531	0.130285	1.34329	2.78584	2.78584
Cre01.g019200	CC-125	CC-124	FALSE	290.588	-0.39502	0.201826	0.581373	5.19601	6.92897	6.92897
Cre01.g019250	CC-125	CC-124	FALSE	2407.64	-0.43499	0.136083	0.658216	78.2092	106.767	106.767
Cre01.g019300	CC-125	CC-124	FALSE	267.993	0.457832	0.173871	0.591518	1.77991	1.27197	1.77991
Cre01.g019400	CC-125	CC-124	FALSE	0.100318	-0.0426222	0.736352	0.361445	0	0.0351212	0.0351212
Cre01.g019450	CC-125	CC-124	FALSE	91.2024	-1.10112	0.218798	0.062724	2.99092	6.66364	6.66364
Cre01.g019500	CC-125	CC-124	FALSE	151.263	0.0709314	0.120724	0.7464	3.33085	3.16871	3.33085
Cre01.g019550	CC-125	CC-124	FALSE	42.3456	-1.29616	0.262916	0.0204052	0.185374	0.473992	0.473992
Cre01.g019600	CC-125	CC-124	FALSE	196.238	0.129618	0.142192	0.725207	20.4594	18.7622	20.4594
Cre01.g019650	CC-125	CC-124	FALSE	231.135	-0.168724	0.117868	0.74006	5.64633	6.36702	6.36702
Cre01.g019700	CC-125	CC-124	FALSE	172.771	-0.539018	0.192711	0.528394	1.0247	1.5242	1.5242
Cre01.g019750	CC-125	CC-124	FALSE	272.641	0.617101	0.119059	0.59812	6.6962	4.33165	6.6962
Cre01.g019850	CC-125	CC-124	FALSE	665.963	0.946511	0.0884857	0.2068	18.5691	9.5553	18.5691
Cre01.g019900	CC-125	CC-124	FALSE	96.5245	0.022098	0.246078	0.648802	1.82279	1.77804	1.82279
Cre01.g019950	CC-125	CC-124	TRUE	27.1354	-3.85513	0.358562	4.04778e-17	0.134163	2.05458	2.05458
Cre01.g020000	CC-125	CC-124	FALSE	0.49503	-0.185563	0.688509	0.319116	0.00990926	0.0203982	0.0203982
Cre01.g020050	CC-125	CC-124	FALSE	26.5017	-1.29738	0.34346	0.0326836	0.261146	0.707959	0.707959
Cre01.g020100	CC-125	CC-124	FALSE	1.05585	-0.308411	0.689918	0.280315	0.00523473	0.0109156	0.0109156
Cre01.g020182	CC-125	CC-124	FALSE	125.656	-0.433309	0.140586	0.651997	1.79011	2.42732	2.42732
Cre01.g020223	CC-125	CC-124	TRUE	173.492	3.91291	0.286888	3.56373e-26	4.67456	0.295651	4.67456
Cre01.g020264	CC-125	CC-124	FALSE	127.514	1.03015	0.133866	0.0888892	4.29286	2.08214	4.29286
Cre01.g020305	CC-125	CC-124	FALSE	2318.05	0.487399	0.12516	0.655675	153.744	108.968	153.744
Cre01.g020350	CC-125	CC-124	FALSE	2292.99	0.723824	0.0813249	0.611076	163.485	98.6775	163.485
Cre01.g020400	CC-125	CC-124	FALSE	314.158	-0.421483	0.114014	0.697055	8.14058	10.961	10.961
Cre01.g020450	CC-125	CC-124	FALSE	0.209895	0.0537805	0.734178	0.353295	0.0524231	0	0.0524231
Cre01.g020500	CC-125	CC-124	FALSE	0	NA	NA	NA	0	0	0
Cre01.g020575	CC-125	CC-124	FALSE	7.86467	-2.59721	0.567962	0.000229599	0.0875684	0.634175	0.634175
Cre01.g020650	CC-125	CC-124	FALSE	155.384	0.719409	0.202763	0.405038	2.50282	1.47532	2.50282
Cre01.g020701	CC-125	CC-124	FALSE	28.4279	1.13389	0.314377	0.0667391	1.17759	0.507244	1.17759
Cre01.g020750	CC-125	CC-124	FALSE	132.41	-0.262859	0.135823	0.70837	6.17952	7.52601	7.52601
Cre01.g020800	CC-125	CC-124	FALSE	121.043	0.619768	0.191642	0.488268	4.25436	2.70926	4.25436
Cre01.g020850	CC-125	CC-124	FALSE	159.402	0.513881	0.179711	0.556185	1.49981	1.02751	1.49981
Cre01.g020887	CC-125	CC-124	FALSE	62.7946	-0.634269	0.190937	0.480605	1.09773	1.73371	1.73371
Cre01.g020918	CC-125	CC-124	FALSE	2290.11	0.941369	0.0889191	0.216354	49.5362	25.5994	49.5362
Cre01.g020950	CC-125	CC-124	FALSE	668.179	-0.120266	0.213674	0.656696	20.8367	22.7893	22.7893
Cre01.g021000	CC-125	CC-124	FALSE	27.2802	0.0279594	0.2183	0.67278	0.813652	0.794675	0.813652
Cre01.g021050	CC-125	CC-124	FALSE	205.874	-0.592735	0.251304	0.442562	4.60557	7.22403	7.22403
Cre01.g021100	CC-125	CC-124	FALSE	87.7227	0.395316	0.144942	0.659277	1.23747	0.919217	1.23747
Cre01.g021150	CC-125	CC-124	FALSE	196.835	-0.390617	0.102626	0.721611	4.56575	6.00621	6.00621
Cre01.g021200	CC-125	CC-124	FALSE	29.0033	-0.0286262	0.227556	0.663864	1.76768	1.8171	1.8171
Cre01.g021251	CC-125	CC-124	FALSE	855.357	-0.160669	0.116165	0.741911	21.4146	23.9899	23.9899
Cre01.g021300	CC-125	CC-124	FALSE	0.0789399	-0.00886646	0.735416	0.383728	0	0	0
Cre01.g021350	CC-125	CC-124	FALSE	138.069	0.119591	0.16424	0.706357	20.1772	18.6556	20.1772
Cre01.g021400	CC-125	CC-124	FALSE	135.503	0.521599	0.120822	0.647675	4.57597	3.16632	4.57597
Cre01.g021450	CC-125	CC-124	FALSE	453.393	0.160534	0.177245	0.685017	9.30136	8.26843	9.30136
Cre01.g021500	CC-125	CC-124	FALSE	544.966	-0.365785	0.103065	0.725876	8.68437	11.2613	11.2613
Cre01.g021550	CC-125	CC-124	FALSE	152.009	-0.347883	0.118184	0.711118	1.87009	2.39051	2.39051
Cre01.g021600	CC-125	CC-124	FALSE	1241.33	-0.333332	0.261869	0.543075	25.5674	33.1026	33.1026
Cre01.g021650	CC-125	CC-124	FALSE	418.353	0.202671	0.111095	0.741414	13.7328	11.9086	13.7328
Cre01.g021700	CC-125	CC-124	FALSE	881.443	-0.457702	0.260541	0.49845	3.15475	4.48685	4.48685
Cre01.g021750	CC-125	CC-124	FALSE	97.5617	-0.267684	0.147993	0.693063	4.00416	4.8395	4.8395
Cre01.g021800	CC-125	CC-124	FALSE	11.9763	-2.1759	0.586802	0.00276297	0.0524888	0.286515	0.286515
Cre01.g021850	CC-125	CC-124	FALSE	162.014	-0.190076	0.11171	0.742134	1.22567	1.4038	1.4038
Cre01.g021900	CC-125	CC-124	FALSE	47.2989	-0.806587	0.177969	0.298699	1.20736	2.16255	2.16255
Cre01.g021950	CC-125	CC-124	FALSE	294.182	-0.950614	0.184525	0.151537	0.609699	1.20293	1.20293
Cre01.g022000	CC-125	CC-124	FALSE	38.9016	-1.27831	0.355267	0.0379233	0.537096	1.42093	1.42093
Cre01.g022050	CC-125	CC-124	FALSE	0.0879805	0.0465888	0.73477	0.358781	0.0375381	0	0.0375381
Cre01.g022100	CC-125	CC-124	TRUE	443.886	1.30132	0.151708	0.00289964	7.90105	3.14798	7.90105
Cre01.g022150	CC-125	CC-124	FALSE	23.9761	-0.12947	0.362121	0.530171	0.41694	0.46707	0.46707
Cre01.g022200	CC-125	CC-124	FALSE	65.1437	-0.650112	0.297699	0.317772	5.10528	8.50519	8.50519
Cre01.g022250	CC-125	CC-124	FALSE	219.551	0.473101	0.130159	0.652982	8.61923	6.15322	8.61923
Cre01.g022283	CC-125	CC-124	FALSE	30.9331	-0.148127	0.247709	0.614097	1.64292	1.87493	1.87493
Cre01.g022350	CC-125	CC-124	FALSE	302.796	0.0573469	0.199597	0.684421	3.88536	3.70855	3.88536
Cre01.g022400	CC-125	CC-124	FALSE	44.1541	0.525528	0.253654	0.475147	1.54969	1.0266	1.54969
Cre01.g022450	CC-125	CC-124	FALSE	16.3067	0.620776	0.346004	0.300587	1.15688	0.715365	1.15688
Cre01.g022462	CC-125	CC-124	FALSE	42.3131	0.315839	0.207124	0.603953	1.76938	1.38405	1.76938
Cre01.g022500	CC-125	CC-124	FALSE	311.524	0.566072	0.107063	0.653299	11.746	7.85244	11.746
Cre01.g022550	CC-125	CC-124	FALSE	94.6581	-0.991574	0.233374	0.119502	1.83933	3.8105	3.8105
Cre01.g022600	CC-125	CC-124	FALSE	373.495	0.186519	0.095975	0.75093	11.3526	9.93726	11.3526
Cre01.g022650	CC-125	CC-124	FALSE	438.663	0.286987	0.247517	0.571689	16.7631	13.4291	16.7631
Cre01.g022666	CC-125	CC-124	TRUE	22.2323	-2.6403	0.480121	2.3239e-05	0.270788	1.89666	1.89666
Cre01.g022681	CC-125	CC-124	FALSE	32.8295	-1.12901	0.366366	0.0738449	0.66267	1.58903	1.58903
Cre01.g022700	CC-125	CC-124	FALSE	231.525	0.600336	0.20189	0.487666	2.24955	1.43795	2.24955
Cre01.g022750	CC-125	CC-124	FALSE	212.369	1.18676	0.197606	0.0286094	3.34016	1.42303	3.34016
Cre01.g022800	CC-125	CC-124	FALSE	64.577	-0.43592	0.143603	0.645669	1.33222	1.81737	1.81737
Cre01.g022850	CC-125	CC-124	FALSE	307.568	-1.12234	0.274677	0.0646845	1.75702	4.02948	4.02948
Cre01.g022900	CC-125	CC-124	FALSE	60.7184	-1.598	0.195305	9.78135e-05	0.288122	0.898688	0.898688
Cre01.g022950	CC-125	CC-124	FALSE	47.7951	-1.28361	0.363105	0.0381645	0.293169	0.779475	0.779475
Cre01.g023000	CC-125	CC-124	FALSE	128.3	0.0441295	0.173561	0.710737	2.71475	2.608	2.71475
Cre01.g023050	CC-125	CC-124	FALSE	155.874	-0.0777963	0.158347	0.719022	6.10748	6.48528	6.48528
Cre01.g023100	CC-125	CC-124	FALSE	123.135	-0.281671	0.129126	0.712314	4.52628	5.55505	5.55505
Cre01.g023150	CC-125	CC-124	FALSE	593.076	-0.627743	0.264533	0.409187	13.2739	21.4682	21.4682
Cre01.g023200	CC-125	CC-124	FALSE	354.276	0.249466	0.139321	0.707264	10.8592	9.11731	10.8592
Cre01.g023250	CC-125	CC-124	FALSE	130.457	-0.825565	0.133334	0.365861	2.51699	4.51087	4.51087
Cre01.g023300	CC-125	CC-124	FALSE	96.2491	-0.738793	0.172428	0.426065	2.06905	3.52793	3.52793
Cre01.g023350	CC-125	CC-124	FALSE	834.481	0.097451	0.087934	0.750945	13.2256	12.3469	13.2256
Cre01.g023400	CC-125	CC-124	FALSE	765.68	1.02091	0.0841669	0.0858896	23.3619	11.4837	23.3619
Cre01.g023450	CC-125	CC-124	FALSE	92.2793	-1.2349	0.282628	0.0347269	1.10994	2.7632	2.7632
Cre01.g023500	CC-125	CC-124	FALSE	55.9695	0.335332	0.1817	0.628	0.844918	0.660614	0.844918
Cre01.g023550	CC-125	CC-124	FALSE	183.319	-0.624268	0.197787	0.478877	1.324	2.08647	2.08647
Cre01.g023600	CC-125	CC-124	FALSE	0.0443731	-0.00605146	0.735691	0.388246	0	0	0
Cre01.g023650	CC-125	CC-124	FALSE	12.1093	-2.05032	0.392213	0.00038401	0.0503752	0.224547	0.224547
Cre01.g023750	CC-125	CC-124	FALSE	124.45	-0.353962	0.185052	0.617739	1.17079	1.51312	1.51312
Cre01.g023773	CC-125	CC-124	FALSE	149.291	-0.654664	0.131146	0.549718	4.75909	7.56482	7.56482
Cre01.g023787	CC-125	CC-124	FALSE	907.974	0.402424	0.164977	0.626066	20.5816	15.2857	20.5816
Cre01.g023800	CC-125	CC-124	FALSE	281.408	-0.260643	0.107419	0.737837	1.52542	1.82386	1.82386
Cre01.g023850	CC-125	CC-124	FALSE	120.748	0.253598	0.139843	0.705756	3.19949	2.67307	3.19949
Cre01.g023913	CC-125	CC-124	FALSE	68.1852	0.0937152	0.236184	0.639325	2.30932	2.14532	2.30932
Cre01.g023950	CC-125	CC-124	TRUE	127.713	1.27841	0.175249	0.00739484	3.20099	1.28448	3.20099
Cre01.g024050	CC-125	CC-124	TRUE	215.651	2.63059	0.257135	6.32291e-12	14.6719	2.3034	14.6719
Cre01.g024100	CC-125	CC-124	FALSE	135.388	-0.0978797	0.147744	0.724881	6.05067	6.5123	6.5123
Cre01.g024150	CC-125	CC-124	FALSE	785.385	0.201132	0.0825214	0.75096	24.9285	21.6653	24.9285
Cre01.g024200	CC-125	CC-124	FALSE	170.995	-0.779693	0.180869	0.329998	3.9351	6.92022	6.92022
Cre01.g024250	CC-125	CC-124	FALSE	313.805	0.121291	0.131757	0.735005	2.70486	2.46698	2.70486
Cre01.g024251	CC-125	CC-124	FALSE	121.693	-0.504428	0.110517	0.674238	2.39004	3.38124	3.38124
Cre01.g024300	CC-125	CC-124	TRUE	319.5	1.20962	0.10365	0.00257901	12.1599	5.22943	12.1599
Cre01.g024350	CC-125	CC-124	FALSE	2026.13	-0.110887	0.0956133	0.750975	42.4091	45.9267	45.9267
Cre01.g024400	CC-125	CC-124	FALSE	289.056	-0.310392	0.10953	0.728588	3.42735	4.26214	4.26214
Cre01.g024500	CC-125	CC-124	TRUE	112.144	-2.24312	0.265157	9.87863e-08	0.363269	1.78376	1.78376
Cre01.g024550	CC-125	CC-124	FALSE	361.005	-0.120804	0.0911897	0.750989	5.19684	5.67932	5.67932
Cre01.g024650	CC-125	CC-124	FALSE	769.594	-0.163778	0.120475	0.738577	4.52721	5.07335	5.07335
Cre01.g024750	CC-125	CC-124	FALSE	281.346	-0.744795	0.112556	0.516653	1.46158	2.45109	2.45109
Cre01.g024800	CC-125	CC-124	FALSE	95.0253	-1.39961	0.200165	0.00283593	0.195246	0.519202	0.519202
Cre01.g024850	CC-125	CC-124	FALSE	34.6482	0.768681	0.205065	0.307487	9.21225	5.29545	9.21225
Cre01.g024900	CC-125	CC-124	FALSE	253.925	0.163421	0.113052	0.743593	4.01631	3.56842	4.01631
Cre01.g024950	CC-125	CC-124	FALSE	344.028	0.0583465	0.111325	0.751004	7.35866	7.05876	7.35866
Cre01.g025000	CC-125	CC-124	FALSE	168.762	-0.232654	0.10522	0.742628	2.53048	2.97842	2.97842
Cre01.g025025	CC-125	CC-124	FALSE	9.77437	0.106473	0.334397	0.552974	1.69442	1.53863	1.69442
Cre01.g025050	CC-125	CC-124	FALSE	2896.93	0.447093	0.104689	0.704254	51.2562	37.3893	51.2562
Cre01.g025100	CC-125	CC-124	FALSE	269.097	0.449775	0.134434	0.655476	7.61715	5.52407	7.61715
Cre01.g025150	CC-125	CC-124	FALSE	150.787	-0.0868927	0.155602	0.72021	2.84496	3.03046	3.03046
Cre01.g025200	CC-125	CC-124	FALSE	57.0678	1.2744	0.317565	0.0328512	2.86253	1.10925	2.86253
Cre01.g025250	CC-125	CC-124	FALSE	481.78	0.248639	0.0959211	0.747399	17.024	14.2841	17.024
Cre01.g025300	CC-125	CC-124	FALSE	67.9272	-0.542726	0.162243	0.56592	2.3521	3.50635	3.50635
Cre01.g025350	CC-125	CC-124	FALSE	315.71	0.183662	0.135827	0.72309	16.7552	14.697	16.7552
Cre01.g025400	CC-125	CC-124	FALSE	1126.29	-0.473908	0.188666	0.563843	3.75452	5.29732	5.29732
Cre01.g025450	CC-125	CC-124	FALSE	364.219	0.260458	0.192009	0.640289	12.653	10.4321	12.653
Cre01.g025500	CC-125	CC-124	FALSE	160.018	0.0281144	0.292946	0.604928	5.34877	5.23903	5.34877
Cre01.g025551	CC-125	CC-124	FALSE	278.673	0.0370881	0.131506	0.742881	2.58236	2.50498	2.58236
Cre01.g025600	CC-125	CC-124	FALSE	106.051	0.183777	0.17625	0.680381	3.31871	2.90404	3.31871
Cre01.g025650	CC-125	CC-124	TRUE	89.6574	-6.61767	0.414904	0	0.264234	27.29	27.29
Cre01.g025700	CC-125	CC-124	FALSE	258.367	-0.804841	0.128172	0.427483	1.25139	2.19192	2.19192
Cre01.g025750	CC-125	CC-124	TRUE	75.3293	1.73375	0.355548	0.00227421	4.33199	1.21826	4.33199
Cre01.g025767	CC-125	CC-124	FALSE	73.7354	-1.5486	0.24352	0.00135489	0.233633	0.712918	0.712918
Cre01.g025808	CC-125	CC-124	FALSE	70.8457	-0.909591	0.174444	0.191539	0.764107	1.459	1.459
Cre01.g025850	CC-125	CC-124	FALSE	672.437	1.27085	0.200268	0.0128052	12.537	5.04942	12.537
Cre01.g025900	CC-125	CC-124	FALSE	89.0482	0.301126	0.13785	0.696835	3.45869	2.75243	3.45869
Cre01.g025950	CC-125	CC-124	FALSE	5.751	0.735229	0.479238	0.197427	0.166733	0.086871	0.166733
Cre01.g025983	CC-125	CC-124	FALSE	59.4084	0.970989	0.348776	0.126232	2.0622	0.966381	2.0622
Cre01.g026050	CC-125	CC-124	FALSE	922.587	-0.117747	0.156708	0.714325	5.56121	6.04359	6.04359
Cre01.g026100	CC-125	CC-124	FALSE	137.793	-0.780549	0.178023	0.334269	4.59855	8.10616	8.10616
Cre01.g026150	CC-125	CC-124	FALSE	77.14	-0.00131683	0.191542	0.702013	1.20116	1.19157	1.20116
Cre01.g026200	CC-125	CC-124	FALSE	68.2796	-0.0211827	0.222504	0.67014	2.70075	2.7613	2.7613
Cre01.g026250	CC-125	CC-124	FALSE	259.735	-0.506246	0.15746	0.59295	5.94582	8.56322	8.56322
Cre01.g026300	CC-125	CC-124	FALSE	325.765	-0.0695776	0.113892	0.749899	3.50447	3.66422	3.66422
Cre01.g026350	CC-125	CC-124	FALSE	11.011	0.375429	0.358452	0.46021	0.11947	0.0865883	0.11947
Cre01.g026400	CC-125	CC-124	FALSE	76.282	-1.16082	0.196684	0.0354244	0.942832	2.17595	2.17595
Cre01.g026450	CC-125	CC-124	FALSE	1148.97	-0.0563822	0.126862	0.744034	56.0648	58.4553	58.4553
Cre01.g026500	CC-125	CC-124	FALSE	87.531	-0.966704	0.23076	0.135174	2.17941	4.43145	4.43145
Cre01.g026550	CC-125	CC-124	FALSE	1270.01	-0.191542	0.179475	0.675227	37.8522	43.5501	43.5501
Cre01.g026600	CC-125	CC-124	FALSE	2234.29	0.232127	0.145063	0.704714	97.9617	83.0262	97.9617
Cre01.g026650	CC-125	CC-124	TRUE	155.772	-1.42941	0.148544	0.000176194	3.71309	10.1707	10.1707
Cre01.g026700	CC-125	CC-124	FALSE	26.2559	-0.176653	0.208766	0.6466	0.458942	0.524535	0.524535
Cre01.g026750	CC-125	CC-124	FALSE	17.0517	-1.42297	0.359141	0.0185508	0.0725521	0.216416	0.216416
Cre01.g026900	CC-125	CC-124	FALSE	318.81	0.602489	0.161215	0.535023	17.7023	11.5175	17.7023
Cre01.g027000	CC-125	CC-124	FALSE	34250.3	0.45317	0.187735	0.574086	3475.18	2494.58	3475.18
Cre01.g027050	CC-125	CC-124	FALSE	456.721	-0.378262	0.142928	0.667668	23.5097	30.9588	30.9588
Cre01.g027100	CC-125	CC-124	FALSE	310.581	-0.500708	0.14832	0.608559	14.3515	20.6285	20.6285
Cre01.g027150	CC-125	CC-124	FALSE	385.948	0.473402	0.128021	0.656498	5.92543	4.22023	5.92543
Cre01.g027200	CC-125	CC-124	TRUE	372.36	1.48657	0.211496	0.00119816	69.5652	24.1449	69.5652
Cre01.g027250	CC-125	CC-124	FALSE	157.749	0.212692	0.170446	0.67989	4.0558	3.47278	4.0558
Cre01.g027300	CC-125	CC-124	FALSE	164.412	-0.230715	0.295081	0.547977	0.331017	0.40475	0.40475
Cre01.g027350	CC-125	CC-124	FALSE	163.446	-0.676138	0.162178	0.489469	1.20457	1.94884	1.94884
Cre01.g027400	CC-125	CC-124	TRUE	70.5142	-1.696	0.305798	0.00129465	0.590211	2.0303	2.0303
Cre01.g027450	CC-125	CC-124	FALSE	88.9409	-0.359262	0.165716	0.641588	12.2937	16.0116	16.0116
Cre01.g027500	CC-125	CC-124	TRUE	66.9185	-1.35621	0.204176	0.00522336	1.20151	3.21874	3.21874
Cre01.g027550	CC-125	CC-124	FALSE	1188.71	0.558731	0.110798	0.649157	36.1552	24.3161	36.1552
Cre01.g027600	CC-125	CC-124	FALSE	71.5277	0.261162	0.156718	0.684134	1.34783	1.09672	1.34783
Cre01.g027650	CC-125	CC-124	FALSE	21.5861	-1.03035	0.34277	0.104721	0.0972871	0.221109	0.221109
Cre01.g027700	CC-125	CC-124	FALSE	102.079	1.07449	0.195677	0.0711924	2.26388	1.0535	2.26388
Cre01.g027750	CC-125	CC-124	FALSE	15.8965	0.0850561	0.248261	0.630079	0.90816	0.843812	0.90816
Cre01.g027764	CC-125	CC-124	FALSE	202.206	-0.0658291	0.116383	0.748708	3.90468	4.05812	4.05812
Cre01.g027800	CC-125	CC-124	FALSE	1762.39	0.272193	0.10393	0.73941	69.1396	57.0406	69.1396
Cre01.g027850	CC-125	CC-124	FALSE	108.093	0.173475	0.163283	0.696548	5.58913	4.92419	5.58913
Cre01.g027900	CC-125	CC-124	FALSE	89.161	-0.404631	0.236767	0.540286	5.48903	7.52418	7.52418
Cre01.g027950	CC-125	CC-124	FALSE	551.667	0.23162	0.208843	0.629718	16.4106	13.7607	16.4106
Cre01.g028000	CC-125	CC-124	FALSE	48.312	-0.912241	0.317083	0.153026	0.509395	1.01278	1.01278
Cre01.g028050	CC-125	CC-124	FALSE	0.151105	-0.00972152	0.735322	0.380837	0	0	0
Cre01.g028101	CC-125	CC-124	FALSE	260.952	0.886782	0.193358	0.202989	15.2134	8.03004	15.2134
Cre01.g028150	CC-125	CC-124	FALSE	63.3861	0.477549	0.203989	0.544309	9.2805	6.54537	9.2805
Cre01.g028200	CC-125	CC-124	FALSE	1293.58	0.631141	0.0846404	0.667933	39.5193	25.4049	39.5193
Cre01.g028250	CC-125	CC-124	FALSE	247.591	-0.0777655	0.147486	0.727595	8.77361	9.30675	9.30675
Cre01.g028300	CC-125	CC-124	TRUE	532.107	1.66571	0.116155	2.82662e-10	72.8228	22.8108	72.8228
Cre01.g028350	CC-125	CC-124	FALSE	136.877	-0.492051	0.114845	0.671155	4.63445	6.54655	6.54655
Cre01.g028400	CC-125	CC-124	FALSE	139.016	-0.80814	0.173238	0.30316	1.06292	1.9037	1.9037
Cre01.g028423	CC-125	CC-124	FALSE	92.0558	-0.675553	0.149175	0.506786	2.34583	3.80487	3.80487
Cre01.g028450	CC-125	CC-124	FALSE	188.283	-0.754802	0.240514	0.285013	3.98815	6.99129	6.99129
Cre01.g028500	CC-125	CC-124	FALSE	334.999	0.295969	0.1239	0.715804	10.4566	8.49661	10.4566
Cre01.g028550	CC-125	CC-124	FALSE	241.564	-0.493	0.139999	0.625999	6.10278	8.67942	8.67942
Cre01.g028600	CC-125	CC-124	FALSE	133.637	-0.0997275	0.142266	0.729328	5.45649	5.91056	5.91056
Cre01.g028650	CC-125	CC-124	FALSE	480.026	0.024848	0.0925087	0.751019	13.1239	12.8778	13.1239
Cre01.g028850	CC-125	CC-124	TRUE	1536.08	1.40674	0.190051	0.00182933	97.8694	36.0099	97.8694
Cre01.g028900	CC-125	CC-124	FALSE	215.656	-0.755441	0.172274	0.41154	6.46325	11.1188	11.1188
Cre01.g028950	CC-125	CC-124	FALSE	161.036	0.505517	0.219719	0.51473	24.8643	17.0965	24.8643
Cre01.g029000	CC-125	CC-124	TRUE	198.95	1.81466	0.327832	0.000727259	20.4443	5.48481	20.4443
Cre01.g029050	CC-125	CC-124	FALSE	308.343	-0.0128833	0.164992	0.722482	14.743	14.921	14.921
Cre01.g029100	CC-125	CC-124	FALSE	156.419	-0.846961	0.248951	0.208973	5.54209	10.4164	10.4164
Cre01.g029150	CC-125	CC-124	FALSE	185.917	0.303939	0.101314	0.737722	8.39456	6.80319	8.39456
Cre01.g029200	CC-125	CC-124	FALSE	119.422	-1.36552	0.272065	0.0131194	0.617861	1.67152	1.67152
Cre01.g029250	CC-125	CC-124	TRUE	121.67	4.14683	0.452526	8.50386e-14	10.1349	0.5397	10.1349
Cre01.g029300	CC-125	CC-124	FALSE	2999.56	0.172997	0.122597	0.736179	109.214	96.4246	109.214
Cre01.g029350	CC-125	CC-124	FALSE	274.491	0.400572	0.202535	0.578122	6.10047	4.52748	6.10047
Cre01.g029400	CC-125	CC-124	FALSE	190.65	0.539207	0.216635	0.502559	1.53408	1.01973	1.53408
Cre01.g029450	CC-125	CC-124	FALSE	846.93	-0.333497	0.159118	0.66011	17.1233	21.7794	21.7794
Cre01.g029500	CC-125	CC-124	FALSE	441.46	0.277829	0.112799	0.730378	5.18961	4.2369	5.18961
Cre01.g029550	CC-125	CC-124	FALSE	469.126	0.581601	0.168144	0.536908	5.9013	3.86859	5.9013
Cre01.g029600	CC-125	CC-124	FALSE	128.234	0.595636	0.127838	0.595042	4.00037	2.64162	4.00037
Cre01.g029650	CC-125	CC-124	FALSE	756.858	0.199099	0.0712106	0.751034	16.9757	14.7293	16.9757
Cre01.g029700	CC-125	CC-124	TRUE	306.074	1.87063	0.241342	1.19898e-05	43.4726	11.5469	43.4726
Cre01.g029750	CC-125	CC-124	FALSE	1590.93	0.38475	0.145677	0.662121	26.7475	20.2553	26.7475
Cre01.g029800	CC-125	CC-124	FALSE	127.328	0.602135	0.158575	0.539333	2.97987	1.92549	2.97987
Cre01.g029850	CC-125	CC-124	FALSE	292.357	0.763863	0.122022	0.483179	10.2821	6.00132	10.2821
Cre01.g029900	CC-125	CC-124	FALSE	233.768	0.823243	0.143077	0.3351	3.43882	1.91889	3.43882
Cre01.g029950	CC-125	CC-124	FALSE	1560.49	-1.33571	0.28766	0.0189833	11.2994	30.038	30.038
Cre01.g030000	CC-125	CC-124	FALSE	40.3379	-2.54654	0.416561	7.66625e-06	0.0619005	0.384411	0.384411
Cre01.g030050	CC-125	CC-124	FALSE	5141.84	0.367538	0.191165	0.604403	268.088	203.226	268.088
Cre01.g030100	CC-125	CC-124	FALSE	13.4617	-4.18805	0.547171	1.59125e-10	0.0342979	0.671984	0.671984
Cre01.g030150	CC-125	CC-124	FALSE	266.963	-1.22481	0.317567	0.0434139	3.07372	7.71211	7.71211
Cre01.g030200	CC-125	CC-124	FALSE	1812.09	0.0325209	0.14132	0.737425	46.7995	45.7602	46.7995
Cre01.g030250	CC-125	CC-124	FALSE	233.945	0.447154	0.107741	0.699001	7.21528	5.26649	7.21528
Cre01.g030300	CC-125	CC-124	FALSE	174.623	0.151917	0.23152	0.628299	3.9033	3.47476	3.9033
Cre01.g030350	CC-125	CC-124	FALSE	9.95663	-0.889232	0.707148	0.137429	0.172399	0.445023	0.445023
Cre01.g030400	CC-125	CC-124	FALSE	32.6907	-1.04007	0.321641	0.100309	0.466311	1.04103	1.04103
Cre01.g030450	CC-125	CC-124	FALSE	371.514	-0.185549	0.101579	0.748723	3.36859	3.82595	3.82595
Cre01.g030500	CC-125	CC-124	FALSE	1177.95	0.80173	0.11717	0.453845	17.1333	9.72602	17.1333
Cre01.g030550	CC-125	CC-124	FALSE	306.639	-0.34516	0.108225	0.723933	8.97027	11.4562	11.4562
Cre01.g030600	CC-125	CC-124	FALSE	334.134	0.280026	0.260371	0.56138	4.09792	3.28246	4.09792
Cre01.g030650	CC-125	CC-124	FALSE	92.5231	0.119424	0.143864	0.725153	3.82549	3.48129	3.82549
Cre01.g030700	CC-125	CC-124	FALSE	285.772	0.648435	0.175603	0.490187	3.55504	2.21255	3.55504
Cre01.g030750	CC-125	CC-124	FALSE	488.363	1.26353	0.209253	0.0157833	7.47138	3.01554	7.47138
Cre01.g030800	CC-125	CC-124	FALSE	651.132	-0.201171	0.0771339	0.751049	17.4909	20.1485	20.1485
Cre01.g030850	CC-125	CC-124	FALSE	694.017	-0.2405	0.122777	0.726397	11.9434	14.2114	14.2114
Cre01.g030900	CC-125	CC-124	FALSE	46.6816	-0.568335	0.229656	0.476644	0.978911	1.48931	1.48931
Cre01.g030950	CC-125	CC-124	FALSE	184.546	-0.761258	0.182643	0.365777	6.89079	12.0092	12.0092
Cre01.g030986	CC-125	CC-124	FALSE	2.37249	-0.0144503	0.734724	0.37554	0	0	0
Cre01.g031004	CC-125	CC-124	FALSE	1225.95	0.272867	0.171295	0.663076	15.678	12.8369	15.678
Cre01.g031050	CC-125	CC-124	FALSE	630.076	-0.146439	0.0853176	0.751064	8.26796	9.14511	9.14511
Cre01.g031100	CC-125	CC-124	FALSE	4427.75	0.785812	0.103903	0.496228	148.594	85.695	148.594
Cre01.g031200	CC-125	CC-124	FALSE	230.93	-0.190292	0.171898	0.683966	43.6934	50.474	50.474
Cre01.g031250	CC-125	CC-124	FALSE	159.153	0.110689	0.204699	0.667403	32.9518	30.4804	32.9518
Cre01.g031300	CC-125	CC-124	FALSE	388.893	1.02861	0.10464	0.0825759	7.21245	3.49863	7.21245
Cre01.g031400	CC-125	CC-124	FALSE	0.0583363	0.00554741	0.729168	0.398581	0.077151	0.0993997	0.0993997
Cre01.g031450	CC-125	CC-124	FALSE	38.6066	0.907527	0.270274	0.162761	2.49667	1.27033	2.49667
Cre01.g031500	CC-125	CC-124	FALSE	153.854	1.14951	0.201859	0.040876	5.57428	2.44447	5.57428
Cre01.g031550	CC-125	CC-124	FALSE	33.2524	0.242975	0.263595	0.570723	1.30244	1.07488	1.30244
Cre01.g031600	CC-125	CC-124	FALSE	92.976	-0.291198	0.199366	0.621725	14.0476	17.6262	17.6262
Cre01.g031650	CC-125	CC-124	FALSE	203.526	0.513614	0.153426	0.595669	7.45483	5.14824	7.45483
Cre01.g031700	CC-125	CC-124	FALSE	115.388	-0.330569	0.182069	0.629553	3.80258	4.87537	4.87537
Cre01.g031750	CC-125	CC-124	FALSE	264.249	-0.0623581	0.217539	0.665482	9.31601	9.79035	9.79035
Cre01.g031800	CC-125	CC-124	FALSE	55.2889	-1.04341	0.332393	0.0991925	0.460696	1.02289	1.02289
Cre01.g031850	CC-125	CC-124	FALSE	64.5969	-0.0503116	0.138283	0.737656	2.38427	2.48387	2.48387
Cre01.g031875	CC-125	CC-124	FALSE	0.751811	-0.014649	0.652629	0.425069	0.267676	0.2691	0.2691
Cre01.g031900	CC-125	CC-124	FALSE	214.488	-0.294008	0.261344	0.555857	2.18081	2.74394	2.74394
Cre01.g031951	CC-125	CC-124	FALSE	49.4762	-0.448121	0.208885	0.550488	0.206357	0.287542	0.287542
Cre01.g032000	CC-125	CC-124	FALSE	92.3679	-0.406324	0.201161	0.577141	6.2954	8.54035	8.54035
Cre01.g032050	CC-125	CC-124	FALSE	312.508	-0.489727	0.153843	0.604778	9.03098	12.8394	12.8394
Cre01.g032100	CC-125	CC-124	FALSE	102.206	1.02331	0.185018	0.10003	6.48557	3.15697	6.48557
Cre01.g032150	CC-125	CC-124	FALSE	318.788	0.130687	0.168131	0.700622	6.75182	6.12121	6.75182
Cre01.g032200	CC-125	CC-124	FALSE	8.50346	0.45414	0.458227	0.321887	0.0707781	0.0444234	0.0707781
Cre01.g032250	CC-125	CC-124	FALSE	317.755	0.299256	0.081459	0.751079	10.325	8.37185	10.325
Cre01.g032300	CC-125	CC-124	FALSE	16931.1	0.310089	0.145185	0.685634	895.724	718.37	895.724
Cre01.g032350	CC-125	CC-124	FALSE	110.294	0.219604	0.218736	0.622547	4.45764	3.7807	4.45764
Cre01.g032400	CC-125	CC-124	FALSE	289.635	-0.188258	0.0965883	0.751093	6.36376	7.23108	7.23108
Cre01.g032450	CC-125	CC-124	FALSE	258.823	-0.269188	0.137909	0.704861	3.43099	4.16104	4.16104
Cre01.g032500	CC-125	CC-124	FALSE	339.201	0.163223	0.12868	0.732282	10.7736	9.5573	10.7736
Cre01.g032550	CC-125	CC-124	FALSE	103.908	-1.10673	0.263362	0.0681832	0.529554	1.19927	1.19927
Cre01.g032600	CC-125	CC-124	FALSE	1781.21	-0.213694	0.147806	0.70532	44.7883	52.2788	52.2788
Cre01.g032650	CC-125	CC-124	FALSE	12183.3	0.711388	0.115192	0.53878	756.328	458.207	756.328
Cre01.g032700	CC-125	CC-124	FALSE	474.617	-0.215892	0.179429	0.668646	21.5287	25.2765	25.2765
Cre01.g032750	CC-125	CC-124	FALSE	184.907	-0.660506	0.217618	0.433453	16.2757	26.5095	26.5095
Cre01.g032800	CC-125	CC-124	FALSE	168.851	-0.162709	0.129867	0.731264	3.14842	3.50888	3.50888
Cre01.g032850	CC-125	CC-124	FALSE	95.2635	0.466376	0.199129	0.553733	1.6844	1.19154	1.6844
Cre01.g032900	CC-125	CC-124	TRUE	121.528	1.42508	0.284411	0.00932227	10.0701	3.56066	10.0701
Cre01.g032950	CC-125	CC-124	FALSE	211.491	0.5097	0.206743	0.526498	33.859	23.3321	33.859
Cre01.g033000	CC-125	CC-124	FALSE	252.388	0.771325	0.164382	0.406005	3.48396	1.99827	3.48396
Cre01.g033091	CC-125	CC-124	TRUE	581.86	1.24275	0.143656	0.00609213	6.94202	2.88798	6.94202
Cre01.g033150	CC-125	CC-124	FALSE	102.436	-0.398718	0.155371	0.641773	5.435	7.25219	7.25219
Cre01.g033200	CC-125	CC-124	FALSE	43.5093	-0.0277491	0.219958	0.670921	1.30129	1.31882	1.31882
Cre01.g033250	CC-125	CC-124	FALSE	324.135	0.643837	0.137718	0.546419	6.07779	3.8206	6.07779
Cre01.g033300	CC-125	CC-124	FALSE	62.2319	-0.633217	0.355685	0.287547	3.00769	5.08374	5.08374
Cre01.g033350	CC-125	CC-124	FALSE	431.259	-0.0703232	0.216735	0.664702	10.7509	11.3437	11.3437
Cre01.g033400	CC-125	CC-124	FALSE	226.641	-0.811716	0.199082	0.268192	28.9296	52.2044	52.2044
Cre01.g033450	CC-125	CC-124	TRUE	17.934	-2.19489	0.266271	2.34659e-07	0.339036	1.61694	1.61694
Cre01.g033500	CC-125	CC-124	TRUE	26.3628	-1.73734	0.226902	4.69143e-05	0.481128	1.64194	1.64194
Cre01.g033516	CC-125	CC-124	FALSE	82.2906	-0.509215	0.139078	0.620106	2.21566	3.17574	3.17574
Cre01.g033550	CC-125	CC-124	FALSE	2202.58	-0.272206	0.106286	0.737458	103.917	126.11	126.11
Cre01.g033700	CC-125	CC-124	TRUE	179.627	1.62345	0.157716	2.87735e-06	8.37385	2.68055	8.37385
Cre01.g033750	CC-125	CC-124	FALSE	0.483335	-0.394269	0.870705	0.221894	0	0.0890012	0.0890012
Cre01.g033832	CC-125	CC-124	FALSE	251.848	1.03255	0.154023	0.0911073	14.1955	6.79154	14.1955
Cre01.g033900	CC-125	CC-124	TRUE	157.815	-2.48284	0.193156	3.17488e-16	1.84946	10.4686	10.4686
Cre01.g033950	CC-125	CC-124	FALSE	67.4858	-0.311025	0.140571	0.691245	1.59484	1.99215	1.99215
Cre01.g034000	CC-125	CC-124	FALSE	1951.24	0.0150204	0.15659	0.728411	30.0307	29.7231	30.0307
Cre01.g034050	CC-125	CC-124	FALSE	291.099	0.168388	0.20398	0.65462	10.3683	9.14031	10.3683
Cre01.g034100	CC-125	CC-124	FALSE	126.385	-0.573039	0.133135	0.597617	2.13274	3.21037	3.21037
Cre01.g034150	CC-125	CC-124	FALSE	979.098	0.68706	0.179664	0.46008	12.9851	7.90505	12.9851
Cre01.g034200	CC-125	CC-124	FALSE	498.476	0.648408	0.161304	0.507183	5.30717	3.32571	5.30717
Cre01.g034250	CC-125	CC-124	TRUE	32.1925	-2.74819	0.437242	2.24005e-06	0.661234	4.89445	4.89445
Cre01.g034300	CC-125	CC-124	FALSE	98.0712	-0.237171	0.219878	0.616263	0.935806	1.10979	1.10979
Cre01.g034350	CC-125	CC-124	FALSE	210.271	0.574353	0.191689	0.511512	1.21481	0.795483	1.21481
Cre01.g034380	CC-125	CC-124	FALSE	143.924	0.947262	0.149605	0.163838	6.03954	3.0635	6.03954
Cre01.g034400	CC-125	CC-124	TRUE	3755.36	1.33128	0.12665	0.000446462	229.467	90.2215	229.467
Cre01.g034451	CC-125	CC-124	FALSE	559.555	0.685886	0.151678	0.497224	37.6354	23.1339	37.6354
Cre01.g034500	CC-125	CC-124	FALSE	325.814	-0.241749	0.188921	0.651036	1.2423	1.48178	1.48178
Cre01.g034550	CC-125	CC-124	FALSE	313.854	-0.457804	0.18117	0.580911	15.0577	21.0748	21.0748
Cre01.g034600	CC-125	CC-124	FALSE	184.42	1.02913	0.197883	0.0978023	4.34453	2.08024	4.34453
Cre01.g034650	CC-125	CC-124	FALSE	61.8554	-0.585414	0.23173	0.465192	1.0556	1.64356	1.64356
Cre01.g034700	CC-125	CC-124	FALSE	76.2061	0.863089	0.257787	0.193178	3.26934	1.71115	3.26934
Cre01.g034750	CC-125	CC-124	TRUE	50.6949	-1.39525	0.256199	0.00819406	0.843827	2.3226	2.3226
Cre01.g034800	CC-125	CC-124	FALSE	1036.88	0.424792	0.0783124	0.743182	32.7823	24.3469	32.7823
Cre01.g034850	CC-125	CC-124	FALSE	328.409	-0.745001	0.204989	0.337765	4.68641	8.06714	8.06714
Cre01.g034900	CC-125	CC-124	TRUE	82.8365	-2.26865	0.222548	3.43337e-10	0.451689	2.20046	2.20046
Cre01.g034950	CC-125	CC-124	FALSE	1216.34	0.250623	0.173186	0.666419	26.0226	21.6094	26.0226
Cre01.g035000	CC-125	CC-124	FALSE	404.477	-0.279143	0.171292	0.66105	11.4275	14.0037	14.0037
Cre01.g035050	CC-125	CC-124	FALSE	15.4622	2.04233	0.451526	0.00118162	0.704043	0.145198	0.704043
Cre01.g035100	CC-125	CC-124	TRUE	785.35	1.85266	0.254638	3.29361e-05	29.153	7.7772	29.153
Cre01.g035150	CC-125	CC-124	FALSE	86.732	0.518312	0.150356	0.597462	4.90168	3.41177	4.90168
Cre01.g035200	CC-125	CC-124	FALSE	31.051	0.812662	0.227874	0.245153	1.74266	0.95345	1.74266
Cre01.g035250	CC-125	CC-124	TRUE	32.4488	-1.6215	0.420561	0.00960511	0.417675	1.43554	1.43554
Cre01.g035300	CC-125	CC-124	FALSE	0.137044	-0.00712849	0.729207	0.39805	0.0114538	0.0198043	0.0198043
Cre01.g035350	CC-125	CC-124	FALSE	476.462	0.59273	0.131848	0.589511	27.0587	17.7925	27.0587
Cre01.g035400	CC-125	CC-124	FALSE	211.857	0.723877	0.174134	0.436997	6.23348	3.68623	6.23348
Cre01.g035450	CC-125	CC-124	FALSE	138.447	-0.465515	0.192704	0.562478	10.3125	14.5819	14.5819
Cre01.g035500	CC-125	CC-124	FALSE	191.696	0.360437	0.136248	0.683174	3.08758	2.37864	3.08758
Cre01.g035550	CC-125	CC-124	FALSE	17.319	-0.776036	0.404886	0.197536	0.405943	0.785987	0.785987
Cre01.g035600	CC-125	CC-124	FALSE	2.49565	0.311352	0.623781	0.301677	0.0623016	0.0351773	0.0623016
Cre01.g035650	CC-125	CC-124	FALSE	5.90703	-0.0773021	0.520193	0.463129	0.0450604	0.0539374	0.0539374
Cre01.g035700	CC-125	CC-124	FALSE	113.235	0.472554	0.166214	0.595943	2.75542	1.94193	2.75542
Cre01.g035750	CC-125	CC-124	FALSE	244.989	0.314549	0.142858	0.687683	5.7627	4.58429	5.7627
Cre01.g035800	CC-125	CC-124	FALSE	80.1429	-0.168458	0.16847	0.692542	1.23096	1.39462	1.39462
Cre01.g035850	CC-125	CC-124	FALSE	498.194	0.134042	0.146308	0.721089	8.94747	8.12629	8.94747
Cre01.g035900	CC-125	CC-124	FALSE	13.0628	0.163638	0.362122	0.521001	0.143606	0.121251	0.143606
Cre01.g035950	CC-125	CC-124	FALSE	313.569	0.279387	0.134372	0.706419	4.79399	3.90868	4.79399
Cre01.g036000	CC-125	CC-124	TRUE	151.842	1.60184	0.161335	7.04985e-06	5.693	1.84049	5.693
Cre01.g036050	CC-125	CC-124	FALSE	93.5231	-1.30273	0.223742	0.012774	1.06531	2.72552	2.72552
Cre01.g036100	CC-125	CC-124	TRUE	166.973	-1.46203	0.296114	0.00796052	0.788267	2.29815	2.29815
Cre01.g036150	CC-125	CC-124	FALSE	290.544	0.834405	0.203843	0.24344	5.45457	2.96775	5.45457
Cre01.g036200	CC-125	CC-124	FALSE	339.153	0.355725	0.10437	0.726289	6.89665	5.37476	6.89665
Cre01.g036250	CC-125	CC-124	TRUE	413.549	1.962	0.195102	2.66562e-08	8.22775	2.06157	8.22775
Cre01.g036300	CC-125	CC-124	FALSE	90.5713	-0.192562	0.177553	0.676738	0.946259	1.08075	1.08075
Cre01.g036350	CC-125	CC-124	FALSE	38.2102	0.0921585	0.188149	0.688616	0.737546	0.685865	0.737546
Cre01.g036400	CC-125	CC-124	FALSE	487.287	-0.00796806	0.102148	0.751108	17.8378	17.9981	17.9981
Cre01.g036451	CC-125	CC-124	FALSE	77.7307	-0.121616	0.1886	0.681553	2.59968	2.8622	2.8622
Cre01.g036500	CC-125	CC-124	FALSE	14.6127	-1.08899	0.367441	0.0865936	0.432027	1.02694	1.02694
Cre01.g036550	CC-125	CC-124	FALSE	85.2914	-0.359172	0.173189	0.631093	10.9246	14.309	14.309
Cre01.g036600	CC-125	CC-124	FALSE	302.872	-0.501412	0.207719	0.529597	7.68455	11.136	11.136
Cre01.g036650	CC-125	CC-124	FALSE	131.876	-0.089152	0.191174	0.686155	1.9439	2.07504	2.07504
Cre01.g036700	CC-125	CC-124	FALSE	518.305	0.759567	0.102347	0.524376	14.6542	8.5839	14.6542
Cre01.g036750	CC-125	CC-124	FALSE	84.5852	-0.722954	0.154791	0.465321	6.8331	11.5146	11.5146
Cre01.g036800	CC-125	CC-124	FALSE	217.951	0.196103	0.140213	0.717077	4.59501	3.97831	4.59501
Cre01.g036850	CC-125	CC-124	FALSE	760.66	0.534436	0.0898201	0.700966	23.264	15.944	23.264
Cre01.g036900	CC-125	CC-124	FALSE	227.129	-0.516127	0.193962	0.537719	3.00826	4.38712	4.38712
Cre01.g036950	CC-125	CC-124	FALSE	488.199	-1.38906	0.353875	0.0212997	17.9464	50.9107	50.9107
Cre01.g037000	CC-125	CC-124	FALSE	375.043	-1.13865	0.148331	0.0292286	3.85623	8.6327	8.6327
Cre01.g037050	CC-125	CC-124	FALSE	108.628	-0.141152	0.167946	0.698523	9.93927	11.0354	11.0354
Cre01.g037100	CC-125	CC-124	FALSE	121.709	-1.22953	0.169904	0.0128365	1.36832	3.25726	3.25726
Cre01.g037150	CC-125	CC-124	FALSE	515.805	0.423557	0.103782	0.712115	6.61494	4.87611	6.61494
Cre01.g037200	CC-125	CC-124	FALSE	466.071	-0.150384	0.18257	0.681382	30.856	34.5343	34.5343
Cre01.g037250	CC-125	CC-124	FALSE	210.831	0.0966925	0.202041	0.673626	26.5315	24.7149	26.5315
Cre01.g037300	CC-125	CC-124	FALSE	8.23461	-0.0868624	0.492618	0.473329	0.249312	0.276139	0.276139
Cre01.g037350	CC-125	CC-124	FALSE	132.486	-0.30233	0.136903	0.697867	3.57764	4.43773	4.43773
Cre01.g037400	CC-125	CC-124	FALSE	191.923	-0.177205	0.12665	0.732128	4.44652	5.07588	5.07588
Cre01.g037450	CC-125	CC-124	FALSE	2.60221	0.0849391	0.556408	0.446295	0.0581528	0.0514725	0.0581528
Cre01.g037500	CC-125	CC-124	FALSE	0	NA	NA	NA	0	0	0
Cre01.g037550	CC-125	CC-124	FALSE	48.957	-1.82813	0.288109	0.000182723	0.132432	0.497689	0.497689
Cre01.g037600	CC-125	CC-124	FALSE	3.44994	-0.946305	0.73218	0.12472	0.0267581	0.0762623	0.0762623
Cre01.g037650	CC-125	CC-124	FALSE	71.6213	0.0533701	0.192234	0.692179	4.22944	4.12228	4.22944
Cre01.g037700	CC-125	CC-124	FALSE	1060.03	0.642842	0.27842	0.350384	32.3761	19.7318	32.3761
Cre01.g037751	CC-125	CC-124	FALSE	39.484	-1.28127	0.252529	0.0208274	0.717958	1.82916	1.82916
Cre01.g037800	CC-125	CC-124	FALSE	138.447	-0.839231	0.159287	0.281851	9.23566	16.8919	16.8919
Cre01.g037850	CC-125	CC-124	FALSE	4720.89	0.56414	0.137819	0.594885	199.028	133.261	199.028
Cre01.g037900	CC-125	CC-124	FALSE	91.0787	-0.626239	0.222676	0.451989	2.81938	4.50101	4.50101
Cre01.g037950	CC-125	CC-124	FALSE	55.608	-0.618543	0.168642	0.51616	0.973441	1.51619	1.51619
Cre01.g038000	CC-125	CC-124	FALSE	194.622	0.0391718	0.161708	0.721704	2.01056	1.94444	2.01056
Cre01.g038050	CC-125	CC-124	FALSE	541.931	0.806553	0.137289	0.409334	5.49741	3.09449	5.49741
Cre01.g038100	CC-125	CC-124	FALSE	1593.9	0.862855	0.152432	0.260113	25.034	13.5354	25.034
Cre01.g038151	CC-125	CC-124	FALSE	189.109	-0.629327	0.192246	0.482262	1.84174	2.91719	2.91719
Cre01.g038200	CC-125	CC-124	FALSE	470.034	-0.323615	0.0929912	0.742469	14.867	18.7088	18.7088
Cre01.g038250	CC-125	CC-124	FALSE	2067.74	0.575998	0.134134	0.594688	55.8923	37.1255	55.8923
Cre01.g038300	CC-125	CC-124	FALSE	191.619	-0.753718	0.140018	0.461964	6.96023	11.9534	11.9534
Cre01.g038350	CC-125	CC-124	FALSE	34.7319	0.133767	0.275181	0.593782	0.925215	0.837708	0.925215
Cre01.g038400	CC-125	CC-124	FALSE	10506.1	-0.635129	0.214132	0.455561	278.596	445.188	445.188
Cre01.g038450	CC-125	CC-124	FALSE	2.4516	-0.0803288	0.551463	0.450189	0.0824046	0.0917704	0.0917704
Cre01.g038500	CC-125	CC-124	FALSE	131.68	-0.24487	0.196944	0.639138	2.72593	3.27382	3.27382
Cre01.g038550	CC-125	CC-124	FALSE	502.589	0.175985	0.188735	0.668514	12.1267	10.6365	12.1267
Cre01.g038600	CC-125	CC-124	FALSE	5422.25	0.325643	0.177976	0.63621	167.235	131.796	167.235
Cre01.g038650	CC-125	CC-124	FALSE	881.031	0.382959	0.118146	0.702268	46.6645	35.5584	46.6645
Cre01.g038700	CC-125	CC-124	FALSE	298.828	-0.0672179	0.0821372	0.751123	5.30867	5.57079	5.57079
Cre01.g038750	CC-125	CC-124	FALSE	102.355	-0.180182	0.264527	0.590115	9.62719	11.1161	11.1161
Cre01.g038800	CC-125	CC-124	FALSE	423.37	-0.73769	0.0950577	0.560783	6.37005	10.7255	10.7255
Cre01.g038850	CC-125	CC-124	FALSE	1332.29	-0.199883	0.144014	0.712155	12.9352	14.9332	14.9332
Cre01.g038900	CC-125	CC-124	TRUE	35.9924	-2.22025	0.264193	1.31695e-07	1.10276	5.34837	5.34837
Cre01.g038950	CC-125	CC-124	FALSE	256.209	-0.306021	0.126493	0.710194	12.9889	16.2789	16.2789
Cre01.g039000	CC-125	CC-124	FALSE	0.188888	0.0356419	0.72197	0.372066	0.00985218	0.00596623	0.00985218
Cre01.g039050	CC-125	CC-124	FALSE	148.676	0.201007	0.140825	0.715475	0.759225	0.653965	0.759225
Cre01.g039150	CC-125	CC-124	FALSE	560.719	-0.12473	0.118439	0.743467	30.9551	33.9098	33.9098
Cre01.g039200	CC-125	CC-124	FALSE	418.364	-0.20752	0.207679	0.637821	17.6226	20.6206	20.6206
Cre01.g039250	CC-125	CC-124	FALSE	55424.4	0.799867	0.156416	0.348517	2641.13	1493.64	2641.13
Cre01.g039300	CC-125	CC-124	FALSE	29516	0.897043	0.0822906	0.339866	951.71	508.371	951.71
Cre01.g039350	CC-125	CC-124	FALSE	289.862	-0.404242	0.281395	0.501868	4.7023	6.48953	6.48953
Cre01.g039400	CC-125	CC-124	FALSE	355.801	-0.0879318	0.163576	0.712671	5.31644	5.67476	5.67476
Cre01.g039450	CC-125	CC-124	FALSE	3.71484	-1.36844	0.578915	0.0478841	0.111875	0.350358	0.350358
Cre01.g039500	CC-125	CC-124	FALSE	132.906	-0.0122445	0.289569	0.612125	1.60035	1.61352	1.61352
Cre01.g039550	CC-125	CC-124	FALSE	38.5518	-0.935257	0.352987	0.140831	0.324176	0.676319	0.676319
Cre01.g039600	CC-125	CC-124	FALSE	102.39	-0.343288	0.21	0.592235	0.784729	1.012	1.012
Cre01.g039650	CC-125	CC-124	FALSE	51.4579	0.553248	0.178401	0.538628	10.4378	7.03528	10.4378
Cre01.g039702	CC-125	CC-124	FALSE	346.985	-1.04724	0.127285	0.0719325	1.92855	4.02367	4.02367
Cre01.g039750	CC-125	CC-124	FALSE	228.529	0.0753697	0.143902	0.730813	22.9172	21.7586	22.9172
Cre01.g039800	CC-125	CC-124	FALSE	161.085	0.978028	0.220955	0.128558	3.20372	1.56638	3.20372
Cre01.g039850	CC-125	CC-124	FALSE	178.184	0.667788	0.307531	0.297005	5.3893	3.19047	5.3893
Cre01.g039900	CC-125	CC-124	FALSE	219.704	0.314175	0.106715	0.730848	5.2095	4.16824	5.2095
Cre01.g039950	CC-125	CC-124	FALSE	227.445	0.312898	0.10266	0.735341	4.96376	3.95618	4.96376
Cre01.g040000	CC-125	CC-124	FALSE	38674.1	0.738926	0.150305	0.459233	3731.38	2204.63	3731.38
Cre01.g040050	CC-125	CC-124	TRUE	128.623	1.55004	0.143863	5.13828e-06	9.79585	3.28215	9.79585
Cre01.g040100	CC-125	CC-124	TRUE	249.27	2.51369	0.162498	1.78931e-22	19.1031	3.31821	19.1031
Cre01.g040150	CC-125	CC-124	FALSE	42.8955	0.310506	0.357296	0.482568	0.674186	0.513272	0.674186
Cre01.g040200	CC-125	CC-124	FALSE	976.229	-0.0641764	0.0830105	0.751138	13.0183	13.5891	13.5891
Cre01.g040250	CC-125	CC-124	FALSE	295.439	0.338442	0.090585	0.742723	10.1169	7.97465	10.1169
Cre01.g040300	CC-125	CC-124	FALSE	171.338	0.0137665	0.114429	0.751153	6.78066	6.71042	6.78066
Cre01.g040350	CC-125	CC-124	FALSE	157.136	0.342291	0.140009	0.683438	2.57758	2.01229	2.57758
Cre01.g040379	CC-125	CC-124	FALSE	87.4774	-0.798048	0.188372	0.295104	1.388	2.46642	2.46642
Cre01.g040400	CC-125	CC-124	FALSE	175.746	0.128562	0.167063	0.702141	10.7471	9.85151	10.7471
Cre01.g040450	CC-125	CC-124	TRUE	117.929	-1.27569	0.178488	0.00817033	7.76631	19.1684	19.1684
Cre01.g040500	CC-125	CC-124	FALSE	470.811	0.857058	0.0877595	0.443719	13.0161	7.15481	13.0161
Cre01.g040550	CC-125	CC-124	FALSE	75.9163	-0.18514	0.204417	0.649334	2.82997	3.2534	3.2534
Cre01.g040600	CC-125	CC-124	FALSE	231.706	0.380916	0.137541	0.674999	2.78874	2.11561	2.78874
Cre01.g040701	CC-125	CC-124	FALSE	109.108	-0.0994253	0.199967	0.675126	31.7432	34.4139	34.4139
Cre01.g040801	CC-125	CC-124	TRUE	19.9791	-1.70879	0.385466	0.00417485	0.644892	2.25008	2.25008
Cre01.g040850	CC-125	CC-124	FALSE	248.544	0.368937	0.192021	0.602671	2.7199	2.06835	2.7199
Cre01.g040900	CC-125	CC-124	FALSE	57.7404	-0.111261	0.261287	0.611402	10.1038	11.1116	11.1116
Cre01.g040950	CC-125	CC-124	TRUE	26.8598	-5.33994	0.600195	9.80769e-15	0.0237112	1.01764	1.01764
Cre01.g041000	CC-125	CC-124	FALSE	257.211	-0.127671	0.130656	0.73514	42.0114	46.1305	46.1305
Cre01.g041050	CC-125	CC-124	FALSE	303.623	0.783222	0.15349	0.409777	9.93325	5.66554	9.93325
Cre01.g041100	CC-125	CC-124	FALSE	232.374	0.0564292	0.153825	0.725497	6.6767	6.41515	6.6767
Cre01.g041150	CC-125	CC-124	FALSE	272.912	0.286509	0.180792	0.646869	2.90678	2.35026	2.90678
Cre01.g041200	CC-125	CC-124	TRUE	112.529	2.29362	0.276667	1.02291e-07	7.26566	1.42073	7.26566
Cre01.g041256	CC-125	CC-124	FALSE	236.672	0.728929	0.128396	0.501233	4.64832	2.76693	4.64832
Cre01.g041300	CC-125	CC-124	FALSE	101.793	-0.00354207	0.151852	0.733395	3.02144	3.02071	3.02144
Cre01.g041351	CC-125	CC-124	FALSE	98.1007	-0.591093	0.163913	0.537669	2.74996	4.25802	4.25802
Cre01.g041400	CC-125	CC-124	FALSE	288.318	0.078663	0.0958882	0.751168	11.1666	10.5346	11.1666
Cre01.g041450	CC-125	CC-124	TRUE	418.365	1.79349	0.0990073	2.67011e-17	8.39067	2.38339	8.39067
Cre01.g041500	CC-125	CC-124	FALSE	125.561	0.899881	0.174893	0.200479	2.06141	1.07857	2.06141
Cre01.g041550	CC-125	CC-124	FALSE	403.443	0.234362	0.138303	0.711677	4.98171	4.19282	4.98171
Cre01.g041583	CC-125	CC-124	FALSE	0.134803	-0.00981671	0.735329	0.380675	0	0	0
Cre01.g041650	CC-125	CC-124	FALSE	14.6745	1.03254	0.526649	0.108703	1.09853	0.45675	1.09853
Cre01.g041667	CC-125	CC-124	FALSE	0.0679154	0.0499112	0.735009	0.356093	0.0146785	0	0.0146785
Cre01.g041752	CC-125	CC-124	FALSE	5.89088	-0.474297	0.405852	0.357916	0.368473	0.566741	0.566741
Cre01.g041800	CC-125	CC-124	TRUE	96.3608	-1.69483	0.230816	0.000118679	0.431133	1.43525	1.43525
Cre01.g041850	CC-125	CC-124	FALSE	48.703	-0.495461	0.163506	0.58939	1.53022	2.19035	2.19035
Cre01.g041950	CC-125	CC-124	FALSE	199.044	1.18133	0.137712	0.0139235	6.34805	2.76861	6.34805
Cre01.g042000	CC-125	CC-124	FALSE	77.8587	-1.05803	0.184973	0.07863	0.550772	1.17981	1.17981
Cre01.g042050	CC-125	CC-124	FALSE	144.924	-0.553642	0.164942	0.55642	6.38507	9.56925	9.56925
Cre01.g042100	CC-125	CC-124	FALSE	44.7567	-3.74393	0.923912	0.000131938	0.00918855	0.158042	0.158042
Cre01.g042150	CC-125	CC-124	FALSE	192.624	0.239519	0.126158	0.723457	6.7546	5.71916	6.7546
Cre01.g042200	CC-125	CC-124	TRUE	4120.02	2.23191	0.183921	6.14686e-13	767.106	160.029	767.106
Cre01.g042250	CC-125	CC-124	FALSE	87.2924	-0.0654147	0.187602	0.694189	1.23069	1.27867	1.27867
Cre01.g042300	CC-125	CC-124	FALSE	314.093	-0.0511046	0.1317	0.741719	2.53053	2.61445	2.61445
Cre01.g042450	CC-125	CC-124	FALSE	737.984	-0.338072	0.138544	0.686768	5.47927	6.95903	6.95903
Cre01.g042550	CC-125	CC-124	FALSE	1256.63	0.0994881	0.117252	0.746215	24.5699	22.8174	24.5699
Cre01.g042600	CC-125	CC-124	FALSE	0.799046	-0.174227	0.613954	0.379704	0.275863	0.396312	0.396312
Cre01.g042650	CC-125	CC-124	FALSE	0.852693	-0.125108	0.658039	0.369897	0.173992	0.264027	0.264027
Cre01.g042700	CC-125	CC-124	FALSE	12.5492	-0.590707	0.35573	0.312171	0.505142	0.823455	0.823455
Cre01.g042750	CC-125	CC-124	FALSE	33820.2	0.419398	0.0740631	0.747506	868.309	647.846	868.309
Cre01.g042800	CC-125	CC-124	FALSE	1807.19	0.219319	0.128295	0.724517	53.8163	46.069	53.8163
Cre01.g042850	CC-125	CC-124	FALSE	184.501	-0.124704	0.144837	0.723787	7.39463	8.13609	8.13609
Cre01.g042900	CC-125	CC-124	FALSE	314.413	-0.355685	0.214417	0.581833	8.13586	10.602	10.602
Cre01.g042950	CC-125	CC-124	FALSE	191.893	0.157323	0.0996164	0.751183	24.4447	21.9453	24.4447
Cre01.g043000	CC-125	CC-124	FALSE	309.88	0.702121	0.131691	0.516215	8.73627	5.28855	8.73627
Cre01.g043050	CC-125	CC-124	TRUE	393.64	1.60029	0.157045	5.19838e-06	19.9722	6.47861	19.9722
Cre01.g043100	CC-125	CC-124	FALSE	251.2	-0.311013	0.117915	0.71957	12.5744	15.7712	15.7712
Cre01.g043150	CC-125	CC-124	FALSE	112.986	0.317975	0.151459	0.675075	14.7254	11.7697	14.7254
Cre01.g043200	CC-125	CC-124	FALSE	1422.13	-0.242561	0.181271	0.659611	80.0047	95.6763	95.6763
Cre01.g043250	CC-125	CC-124	TRUE	133.608	-1.50623	0.193661	0.000449105	0.58343	1.69591	1.69591
Cre01.g043300	CC-125	CC-124	FALSE	76.2574	-0.874213	0.142929	0.256209	3.16655	5.90269	5.90269
Cre01.g043350	CC-125	CC-124	FALSE	3646.78	0.661481	0.101677	0.605637	74.619	46.9603	74.619
Cre01.g043400	CC-125	CC-124	FALSE	144.163	-0.615248	0.175414	0.508652	2.43451	3.81042	3.81042
Cre01.g043450	CC-125	CC-124	FALSE	350.646	0.252813	0.171356	0.668039	26.4708	22.0572	26.4708
Cre01.g043500	CC-125	CC-124	FALSE	155.95	-0.53817	0.128553	0.624078	2.80544	4.12563	4.12563
Cre01.g043550	CC-125	CC-124	TRUE	144.193	-1.80155	0.171624	1.05938e-07	0.634807	2.22569	2.22569
Cre01.g043600	CC-125	CC-124	FALSE	85.6862	-0.307918	0.132226	0.702587	2.7835	3.47782	3.47782
Cre01.g043650	CC-125	CC-124	FALSE	114.78	0.342955	0.185983	0.620383	2.66224	2.05997	2.66224
Cre01.g043700	CC-125	CC-124	FALSE	74.8059	-0.122987	0.197047	0.672626	2.35009	2.56869	2.56869
Cre01.g043750	CC-125	CC-124	FALSE	312.936	-0.568654	0.131092	0.603125	4.52292	6.74872	6.74872
Cre01.g043800	CC-125	CC-124	FALSE	113.606	-0.646288	0.329361	0.295305	2.54172	4.25907	4.25907
Cre01.g043817	CC-125	CC-124	FALSE	10.0512	0.26731	0.761837	0.27132	0.035219	0	0.035219
Cre01.g043850	CC-125	CC-124	FALSE	263.526	0.266412	0.142736	0.699218	2.62043	2.15023	2.62043
Cre01.g043901	CC-125	CC-124	FALSE	0.0423557	-0.043128	0.736439	0.360674	0	0.101401	0.101401
Cre01.g043950	CC-125	CC-124	TRUE	141.94	-1.53607	0.312016	0.00556854	0.398919	1.22133	1.22133
Cre01.g044000	CC-125	CC-124	FALSE	387.739	-0.209596	0.168269	0.68339	28.4196	33.2547	33.2547
Cre01.g044050	CC-125	CC-124	FALSE	338.188	0.175706	0.191081	0.665777	110.401	97.2677	110.401
Cre01.g044100	CC-125	CC-124	FALSE	1270.42	0.712449	0.14357	0.490307	21.1333	12.722	21.1333
Cre01.g044150	CC-125	CC-124	FALSE	113.537	-0.518669	0.139619	0.614881	2.45051	3.53752	3.53752
Cre01.g044200	CC-125	CC-124	FALSE	53.5032	-0.875392	0.199675	0.210601	2.0073	3.81269	3.81269
Cre01.g044250	CC-125	CC-124	FALSE	183.39	1.22502	0.257534	0.0321836	2.16115	0.881025	2.16115
Cre01.g044276	CC-125	CC-124	FALSE	0	NA	NA	NA	0	0	0
Cre01.g044300	CC-125	CC-124	FALSE	20.2242	0.515246	0.436212	0.304048	0.128818	0.0832864	0.128818
Cre01.g044350	CC-125	CC-124	FALSE	168.666	-0.307229	0.149122	0.681114	1.11739	1.3844	1.3844
Cre01.g044400	CC-125	CC-124	FALSE	386.234	0.125565	0.128722	0.736678	18.936	17.2938	18.936
Cre01.g044450	CC-125	CC-124	FALSE	60.6729	-0.514458	0.187395	0.546956	1.41942	2.07038	2.07038
Cre01.g044550	CC-125	CC-124	FALSE	162.309	-0.5724	0.178596	0.528865	7.04964	10.7702	10.7702
Cre01.g044600	CC-125	CC-124	FALSE	1329.13	0.749888	0.0674452	0.631745	19.2087	11.3527	19.2087
Cre01.g044650	CC-125	CC-124	FALSE	711.341	0.627407	0.10571	0.619864	12.8805	8.27341	12.8805
Cre01.g044700	CC-125	CC-124	FALSE	230.373	0.277381	0.210543	0.613669	6.73176	5.4729	6.73176
Cre01.g044750	CC-125	CC-124	FALSE	172.648	-0.983555	0.18996	0.126637	3.42562	6.98125	6.98125
Cre01.g044800	CC-125	CC-124	TRUE	14532	1.77295	0.0951108	7.53158e-18	511.082	148.049	511.082
Cre01.g044850	CC-125	CC-124	FALSE	522.703	0.395739	0.105145	0.717307	2.09535	1.5807	2.09535
Cre01.g044900	CC-125	CC-124	FALSE	128.597	-0.388249	0.136949	0.673472	1.32184	1.72572	1.72572
Cre01.g044950	CC-125	CC-124	FALSE	0.0443731	-0.00605146	0.735691	0.388325	0	0	0
Cre01.g045000	CC-125	CC-124	FALSE	5.63278	0.321091	0.487946	0.406079	0.323609	0.227109	0.323609
Cre01.g045050	CC-125	CC-124	FALSE	0.0976773	-0.00925004	0.735391	0.382045	0	0	0
Cre01.g045100	CC-125	CC-124	FALSE	222.701	-0.0817355	0.0936898	0.751197	24.9492	26.5256	26.5256
Cre01.g045150	CC-125	CC-124	FALSE	86.9886	-0.676873	0.188406	0.456679	1.79231	2.94021	2.94021
Cre01.g045200	CC-125	CC-124	TRUE	759.385	3.10476	0.448162	9.21001e-08	225.565	24.3369	225.565
Cre01.g045350	CC-125	CC-124	FALSE	305.058	-0.150364	0.159084	0.705881	8.40485	9.3623	9.3623
Cre01.g045450	CC-125	CC-124	FALSE	139.591	1.07188	0.199743	0.0727611	6.58663	3.0674	6.58663
Cre01.g045500	CC-125	CC-124	FALSE	141.115	0.403376	0.181747	0.602482	1.61441	1.19231	1.61441
Cre01.g045550	CC-125	CC-124	FALSE	7958.6	-0.0654015	0.0529658	0.751212	200.818	210.27	210.27
Cre01.g045600	CC-125	CC-124	TRUE	296.471	1.41039	0.122788	3.48573e-05	13.5466	5.05554	13.5466
Cre01.g045601	CC-125	CC-124	FALSE	147.981	-0.213875	0.168315	0.682062	1.27973	1.48209	1.48209
Cre01.g045640	CC-125	CC-124	FALSE	143.741	0.0979134	0.112799	0.748541	4.27924	3.97319	4.27924
Cre01.g045650	CC-125	CC-124	TRUE	80.1093	2.65502	0.244821	4.14414e-13	20.9493	3.21605	20.9493
Cre01.g045700	CC-125	CC-124	TRUE	243.369	3.65223	0.296998	4.74573e-21	7.55844	0.583866	7.55844
Cre01.g045800	CC-125	CC-124	FALSE	148.855	-0.386353	0.129186	0.685492	3.14592	4.12805	4.12805
Cre01.g045825	CC-125	CC-124	FALSE	35.7319	-1.04236	0.239694	0.0945193	0.899513	1.93455	1.93455
Cre01.g045850	CC-125	CC-124	FALSE	6.15469	-0.577671	0.534658	0.239473	0.0550438	0.0981659	0.0981659
Cre01.g045902	CC-125	CC-124	FALSE	353.53	0.1772	0.205542	0.650363	11.2401	9.83437	11.2401
Cre01.g045903	CC-125	CC-124	FALSE	128.888	0.314926	0.138383	0.693108	2.78063	2.21267	2.78063
Cre01.g045950	CC-125	CC-124	FALSE	29.4639	-0.57538	0.286832	0.420197	2.63617	4.1159	4.1159
Cre01.g046052	CC-125	CC-124	FALSE	117.58	0.419847	0.223158	0.547588	1.43109	1.03652	1.43109
Cre01.g046150	CC-125	CC-124	FALSE	292.078	0.707303	0.118258	0.535687	12.3002	7.43962	12.3002
Cre01.g046237	CC-125	CC-124	FALSE	268.524	0.568022	0.116306	0.632329	2.62679	1.74484	2.62679
Cre01.g046324	CC-125	CC-124	FALSE	74.7558	-0.139374	0.253573	0.610677	0.785814	0.871854	0.871854
Cre01.g046450	CC-125	CC-124	FALSE	13.7653	-0.818449	0.406321	0.178992	0.140695	0.28183	0.28183
Cre01.g046500	CC-125	CC-124	FALSE	12.9959	-1.11879	0.441436	0.0833579	0.140103	0.345956	0.345956
Cre01.g046501	CC-125	CC-124	FALSE	10.9815	-1.24142	0.396028	0.0505229	0.103344	0.270369	0.270369
Cre01.g046600	CC-125	CC-124	FALSE	27.2092	-0.900538	0.241009	0.173994	0.465428	0.902536	0.902536
Cre01.g046650	CC-125	CC-124	FALSE	0.526132	-0.128591	0.717864	0.329251	0.00331374	0.00851841	0.00851841
Cre01.g046652	CC-125	CC-124	FALSE	843.591	0.504417	0.220573	0.514454	29.9052	20.5465	29.9052
Cre01.g046800	CC-125	CC-124	FALSE	1404.4	1.10708	0.165658	0.0471309	60.849	27.803	60.849
Cre01.g046850	CC-125	CC-124	FALSE	173.752	0.195564	0.1286	0.727702	23.4414	20.4729	23.4414
Cre01.g046950	CC-125	CC-124	FALSE	0.36981	-0.146708	0.733328	0.315461	0.0521216	0.235405	0.235405
Cre01.g047001	CC-125	CC-124	FALSE	137.949	0.496689	0.157836	0.596684	8.53208	6.03129	8.53208
Cre01.g047100	CC-125	CC-124	FALSE	7.59412	-0.659823	0.407026	0.247609	0.108493	0.195408	0.195408
Cre01.g047200	CC-125	CC-124	FALSE	8.68482	-0.957119	0.431177	0.128659	0.11669	0.262882	0.262882
Cre01.g047218	CC-125	CC-124	FALSE	23.0944	-0.365338	0.461771	0.403024	0.0742897	0.113371	0.113371
Cre01.g047229	CC-125	CC-124	FALSE	170.983	0.207072	0.144401	0.710315	6.16024	5.29698	6.16024
Cre01.g047265	CC-125	CC-124	FALSE	1173.74	0.0222941	0.141574	0.738068	22.209	21.8377	22.209
Cre01.g047300	CC-125	CC-124	TRUE	45.1803	-1.43752	0.271002	0.00707111	1.7036	4.87678	4.87678
Cre01.g047350	CC-125	CC-124	FALSE	55.2803	-1.29545	0.255494	0.0194216	0.554949	1.43024	1.43024
Cre01.g047400	CC-125	CC-124	FALSE	30.2402	-1.74843	0.2285	4.27305e-05	0.252311	0.881529	0.881529
Cre01.g047450	CC-125	CC-124	FALSE	118.898	-0.401407	0.145331	0.656753	5.98063	8.02227	8.02227
Cre01.g047500	CC-125	CC-124	FALSE	100.447	-0.802353	0.219828	0.259903	1.09223	1.95965	1.95965
Cre01.g047550	CC-125	CC-124	FALSE	599.583	-0.544326	0.187368	0.53235	16.3909	24.4294	24.4294
Cre01.g047600	CC-125	CC-124	TRUE	252.183	-1.75442	0.180303	1.00941e-06	3.71356	12.8264	12.8264
Cre01.g047650	CC-125	CC-124	FALSE	120.481	0.281161	0.210803	0.612052	1.20838	0.978515	1.20838
Cre01.g047700	CC-125	CC-124	FALSE	495.163	-0.246623	0.154795	0.690212	18.9563	22.6712	22.6712
Cre01.g047750	CC-125	CC-124	FALSE	48596.1	0.362276	0.157114	0.653674	2279.96	1759.21	2279.96
Cre01.g047800	CC-125	CC-124	FALSE	1185.62	-0.38443	0.212246	0.573087	56.23	75.0073	75.0073
Cre01.g047850	CC-125	CC-124	FALSE	81.755	-0.613233	0.162598	0.527237	3.0784	4.7992	4.7992
Cre01.g047900	CC-125	CC-124	FALSE	355.693	-1.14085	0.112103	0.0159598	6.70734	14.9341	14.9341
Cre01.g047950	CC-125	CC-124	FALSE	451.018	-0.618079	0.251845	0.42642	16.0156	25.6319	25.6319
Cre01.g048000	CC-125	CC-124	TRUE	92.6692	-1.63577	0.189926	3.32543e-05	0.517693	1.65235	1.65235
Cre01.g048050	CC-125	CC-124	FALSE	154.548	1.0863	0.157512	0.0549748	8.6082	4.0159	8.6082
Cre01.g048100	CC-125	CC-124	FALSE	255.922	-0.513024	0.132847	0.628497	2.73787	3.94464	3.94464
Cre01.g048102	CC-125	CC-124	FALSE	166.775	0.724826	0.125745	0.508144	3.40461	2.04441	3.40461
Cre01.g048150	CC-125	CC-124	FALSE	2299.94	1.11921	0.167678	0.0430291	260.868	117.961	260.868
Cre01.g048200	CC-125	CC-124	TRUE	71.74	-2.16729	0.31678	8.81139e-06	0.310304	1.47103	1.47103
Cre01.g048250	CC-125	CC-124	TRUE	56.7281	-2.47453	0.256287	2.39291e-10	0.682006	3.92524	3.92524
Cre01.g048300	CC-125	CC-124	FALSE	72.0631	-1.10853	0.20225	0.0562278	0.780401	1.73948	1.73948
Cre01.g048350	CC-125	CC-124	FALSE	2.97422	-0.506988	0.553233	0.258428	0.0585343	0.108049	0.108049
Cre01.g048400	CC-125	CC-124	FALSE	186.113	-0.867007	0.174698	0.234427	1.68002	3.14112	3.14112
Cre01.g048450	CC-125	CC-124	FALSE	240.963	0.184507	0.135488	0.723237	4.62282	4.05095	4.62282
Cre01.g048501	CC-125	CC-124	TRUE	65.9645	-1.71186	0.172679	1.35894e-06	1.14781	3.86855	3.86855
Cre01.g048550	CC-125	CC-124	FALSE	188.978	-0.0748526	0.132146	0.739378	3.45094	3.64318	3.64318
Cre01.g048600	CC-125	CC-124	FALSE	211.798	0.25669	0.123814	0.722961	3.30452	2.75289	3.30452
Cre01.g048650	CC-125	CC-124	FALSE	258.01	0.479328	0.194877	0.552926	8.00756	5.62181	8.00756
Cre01.g048701	CC-125	CC-124	FALSE	0.578852	-0.41531	0.815413	0.226443	0.00449835	0.0250382	0.0250382
Cre01.g048750	CC-125	CC-124	FALSE	367.072	-0.207335	0.207349	0.638355	17.3015	20.2306	20.2306
Cre01.g048800	CC-125	CC-124	FALSE	145.151	-0.161417	0.124814	0.73571	5.89805	6.65114	6.65114
Cre01.g048850	CC-125	CC-124	FALSE	443.638	0.201937	0.0879666	0.751227	7.74674	6.67916	7.74674
Cre01.g048900	CC-125	CC-124	FALSE	145.876	-0.0499291	0.12631	0.744661	2.24999	2.30531	2.30531
Cre01.g048950	CC-125	CC-124	FALSE	1596.89	0.0320053	0.141457	0.737408	43.0252	41.9886	43.0252
Cre01.g049000	CC-125	CC-124	FALSE	1167.24	-0.406824	0.215383	0.560276	55.9112	75.6824	75.6824
Cre01.g049050	CC-125	CC-124	FALSE	221.264	-0.80381	0.103125	0.479248	14.6755	25.8793	25.8793
Cre01.g049100	CC-125	CC-124	FALSE	201.741	-0.562272	0.104212	0.660719	1.4726	2.16879	2.16879
Cre01.g049132	CC-125	CC-124	FALSE	764.2	0.538473	0.109824	0.660746	13.3152	9.0853	13.3152
Cre01.g049200	CC-125	CC-124	FALSE	242.261	0.426904	0.207426	0.56115	3.48683	2.53022	3.48683
Cre01.g049300	CC-125	CC-124	FALSE	93.1814	0.477712	0.231867	0.514895	1.76176	1.22552	1.76176
Cre01.g049350	CC-125	CC-124	FALSE	531.926	-0.042742	0.103869	0.751242	10.9562	11.2923	11.2923
Cre01.g049400	CC-125	CC-124	FALSE	221.523	0.237168	0.114364	0.735039	7.1591	6.0522	7.1591
Cre01.g049450	CC-125	CC-124	FALSE	277.724	-0.191336	0.159577	0.696702	11.9287	13.77	13.77
Cre01.g049500	CC-125	CC-124	FALSE	3544.51	0.188316	0.15381	0.70417	546.377	476.942	546.377
Cre01.g049550	CC-125	CC-124	FALSE	594.189	-0.270852	0.120038	0.724207	15.3344	18.6263	18.6263
Cre01.g049600	CC-125	CC-124	FALSE	690.93	0.294215	0.0780612	0.751257	43.9179	35.6941	43.9179
Cre01.g049650	CC-125	CC-124	FALSE	329.948	-0.13475	0.0846572	0.751272	2.16034	2.35563	2.35563
Cre01.g049750	CC-125	CC-124	FALSE	224.326	-0.332628	0.098098	0.736828	5.41207	6.88212	6.88212
Cre01.g049826	CC-125	CC-124	FALSE	983.714	0.887334	0.169683	0.217114	24.2351	12.8134	24.2351
Cre01.g049900	CC-125	CC-124	FALSE	711.656	0.510243	0.0824847	0.721592	26.8716	18.7779	26.8716
Cre01.g049950	CC-125	CC-124	FALSE	1850.28	-0.112692	0.191096	0.681017	38.459	41.8794	41.8794
Cre01.g050000	CC-125	CC-124	FALSE	514.604	0.0141551	0.128856	0.745921	24.7424	24.5507	24.7424
Cre01.g050050	CC-125	CC-124	FALSE	255.738	-0.305834	0.13486	0.699609	5.80788	7.22539	7.22539
Cre01.g050100	CC-125	CC-124	FALSE	3023.92	0.383769	0.088112	0.739296	99.9953	76.7476	99.9953
Cre01.g050150	CC-125	CC-124	FALSE	242.809	-0.760391	0.128854	0.473957	5.72168	9.80146	9.80146
Cre01.g050300	CC-125	CC-124	FALSE	68.8587	-0.918691	0.187603	0.177251	2.9902	5.78815	5.78815
Cre01.g050316	CC-125	CC-124	FALSE	204.363	0.639002	0.142691	0.542033	6.54271	4.14783	6.54271
Cre01.g050350	CC-125	CC-124	FALSE	93.3377	-0.420901	0.156766	0.630767	2.52681	3.4225	3.4225
Cre01.g050400	CC-125	CC-124	FALSE	107.835	-0.0785042	0.157099	0.720135	6.49997	6.94319	6.94319
Cre01.g050451	CC-125	CC-124	FALSE	144.296	-0.762536	0.152318	0.433384	0.930147	1.58623	1.58623
Cre01.g050500	CC-125	CC-124	FALSE	258.274	-0.258073	0.156833	0.684755	2.09389	2.50979	2.50979
Cre01.g050550	CC-125	CC-124	FALSE	3178.61	-0.218921	0.17765	0.670035	187.068	219.141	219.141
Cre01.g050600	CC-125	CC-124	FALSE	299.662	-0.284789	0.131612	0.708635	9.50017	11.623	11.623
Cre01.g050608	CC-125	CC-124	TRUE	114.782	-1.61352	0.124605	2.77966e-08	0.498844	1.53615	1.53615
Cre01.g050650	CC-125	CC-124	FALSE	193.168	0.689472	0.200505	0.431917	2.47649	1.49171	2.47649
Cre01.g050700	CC-125	CC-124	FALSE	67.4367	-1.18902	0.256913	0.0413151	1.31684	3.15731	3.15731
Cre01.g050750	CC-125	CC-124	TRUE	37.3219	-1.82776	0.341392	0.000843285	0.343862	1.30923	1.30923
Cre01.g050800	CC-125	CC-124	TRUE	43.0866	-1.90095	0.326998	0.000294358	0.377931	1.49716	1.49716
Cre01.g050850	CC-125	CC-124	FALSE	1991.16	0.0975293	0.0683857	0.751286	32.1914	30.079	32.1914
Cre01.g050900	CC-125	CC-124	FALSE	129.121	-0.997104	0.158571	0.117714	3.06915	6.23578	6.23578
Cre01.g050950	CC-125	CC-124	FALSE	16069.1	-0.0833539	0.240999	0.637128	254.485	270.542	270.542
Cre01.g051000	CC-125	CC-124	FALSE	265.7	-0.194628	0.128905	0.727435	7.9586	9.1581	9.1581
Cre01.g051050	CC-125	CC-124	FALSE	174.487	0.313884	0.28094	0.533535	3.42651	2.66322	3.42651
Cre01.g051100	CC-125	CC-124	FALSE	536.662	0.310746	0.079262	0.751301	14.8733	11.9361	14.8733
Cre01.g051137	CC-125	CC-124	FALSE	8.79529	0.559773	0.36704	0.324262	0.451141	0.27628	0.451141
Cre01.g051174	CC-125	CC-124	FALSE	44.6808	0.539435	0.242672	0.478444	0.225649	0.148834	0.225649
Cre01.g051211	CC-125	CC-124	FALSE	4.0047	0.689411	0.704681	0.17823	0.0660782	0.0254419	0.0660782
Cre01.g051250	CC-125	CC-124	FALSE	429.776	-0.528066	0.123172	0.638919	14.1003	20.5047	20.5047
Cre01.g051300	CC-125	CC-124	FALSE	321.31	-0.100775	0.144516	0.726935	7.22012	7.75334	7.75334
Cre01.g051350	CC-125	CC-124	FALSE	118.131	0.0879083	0.134105	0.736795	3.29141	3.09064	3.29141
Cre01.g051400	CC-125	CC-124	FALSE	647.344	-0.194033	0.182663	0.670531	77.6977	89.8208	89.8208
Cre01.g051450	CC-125	CC-124	FALSE	386.109	-0.518432	0.137262	0.618717	5.72324	8.34806	8.34806
Cre01.g051500	CC-125	CC-124	FALSE	6190.07	0.708724	0.172628	0.453316	1565.46	943.011	1565.46
Cre01.g051550	CC-125	CC-124	FALSE	271.684	-0.109403	0.0950488	0.751316	2.98321	3.208	3.208
Cre01.g051625	CC-125	CC-124	FALSE	89.9987	-1.29553	0.232138	0.0152954	1.56493	4.01462	4.01462
Cre01.g051700	CC-125	CC-124	FALSE	192.09	0.235154	0.130472	0.720078	2.83238	2.37731	2.83238
Cre01.g051750	CC-125	CC-124	FALSE	270.609	0.215613	0.199873	0.645518	3.62636	3.07744	3.62636
Cre01.g051800	CC-125	CC-124	FALSE	191.234	-0.0940207	0.148993	0.724408	5.14793	5.49594	5.49594
Cre01.g051850	CC-125	CC-124	FALSE	56.5142	-1.30794	0.328097	0.0290214	0.537794	1.4357	1.4357
Cre01.g051900	CC-125	CC-124	FALSE	4104.1	0.341647	0.138385	0.685942	198.729	155.369	198.729
Cre01.g051950	CC-125	CC-124	FALSE	790.999	0.661796	0.124888	0.556701	26.5796	16.6798	26.5796
Cre01.g052000	CC-125	CC-124	FALSE	643.648	0.945124	0.0852853	0.214075	24.8451	12.8242	24.8451
Cre01.g052050	CC-125	CC-124	FALSE	154.584	0.0442918	0.242135	0.646929	9.17107	8.87578	9.17107
Cre01.g052100	CC-125	CC-124	FALSE	5131.09	0.101854	0.194419	0.679964	253.717	235.019	253.717
Cre01.g052150	CC-125	CC-124	FALSE	211.471	-0.303584	0.215414	0.599123	1.29011	1.61322	1.61322
Cre01.g052200	CC-125	CC-124	FALSE	284.224	-1.01518	0.21556	0.107753	7.36761	15.3734	15.3734
Cre01.g052250	CC-125	CC-124	FALSE	890.537	0.151611	0.13125	0.73161	39.0653	35.0937	39.0653
Cre01.g052300	CC-125	CC-124	FALSE	293.972	-0.950166	0.200787	0.148677	3.32227	6.59695	6.59695
Cre01.g052350	CC-125	CC-124	FALSE	236.515	-0.459563	0.171062	0.594452	15.7595	22.102	22.102
Cre01.g052400	CC-125	CC-124	FALSE	96.6113	-0.0358552	0.197249	0.690787	12.2205	12.5854	12.5854
Cre01.g052450	CC-125	CC-124	FALSE	364.832	-0.0553075	0.0934265	0.751331	4.52214	4.68177	4.68177
Cre01.g052500	CC-125	CC-124	FALSE	140.349	-0.199328	0.127242	0.728464	2.05576	2.37636	2.37636
Cre01.g052550	CC-125	CC-124	FALSE	285.629	0.429736	0.104677	0.709042	3.18931	2.34111	3.18931
Cre01.g052650	CC-125	CC-124	FALSE	153.171	-0.52253	0.202883	0.524802	1.04635	1.54009	1.54009
Cre01.g052750	CC-125	CC-124	FALSE	311.67	-0.382824	0.174009	0.621416	1.30483	1.7205	1.7205
Cre01.g052800	CC-125	CC-124	FALSE	11.089	-2.8503	0.596716	8.45472e-05	0.025035	0.223144	0.223144
Cre01.g052850	CC-125	CC-124	FALSE	2.03672	-0.416325	0.694269	0.248782	0.00848671	0.0198302	0.0198302
Cre01.g052950	CC-125	CC-124	TRUE	47.8189	-2.44246	0.271769	2.88668e-09	0.280535	1.59086	1.59086
Cre01.g053000	CC-125	CC-124	FALSE	597.848	0.660252	0.25823	0.367126	6.55666	3.99835	6.55666
Cre01.g053150	CC-125	CC-124	FALSE	490.274	0.0463319	0.215158	0.67175	1.1345	1.10902	1.1345
Cre01.g053200	CC-125	CC-124	FALSE	61.4367	-0.800677	0.165315	0.32568	0.662631	1.17956	1.17956
Cre01.g053288	CC-125	CC-124	TRUE	340.241	4.18025	0.278842	3.44945e-32	49.4279	2.65833	49.4279
Cre01.g053300	CC-125	CC-124	TRUE	62.105	1.40526	0.264739	0.00843301	2.76387	1.00328	2.76387
Cre01.g053450	CC-125	CC-124	FALSE	860.513	0.412289	0.130601	0.674949	5.78271	4.29487	5.78271
Cre01.g053500	CC-125	CC-124	FALSE	355.637	-0.134045	0.103236	0.751346	11.7657	12.973	12.973
Cre01.g053550	CC-125	CC-124	FALSE	76.1604	-1.26835	0.302782	0.0314657	0.68765	1.76636	1.76636
Cre01.g053600	CC-125	CC-124	FALSE	157.817	-0.576864	0.165462	0.544162	4.13107	6.29309	6.29309
Cre01.g053700	CC-125	CC-124	FALSE	25.8214	-5.0416	0.535934	9.87578e-16	0.0147698	0.514097	0.514097
Cre01.g053750	CC-125	CC-124	FALSE	126.059	-0.993447	0.163728	0.12	3.20551	6.55699	6.55699
Cre01.g053800	CC-125	CC-124	FALSE	59.0687	-1.42086	0.308495	0.012619	0.771609	2.21546	2.21546
Cre01.g053850	CC-125	CC-124	FALSE	158.123	0.67981	0.203787	0.434846	2.05295	1.24277	2.05295
Cre01.g053900	CC-125	CC-124	FALSE	148.644	0.513317	0.136014	0.623297	3.99172	2.76786	3.99172
Cre01.g053950	CC-125	CC-124	TRUE	1069.78	4.14001	0.215459	2.33541e-50	9.19307	0.503393	9.19307
Cre01.g054000	CC-125	CC-124	FALSE	250.472	-0.499264	0.144111	0.616721	4.06869	5.78211	5.78211
Cre01.g054050	CC-125	CC-124	FALSE	200.665	0.773672	0.251147	0.260219	17.4116	9.76962	17.4116
Cre01.g054100	CC-125	CC-124	FALSE	239.298	1.0761	0.124059	0.0500342	11.7952	5.53855	11.7952
Cre01.g054150	CC-125	CC-124	TRUE	1335.33	1.59371	0.0969317	1.8018e-11	35.7528	11.7475	35.7528
Cre01.g054200	CC-125	CC-124	FALSE	94.6094	0.107168	0.191756	0.68148	15.7605	14.7349	15.7605
Cre01.g054250	CC-125	CC-124	FALSE	0.0716091	0.00333112	0.729185	0.400094	0.00748366	0.0108355	0.0108355
Cre01.g054300	CC-125	CC-124	FALSE	168.309	0.42879	0.122362	0.68199	2.04169	1.50425	2.04169
Cre01.g054350	CC-125	CC-124	FALSE	169.992	0.406396	0.164394	0.625361	9.68667	7.2746	9.68667
Cre01.g054400	CC-125	CC-124	FALSE	287.567	0.309958	0.180199	0.638731	20.3339	16.2368	20.3339
Cre01.g054500	CC-125	CC-124	TRUE	10474	1.38949	0.155822	0.000684868	256.258	96.1365	256.258
Cre01.g054550	CC-125	CC-124	TRUE	146.895	-1.61851	0.136386	1.89114e-07	1.49264	4.62913	4.62913
Cre01.g054600	CC-125	CC-124	TRUE	136.975	-2.03364	0.137776	1.17185e-15	0.939882	3.86829	3.86829
Cre01.g054650	CC-125	CC-124	FALSE	98.9541	-0.165147	0.146481	0.716211	2.2035	2.45907	2.45907
Cre01.g054700	CC-125	CC-124	FALSE	244.132	-0.628477	0.0986963	0.634808	9.34888	14.5825	14.5825
Cre01.g054750	CC-125	CC-124	TRUE	60.939	-1.39758	0.188162	0.00199244	1.23259	3.34547	3.34547
Cre01.g054800	CC-125	CC-124	FALSE	608.83	0.661202	0.139651	0.531781	12.4445	7.75145	12.4445
Cre01.g054850	CC-125	CC-124	FALSE	1118.61	-0.0170778	0.153209	0.730605	105.13	106.514	106.514
Cre01.g054900	CC-125	CC-124	FALSE	122.492	-1.10716	0.251282	0.0666596	0.98758	2.22901	2.22901
Cre01.g054950	CC-125	CC-124	FALSE	94.7329	-0.294835	0.139006	0.696945	3.0636	3.81008	3.81008
Cre01.g055000	CC-125	CC-124	FALSE	140.636	-0.0774338	0.147576	0.727559	14.2052	15.0444	15.0444
Cre01.g055050	CC-125	CC-124	FALSE	79.9574	-0.600018	0.165771	0.530899	3.32217	5.12047	5.12047
Cre01.g055100	CC-125	CC-124	TRUE	45.891	-1.51883	0.344764	0.00909516	1.01854	3.16461	3.16461
Cre01.g055151	CC-125	CC-124	FALSE	71.3454	-0.365592	0.176578	0.624145	1.63158	2.14531	2.14531
Cre01.g055200	CC-125	CC-124	FALSE	65.2809	-0.84742	0.213228	0.22601	5.48907	10.2117	10.2117
Cre01.g055250	CC-125	CC-124	FALSE	34.4522	0.228916	0.242401	0.596294	0.587477	0.500331	0.587477
Cre01.g055316	CC-125	CC-124	FALSE	7.7007	0.419054	0.44058	0.367546	0.729389	0.495876	0.729389
Cre01.g055350	CC-125	CC-124	FALSE	23.3031	0.454016	0.323953	0.452984	0.125849	0.0831912	0.125849
Cre01.g055400	CC-125	CC-124	FALSE	350.63	-0.5275	0.244245	0.483057	10.0233	14.9318	14.9318
Cre01.g055404	CC-125	CC-124	FALSE	27.9019	0.868202	0.263667	0.1875	2.5656	1.34879	2.5656
Cre01.g055408	CC-125	CC-124	FALSE	7652.8	0.515307	0.101888	0.685895	226.255	156.758	226.255
Cre01.g055412	CC-125	CC-124	FALSE	84.9439	0.768358	0.166785	0.405633	5.13933	2.9857	5.13933
Cre01.g055416	CC-125	CC-124	FALSE	239.115	-0.696404	0.163585	0.473518	8.13507	13.4336	13.4336
Cre01.g055420	CC-125	CC-124	FALSE	3756.62	0.0358588	0.0553415	0.751361	98.8113	96.4233	98.8113
Cre01.g055424	CC-125	CC-124	FALSE	46.8922	-0.285381	0.173402	0.656837	1.77006	2.20805	2.20805
Cre01.g055428	CC-125	CC-124	FALSE	191.467	0.325286	0.154296	0.668777	5.14413	4.0284	5.14413
Cre01.g055432	CC-125	CC-124	FALSE	375.085	0.835843	0.123192	0.370816	7.86772	4.35065	7.86772
Cre01.g055436	CC-125	CC-124	FALSE	23.7525	-0.857746	0.390988	0.166535	1.62248	3.2952	3.2952
Cre01.g055440	CC-125	CC-124	FALSE	0.669821	-0.711972	1.07005	0.15175	0.0146388	0.113339	0.113339
Cre01.g055444	CC-125	CC-124	TRUE	37.0777	-1.47569	0.214736	0.00152943	0.512437	1.46524	1.46524
Cre01.g055453	CC-125	CC-124	FALSE	2172.23	0.53632	0.161548	0.570415	74.278	50.457	74.278
Cre01.g055457	CC-125	CC-124	FALSE	11.3325	-1.16973	0.38345	0.0648422	0.351706	0.882539	0.882539
Cre01.g055461	CC-125	CC-124	FALSE	0.0736291	-0.00620551	0.735657	0.387143	0	0	0
Cre01.g055465	CC-125	CC-124	FALSE	32.372	-0.33639	0.239569	0.561792	1.5669	2.06838	2.06838
Cre01.g055469	CC-125	CC-124	FALSE	144.417	-0.646828	0.263823	0.37389	1.35997	2.21526	2.21526
Cre01.g055473	CC-125	CC-124	FALSE	3.93147	0.132063	0.540357	0.440029	0.0258085	0.0189095	0.0258085
Cre01.g055500	CC-125	CC-124	FALSE	124.917	0.080299	0.190555	0.688732	1.49904	1.39775	1.49904
Cre01.g055550	CC-125	CC-124	FALSE	220.967	0.428634	0.251163	0.51731	9.6624	6.97234	9.6624
Cre01.g055600	CC-125	CC-124	FALSE	143.591	-1.32081	0.311496	0.0245497	0.712275	1.89911	1.89911
Cre01.g055966	CC-125	CC-124	FALSE	116.808	0.181771	0.161108	0.697231	1.46644	1.28673	1.46644
Cre01.g056331	CC-125	CC-124	FALSE	334.43	0.446326	0.11869	0.68182	24.2165	17.6513	24.2165
Cre01.g056696	CC-125	CC-124	FALSE	37.2824	-0.0206024	0.194902	0.695462	0.871797	0.888219	0.888219
Cre01.g057061	CC-125	CC-124	FALSE	102.672	-0.0711596	0.166041	0.713126	2.49331	2.6096	2.6096
Cre01.g057791	CC-125	CC-124	FALSE	53.406	0.281125	0.194274	0.631159	0.939995	0.752755	0.939995
Cre01.g058521	CC-125	CC-124	FALSE	208.826	0.0165938	0.12963	0.745285	4.34955	4.28286	4.34955
Cre01.g058886	CC-125	CC-124	FALSE	488.126	-0.0477615	0.104844	0.751375	15.911	16.438	16.438
Cre01.g059252	CC-125	CC-124	FALSE	157.923	0.724048	0.177095	0.433244	8.69546	5.13677	8.69546
Cre01.g059617	CC-125	CC-124	FALSE	65.4611	1.09176	0.202506	0.0636627	6.2237	2.80292	6.2237
Cre01.g059982	CC-125	CC-124	FALSE	188.499	1.03728	0.177097	0.0913737	5.13945	2.44038	5.13945
Cre01.g060347	CC-125	CC-124	FALSE	263.568	0.298257	0.107341	0.73302	10.687	8.62696	10.687
Cre01.g060712	CC-125	CC-124	FALSE	0.676722	0.17231	0.670427	0.335008	0.0443606	0.0264418	0.0443606
Cre01.g061077	CC-125	CC-124	TRUE	4959.27	1.85408	0.100154	1.62759e-19	302.487	83.2155	302.487
Cre01.g061442	CC-125	CC-124	FALSE	228.533	-0.447878	0.140443	0.645849	40.0593	55.4367	55.4367
Cre01.g061807	CC-125	CC-124	FALSE	301.868	1.11927	0.175105	0.0447183	51.4647	23.2677	51.4647
Cre01.g062172	CC-125	CC-124	FALSE	66.6178	0.030066	0.219154	0.67131	7.18532	7.08564	7.18532
Cre01.g062537	CC-125	CC-124	FALSE	209.412	0.182247	0.122824	0.734853	15.509	13.7223	15.509
Cre01.g062902	CC-125	CC-124	FALSE	114.578	0.0300309	0.165963	0.719608	5.74371	5.6157	5.74371
Cre01.g063267	CC-125	CC-124	FALSE	337.577	-0.0524972	0.180178	0.703454	8.51628	8.83361	8.83361
Cre01.g063632	CC-125	CC-124	FALSE	122.665	-0.27973	0.190214	0.636019	2.50427	3.08155	3.08155
Cre01.g063997	CC-125	CC-124	FALSE	1375.09	0.77818	0.0953277	0.52256	32.8541	19.0227	32.8541
Cre01.g064362	CC-125	CC-124	FALSE	457.231	1.07881	0.181598	0.0661839	6.05611	2.79865	6.05611
Cre01.g064727	CC-125	CC-124	FALSE	49.1547	-1.04362	0.245153	0.0944286	0.256956	0.5388	0.5388
Cre01.g065457	CC-125	CC-124	TRUE	25.9453	1.46875	0.319118	0.00981591	1.23627	0.413388	1.23627
Cre01.g065822	CC-125	CC-124	FALSE	1138.41	0.0501842	0.17279	0.710536	12.4303	11.9732	12.4303
Cre01.g066187	CC-125	CC-124	FALSE	873.571	0.225774	0.142114	0.709062	25.7281	21.8663	25.7281
Cre01.g066552	CC-125	CC-124	FALSE	4516.13	0.782921	0.18331	0.319691	140.767	79.8669	140.767
Cre01.g066917	CC-125	CC-124	FALSE	230342	0.658246	0.170846	0.489888	24667.9	15360.6	24667.9
Cre01.g067647	CC-125	CC-124	FALSE	1.22719	0.183123	0.621019	0.367041	0.182888	0.118412	0.182888
Cre01.g068012	CC-125	CC-124	FALSE	176.185	-0.00684319	0.233948	0.663104	2.92816	2.93586	2.93586
Cre01.g068377	CC-125	CC-124	FALSE	273.084	0.0490334	0.174387	0.709184	6.48194	6.23722	6.48194
Cre01.g068742	CC-125	CC-124	FALSE	797.476	0.230416	0.106382	0.74199	12.4082	10.5702	12.4082
Cre01.g069107	CC-125	CC-124	FALSE	52.5723	-0.752559	0.237683	0.289165	11.4647	20.2644	20.2644
Cre01.g069472	CC-125	CC-124	FALSE	364.589	0.253116	0.0797198	0.75139	8.08473	6.75958	8.08473
Cre01.g069837	CC-125	CC-124	FALSE	165.933	0.751727	0.248143	0.279905	2.31815	1.31739	2.31815
Cre01.g070202	CC-125	CC-124	FALSE	200.428	-0.150693	0.181805	0.682087	21.0517	23.6168	23.6168
Cre01.g070567	CC-125	CC-124	FALSE	394.523	-0.0555845	0.0990006	0.751405	12.1137	12.5866	12.5866
Cre01.g070932	CC-125	CC-124	FALSE	658.479	0.02315	0.111972	0.75142	6.2006	6.07747	6.2006
Cre01.g071662	CC-125	CC-124	FALSE	599.62	0.572494	0.0905255	0.684397	13.6959	9.19228	13.6959
Cre01.g800000	CC-125	CC-124	FALSE	886.132	0.315416	0.0837094	0.749914	29.5144	23.6583	29.5144
Cre01.g800001	CC-125	CC-124	FALSE	65.6556	0.666068	0.170059	0.486157	9.78104	6.04311	9.78104
Cre01.g800002	CC-125	CC-124	FALSE	345.742	-0.00829334	0.13822	0.74135	20.5369	20.6879	20.6879
Cre01.g800003	CC-125	CC-124	FALSE	4.39464	-0.978268	0.553976	0.119801	0.118612	0.293767	0.293767
Cre01.g800004	CC-125	CC-124	FALSE	75.1974	0.172342	0.150674	0.710355	2.41281	2.13075	2.41281
Cre01.g800005	CC-125	CC-124	FALSE	228.058	-0.170882	0.11863	0.739264	1.80556	2.04865	2.04865
Cre01.g800006	CC-125	CC-124	FALSE	145.915	0.212053	0.224452	0.618926	1.24475	1.05479	1.24475
Cre01.g800007	CC-125	CC-124	FALSE	6.17794	-1.8279	0.670796	0.0165383	0.0740127	0.313772	0.313772
Cre01.g800008	CC-125	CC-124	FALSE	0.0785201	0.0742937	0.738723	0.340413	0.0398566	0	0.0398566
Cre01.g800009	CC-125	CC-124	FALSE	0	NA	NA	NA	0	0	0
Cre01.g800010	CC-125	CC-124	FALSE	0	NA	NA	NA	0	0	0
Cre01.g800011	CC-125	CC-124	FALSE	0.0452006	-0.00599143	0.735688	0.389031	0	0	0
Cre01.g800012	CC-125	CC-124	FALSE	0	NA	NA	NA	0	0	0
Cre01.g800013	CC-125	CC-124	FALSE	0.166795	-0.0478252	0.737574	0.35461	0	0.0160954	0.0160954
Cre01.g800014	CC-125	CC-124	FALSE	0.185783	-0.0133772	0.734953	0.376115	0	0	0
Cre01.g800015	CC-125	CC-124	FALSE	0.0576422	-0.00863062	0.735437	0.384844	0	0	0
Cre01.g800016	CC-125	CC-124	FALSE	0.893671	-2.58603	3.0937	0.0579463	0	0.0671715	0.0671715
Cre01.g800017	CC-125	CC-124	FALSE	0.0719062	-0.0421016	0.736231	0.362555	0	0.00423147	0.00423147
Cre01.g800018	CC-125	CC-124	FALSE	0.33004	-0.0189026	0.734388	0.372232	0	0	0
Cre01.g800019	CC-125	CC-124	FALSE	0	NA	NA	NA	0	0	0
Cre01.g800020	CC-125	CC-124	FALSE	0	NA	NA	NA	0	0	0
Cre01.g800021	CC-125	CC-124	FALSE	0.0569127	-0.00885291	0.735439	0.383408	0	0	0
Cre01.g800022	CC-125	CC-124	FALSE	0.0423557	-0.043128	0.736439	0.36076	0	0.0307415	0.0307415
Cre01.g800023	CC-125	CC-124	FALSE	27.0831	-0.719509	0.276066	0.284199	0.573768	0.971532	0.971532
Cre01.g800024	CC-125	CC-124	FALSE	16.139	-1.2894	0.413562	0.0438007	0.272215	0.7394	0.7394
Cre01.g800025	CC-125	CC-124	FALSE	20.8636	-1.59047	0.330516	0.00464162	0.291248	0.924373	0.924373
Cre01.g800026	CC-125	CC-124	FALSE	1139.82	0.356216	0.148005	0.667642	315.559	244.868	315.559
Cre01.g800027	CC-125	CC-124	FALSE	9.53291	-6.30028	1.28016	1.28606e-06	0.00407376	0.486789	0.486789
Cre01.g800028	CC-125	CC-124	FALSE	3.75723	-3.48569	0.906177	0.00031283	0.0262123	0.374817	0.374817
Cre01.g800029	CC-125	CC-124	FALSE	6.1604	-3.06349	0.64794	5.83824e-05	0.0521459	0.523148	0.523148
Cre01.g800030	CC-125	CC-124	FALSE	5.71066	-3.39409	0.733295	4.52013e-05	0.0698562	0.925707	0.925707
Cre01.g800031	CC-125	CC-124	FALSE	3.59825	-3.65172e-05	0.499532	0.490067	0.348393	0.355674	0.355674
Cre01.g800032	CC-125	CC-124	FALSE	14.7729	0.318796	0.303986	0.513403	1.54896	1.20259	1.54896
Cre01.g800033	CC-125	CC-124	FALSE	16.7947	-0.593883	0.34317	0.319212	0.419652	0.680149	0.680149
Cre01.g800034	CC-125	CC-124	FALSE	0.255959	0.0806197	0.733415	0.340686	0.00269013	0	0.00269013
Cre01.g800035	CC-125	CC-124	FALSE	106.617	-0.523681	0.244503	0.484519	2.38812	3.54393	3.54393
Cre01.g800036	CC-125	CC-124	FALSE	2.37038	2.06534	1.07696	0.0263171	0.303648	0.0416366	0.303648
Cre01.g800037	CC-125	CC-124	FALSE	309.962	0.76605	0.151046	0.431986	30.8064	17.9513	30.8064
Cre01.g800038	CC-125	CC-124	FALSE	12.355	0.330562	0.31688	0.501407	1.60879	1.22721	1.60879
Cre01.g800039	CC-125	CC-124	FALSE	16.507	0.341389	0.288781	0.517965	0.543899	0.423758	0.543899
Cre01.g800040	CC-125	CC-124	FALSE	0	NA	NA	NA	0	0	0
Cre01.g800041	CC-125	CC-124	FALSE	602.255	0.123855	0.145378	0.723402	51.0345	46.7907	51.0345
Cre01.g800042	CC-125	CC-124	FALSE	39.2602	-0.584108	0.255263	0.443923	9.15526	14.5295	14.5295
Cre01.g800043	CC-125	CC-124	FALSE	0.176621	-0.00954662	0.735377	0.381079	0	0	0
Cre01.g800044	CC-125	CC-124	FALSE	1.01337	0.144213	0.692385	0.335561	0.0431508	0.0256164	0.0431508
Cre01.g800045	CC-125	CC-124	FALSE	1.74677	0.119882	0.605784	0.415342	0.0551865	0.0411531	0.0551865
Cre01.g800046	CC-125	CC-124	FALSE	856.317	0.228154	0.0731598	0.751435	26.8326	22.9374	26.8326
Cre01.g800047	CC-125	CC-124	FALSE	420.664	0.325875	0.087027	0.74677	20.3989	16.2718	20.3989
Cre01.g800048	CC-125	CC-124	FALSE	50.6017	-0.911122	0.282653	0.158679	6.26851	12.4591	12.4591
Cre01.g800049	CC-125	CC-124	FALSE	48.0083	-0.468324	0.19691	0.555622	9.65202	13.7256	13.7256
Cre01.g800050	CC-125	CC-124	FALSE	183.357	-0.362448	0.210077	0.584864	12.6464	16.6469	16.6469
Cre01.g800051	CC-125	CC-124	FALSE	44.6999	0.424368	0.236653	0.532402	2.37998	1.74262	2.37998
Cre01.g800052	CC-125	CC-124	FALSE	15.4923	1.08518	0.356582	0.087034	4.9536	2.15198	4.9536
Cre01.g800053	CC-125	CC-124	FALSE	1.4538	-0.867153	0.842623	0.137635	0.0469399	0.151419	0.151419
Cre01.g800054	CC-125	CC-124	FALSE	36.6217	0.438697	0.194496	0.572039	15.0684	10.9807	15.0684
Cre01.g800055	CC-125	CC-124	FALSE	1.11865	-0.0378554	0.581363	0.448382	0.0340009	0.0340021	0.0340021
Cre01.g800056	CC-125	CC-124	TRUE	261.444	3.02495	0.350506	2.08714e-10	291.551	34.3867	291.551
Cre01.g800057	CC-125	CC-124	TRUE	36.8201	-1.54081	0.242298	0.00144386	2.29646	7.01774	7.01774
Cre01.g800058	CC-125	CC-124	FALSE	218.386	1.00472	0.149378	0.112356	15.4669	7.61259	15.4669
Cre01.g800059	CC-125	CC-124	FALSE	3.04745	0.128362	0.530142	0.446227	0.286655	0.247679	0.286655
Cre01.g800060	CC-125	CC-124	TRUE	5.76356	1.9336	0.484891	0.00342691	3.34883	0.775775	3.34883
Cre01.g800061	CC-125	CC-124	FALSE	43.9643	-1.09926	0.222708	0.0646059	0.530599	1.17723	1.17723
Cre01.g800062	CC-125	CC-124	FALSE	73.7857	1.23527	0.203013	0.0193414	5.64655	2.30798	5.64655
Cre01.g800063	CC-125	CC-124	FALSE	15.2048	-0.0323546	0.282004	0.613633	0.848849	0.855793	0.855793
Cre01.g800064	CC-125	CC-124	FALSE	3.75969	-2.01521	0.862638	0.0186682	0.0838574	0.497771	0.497771
Cre01.g800065	CC-125	CC-124	FALSE	62.0362	-0.312844	0.220785	0.591078	3.97463	5.06421	5.06421
Cre01.g800066	CC-125	CC-124	FALSE	16.6334	-0.519148	0.324368	0.420557	0.828246	1.25692	1.25692
Cre01.g800068	CC-125	CC-124	FALSE	0	NA	NA	NA	0	0	0
Cre01.g800069	CC-125	CC-124	FALSE	1.20748	-0.0602899	0.629023	0.421779	0.0202836	0.0237616	0.0237616
Cre01.g800070	CC-125	CC-124	FALSE	29.4854	-0.142423	0.209004	0.65613	2.65874	2.9336	2.9336
Cre01.g800071	CC-125	CC-124	FALSE	176.743	1.19962	0.165034	0.0173532	8.10699	3.48236	8.10699
Cre01.g800072	CC-125	CC-124	FALSE	0.127197	0.0766814	0.739103	0.339045	0.132894	0	0.132894
Cre01.g800073	CC-125	CC-124	FALSE	0.127197	0.0766814	0.739103	0.339137	0.132894	0	0.132894
Cre01.g800074	CC-125	CC-124	FALSE	0	NA	NA	NA	0	0	0
Cre01.g800075	CC-125	CC-124	FALSE	33.7753	0.754784	0.251422	0.273608	7.58775	4.26021	7.58775
Cre01.g800076	CC-125	CC-124	FALSE	17.0755	-1.59177	0.390215	0.00884687	0.200758	0.671254	0.671254
Cre01.g800077	CC-125	CC-124	FALSE	19.6963	-2.19633	0.368591	4.82349e-05	0.119188	0.60209	0.60209
Cre01.g800078	CC-125	CC-124	FALSE	14.4014	-2.54668	0.356858	4.72369e-07	0.10432	0.655046	0.655046
Cre01.g800079	CC-125	CC-124	FALSE	8.35462	-4.56131	0.849478	9.50231e-07	0.0260446	0.775837	0.775837
Cre01.g800080	CC-125	CC-124	TRUE	2.70105	-3.95437	1.24716	0.000967888	0.0440708	1.08158	1.08158
Cre01.g800081	CC-125	CC-124	FALSE	71.8718	1.02121	0.188435	0.101523	3.82796	1.85907	3.82796
Cre01.g800082	CC-125	CC-124	FALSE	0	NA	NA	NA	0	0	0
Cre01.g800083	CC-125	CC-124	FALSE	93.9983	-0.624804	0.164621	0.517856	7.79854	12.1796	12.1796
Cre01.g800084	CC-125	CC-124	TRUE	1233.65	1.59178	0.157896	6.71959e-06	27.4167	8.94401	27.4167
Cre01.g800085	CC-125	CC-124	FALSE	5.85717	-1.95345	0.672205	0.011236	0.179862	0.871892	0.871892
Cre01.g800086	CC-125	CC-124	FALSE	13.618	-0.96067	0.777569	0.121102	0.116989	0.369711	0.369711
Cre01.g800087	CC-125	CC-124	FALSE	103.478	0.468974	0.147072	0.625293	6.92881	4.93511	6.92881
Cre01.g800088	CC-125	CC-124	FALSE	12.0195	1.51172	0.425745	0.0175045	2.21245	0.673479	2.21245
Cre01.g800089	CC-125	CC-124	FALSE	4.45802	1.23268	0.50094	0.0621777	0.488796	0.171483	0.488796
Cre01.g800090	CC-125	CC-124	FALSE	73.5649	-0.440606	0.143562	0.64364	2.32465	3.18806	3.18806
Cre01.g800091	CC-125	CC-124	TRUE	890.715	1.60502	0.111458	1.5425e-09	13.8065	4.49413	13.8065
Cre01.g800092	CC-125	CC-124	FALSE	58.881	-1.08994	0.188146	0.0607781	5.12245	11.2456	11.2456
Cre01.g800093	CC-125	CC-124	FALSE	0.0292534	0.0576204	0.735894	0.348874	0.0651702	0	0.0651702
Cre01.g800094	CC-125	CC-124	FALSE	34.795	-0.566897	0.222487	0.484397	2.42037	3.66239	3.66239
Cre01.g800095	CC-125	CC-124	FALSE	14.0679	1.38212	0.331462	0.0196623	2.42337	0.865403	2.42337
Cre01.g800096	CC-125	CC-124	FALSE	197.882	0.0142893	0.17354	0.715708	11.1702	11.1148	11.1702
Cre01.g800097	CC-125	CC-124	TRUE	13.8492	-1.93008	0.456931	0.00252965	0.258483	1.0985	1.0985
Cre01.g800098	CC-125	CC-124	FALSE	15.8244	-0.207484	0.329091	0.530639	0.838579	1.02268	1.02268
Cre01.g800099	CC-125	CC-124	FALSE	103.155	-0.26776	0.154984	0.684516	1.53892	1.86981	1.86981
Cre01.g800100	CC-125	CC-124	FALSE	206.967	0.0330145	0.140081	0.738052	27.8521	27.2332	27.8521
Cre01.g800101	CC-125	CC-124	FALSE	0.7591	-0.177718	0.705051	0.316136	0.08178	0.191821	0.191821
Cre01.g800102	CC-125	CC-124	FALSE	358.188	-0.109116	0.100827	0.75145	4.7955	5.17338	5.17338
Cre01.g800103	CC-125	CC-124	FALSE	41.0538	0.296124	0.28472	0.535483	1.98875	1.58599	1.98875
Cre01.g800104	CC-125	CC-124	FALSE	97.3645	-0.237982	0.2765	0.560461	2.2523	2.73638	2.73638
Cre01.g800105	CC-125	CC-124	FALSE	208.474	1.10503	0.158142	0.0460483	5.37632	2.45118	5.37632
Cre01.g800106	CC-125	CC-124	FALSE	0.336412	0.202367	0.744358	0.294904	0.0162838	0.00360609	0.0162838
Cre01.g800107	CC-125	CC-124	FALSE	11.8001	0.289455	0.328522	0.505706	2.12701	1.67739	2.12701
Cre01.g800108	CC-125	CC-124	FALSE	56.573	-0.244708	0.208197	0.626535	1.38018	1.64968	1.64968
Cre01.g800109	CC-125	CC-124	TRUE	59.7428	1.3475	0.211345	0.00657801	2.38022	0.901123	2.38022
Cre01.g800110	CC-125	CC-124	TRUE	161.641	4.14601	0.189782	6.27032e-64	7.03265	0.387896	7.03265
Cre01.g800112	CC-125	CC-124	FALSE	0	NA	NA	NA	0	0	0
Cre01.g800113	CC-125	CC-124	TRUE	75.8482	-2.08766	0.235094	1.27107e-07	0.27943	1.21378	1.21378
Cre01.g800114	CC-125	CC-124	FALSE	82.9091	0.329331	0.190165	0.619933	15.3863	12.0474	15.3863
Cre01.g800115	CC-125	CC-124	FALSE	251.457	-0.323021	0.104958	0.731316	7.38281	9.30491	9.30491
Cre01.g800116	CC-125	CC-124	FALSE	1.60484	-0.593677	0.909981	0.178774	0.0103432	0.0531583	0.0531583
Cre01.g800117	CC-125	CC-124	FALSE	24.909	-0.301951	0.247047	0.566369	0.911216	1.16673	1.16673
Cre01.g800118	CC-125	CC-124	FALSE	0.808748	0.239577	0.688478	0.302271	1.16072	0.611756	1.16072
Cre01.g800119	CC-125	CC-124	FALSE	11.4888	-0.870731	0.363278	0.164594	0.140469	0.286201	0.286201
Cre01.g800120	CC-125	CC-124	FALSE	10.991	-1.67119	0.472286	0.0110948	0.0791808	0.295672	0.295672
Cre01.g800121	CC-125	CC-124	FALSE	10.5726	-0.666869	0.376269	0.257161	0.157897	0.28463	0.28463
Cre01.g800122	CC-125	CC-124	FALSE	5.4657	-0.445272	0.522733	0.292897	0.105388	0.177485	0.177485
Cre01.g800123	CC-125	CC-124	FALSE	0	NA	NA	NA	0	0	0
Cre01.g800124	CC-125	CC-124	FALSE	8.50055	2.18067	0.548902	0.00177433	0.535892	0.0979506	0.535892
Cre01.g800125	CC-125	CC-124	FALSE	9.68	1.91103	0.501628	0.00429171	0.0794641	0.0178166	0.0794641
Cre01.g800126	CC-125	CC-124	FALSE	11.9885	2.20381	0.505201	0.000930277	0.854268	0.153133	0.854268
Cre01.g800127	CC-125	CC-124	TRUE	32.474	2.78214	0.358814	2.30261e-08	1.45921	0.196132	1.45921
Cre01.g800128	CC-125	CC-124	TRUE	322.943	1.53489	0.110019	3.94751e-08	17.9227	6.1388	17.9227
Cre01.g800129	CC-125	CC-124	TRUE	52.8561	1.79703	0.183508	4.48464e-07	14.6295	4.16067	14.6295
Cre01.g800130	CC-125	CC-124	FALSE	0	NA	NA	NA	0	0	0
Cre01.g800131	CC-125	CC-124	FALSE	0	NA	NA	NA	0	0	0
Cre01.g800132	CC-125	CC-124	FALSE	1.06125	-0.666788	0.914934	0.16675	0.138008	0.557803	0.557803
Cre01.g800133	CC-125	CC-124	FALSE	0	NA	NA	NA	0	0	0
Cre01.g800134	CC-125	CC-124	FALSE	35.4404	-1.07138	0.269107	0.0839668	0.987063	2.21878	2.21878
Cre01.g800135	CC-125	CC-124	FALSE	237.687	0.58776	0.125209	0.603276	3.68983	2.42228	3.68983
Cre01.g800136	CC-125	CC-124	FALSE	20.2766	-2.64835	0.513129	5.47325e-05	0.0440484	0.315673	0.315673
Cre01.g800137	CC-125	CC-124	FALSE	0	NA	NA	NA	0	0	0
Cre01.g800138	CC-125	CC-124	FALSE	63.4172	0.175008	0.189198	0.668065	3.37914	2.95841	3.37914
Cre01.g800139	CC-125	CC-124	FALSE	376.461	-0.472038	0.132054	0.649952	4.0002	5.59652	5.59652
Cre01.g800140	CC-125	CC-124	FALSE	218.314	-0.301692	0.113178	0.726218	3.07112	3.78925	3.78925
Cre01.g800141	CC-125	CC-124	FALSE	0	NA	NA	NA	0	0	0
Cre01.g800142	CC-125	CC-124	FALSE	0	NA	NA	NA	0	0	0
Cre01.g800143	CC-125	CC-124	FALSE	51.5344	1.19603	0.184643	0.0227983	2.49028	1.05903	2.49028
Cre01.g800144	CC-125	CC-124	FALSE	0	NA	NA	NA	0	0	0
Cre01.g800145	CC-125	CC-124	FALSE	1.65131	0.419254	0.67068	0.253352	0.249326	0.115529	0.249326
Cre01.g800146	CC-125	CC-124	FALSE	0.365995	0.0861722	0.731383	0.339228	0.0033172	0	0.0033172
Cre01.g800147	CC-125	CC-124	FALSE	0	NA	NA	NA	0	0	0
Cre01.g802251	CC-125	CC-124	FALSE	217.389	0.441767	0.118585	0.68387	119.781	87.7976	119.781
Cre02.g073150	CC-125	CC-124	FALSE	76.5828	-0.446407	0.179378	0.589431	2.2821	3.14669	3.14669
Cre02.g073200	CC-125	CC-124	FALSE	1129.4	-0.384925	0.16776	0.62863	16.4708	21.7921	21.7921
Cre02.g073250	CC-125	CC-124	FALSE	549.972	-0.0700267	0.0777722	0.751464	6.19692	6.49906	6.49906
Cre02.g073400	CC-125	CC-124	FALSE	787.047	-0.0828045	0.0867582	0.751479	9.85716	10.4268	10.4268
Cre02.g073450	CC-125	CC-124	FALSE	62.7905	0.10354	0.165015	0.708574	0.764258	0.707572	0.764258
Cre02.g073500	CC-125	CC-124	FALSE	104.872	-0.0840115	0.310271	0.577312	3.21208	3.44476	3.44476
Cre02.g073550	CC-125	CC-124	FALSE	2495.84	0.0288309	0.148455	0.733071	85.6059	83.9597	85.6059
Cre02.g073600	CC-125	CC-124	TRUE	75.2631	2.21111	0.606416	0.00282546	27.3373	4.95993	27.3373
Cre02.g073650	CC-125	CC-124	FALSE	1590.83	-0.404682	0.135728	0.669696	32.5598	43.5118	43.5118
Cre02.g073700	CC-125	CC-124	FALSE	2061.98	0.0461632	0.190896	0.694636	59.3503	57.5415	59.3503
Cre02.g073750	CC-125	CC-124	FALSE	288.394	0.451217	0.20676	0.551591	5.89447	4.21096	5.89447
Cre02.g073826	CC-125	CC-124	FALSE	10.9055	0.188798	0.340711	0.527395	0.73264	0.617989	0.73264
Cre02.g073850	CC-125	CC-124	FALSE	226.196	0.782455	0.230083	0.268088	19.7099	11.1022	19.7099
Cre02.g073900	CC-125	CC-124	FALSE	553.257	0.420107	0.101518	0.716558	11.2628	8.37959	11.2628
Cre02.g074000	CC-125	CC-124	TRUE	111.864	-2.08432	0.271352	2.36594e-06	0.371932	1.6495	1.6495
Cre02.g074050	CC-125	CC-124	FALSE	61.053	-0.515489	0.197797	0.533998	1.64432	2.41722	2.41722
Cre02.g074100	CC-125	CC-124	FALSE	692.283	0.0163685	0.213438	0.679496	57.8969	57.2696	57.8969
Cre02.g074150	CC-125	CC-124	FALSE	1998.41	0.468627	0.118756	0.673804	29.9074	21.4119	29.9074
Cre02.g074200	CC-125	CC-124	TRUE	131.321	1.96977	0.484489	0.00277336	6.74058	1.52053	6.74058
Cre02.g074250	CC-125	CC-124	TRUE	341.899	1.50431	0.139461	1.13411e-05	7.47659	2.58815	7.47659
Cre02.g074300	CC-125	CC-124	FALSE	299.132	-0.206151	0.143529	0.711538	1.73087	1.99557	1.99557
Cre02.g074350	CC-125	CC-124	FALSE	59.0245	0.890092	0.221937	0.186406	1.06959	0.552994	1.06959
Cre02.g074370	CC-125	CC-124	FALSE	203.857	0.237295	0.167494	0.677039	2.32021	1.94559	2.32021
Cre02.g074400	CC-125	CC-124	FALSE	216.7	0.331253	0.105095	0.729854	7.09238	5.59132	7.09238
Cre02.g074437	CC-125	CC-124	FALSE	135.398	-0.521018	0.134438	0.622239	2.67141	3.82923	3.82923
Cre02.g074511	CC-125	CC-124	FALSE	576.254	-0.735535	0.117719	0.514398	37.1383	62.2677	62.2677
Cre02.g074550	CC-125	CC-124	FALSE	104.254	-0.968976	0.213726	0.135482	9.94109	20.3241	20.3241
Cre02.g074600	CC-125	CC-124	FALSE	169.669	-0.241552	0.120635	0.728393	2.77554	3.31208	3.31208
Cre02.g074626	CC-125	CC-124	FALSE	0.584348	0.463506	0.883905	0.207126	0.0902366	0	0.0902366
Cre02.g074650	CC-125	CC-124	FALSE	396.492	0.435164	0.191593	0.576756	14.1774	10.3395	14.1774
Cre02.g074700	CC-125	CC-124	FALSE	117.816	0.824579	0.126684	0.405113	21.7446	12.2523	21.7446
Cre02.g074737	CC-125	CC-124	TRUE	987.737	1.86235	0.0981717	2.06235e-20	69.8544	19.095	69.8544
Cre02.g074758	CC-125	CC-124	FALSE	184.454	0.0354456	0.161764	0.722167	1.62558	1.57237	1.62558
Cre02.g074800	CC-125	CC-124	FALSE	887.121	0.171603	0.229935	0.624855	10.7409	9.49345	10.7409
Cre02.g074850	CC-125	CC-124	TRUE	77.0946	2.12395	0.337542	3.61786e-05	5.18544	1.11457	5.18544
Cre02.g074900	CC-125	CC-124	FALSE	570.32	0.592414	0.124191	0.602444	9.12424	5.98026	9.12424
Cre02.g074950	CC-125	CC-124	FALSE	195.505	-0.624191	0.153893	0.533484	2.53941	3.9626	3.9626
Cre02.g075000	CC-125	CC-124	FALSE	438.674	-1.28932	0.26806	0.0221742	20.1984	51.8664	51.8664
Cre02.g075050	CC-125	CC-124	TRUE	1201.83	-2.47343	0.10176	0	9.66927	53.8987	53.8987
Cre02.g075100	CC-125	CC-124	FALSE	196.014	0.200081	0.12524	0.730186	4.52166	3.93001	4.52166
Cre02.g075150	CC-125	CC-124	FALSE	1442.08	-0.259926	0.0958909	0.74657	12.7855	15.3375	15.3375
Cre02.g075200	CC-125	CC-124	FALSE	63.3921	0.216092	0.156958	0.694592	0.972524	0.819353	0.972524
Cre02.g075250	CC-125	CC-124	FALSE	29.8087	-0.0316828	0.235223	0.656611	4.75763	4.89472	4.89472
Cre02.g075350	CC-125	CC-124	FALSE	199.026	-1.24305	0.26739	0.0304908	3.25984	8.10454	8.10454
Cre02.g075400	CC-125	CC-124	FALSE	1043.68	0.266831	0.145007	0.696482	27.0045	22.359	27.0045
Cre02.g075500	CC-125	CC-124	FALSE	236.421	0.660179	0.14145	0.530015	7.16529	4.48422	7.16529
Cre02.g075550	CC-125	CC-124	FALSE	117.406	-0.111563	0.171578	0.700816	5.33898	5.7963	5.7963
Cre02.g075600	CC-125	CC-124	FALSE	150.144	0.201593	0.186747	0.664297	1.34632	1.15663	1.34632
Cre02.g075650	CC-125	CC-124	FALSE	498.628	-0.0467306	0.0978191	0.751494	10.1046	10.4677	10.4677
Cre02.g075700	CC-125	CC-124	FALSE	57837.7	0.696506	0.174921	0.459037	4162.66	2520.91	4162.66
Cre02.g075750	CC-125	CC-124	FALSE	72.7264	-0.662246	0.156653	0.505022	0.861767	1.37966	1.37966
Cre02.g075800	CC-125	CC-124	FALSE	279.473	0.372013	0.139295	0.675278	9.11728	7.00139	9.11728
Cre02.g075850	CC-125	CC-124	FALSE	335.161	0.116734	0.105655	0.751509	11.2286	10.3123	11.2286
Cre02.g075900	CC-125	CC-124	FALSE	527.847	-0.795874	0.100052	0.49405	11.4546	19.9511	19.9511
Cre02.g075950	CC-125	CC-124	FALSE	291.496	0.424903	0.171062	0.608118	2.69693	1.96898	2.69693
Cre02.g076000	CC-125	CC-124	FALSE	165.607	0.316761	0.114654	0.722075	4.79321	3.87247	4.79321
Cre02.g076050	CC-125	CC-124	FALSE	79.6462	-0.905578	0.159741	0.204405	1.70873	3.26059	3.26059
Cre02.g076100	CC-125	CC-124	FALSE	321.533	0.794227	0.145172	0.410953	4.39788	2.50207	4.39788
Cre02.g076150	CC-125	CC-124	FALSE	383.604	1.06189	0.0863675	0.0427087	12.3717	5.86716	12.3717
Cre02.g076200	CC-125	CC-124	FALSE	388.505	0.408875	0.154369	0.6387	5.00672	3.72098	5.00672
Cre02.g076250	CC-125	CC-124	TRUE	18968.2	1.73562	0.123377	6.26251e-11	480.812	143.111	480.812
Cre02.g076300	CC-125	CC-124	FALSE	1947.17	0.211233	0.226201	0.617389	71.0586	60.464	71.0586
Cre02.g076350	CC-125	CC-124	FALSE	4891.5	0.54587	0.118911	0.638104	187.364	127.253	187.364
Cre02.g076400	CC-125	CC-124	FALSE	254.779	-0.702285	0.154564	0.481894	10.6747	17.7304	17.7304
Cre02.g076433	CC-125	CC-124	FALSE	0.0870107	-0.043931	0.736619	0.359126	0	0.0636948	0.0636948
Cre02.g076466	CC-125	CC-124	TRUE	650.227	2.14075	0.201251	3.90126e-10	61.8649	13.7364	61.8649
Cre02.g076500	CC-125	CC-124	FALSE	218.551	0.222063	0.123411	0.728764	4.95731	4.24123	4.95731
Cre02.g076550	CC-125	CC-124	FALSE	84.3779	1.08913	0.183857	0.0600809	5.39434	2.49059	5.39434
Cre02.g076600	CC-125	CC-124	TRUE	296.045	2.58474	0.225924	6.00086e-14	41.8768	6.84358	41.8768
Cre02.g076650	CC-125	CC-124	FALSE	21.2551	-0.582814	0.276768	0.424642	3.47015	5.51041	5.51041
Cre02.g076700	CC-125	CC-124	FALSE	114.767	0.417592	0.210888	0.561012	2.59381	1.89103	2.59381
Cre02.g076750	CC-125	CC-124	FALSE	171.995	-0.277761	0.127514	0.715144	6.29196	7.70356	7.70356
Cre02.g076800	CC-125	CC-124	FALSE	321	0.207576	0.144239	0.710416	10.4454	9.02068	10.4454
Cre02.g076850	CC-125	CC-124	FALSE	228.93	-0.362477	0.0971335	0.733412	5.61294	7.28245	7.28245
Cre02.g076900	CC-125	CC-124	FALSE	2647.09	0.410849	0.102207	0.717728	43.2922	32.4032	43.2922
Cre02.g076950	CC-125	CC-124	FALSE	915.291	0.0538558	0.158658	0.722186	6.65668	6.40082	6.65668
Cre02.g076987	CC-125	CC-124	FALSE	14.1969	-1.63981	0.339526	0.00368779	0.246506	0.831817	0.831817
Cre02.g077024	CC-125	CC-124	FALSE	3.62372	-2.87723	0.796949	0.00101629	0.0187901	0.186151	0.186151
Cre02.g077061	CC-125	CC-124	FALSE	44.2571	-0.20708	0.180146	0.670192	1.47266	1.71731	1.71731
Cre02.g077100	CC-125	CC-124	FALSE	1529.62	0.0416276	0.0758061	0.751524	41.5443	40.4073	41.5443
Cre02.g077150	CC-125	CC-124	FALSE	280.718	0.105865	0.106829	0.751538	10.5468	9.80345	10.5468
Cre02.g077200	CC-125	CC-124	FALSE	102.075	-0.366802	0.131349	0.688523	4.62878	6.0356	6.0356
Cre02.g077250	CC-125	CC-124	FALSE	37.8853	-0.668604	0.309513	0.294603	1.07082	1.82667	1.82667
Cre02.g077300	CC-125	CC-124	FALSE	6718.57	-0.417017	0.135038	0.665991	210.764	283.758	283.758
Cre02.g077350	CC-125	CC-124	TRUE	1417.08	1.62331	0.111602	5.47226e-10	87.6988	28.2723	87.6988
Cre02.g077401	CC-125	CC-124	FALSE	495.804	-0.124578	0.17028	0.699284	11.1437	12.2136	12.2136
Cre02.g077451	CC-125	CC-124	FALSE	107.148	0.0305014	0.165875	0.719645	2.85411	2.78451	2.85411
Cre02.g077500	CC-125	CC-124	FALSE	136.221	-0.960405	0.186472	0.144474	11.709	23.4968	23.4968
Cre02.g077550	CC-125	CC-124	FALSE	1049.18	-0.441411	0.187616	0.579521	14.3387	19.7987	19.7987
Cre02.g077600	CC-125	CC-124	FALSE	287.853	0.312502	0.244087	0.56574	2.95832	2.31833	2.95832
Cre02.g077650	CC-125	CC-124	FALSE	256.915	-0.54429	0.105351	0.666392	11.9393	17.5933	17.5933
Cre02.g077700	CC-125	CC-124	FALSE	280.239	0.270707	0.0963008	0.745176	3.66272	3.03018	3.66272
Cre02.g077750	CC-125	CC-124	TRUE	5510.86	2.71146	0.150389	5.505e-32	248.812	37.621	248.812
Cre02.g077800	CC-125	CC-124	FALSE	22841.2	-0.345732	0.190737	0.613561	291.795	378.601	378.601
Cre02.g077850	CC-125	CC-124	FALSE	8560.83	-0.0496637	0.179707	0.704526	115.57	120.755	120.755
Cre02.g077900	CC-125	CC-124	FALSE	103.05	0.0749962	0.124035	0.744112	1.75589	1.66075	1.75589
Cre02.g077925	CC-125	CC-124	FALSE	22.7156	-0.361526	0.278921	0.518999	0.46308	0.616271	0.616271
Cre02.g077951	CC-125	CC-124	FALSE	104.848	0.264074	0.173645	0.662668	0.772852	0.626741	0.772852
Cre02.g078000	CC-125	CC-124	FALSE	127.758	-1.00388	0.175321	0.113419	1.60349	3.29523	3.29523
Cre02.g078050	CC-125	CC-124	FALSE	101.757	0.0317629	0.197779	0.691016	1.45204	1.40824	1.45204
Cre02.g078100	CC-125	CC-124	FALSE	2769.19	1.10208	0.133365	0.0391988	58.2004	26.6707	58.2004
Cre02.g078150	CC-125	CC-124	FALSE	237.528	-0.724425	0.162587	0.454308	1.19478	2.00704	2.00704
Cre02.g078200	CC-125	CC-124	FALSE	528.457	0.931166	0.120017	0.200697	19.473	10.1219	19.473
Cre02.g078300	CC-125	CC-124	TRUE	6511.08	-3.09607	0.111332	0	21.9125	188.152	188.152
Cre02.g078316	CC-125	CC-124	FALSE	35.3549	-1.28986	0.287827	0.0256398	0.451476	1.15666	1.15666
Cre02.g078350	CC-125	CC-124	FALSE	7.82824	-3.33486	0.53614	4.18031e-07	0.0310655	0.358735	0.358735
Cre02.g078400	CC-125	CC-124	FALSE	27.6207	-2.91685	0.291167	1.00639e-12	0.0986884	0.77448	0.77448
Cre02.g078450	CC-125	CC-124	FALSE	180.09	-0.273019	0.157713	0.679546	4.43031	5.38598	5.38598
Cre02.g078500	CC-125	CC-124	TRUE	30.6233	1.4825	0.302525	0.00728541	1.94518	0.664234	1.94518
Cre02.g078507	CC-125	CC-124	FALSE	670.141	0.162534	0.108009	0.746831	38.2667	34.1375	38.2667
Cre02.g078550	CC-125	CC-124	FALSE	273.095	0.574126	0.238793	0.464355	10.9311	7.09535	10.9311
Cre02.g078600	CC-125	CC-124	FALSE	227.772	-0.0124093	0.224718	0.669983	7.57327	7.64451	7.64451
Cre02.g078650	CC-125	CC-124	FALSE	132.493	-0.380963	0.141145	0.66967	2.88994	3.80492	3.80492
Cre02.g078700	CC-125	CC-124	FALSE	227.977	-0.22471	0.127938	0.724043	3.30855	3.87362	3.87362
Cre02.g078750	CC-125	CC-124	FALSE	107.268	0.485288	0.135664	0.63659	7.76046	5.49953	7.76046
Cre02.g078777	CC-125	CC-124	FALSE	35.1002	-0.860749	0.341571	0.173452	1.24466	2.48036	2.48036
Cre02.g078831	CC-125	CC-124	FALSE	54.4587	0.0170951	0.197186	0.694301	1.62467	1.62241	1.62467
Cre02.g078858	CC-125	CC-124	FALSE	238.945	0.908303	0.183438	0.187609	6.63507	3.45047	6.63507
Cre02.g078885	CC-125	CC-124	FALSE	252.363	-0.264672	0.104427	0.739914	3.53683	4.2586	4.2586
Cre02.g078912	CC-125	CC-124	FALSE	39.8459	-0.128569	0.186065	0.682716	1.65775	1.85279	1.85279
Cre02.g078939	CC-125	CC-124	FALSE	76.8615	0.708146	0.224649	0.360417	1.8428	1.08686	1.8428
Cre02.g078950	CC-125	CC-124	FALSE	287.408	-0.337027	0.170215	0.643579	3.75995	4.79704	4.79704
Cre02.g078966	CC-125	CC-124	FALSE	230.018	0.19908	0.101409	0.747903	3.50881	3.03136	3.50881
Cre02.g079000	CC-125	CC-124	FALSE	95.9568	0.00182733	0.298696	0.606603	3.01445	3.00114	3.01445
Cre02.g079050	CC-125	CC-124	FALSE	34.5311	-2.1313	0.470679	0.000894698	0.0707912	0.355723	0.355723
Cre02.g079100	CC-125	CC-124	FALSE	59.8116	-0.0742493	0.179419	0.700062	1.74899	1.85146	1.85146
Cre02.g079150	CC-125	CC-124	FALSE	93.7543	-0.72582	0.163808	0.451124	1.92436	3.20615	3.20615
Cre02.g079200	CC-125	CC-124	FALSE	222.81	-0.00463123	0.14377	0.738315	23.3191	23.5214	23.5214
Cre02.g079250	CC-125	CC-124	TRUE	106.145	-2.28074	0.187839	2.64321e-13	0.721353	3.60829	3.60829
Cre02.g079300	CC-125	CC-124	FALSE	702.929	0.525086	0.101977	0.681504	21.7873	15.0815	21.7873
Cre02.g079351	CC-125	CC-124	FALSE	102.142	1.15491	0.351607	0.0652364	1.60622	0.664848	1.60622
Cre02.g079400	CC-125	CC-124	FALSE	1217.82	0.13945	0.153119	0.714011	58.0506	52.6213	58.0506
Cre02.g079450	CC-125	CC-124	TRUE	179.686	5.017	0.23784	3.37718e-66	14.8531	0.443321	14.8531
Cre02.g079500	CC-125	CC-124	FALSE	1.43877	-1.07112	0.977081	0.107278	0.0116943	0.0481619	0.0481619
Cre02.g079550	CC-125	CC-124	FALSE	1107.99	0.393577	0.117662	0.69976	36.0398	27.2505	36.0398
Cre02.g079600	CC-125	CC-124	FALSE	1404.57	0.789382	0.101725	0.497166	54.4043	31.3156	54.4043
Cre02.g079650	CC-125	CC-124	TRUE	166.737	2.02414	0.240433	6.38523e-07	9.09601	2.1674	9.09601
Cre02.g079700	CC-125	CC-124	FALSE	1013.01	-0.405654	0.164627	0.62526	21.2535	28.4296	28.4296
Cre02.g079750	CC-125	CC-124	FALSE	260.511	-0.542991	0.123525	0.631061	1.56493	2.28292	2.28292
Cre02.g079800	CC-125	CC-124	FALSE	1821.27	0.395557	0.154073	0.645398	333.512	251.365	333.512
Cre02.g079850	CC-125	CC-124	FALSE	103.52	-0.790014	0.127785	0.445889	1.05094	1.8519	1.8519
Cre02.g079926	CC-125	CC-124	FALSE	308.147	-0.110758	0.243982	0.627069	5.34534	5.85433	5.85433
Cre02.g080050	CC-125	CC-124	FALSE	2.96619	-2.87001	0.70284	0.00040676	0.030732	0.267415	0.267415
Cre02.g080100	CC-125	CC-124	FALSE	144.427	0.217149	0.110818	0.740255	3.01136	2.56847	3.01136
Cre02.g080150	CC-125	CC-124	FALSE	165.152	-1.34928	0.270963	0.0150211	1.53855	4.13019	4.13019
Cre02.g080200	CC-125	CC-124	TRUE	44113	1.25742	0.103399	0.000705949	1319.7	541.885	1319.7
Cre02.g080250	CC-125	CC-124	FALSE	1521.6	0.128645	0.139963	0.727024	50.9051	46.4976	50.9051
Cre02.g080300	CC-125	CC-124	FALSE	138.098	0.264443	0.120308	0.72508	1.72681	1.42284	1.72681
Cre02.g080350	CC-125	CC-124	FALSE	437.457	0.0124909	0.110681	0.751553	8.98272	8.92525	8.98272
Cre02.g080400	CC-125	CC-124	FALSE	105.304	-1.21046	0.213765	0.0266612	1.66169	3.96704	3.96704
Cre02.g080450	CC-125	CC-124	TRUE	135.516	-1.54552	0.278134	0.00303214	0.573	1.76036	1.76036
Cre02.g080500	CC-125	CC-124	FALSE	196.549	0.824544	0.226194	0.237541	5.25065	2.85705	5.25065
Cre02.g080550	CC-125	CC-124	FALSE	54.2644	-0.805421	0.240728	0.242583	0.673713	1.22013	1.22013
Cre02.g080600	CC-125	CC-124	FALSE	1100.17	0.707071	0.34516	0.250272	53.3834	30.3776	53.3834
Cre02.g080650	CC-125	CC-124	FALSE	3061.1	-0.0960683	0.240892	0.634135	77.8763	83.6502	83.6502
Cre02.g080700	CC-125	CC-124	FALSE	4682.54	-0.364328	0.227982	0.563797	96.0711	126.761	126.761
Cre02.g080750	CC-125	CC-124	FALSE	687.187	0.329226	0.141991	0.684492	5.72692	4.47298	5.72692
Cre02.g080800	CC-125	CC-124	FALSE	202.198	0.439248	0.167025	0.607823	2.19608	1.58683	2.19608
Cre02.g080850	CC-125	CC-124	FALSE	129.465	0.0123663	0.150622	0.733276	4.8664	4.89739	4.89739
Cre02.g080900	CC-125	CC-124	FALSE	981.796	0.490922	0.165881	0.587567	39.0017	27.4235	39.0017
Cre02.g080950	CC-125	CC-124	FALSE	68.7244	0.414027	0.165376	0.621141	4.78368	3.56939	4.78368
Cre02.g081000	CC-125	CC-124	FALSE	88.4157	-0.428554	0.152217	0.634328	2.06674	2.81013	2.81013
Cre02.g081050	CC-125	CC-124	FALSE	19820.1	-0.311924	0.207735	0.604591	639.183	807.419	807.419
Cre02.g081100	CC-125	CC-124	FALSE	301.384	1.09503	0.111332	0.0334698	13.5735	6.3179	13.5735
Cre02.g081150	CC-125	CC-124	FALSE	32.9468	-0.199737	0.24662	0.599853	0.710778	0.842714	0.842714
Cre02.g081176	CC-125	CC-124	FALSE	104.151	0.0251186	0.154661	0.728747	4.95977	4.85713	4.95977
Cre02.g081200	CC-125	CC-124	FALSE	203.767	-0.720432	0.127341	0.508933	7.2388	12.0669	12.0669
Cre02.g081250	CC-125	CC-124	FALSE	3167.9	0.841072	0.102831	0.431496	88.5263	49.1771	88.5263
Cre02.g081300	CC-125	CC-124	TRUE	296.209	1.25292	0.162383	0.00800671	7.61644	3.13019	7.61644
Cre02.g081350	CC-125	CC-124	FALSE	173.572	1.06239	0.186745	0.0762708	8.62609	4.0354	8.62609
Cre02.g081400	CC-125	CC-124	FALSE	283.052	0.0246276	0.107402	0.751568	4.5218	4.43508	4.5218
Cre02.g081450	CC-125	CC-124	FALSE	167.64	-0.303446	0.174467	0.649599	6.13628	7.68759	7.68759
Cre02.g081500	CC-125	CC-124	FALSE	71.5044	-0.441812	0.169729	0.602785	2.10692	2.90861	2.90861
Cre02.g081550	CC-125	CC-124	FALSE	165.052	-0.681015	0.176213	0.467882	15.1866	24.7985	24.7985
Cre02.g081600	CC-125	CC-124	FALSE	434.315	-0.0182271	0.104071	0.751583	15.3288	15.5972	15.5972
Cre02.g081650	CC-125	CC-124	FALSE	403.562	0.0387867	0.144992	0.734465	10.2095	9.93974	10.2095
Cre02.g081700	CC-125	CC-124	TRUE	244.006	-2.47858	0.208737	3.37449e-14	1.26891	7.1781	7.1781
Cre02.g081750	CC-125	CC-124	FALSE	29.2151	-0.149734	0.264012	0.598468	3.59225	3.99195	3.99195
Cre02.g081800	CC-125	CC-124	FALSE	316.335	0.227626	0.15114	0.698457	2.52316	2.13282	2.52316
Cre02.g081850	CC-125	CC-124	FALSE	59.7733	0.515801	0.187642	0.54593	2.64253	1.82308	2.64253
Cre02.g081900	CC-125	CC-124	FALSE	36.7019	-0.142771	0.226907	0.635638	0.994928	1.1043	1.1043
Cre02.g081950	CC-125	CC-124	FALSE	335.324	0.612593	0.216095	0.46577	5.73458	3.63959	5.73458
Cre02.g082000	CC-125	CC-124	TRUE	47.026	-1.86878	0.234186	7.84919e-06	0.530224	2.01083	2.01083
Cre02.g082050	CC-125	CC-124	FALSE	98.4987	-0.392908	0.149879	0.653126	1.36797	1.80777	1.80777
Cre02.g082100	CC-125	CC-124	FALSE	395.114	-0.439049	0.120113	0.682038	11.4982	15.7013	15.7013
Cre02.g082150	CC-125	CC-124	FALSE	58.371	0.705221	0.198785	0.420701	2.34796	1.42413	2.34796
Cre02.g082200	CC-125	CC-124	FALSE	177.577	0.654327	0.116899	0.577909	13.8705	8.79836	13.8705
Cre02.g082250	CC-125	CC-124	FALSE	656.285	0.516579	0.138384	0.617844	33.4171	23.115	33.4171
Cre02.g082300	CC-125	CC-124	FALSE	393.206	-0.418427	0.164201	0.621004	12.0997	16.3778	16.3778
Cre02.g082350	CC-125	CC-124	FALSE	636.653	0.447135	0.108622	0.697736	26.4783	19.3304	26.4783
Cre02.g082400	CC-125	CC-124	FALSE	73.3719	-0.802445	0.178721	0.302568	0.851803	1.51781	1.51781
Cre02.g082450	CC-125	CC-124	FALSE	139.327	0.546161	0.14918	0.585481	3.51972	2.39024	3.51972
Cre02.g082500	CC-125	CC-124	FALSE	22579.4	0.340165	0.184562	0.623127	1558.29	1214.34	1558.29
Cre02.g082550	CC-125	CC-124	FALSE	2155.56	0.544955	0.146527	0.590557	27.576	18.6695	27.576
Cre02.g082600	CC-125	CC-124	FALSE	624.644	-0.245929	0.114446	0.733855	21.0463	25.0152	25.0152
Cre02.g082651	CC-125	CC-124	FALSE	0	NA	NA	NA	0	0	0
Cre02.g082700	CC-125	CC-124	FALSE	324.52	0.938218	0.260916	0.147515	16.4465	8.20564	16.4465
Cre02.g082750	CC-125	CC-124	FALSE	36933.7	0.483871	0.192328	0.554112	3109.32	2181.34	3109.32
Cre02.g082825	CC-125	CC-124	FALSE	262.757	0.19148	0.14089	0.717154	10.9239	9.49745	10.9239
Cre02.g082865	CC-125	CC-124	FALSE	43.3009	0.739282	0.190122	0.402125	3.33588	1.95814	3.33588
Cre02.g082900	CC-125	CC-124	TRUE	172.043	1.65794	0.226559	0.000169901	7.74542	2.38236	7.74542
Cre02.g082950	CC-125	CC-124	FALSE	111.259	-0.890312	0.178957	0.208864	2.09972	3.9443	3.9443
Cre02.g083000	CC-125	CC-124	FALSE	17.3368	-2.52935	0.345378	2.98273e-07	0.15639	0.962923	0.962923
Cre02.g083050	CC-125	CC-124	FALSE	107.685	-0.342465	0.137143	0.687496	2.83663	3.60655	3.60655
Cre02.g083065	CC-125	CC-124	FALSE	100.923	0.677836	0.148754	0.506047	4.30246	2.64249	4.30246
Cre02.g083100	CC-125	CC-124	FALSE	0.304213	-0.168633	0.752963	0.301974	0	0.0284949	0.0284949
Cre02.g083180	CC-125	CC-124	FALSE	42.9921	-1.22621	0.274247	0.0351327	0.330903	0.818421	0.818421
Cre02.g083259	CC-125	CC-124	FALSE	79.9875	-1.57431	0.267627	0.00178995	0.247753	0.770563	0.770563
Cre02.g083300	CC-125	CC-124	FALSE	308.97	0.347167	0.0937997	0.738905	10.218	7.98387	10.218
Cre02.g083350	CC-125	CC-124	FALSE	5.6213	0.360449	0.42615	0.423356	0.815255	0.577466	0.815255
Cre02.g083354	CC-125	CC-124	FALSE	121.032	-0.0331438	0.138987	0.738823	2.31987	2.37078	2.37078
Cre02.g083400	CC-125	CC-124	FALSE	79.5408	-0.198377	0.152514	0.703285	1.49778	1.70638	1.70638
Cre02.g083450	CC-125	CC-124	FALSE	37.0781	-0.282581	0.221048	0.599892	1.14112	1.40527	1.40527
Cre02.g083500	CC-125	CC-124	FALSE	15.8919	-1.30658	0.300819	0.0250203	0.204154	0.541922	0.541922
Cre02.g083550	CC-125	CC-124	FALSE	168.266	-0.126107	0.181019	0.688825	3.98731	4.37666	4.37666
Cre02.g083600	CC-125	CC-124	FALSE	830.823	-0.0575951	0.179648	0.702862	34.6415	36.1656	36.1656
Cre02.g083650	CC-125	CC-124	FALSE	1479.42	0.412502	0.1344	0.668698	91.2492	67.9875	91.2492
Cre02.g083700	CC-125	CC-124	FALSE	47.7516	-0.255004	0.173274	0.665133	0.601148	0.719795	0.719795
Cre02.g083750	CC-125	CC-124	FALSE	284.474	0.150779	0.246516	0.614597	3.42984	3.0537	3.42984
Cre02.g083800	CC-125	CC-124	TRUE	1498.52	-1.46355	0.304192	0.00870027	20.3932	59.636	59.636
Cre02.g083850	CC-125	CC-124	FALSE	176.325	0.200991	0.12064	0.734329	6.13623	5.30468	6.13623
Cre02.g083900	CC-125	CC-124	TRUE	386.73	2.30654	0.141023	3.43094e-22	11.7695	2.34399	11.7695
Cre02.g083935	CC-125	CC-124	FALSE	41.8656	0.222653	0.19609	0.648032	1.36762	1.14459	1.36762
Cre02.g083950	CC-125	CC-124	FALSE	7072.74	0.53268	0.186422	0.539031	317.563	214.89	317.563
Cre02.g084000	CC-125	CC-124	FALSE	4509.46	0.637859	0.197014	0.471376	413.188	260.906	413.188
Cre02.g084050	CC-125	CC-124	FALSE	331.011	-0.800826	0.208725	0.269759	7.68958	13.8226	13.8226
Cre02.g084100	CC-125	CC-124	TRUE	206.893	2.03601	0.209397	2.50254e-08	27.0948	6.49181	27.0948
Cre02.g084150	CC-125	CC-124	FALSE	317.15	0.556815	0.2133	0.498042	2.69012	1.77255	2.69012
Cre02.g084176	CC-125	CC-124	FALSE	4.0443	0.302512	0.49669	0.408671	2.6472	1.89789	2.6472
Cre02.g084200	CC-125	CC-124	FALSE	143.572	-1.10143	0.169803	0.0511553	5.75775	12.6691	12.6691
Cre02.g084250	CC-125	CC-124	FALSE	343.657	-0.283944	0.160344	0.673396	5.43109	6.67424	6.67424
Cre02.g084300	CC-125	CC-124	FALSE	505.012	-0.505074	0.266692	0.473392	15.6368	23.1259	23.1259
Cre02.g084350	CC-125	CC-124	FALSE	934.503	-0.18593	0.193896	0.660525	16.6658	19.1379	19.1379
Cre02.g084400	CC-125	CC-124	FALSE	152.824	0.0153947	0.289893	0.611112	10.2002	10.0719	10.2002
Cre02.g084450	CC-125	CC-124	TRUE	559.165	1.62883	0.280007	0.00137992	42.5552	13.1318	42.5552
Cre02.g084500	CC-125	CC-124	FALSE	150.503	0.270481	0.127557	0.71677	2.03295	1.67354	2.03295
Cre02.g084550	CC-125	CC-124	FALSE	115.777	-0.14373	0.151789	0.71452	4.46389	4.95012	4.95012
Cre02.g084600	CC-125	CC-124	FALSE	168.093	-0.148537	0.203528	0.659833	5.72819	6.37504	6.37504
Cre02.g084650	CC-125	CC-124	FALSE	248.274	0.105877	0.0971768	0.751598	3.06281	2.829	3.06281
Cre02.g084700	CC-125	CC-124	FALSE	1.41426	-0.27308	0.653109	0.304147	0.0288875	0.0488585	0.0488585
Cre02.g084750	CC-125	CC-124	FALSE	590.175	0.322758	0.133071	0.69767	17.0377	13.5026	17.0377
Cre02.g084800	CC-125	CC-124	TRUE	185.011	-1.4525	0.152547	0.000132965	3.50689	9.78784	9.78784
Cre02.g084850	CC-125	CC-124	FALSE	96.0359	0.586708	0.139045	0.579183	2.26105	1.48898	2.26105
Cre02.g084873	CC-125	CC-124	FALSE	13.6922	-0.363983	0.290746	0.508031	0.650393	0.882985	0.882985
Cre02.g084900	CC-125	CC-124	FALSE	94.2069	0.0174183	0.158224	0.726774	2.75268	2.70979	2.75268
Cre02.g084950	CC-125	CC-124	FALSE	189.23	-0.00259599	0.17195	0.718453	4.37386	4.37802	4.37802
Cre02.g085000	CC-125	CC-124	FALSE	219.551	0.00617236	0.210727	0.684253	3.37802	3.3568	3.37802
Cre02.g085050	CC-125	CC-124	FALSE	110.77	0.898429	0.134063	0.233781	1.6196	0.862661	1.6196
Cre02.g085100	CC-125	CC-124	FALSE	59.7678	0.814421	0.254485	0.22839	1.30019	0.704096	1.30019
Cre02.g085150	CC-125	CC-124	FALSE	130.478	0.588911	0.201955	0.493518	0.472223	0.305289	0.472223
Cre02.g085200	CC-125	CC-124	FALSE	199.259	-0.274552	0.134521	0.707429	6.79614	8.29741	8.29741
Cre02.g085257	CC-125	CC-124	FALSE	587.869	0.370945	0.308756	0.493636	6.42469	4.7414	6.42469
Cre02.g085300	CC-125	CC-124	FALSE	365.591	-0.578144	0.166026	0.542678	27.3052	41.5111	41.5111
Cre02.g085350	CC-125	CC-124	FALSE	122.341	0.839137	0.14739	0.299594	3.44133	1.92082	3.44133
Cre02.g085400	CC-125	CC-124	FALSE	8.94624	-0.0850054	0.459925	0.488809	0.31893	0.335678	0.335678
Cre02.g085450	CC-125	CC-124	FALSE	4751.91	0.265825	0.318599	0.520569	150.031	119.323	150.031
Cre02.g085500	CC-125	CC-124	FALSE	1.18237	-0.491398	0.882486	0.201243	0.0144748	0.0964189	0.0964189
Cre02.g085550	CC-125	CC-124	FALSE	131.843	-0.639286	0.14712	0.534203	5.19004	8.12397	8.12397
Cre02.g085600	CC-125	CC-124	FALSE	101.124	-0.953278	0.130868	0.16481	3.65456	7.20249	7.20249
Cre02.g085650	CC-125	CC-124	FALSE	153.194	-0.233127	0.110829	0.738249	5.60345	6.67107	6.67107
Cre02.g085701	CC-125	CC-124	FALSE	88.8018	0.409806	0.196443	0.581791	1.74476	1.28841	1.74476
Cre02.g085750	CC-125	CC-124	FALSE	44.4133	0.138291	0.20783	0.657907	1.34299	1.18632	1.34299
Cre02.g085800	CC-125	CC-124	FALSE	158.849	0.832443	0.179562	0.265681	2.45703	1.34062	2.45703
Cre02.g085850	CC-125	CC-124	TRUE	150.462	-1.40555	0.272282	0.00942447	1.22384	3.40016	3.40016
Cre02.g085900	CC-125	CC-124	FALSE	579.808	0.550762	0.123466	0.626902	27.5304	18.6414	27.5304
Cre02.g085950	CC-125	CC-124	FALSE	759.919	0.717971	0.1747	0.441127	67.3886	40.2779	67.3886
Cre02.g086000	CC-125	CC-124	FALSE	187.536	0.428726	0.428116	0.371483	2.84371	1.89413	2.84371
Cre02.g086050	CC-125	CC-124	FALSE	147.423	-0.285132	0.153501	0.681528	2.94364	3.63754	3.63754
Cre02.g086076	CC-125	CC-124	FALSE	97.0305	-0.611155	0.228645	0.4551	2.68375	4.22333	4.22333
Cre02.g086100	CC-125	CC-124	FALSE	327.679	-0.549446	0.191378	0.524855	18.2714	27.3713	27.3713
Cre02.g086150	CC-125	CC-124	FALSE	103.616	-0.375011	0.170093	0.629323	1.63586	2.1312	2.1312
Cre02.g086200	CC-125	CC-124	FALSE	158.295	1.08727	0.163905	0.056598	7.33778	3.3993	7.33778
Cre02.g086250	CC-125	CC-124	FALSE	265.834	-0.000276028	0.114018	0.751612	10.9113	10.9029	10.9113
Cre02.g086300	CC-125	CC-124	FALSE	3912.85	0.881161	0.110544	0.295605	81.025	43.6046	81.025
Cre02.g086400	CC-125	CC-124	TRUE	173.348	-1.34654	0.122997	0.00022487	2.36033	6.03091	6.03091
Cre02.g086456	CC-125	CC-124	FALSE	19.468	-1.22379	0.329975	0.045049	0.693205	1.67663	1.67663
Cre02.g086500	CC-125	CC-124	FALSE	375.118	0.997109	0.167348	0.117517	20.3579	10.0227	20.3579
Cre02.g086550	CC-125	CC-124	FALSE	167.236	0.408899	0.136396	0.666792	4.08766	3.04193	4.08766
Cre02.g086600	CC-125	CC-124	FALSE	944.672	1.00873	0.0568327	0.0974344	47.2438	23.4149	47.2438
Cre02.g086650	CC-125	CC-124	TRUE	289.395	-1.81697	0.290762	0.00023435	1.80216	6.67103	6.67103
Cre02.g086700	CC-125	CC-124	FALSE	326.833	0.168739	0.152799	0.708737	9.52675	8.42158	9.52675
Cre02.g086750	CC-125	CC-124	FALSE	244.978	-0.649129	0.240193	0.416797	4.16191	6.74597	6.74597
Cre02.g086800	CC-125	CC-124	FALSE	42.6847	1.10062	0.209924	0.0606232	1.43149	0.646605	1.43149
Cre02.g086850	CC-125	CC-124	FALSE	493.043	0.723276	0.123747	0.51307	24.5624	14.7575	24.5624
Cre02.g086887	CC-125	CC-124	FALSE	875.271	-0.0753373	0.135724	0.737011	6.51042	6.87572	6.87572
Cre02.g087000	CC-125	CC-124	FALSE	240.403	0.0495227	0.171311	0.711976	1.91112	1.83707	1.91112
Cre02.g087050	CC-125	CC-124	FALSE	4.39572	-0.389285	0.562237	0.2985	0.0700386	0.116655	0.116655
Cre02.g087100	CC-125	CC-124	FALSE	459.143	0.44186	0.088346	0.729134	12.2009	8.94398	12.2009
Cre02.g087150	CC-125	CC-124	FALSE	362.646	0.831113	0.370006	0.18106	6.55108	3.35844	6.55108
Cre02.g087200	CC-125	CC-124	FALSE	556.167	-0.070214	0.10846	0.751627	5.26707	5.52291	5.52291
Cre02.g087250	CC-125	CC-124	TRUE	848.616	1.35515	0.162443	0.00165436	185.24	71.3098	185.24
Cre02.g087300	CC-125	CC-124	FALSE	105.019	-0.205637	0.145267	0.70969	7.57451	8.8083	8.8083
Cre02.g087324	CC-125	CC-124	FALSE	30.6963	-0.806974	0.316778	0.208105	1.08038	2.02766	2.02766
Cre02.g087350	CC-125	CC-124	FALSE	179.323	0.662165	0.130259	0.547248	4.71558	2.94399	4.71558
Cre02.g087400	CC-125	CC-124	TRUE	18.4361	-1.86903	0.31826	0.000331845	0.271904	1.03367	1.03367
Cre02.g087450	CC-125	CC-124	FALSE	343.551	-0.197936	0.172448	0.681285	11.4792	13.2876	13.2876
Cre02.g087500	CC-125	CC-124	TRUE	15.5924	-4.0243	0.495335	2.21107e-11	0.253598	4.59673	4.59673
Cre02.g087551	CC-125	CC-124	FALSE	366.612	-0.0540212	0.122869	0.746416	3.13829	3.2584	3.2584
Cre02.g087600	CC-125	CC-124	FALSE	563.861	-0.554671	0.199537	0.512737	6.92686	10.4042	10.4042
Cre02.g087633	CC-125	CC-124	FALSE	136.93	-0.658128	0.208691	0.445212	1.2463	2.01602	2.01602
Cre02.g087700	CC-125	CC-124	TRUE	2676.56	1.84486	0.143866	1.02862e-10	213.316	58.684	213.316
Cre02.g087750	CC-125	CC-124	FALSE	107.241	-0.309094	0.202224	0.612557	0.731079	0.913575	0.913575
Cre02.g087800	CC-125	CC-124	FALSE	130.111	-0.250216	0.139811	0.70644	1.12655	1.33452	1.33452
Cre02.g087850	CC-125	CC-124	FALSE	91.7234	-0.0135962	0.222838	0.671336	1.09377	1.09864	1.09864
Cre02.g087950	CC-125	CC-124	FALSE	1466.49	1.04895	0.0980395	0.0590832	55.8381	26.8094	55.8381
Cre02.g088000	CC-125	CC-124	FALSE	1271.1	0.462307	0.149319	0.624619	61.7719	44.3505	61.7719
Cre02.g088050	CC-125	CC-124	FALSE	67.1828	0.0252497	0.162961	0.722463	1.86666	1.82015	1.86666
Cre02.g088100	CC-125	CC-124	FALSE	157.652	-0.379051	0.161297	0.640072	4.04898	5.32753	5.32753
Cre02.g088200	CC-125	CC-124	FALSE	9773.1	-0.184757	0.127314	0.730448	234.8	268.188	268.188
Cre02.g088250	CC-125	CC-124	FALSE	123.107	-0.109206	0.238476	0.633235	2.14967	2.33084	2.33084
Cre02.g088300	CC-125	CC-124	FALSE	43.4709	-0.705993	0.230856	0.346462	0.677664	1.13875	1.13875
Cre02.g088350	CC-125	CC-124	FALSE	152.585	0.0930699	0.178301	0.697516	1.1663	1.07506	1.1663
Cre02.g088400	CC-125	CC-124	TRUE	348.283	1.43503	0.123978	1.66094e-05	15.5825	5.72202	15.5825
Cre02.g088450	CC-125	CC-124	TRUE	210.899	1.22809	0.152393	0.00927153	3.22723	1.35196	3.22723
Cre02.g088500	CC-125	CC-124	FALSE	132.438	-0.610566	0.184352	0.501291	2.86359	4.4623	4.4623
Cre02.g088551	CC-125	CC-124	FALSE	842.347	-0.0282259	0.169008	0.717384	4.48677	4.57459	4.57459
Cre02.g088600	CC-125	CC-124	FALSE	1019.57	0.211177	0.121608	0.732007	18.3831	15.782	18.3831
Cre02.g088650	CC-125	CC-124	FALSE	54.3311	-0.27849	0.215531	0.607122	1.07837	1.32964	1.32964
Cre02.g088651	CC-125	CC-124	FALSE	513.197	0.375184	0.19775	0.594531	6.22179	4.71267	6.22179
Cre02.g088700	CC-125	CC-124	FALSE	237.087	-0.047144	0.16336	0.719381	9.29527	9.62582	9.62582
Cre02.g088750	CC-125	CC-124	FALSE	1009.4	-1.05739	0.143407	0.0687498	2.91275	6.14644	6.14644
Cre02.g088800	CC-125	CC-124	FALSE	241.621	-0.0191459	0.13252	0.743656	8.47991	8.61894	8.61894
Cre02.g088850	CC-125	CC-124	FALSE	2256.21	0.129777	0.159835	0.708838	122.592	111.172	122.592
Cre02.g088900	CC-125	CC-124	FALSE	6859.37	0.526195	0.18146	0.548171	299.894	204.574	299.894
Cre02.g088950	CC-125	CC-124	FALSE	133.232	-0.293081	0.208216	0.610931	5.38475	6.704	6.704
Cre02.g089000	CC-125	CC-124	TRUE	20.2543	-1.47868	0.28621	0.00618531	3.127	9.21729	9.21729
Cre02.g089050	CC-125	CC-124	FALSE	207.747	-0.709927	0.216017	0.376525	2.13282	3.5903	3.5903
Cre02.g089100	CC-125	CC-124	FALSE	1423.24	-0.201812	0.120817	0.734126	41.0815	47.495	47.495
Cre02.g089150	CC-125	CC-124	FALSE	180.985	-0.247936	0.139293	0.707654	3.76641	4.48648	4.48648
Cre02.g089200	CC-125	CC-124	FALSE	146.069	-0.622468	0.140055	0.555198	2.07712	3.23591	3.23591
Cre02.g089311	CC-125	CC-124	TRUE	111.164	-2.81991	0.232446	1.09297e-16	0.481718	3.53574	3.53574
Cre02.g089350	CC-125	CC-124	FALSE	570.494	0.0388768	0.0823435	0.751642	4.26732	4.14245	4.26732
Cre02.g089400	CC-125	CC-124	FALSE	198.39	-0.369825	0.325489	0.483423	6.5804	8.9619	8.9619
Cre02.g089450	CC-125	CC-124	FALSE	622.046	1.14068	0.144629	0.0272552	33.8149	15.1115	33.8149
Cre02.g089500	CC-125	CC-124	FALSE	78.4569	1.90817	0.336374	0.000357989	0.818271	0.206611	0.818271
Cre02.g089550	CC-125	CC-124	FALSE	3.16316	1.04865	0.63728	0.106425	0.141217	0.0534231	0.141217
Cre02.g089608	CC-125	CC-124	TRUE	69.7445	-1.75657	0.278404	0.000345595	0.393929	1.39453	1.39453
Cre02.g089750	CC-125	CC-124	FALSE	46.5153	1.36278	0.254734	0.0110101	1.04869	0.390427	1.04869
Cre02.g089800	CC-125	CC-124	FALSE	72.0638	0.0643104	0.182128	0.699132	1.70635	1.63916	1.70635
Cre02.g089850	CC-125	CC-124	FALSE	99.2915	-1.03451	0.200844	0.0951545	1.99677	4.22692	4.22692
Cre02.g089900	CC-125	CC-124	FALSE	573.164	0.404781	0.146196	0.654363	22.3333	16.7568	22.3333
Cre02.g089950	CC-125	CC-124	FALSE	568.961	-0.256431	0.245845	0.583996	32.7607	39.9479	39.9479
Cre02.g090000	CC-125	CC-124	FALSE	165.477	-0.345867	0.210157	0.591118	1.08466	1.39938	1.39938
Cre02.g090050	CC-125	CC-124	FALSE	1280.37	0.932885	0.35347	0.141661	26.0685	12.5681	26.0685
Cre02.g090100	CC-125	CC-124	FALSE	72.2246	-0.783223	0.176243	0.33353	2.0469	3.57328	3.57328
Cre02.g090150	CC-125	CC-124	FALSE	320.208	-0.223342	0.114697	0.736479	9.8985	11.559	11.559
Cre02.g090350	CC-125	CC-124	TRUE	45.7696	-1.58237	0.30381	0.00351162	0.35362	1.13563	1.13563
Cre02.g090400	CC-125	CC-124	FALSE	138.601	-0.507106	0.20978	0.52443	4.33865	6.3132	6.3132
Cre02.g090451	CC-125	CC-124	FALSE	37.2079	-1.1782	0.270849	0.0463837	0.365116	0.877769	0.877769
Cre02.g090500	CC-125	CC-124	FALSE	116.868	-0.0229335	0.208276	0.683053	1.68271	1.70819	1.70819
Cre02.g090550	CC-125	CC-124	FALSE	54.9537	-0.0649669	0.199669	0.682692	0.825672	0.86659	0.86659
Cre02.g090600	CC-125	CC-124	FALSE	95.2684	-0.331386	0.235624	0.567979	3.39522	4.38495	4.38495
Cre02.g090650	CC-125	CC-124	FALSE	470.79	-0.681277	0.199046	0.439411	3.26003	5.35987	5.35987
Cre02.g090689	CC-125	CC-124	FALSE	22.8536	-1.0216	0.219061	0.103492	0.617	1.30183	1.30183
Cre02.g090700	CC-125	CC-124	FALSE	18.1595	-2.51646	0.445999	2.45739e-05	0.125736	0.793247	0.793247
Cre02.g090750	CC-125	CC-124	FALSE	180.033	-0.231643	0.190837	0.651706	3.16964	3.76084	3.76084
Cre02.g090850	CC-125	CC-124	TRUE	1625.64	1.72655	0.149667	4.18303e-08	47.597	14.1911	47.597
Cre02.g090900	CC-125	CC-124	FALSE	79.7924	-0.667967	0.167468	0.488088	2.3116	3.7354	3.7354
Cre02.g090950	CC-125	CC-124	FALSE	117.34	0.0027278	0.24417	0.655106	0.427428	0.422566	0.427428
Cre02.g091000	CC-125	CC-124	FALSE	149.072	0.0539451	0.132047	0.74119	2.28633	2.18939	2.28633
Cre02.g091050	CC-125	CC-124	FALSE	5009.39	0.429482	0.207319	0.560046	157.291	114.406	157.291
Cre02.g091100	CC-125	CC-124	FALSE	41742.1	0.635718	0.184799	0.487124	2343.84	1466.98	2343.84
Cre02.g091150	CC-125	CC-124	FALSE	673.242	-0.0437662	0.145056	0.733923	10.7028	11.0435	11.0435
Cre02.g091193	CC-125	CC-124	TRUE	129.728	2.08011	0.322983	3.38935e-05	19.576	4.42382	19.576
Cre02.g091200	CC-125	CC-124	TRUE	193.814	2.04329	0.330856	6.63792e-05	8.76269	2.00624	8.76269
Cre02.g091250	CC-125	CC-124	FALSE	167.479	0.400885	0.125113	0.687285	7.93904	6.00868	7.93904
Cre02.g091300	CC-125	CC-124	FALSE	134.099	0.239711	0.118813	0.730308	6.90461	5.86102	6.90461
Cre02.g091350	CC-125	CC-124	FALSE	42.5459	0.45006	0.208545	0.550152	4.73512	3.44362	4.73512
Cre02.g091400	CC-125	CC-124	FALSE	80.2226	-0.666894	0.18658	0.464677	0.934488	1.51484	1.51484
Cre02.g091450	CC-125	CC-124	FALSE	174.533	-0.0177614	0.211654	0.680919	5.55907	5.65665	5.65665
Cre02.g091500	CC-125	CC-124	TRUE	147.609	-1.86372	0.252578	2.2726e-05	0.335866	1.27132	1.27132
Cre02.g091550	CC-125	CC-124	FALSE	400.277	0.78106	0.128481	0.455627	33.1396	19.1091	33.1396
Cre02.g091567	CC-125	CC-124	FALSE	5.2824	-0.134609	0.465516	0.473769	0.566414	0.670572	0.670572
Cre02.g091650	CC-125	CC-124	FALSE	37.5314	0.674742	0.210307	0.431566	0.91883	0.568664	0.91883
Cre02.g091700	CC-125	CC-124	FALSE	1430.32	0.662944	0.214489	0.434916	43.7591	26.866	43.7591
Cre02.g091750	CC-125	CC-124	FALSE	372.369	-0.0670121	0.0877945	0.751657	5.18952	5.46354	5.46354
Cre02.g091845	CC-125	CC-124	FALSE	50.0049	-0.299185	0.186025	0.635032	19.144	24.2427	24.2427
Cre02.g091850	CC-125	CC-124	FALSE	332.42	0.26981	0.117188	0.727113	15.986	13.2576	15.986
Cre02.g091900	CC-125	CC-124	FALSE	297.725	0.492504	0.231994	0.507975	5.91828	4.08591	5.91828
Cre02.g091950	CC-125	CC-124	FALSE	595.142	-0.611145	0.1113	0.617879	1.62331	2.47835	2.47835
Cre02.g092000	CC-125	CC-124	FALSE	22.685	-0.506199	0.299363	0.447037	0.250838	0.375881	0.375881
Cre02.g092050	CC-125	CC-124	FALSE	169.305	-0.560604	0.158999	0.561242	3.95647	5.93019	5.93019
Cre02.g092076	CC-125	CC-124	FALSE	34.4367	-3.57565	0.327172	6.88058e-17	0.0419678	0.521896	0.521896
Cre02.g092100	CC-125	CC-124	FALSE	97.9365	-1.03397	0.182166	0.0935243	7.74767	16.3828	16.3828
Cre02.g092150	CC-125	CC-124	FALSE	357.495	-0.00220709	0.162026	0.726056	13.0199	13.0623	13.0623
Cre02.g092200	CC-125	CC-124	FALSE	157.9	-0.00608641	0.10733	0.751672	3.02824	3.02289	3.02824
Cre02.g092250	CC-125	CC-124	FALSE	255.867	-0.317276	0.132207	0.700299	4.3938	5.50578	5.50578
Cre02.g092284	CC-125	CC-124	FALSE	143.624	0.175958	0.105476	0.747261	6.20077	5.48893	6.20077
Cre02.g092350	CC-125	CC-124	FALSE	1457.98	-0.0984409	0.236547	0.637601	30.7617	33.1954	33.1954
Cre02.g092400	CC-125	CC-124	FALSE	1343.45	-0.255118	0.173188	0.665214	28.6691	34.58	34.58
Cre02.g092451	CC-125	CC-124	FALSE	200.373	-0.210913	0.160811	0.691496	9.11271	10.6409	10.6409
Cre02.g092500	CC-125	CC-124	FALSE	510.879	-0.0742926	0.0988204	0.751686	7.82673	8.22377	8.22377
Cre02.g092550	CC-125	CC-124	FALSE	414.824	-0.666038	0.168869	0.487485	6.12915	9.89804	9.89804
Cre02.g092600	CC-125	CC-124	FALSE	376.226	-0.566526	0.157059	0.560829	10.9805	16.5231	16.5231
Cre02.g092650	CC-125	CC-124	FALSE	89.3337	-0.380291	0.16473	0.634616	18.3802	24.5129	24.5129
Cre02.g092700	CC-125	CC-124	FALSE	495.548	0.429983	0.211554	0.55501	13.7028	9.94546	13.7028
Cre02.g092750	CC-125	CC-124	FALSE	249.474	-0.786563	0.162405	0.366789	1.56027	2.72928	2.72928
Cre02.g092800	CC-125	CC-124	FALSE	228.831	0.249678	0.154799	0.689636	28.0833	23.5238	28.0833
Cre02.g092850	CC-125	CC-124	FALSE	429.216	-0.422567	0.191879	0.582418	15.816	21.586	21.586
Cre02.g092900	CC-125	CC-124	FALSE	1799.17	0.102895	0.0895079	0.751701	37.6479	35.0052	37.6479
Cre02.g092926	CC-125	CC-124	FALSE	0	NA	NA	NA	0	0	0
Cre02.g092950	CC-125	CC-124	FALSE	205.152	-0.43851	0.161631	0.616686	3.30884	4.55204	4.55204
Cre02.g093051	CC-125	CC-124	FALSE	0.302314	-0.0152178	0.734686	0.374798	0	0	0
Cre02.g093300	CC-125	CC-124	FALSE	477.229	-0.375621	0.154913	0.651939	9.05648	11.8818	11.8818
Cre02.g093350	CC-125	CC-124	FALSE	220.012	0.301272	0.0990861	0.740044	9.02086	7.34521	9.02086
Cre02.g093401	CC-125	CC-124	FALSE	80.6114	0.63917	0.162145	0.512013	1.65838	1.03508	1.65838
Cre02.g093450	CC-125	CC-124	FALSE	679.34	0.782621	0.123625	0.461834	22.6257	13.0314	22.6257
Cre02.g093500	CC-125	CC-124	FALSE	2.94847	-1.70041	1.53057	0.0632708	0.00333889	0.0306983	0.0306983
Cre02.g093550	CC-125	CC-124	FALSE	434.224	0.0792683	0.117352	0.747567	2.80763	2.63633	2.80763
Cre02.g093600	CC-125	CC-124	TRUE	154.042	2.22361	0.220327	6.57694e-10	13.5502	2.83806	13.5502
Cre02.g093650	CC-125	CC-124	FALSE	7269.77	0.31108	0.183505	0.63436	927.349	738.295	927.349
Cre02.g093700	CC-125	CC-124	FALSE	536.082	-0.288235	0.0727187	0.751716	5.54354	6.78709	6.78709
Cre02.g093750	CC-125	CC-124	TRUE	1315.09	3.89331	0.265071	1.7851e-29	195.558	12.8555	195.558
Cre02.g093800	CC-125	CC-124	TRUE	70.2332	3.9257	0.386269	6.42142e-16	55.8924	3.5192	55.8924
Cre02.g093850	CC-125	CC-124	TRUE	361.462	1.74925	0.210642	1.40296e-05	5.56258	1.61048	5.56258
Cre02.g093900	CC-125	CC-124	FALSE	0.180163	0.0579435	0.733202	0.351534	0.0107048	0	0.0107048
Cre02.g093950	CC-125	CC-124	FALSE	786.767	0.249453	0.121437	0.726343	20.2916	17.0061	20.2916
Cre02.g093975	CC-125	CC-124	FALSE	470.124	0.021745	0.0895431	0.751731	4.40385	4.32214	4.40385
Cre02.g094050	CC-125	CC-124	FALSE	100.598	-0.912886	0.170381	0.190011	0.916542	1.76493	1.76493
Cre02.g094100	CC-125	CC-124	FALSE	514.575	0.101275	0.0991651	0.751746	21.9131	20.4371	21.9131
Cre02.g094150	CC-125	CC-124	FALSE	277.089	0.833116	0.140689	0.320169	5.27966	2.90798	5.27966
Cre02.g094200	CC-125	CC-124	FALSE	57.5784	-0.337529	0.198061	0.606863	0.883076	1.14151	1.14151
Cre02.g094250	CC-125	CC-124	FALSE	10393	0.638937	0.102475	0.619725	346.148	222.246	346.148
Cre02.g094300	CC-125	CC-124	FALSE	622.886	-0.0429287	0.0753841	0.75176	14.6227	15.0424	15.0424
Cre02.g094350	CC-125	CC-124	FALSE	270.508	0.389025	0.131923	0.680405	6.68379	5.05353	6.68379
Cre02.g094400	CC-125	CC-124	FALSE	117.928	-0.764059	0.138543	0.455363	2.10144	3.59982	3.59982
Cre02.g094450	CC-125	CC-124	FALSE	3401.18	0.410447	0.379282	0.432756	48.9487	34.0973	48.9487
Cre02.g094500	CC-125	CC-124	FALSE	211.937	0.103624	0.130179	0.737854	8.94501	8.32759	8.94501
Cre02.g094551	CC-125	CC-124	FALSE	8.06017	-1.45288	0.519529	0.03235	0.0334083	0.10919	0.10919
Cre02.g094600	CC-125	CC-124	FALSE	500.401	0.534626	0.161601	0.571514	5.06382	3.43305	5.06382
Cre02.g094650	CC-125	CC-124	FALSE	73.3925	0.11462	0.135259	0.733088	2.18792	1.99864	2.18792
Cre02.g094700	CC-125	CC-124	FALSE	48.2291	-0.818851	0.265983	0.219611	0.896659	1.65092	1.65092
Cre02.g094750	CC-125	CC-124	FALSE	209.602	-0.775301	0.153964	0.416724	3.49701	6.03946	6.03946
Cre02.g094850	CC-125	CC-124	FALSE	34.4799	-0.566576	0.220231	0.486761	0.372831	0.569766	0.569766
Cre02.g094900	CC-125	CC-124	FALSE	336.986	-0.0739548	0.0855581	0.751775	3.46037	3.63012	3.63012
Cre02.g095000	CC-125	CC-124	FALSE	127.264	-0.748248	0.170487	0.419548	3.78984	6.57721	6.57721
Cre02.g095038	CC-125	CC-124	FALSE	0	NA	NA	NA	0	0	0
Cre02.g095044	CC-125	CC-124	FALSE	625.541	-0.309898	0.0818786	0.756359	28.5336	35.3136	35.3136
Cre02.g095045	CC-125	CC-124	FALSE	595.888	0.0283042	0.0862659	0.756373	4.79886	4.68209	4.79886
Cre02.g095048	CC-125	CC-124	FALSE	211.116	0.0620967	0.133663	0.739557	2.62208	2.48254	2.62208
Cre02.g095050	CC-125	CC-124	FALSE	128.208	-1.05908	0.202673	0.0809365	1.63346	3.51133	3.51133
Cre02.g095051	CC-125	CC-124	FALSE	15.2802	-0.808671	0.345204	0.197863	1.32974	2.48397	2.48397
Cre02.g095052	CC-125	CC-124	FALSE	4.52422	-0.285591	0.465427	0.429459	1.1188	1.47977	1.47977
Cre02.g095054	CC-125	CC-124	FALSE	9.51887	0.178781	0.36359	0.515885	1.24946	1.04794	1.24946
Cre02.g095055	CC-125	CC-124	TRUE	119.771	-1.25505	0.143861	0.00487887	1.17023	2.82754	2.82754
Cre02.g095057	CC-125	CC-124	FALSE	13.1179	-0.405183	0.349475	0.455297	0.692979	0.976929	0.976929
Cre02.g095058	CC-125	CC-124	FALSE	170.227	-1.11075	0.138121	0.0367229	1.17013	2.57364	2.57364
Cre02.g095059	CC-125	CC-124	FALSE	37.3696	-0.651362	0.260174	0.374716	0.248022	0.408873	0.408873
Cre02.g095062	CC-125	CC-124	FALSE	17.3447	0.07059	0.342489	0.557121	0.158025	0.149715	0.158025
Cre02.g095063	CC-125	CC-124	FALSE	61.6944	-0.23879	0.208809	0.627136	0.563	0.673987	0.673987
Cre02.g095065	CC-125	CC-124	FALSE	18.7191	0.286678	0.411338	0.458906	0.186729	0.144244	0.186729
Cre02.g095067	CC-125	CC-124	FALSE	23.4266	0.817504	0.423647	0.177142	0.258498	0.131681	0.258498
Cre02.g095068	CC-125	CC-124	FALSE	38.0224	0.0432045	0.256297	0.633073	0.20974	0.203653	0.20974
Cre02.g095069	CC-125	CC-124	FALSE	250.795	-1.16254	0.18899	0.0330755	4.74055	10.9156	10.9156
Cre02.g095070	CC-125	CC-124	FALSE	280.031	-0.189672	0.139511	0.718586	39.1896	45.0786	45.0786
Cre02.g095071	CC-125	CC-124	FALSE	500.836	-0.0750768	0.08494	0.756387	11.5797	12.155	12.155
Cre02.g095072	CC-125	CC-124	FALSE	265.906	0.0967244	0.232032	0.643396	13.9654	12.9671	13.9654
Cre02.g095073	CC-125	CC-124	TRUE	596.482	2.11019	0.171929	2.39457e-12	46.3929	10.5923	46.3929
Cre02.g095074	CC-125	CC-124	FALSE	233.82	0.161185	0.103802	0.749313	4.6008	4.09299	4.6008
Cre02.g095075	CC-125	CC-124	FALSE	108.937	0.208303	0.126358	0.727968	11.701	10.0332	11.701
Cre02.g095076	CC-125	CC-124	TRUE	689.717	4.02863	0.260675	2.28169e-33	48.6875	2.91297	48.6875
Cre02.g095077	CC-125	CC-124	FALSE	1186.73	1.08069	0.222517	0.0725117	51.769	23.6831	51.769
Cre02.g095078	CC-125	CC-124	FALSE	99.7137	-0.157801	0.148434	0.715494	1.603	1.79679	1.79679
Cre02.g095079	CC-125	CC-124	FALSE	121.104	-0.559303	0.140774	0.592593	1.99863	2.965	2.965
Cre02.g095080	CC-125	CC-124	TRUE	275.972	3.55247	0.520169	3.19924e-08	28.2461	2.18879	28.2461
Cre02.g095081	CC-125	CC-124	FALSE	238.688	0.383722	0.15628	0.64654	3.71674	2.81137	3.71674
Cre02.g095082	CC-125	CC-124	FALSE	669.136	1.09282	0.262343	0.073428	16.8736	7.53607	16.8736
Cre02.g095083	CC-125	CC-124	FALSE	4.9882	-0.240377	0.422981	0.466219	0.51404	0.66461	0.66461
Cre02.g095084	CC-125	CC-124	FALSE	187.927	0.359011	0.295868	0.506104	39.0112	29.3718	39.0112
Cre02.g095086	CC-125	CC-124	TRUE	724.815	1.72599	0.154626	9.37424e-08	21.4691	6.37407	21.4691
Cre02.g095087	CC-125	CC-124	TRUE	737.268	1.48826	0.316668	0.00821782	61.4288	20.6198	61.4288
Cre02.g095088	CC-125	CC-124	TRUE	52.3281	-1.78616	0.212802	8.51241e-06	0.417556	1.48713	1.48713
Cre02.g095089	CC-125	CC-124	FALSE	257.071	-0.519392	0.164166	0.575166	22.7755	33.2924	33.2924
Cre02.g095090	CC-125	CC-124	FALSE	604.277	0.955919	0.112916	0.170205	36.3315	18.5035	36.3315
Cre02.g095091	CC-125	CC-124	FALSE	366.454	0.563841	0.106384	0.65596	5.04503	3.3699	5.04503
Cre02.g095092	CC-125	CC-124	FALSE	1560.62	0.541186	0.135168	0.610786	98.9367	66.9824	98.9367
Cre02.g095093	CC-125	CC-124	FALSE	214.233	-0.241821	0.144422	0.703032	49.9291	59.7683	59.7683
Cre02.g095094	CC-125	CC-124	FALSE	0	NA	NA	NA	0	0	0
Cre02.g095095	CC-125	CC-124	FALSE	2006.02	0.0875538	0.228625	0.64954	27.0033	25.2196	27.0033
Cre02.g095096	CC-125	CC-124	FALSE	17.3688	-0.753066	0.360837	0.219829	0.323156	0.599537	0.599537
Cre02.g095097	CC-125	CC-124	FALSE	249.83	0.160078	0.181736	0.680062	10.7076	9.53415	10.7076
Cre02.g095098	CC-125	CC-124	FALSE	182.484	-0.14191	0.194706	0.670296	20.7075	23.1249	23.1249
Cre02.g095099	CC-125	CC-124	FALSE	177.373	-1.29771	0.25867	0.0197026	1.10294	2.83064	2.83064
Cre02.g095100	CC-125	CC-124	FALSE	274.04	0.601565	0.130494	0.58622	18.7309	12.2474	18.7309
Cre02.g095101	CC-125	CC-124	FALSE	684.281	0.672376	0.0806246	0.653875	6.91854	4.31691	6.91854
Cre02.g095102	CC-125	CC-124	FALSE	243.575	0.563078	0.163846	0.552403	6.49602	4.30355	6.49602
Cre02.g095103	CC-125	CC-124	FALSE	4.6448	-3.03389	0.858293	0.000963129	0.0313721	0.340238	0.340238
Cre02.g095104	CC-125	CC-124	TRUE	200.979	1.64374	0.145715	3.26043e-07	22.6473	7.16029	22.6473
Cre02.g095105	CC-125	CC-124	FALSE	341.085	0.427962	0.122636	0.681771	25.8166	19.0489	25.8166
Cre02.g095106	CC-125	CC-124	TRUE	247.277	1.89526	0.130272	1.93227e-13	49.5263	13.2361	49.5263
Cre02.g095107	CC-125	CC-124	FALSE	412.928	-0.410771	0.180016	0.6018	8.71411	11.7884	11.7884
Cre02.g095110	CC-125	CC-124	FALSE	2819.5	0.184972	0.150327	0.708186	129.768	113.168	129.768
Cre02.g095111	CC-125	CC-124	FALSE	635.348	0.574611	0.0846053	0.695528	10.9424	7.31757	10.9424
Cre02.g095113	CC-125	CC-124	FALSE	183.555	0.512776	0.105771	0.679324	4.9886	3.47037	4.9886
Cre02.g095114	CC-125	CC-124	TRUE	305.982	-1.39861	0.206612	0.00340295	4.94255	13.4099	13.4099
Cre02.g095115	CC-125	CC-124	FALSE	74.9983	-0.649879	0.206623	0.454176	1.70609	2.74964	2.74964
Cre02.g095116	CC-125	CC-124	FALSE	31.3153	-0.856284	0.218643	0.215702	0.373304	0.701199	0.701199
Cre02.g095117	CC-125	CC-124	FALSE	268.594	-0.235156	0.14453	0.704652	3.73222	4.40561	4.40561
Cre02.g095119	CC-125	CC-124	FALSE	132.781	0.307191	0.146307	0.684969	2.19298	1.74404	2.19298
Cre02.g095120	CC-125	CC-124	FALSE	17.4313	-2.32241	0.447302	0.000135085	0.143793	0.79851	0.79851
Cre02.g095121	CC-125	CC-124	FALSE	155.74	-0.0111595	0.181166	0.709285	4.7712	4.8052	4.8052
Cre02.g095122	CC-125	CC-124	FALSE	385.087	-0.0809119	0.156182	0.72051	20.5716	21.835	21.835
Cre02.g095123	CC-125	CC-124	FALSE	9.21029	-1.39924	0.584739	0.0446522	0.0740739	0.237866	0.237866
Cre02.g095124	CC-125	CC-124	FALSE	60.2606	-2.18026	0.246678	6.13455e-08	0.146712	0.686084	0.686084
Cre02.g095125	CC-125	CC-124	FALSE	94.0611	-0.0259461	0.20121	0.689405	1.143	1.16202	1.16202
Cre02.g095126	CC-125	CC-124	FALSE	832.758	-0.0481305	0.110198	0.756401	10.7456	11.1059	11.1059
Cre02.g095127	CC-125	CC-124	FALSE	277.886	-0.271785	0.153494	0.685373	7.15338	8.70746	8.70746
Cre02.g095128	CC-125	CC-124	FALSE	192.004	0.417496	0.153616	0.636337	4.82747	3.57955	4.82747
Cre02.g095129	CC-125	CC-124	FALSE	302.79	0.162304	0.0923535	0.756416	3.68299	3.27337	3.68299
Cre02.g095130	CC-125	CC-124	FALSE	770.895	0.67784	0.146284	0.509664	20.7166	12.7576	20.7166
Cre02.g095133	CC-125	CC-124	FALSE	190.662	0.278405	0.103162	0.739313	3.78618	3.11799	3.78618
Cre02.g095134	CC-125	CC-124	TRUE	123.056	-1.77312	0.187794	1.39791e-06	1.95625	6.81523	6.81523
Cre02.g095135	CC-125	CC-124	FALSE	35.5786	-0.734104	0.219973	0.326906	0.695704	1.19745	1.19745
Cre02.g095136	CC-125	CC-124	FALSE	40.2332	0.1598	0.260153	0.598892	1.23449	1.08092	1.23449
Cre02.g095137	CC-125	CC-124	TRUE	146.339	-2.26276	0.22088	3.01953e-10	1.24023	6.0875	6.0875
Cre02.g095138	CC-125	CC-124	FALSE	91.9904	-0.486474	0.138743	0.631224	1.93773	2.7361	2.7361
Cre02.g095139	CC-125	CC-124	FALSE	0.138238	-0.0537314	0.73775	0.350118	0	0.0212985	0.0212985
Cre02.g095140	CC-125	CC-124	FALSE	159.541	0.50053	0.234615	0.502846	16.1239	11.2132	16.1239
Cre02.g095141	CC-125	CC-124	FALSE	91.9132	-0.215588	0.229112	0.613131	1.34443	1.5848	1.5848
Cre02.g095143	CC-125	CC-124	FALSE	9.17731	-0.97425	0.508488	0.121202	0.106256	0.254404	0.254404
Cre02.g095144	CC-125	CC-124	FALSE	568.396	0.627848	0.149395	0.537365	6.43503	4.09074	6.43503
Cre02.g095145	CC-125	CC-124	FALSE	44.4754	0.210564	0.19573	0.652258	1.42314	1.20862	1.42314
Cre02.g095146	CC-125	CC-124	FALSE	938.985	-1.02816	0.168658	0.0956097	27.5745	57.3653	57.3653
Cre02.g095147	CC-125	CC-124	FALSE	95.6802	0.139564	0.170501	0.696216	3.97174	3.5994	3.97174
Cre02.g095148	CC-125	CC-124	FALSE	64.6423	0.291527	0.178999	0.647436	2.81057	2.2917	2.81057
Cre02.g095149	CC-125	CC-124	FALSE	125.959	0.178262	0.241753	0.611257	11.4807	10.0042	11.4807
Cre02.g095150	CC-125	CC-124	FALSE	2596.57	0.142275	0.219728	0.644096	39.6066	35.6604	39.6066
Cre02.g095151	CC-125	CC-124	TRUE	32.8922	-2.53136	0.316496	4.67637e-08	0.181017	1.10077	1.10077
Cre02.g095200	CC-125	CC-124	TRUE	624.079	2.70989	0.211323	1.15504e-17	25.8934	3.87675	25.8934
Cre02.g095250	CC-125	CC-124	TRUE	304.188	-3.67777	0.243094	0	0.107163	1.40287	1.40287
Cre02.g095294	CC-125	CC-124	FALSE	57.978	-1.33136	0.252964	0.0141208	0.822501	2.15521	2.15521
Cre02.g095300	CC-125	CC-124	FALSE	47.5517	-0.200719	0.272877	0.575339	0.626571	0.725395	0.725395
Cre02.g095350	CC-125	CC-124	FALSE	635.367	0.953043	0.124809	0.168367	18.7908	9.59802	18.7908
Cre02.g095400	CC-125	CC-124	FALSE	558.736	-0.489273	0.185517	0.560184	15.2222	21.7448	21.7448
Cre02.g095450	CC-125	CC-124	FALSE	61.2581	-0.622219	0.267576	0.409703	2.16431	3.4825	3.4825
Cre02.g095500	CC-125	CC-124	FALSE	118.58	-1.19535	0.222047	0.0317405	0.69216	1.63678	1.63678
Cre02.g095550	CC-125	CC-124	FALSE	194.861	-3.47026	0.190775	0	0.0662141	0.745632	0.745632
Cre02.g095600	CC-125	CC-124	FALSE	54.9638	-0.86476	0.210136	0.214183	1.18382	2.24905	2.24905
Cre02.g095650	CC-125	CC-124	FALSE	150.974	-0.0280235	0.146608	0.734482	2.14979	2.20325	2.20325
Cre02.g095700	CC-125	CC-124	FALSE	7.04334	-1.88953	0.434	0.00243292	0.134833	0.554041	0.554041
Cre02.g095750	CC-125	CC-124	FALSE	12.7502	-0.552855	0.284992	0.434568	0.531354	0.819485	0.819485
Cre02.g095800	CC-125	CC-124	FALSE	133.601	0.402574	0.124278	0.68808	4.74429	3.56291	4.74429
Cre02.g095850	CC-125	CC-124	FALSE	185.882	-0.226297	0.159132	0.690005	6.9018	8.10191	8.10191
Cre02.g095900	CC-125	CC-124	FALSE	890.425	0.374979	0.081705	0.745906	14.4925	11.1105	14.4925
Cre02.g095950	CC-125	CC-124	FALSE	35.1395	-0.860941	0.259935	0.194596	0.161096	0.306416	0.306416
Cre02.g096000	CC-125	CC-124	FALSE	97.439	0.843623	0.161771	0.272256	2.65323	1.44517	2.65323
Cre02.g096050	CC-125	CC-124	FALSE	22.5175	-1.09391	0.294633	0.0781224	0.457785	1.04385	1.04385
Cre02.g096100	CC-125	CC-124	FALSE	146.502	1.03787	0.217296	0.0947915	11.1294	5.23675	11.1294
Cre02.g096150	CC-125	CC-124	FALSE	6430.1	0.369438	0.0808942	0.747184	274.893	212.249	274.893
Cre02.g096200	CC-125	CC-124	FALSE	252.902	-0.105686	0.194326	0.679077	8.93978	9.68468	9.68468
Cre02.g096250	CC-125	CC-124	FALSE	47.6555	-0.399427	0.260262	0.520839	1.29221	1.78328	1.78328
Cre02.g096300	CC-125	CC-124	FALSE	570.847	0.324641	0.130185	0.701137	17.066	13.5059	17.066
Cre02.g096350	CC-125	CC-124	FALSE	50.3673	-0.561937	0.194373	0.515115	1.96362	2.95884	2.95884
Cre02.g096400	CC-125	CC-124	FALSE	131.851	-0.153189	0.164525	0.699587	3.09577	3.45867	3.45867
Cre02.g096450	CC-125	CC-124	FALSE	6.77267	-0.447465	0.470322	0.317676	0.229703	0.357325	0.357325
Cre02.g096455	CC-125	CC-124	FALSE	14.3647	-1.68987	0.394656	0.00513928	0.159653	0.560168	0.560168
Cre02.g096500	CC-125	CC-124	FALSE	219.603	0.367776	0.133957	0.684373	8.18847	6.33669	8.18847
Cre02.g096551	CC-125	CC-124	FALSE	97.8526	-0.649086	0.156529	0.513735	0.84854	1.34261	1.34261
Cre02.g096601	CC-125	CC-124	FALSE	61.6536	-0.644354	0.18744	0.478382	1.89326	3.0119	3.0119
Cre02.g096650	CC-125	CC-124	FALSE	3.04552	-0.473102	0.608895	0.25314	0.024616	0.0458159	0.0458159
Cre02.g096700	CC-125	CC-124	FALSE	231.285	-0.262839	0.212039	0.616897	1.68899	2.04634	2.04634
Cre02.g096737	CC-125	CC-124	FALSE	10.5491	-0.32188	0.431763	0.434777	0.772215	1.06502	1.06502
Cre02.g096800	CC-125	CC-124	FALSE	42.0901	0.657684	0.18732	0.469855	1.57084	0.967138	1.57084
Cre02.g096850	CC-125	CC-124	FALSE	76.753	-0.179633	0.2267	0.625764	10.2426	11.8197	11.8197
Cre02.g096900	CC-125	CC-124	FALSE	86.0614	-0.229163	0.159376	0.689219	1.75433	2.05621	2.05621
Cre02.g096950	CC-125	CC-124	FALSE	109.68	-1.14653	0.253236	0.0525829	0.846867	1.96205	1.96205
Cre02.g097000	CC-125	CC-124	FALSE	219.311	-0.228497	0.226703	0.611583	3.95878	4.70156	4.70156
Cre02.g097050	CC-125	CC-124	FALSE	860.6	-0.603614	0.184308	0.504394	31.6479	48.9672	48.9672
Cre02.g097100	CC-125	CC-124	TRUE	245.634	-3.47815	0.388308	3.88431e-12	0.585155	6.94279	6.94279
Cre02.g097150	CC-125	CC-124	FALSE	177.611	0.0152107	0.1022	0.75179	5.97452	5.9154	5.97452
Cre02.g097200	CC-125	CC-124	FALSE	8.63498	-0.160222	0.453776	0.472826	0.11709	0.141036	0.141036
Cre02.g097213	CC-125	CC-124	FALSE	49.5988	1.33858	0.264786	0.0151575	1.67726	0.627844	1.67726
Cre02.g097227	CC-125	CC-124	FALSE	130.648	0.53407	0.222827	0.499671	3.40221	2.27111	3.40221
Cre02.g097250	CC-125	CC-124	FALSE	413.665	-0.132997	0.108074	0.748738	5.69417	6.2367	6.2367
Cre02.g097300	CC-125	CC-124	FALSE	58.4367	-0.977329	0.193115	0.131809	1.69073	3.45638	3.45638
Cre02.g097334	CC-125	CC-124	TRUE	44.283	-1.64549	0.211308	0.000100935	2.62902	8.53754	8.53754
Cre02.g097400	CC-125	CC-124	FALSE	30034.2	0.3592	0.121152	0.704568	1343.58	1041.26	1343.58
Cre02.g097450	CC-125	CC-124	FALSE	188.179	-0.311345	0.130912	0.703517	5.88201	7.40653	7.40653
Cre02.g097500	CC-125	CC-124	FALSE	467.966	0.682186	0.112474	0.566459	7.96572	4.91114	7.96572
Cre02.g097550	CC-125	CC-124	FALSE	461.598	-0.0128246	0.177221	0.712572	16.1099	16.2704	16.2704
Cre02.g097600	CC-125	CC-124	FALSE	79.25	-0.503136	0.180122	0.560737	1.26326	1.81649	1.81649
Cre02.g097650	CC-125	CC-124	FALSE	569.063	0.245686	0.121305	0.726917	24.0678	20.2329	24.0678
Cre02.g097800	CC-125	CC-124	FALSE	13422.5	-0.351213	0.170556	0.63716	2.81449	3.63015	3.63015
Cre02.g097850	CC-125	CC-124	FALSE	54.0841	-0.44678	0.177799	0.591038	0.661561	0.920023	0.920023
Cre02.g097900	CC-125	CC-124	FALSE	2129.68	-0.2662	0.129465	0.715261	56.599	68.4617	68.4617
Cre02.g097950	CC-125	CC-124	FALSE	246.486	0.531185	0.196829	0.5275	4.88365	3.30791	4.88365
Cre02.g098000	CC-125	CC-124	FALSE	1.56891	-3.06374	1.00135	0.00231134	0.0337527	0.404045	0.404045
Cre02.g098050	CC-125	CC-124	FALSE	23.303	0.211445	0.259012	0.585646	0.616829	0.510901	0.616829
Cre02.g098100	CC-125	CC-124	FALSE	37.6322	-0.0121936	0.219976	0.674543	1.901	1.952	1.952
Cre02.g098150	CC-125	CC-124	FALSE	163.557	-0.208908	0.120115	0.733804	7.01003	8.14708	8.14708
Cre02.g098200	CC-125	CC-124	FALSE	84.6079	0.759352	0.154979	0.432546	2.99825	1.74484	2.99825
Cre02.g098250	CC-125	CC-124	FALSE	989.996	0.533344	0.116638	0.650187	60.0605	41.2332	60.0605
Cre02.g098300	CC-125	CC-124	FALSE	136.093	-1.27992	0.288244	0.0273051	2.39394	6.1797	6.1797
Cre02.g098350	CC-125	CC-124	FALSE	55.6592	-0.461635	0.181497	0.578589	1.09557	1.5496	1.5496
Cre02.g098400	CC-125	CC-124	FALSE	353.363	0.0754133	0.141084	0.733207	20.3622	19.3445	20.3622
Cre02.g098450	CC-125	CC-124	FALSE	1977.65	0.166861	0.0946461	0.751805	48.3014	42.9405	48.3014
Cre02.g098500	CC-125	CC-124	FALSE	330.124	0.586697	0.0863763	0.687026	9.37951	6.24669	9.37951
Cre02.g098550	CC-125	CC-124	FALSE	128.341	0.383261	0.206333	0.580659	1.38386	1.02824	1.38386
Cre02.g098600	CC-125	CC-124	FALSE	100.047	0.284958	0.167279	0.664216	1.59124	1.28192	1.59124
Cre02.g098650	CC-125	CC-124	FALSE	221.839	0.664332	0.124333	0.555528	7.82064	4.8826	7.82064
Cre02.g098700	CC-125	CC-124	FALSE	38.5317	-0.485176	0.178482	0.571952	0.731521	1.04252	1.04252
Cre02.g098750	CC-125	CC-124	FALSE	290.967	-0.225371	0.155788	0.693964	1.18168	1.38234	1.38234
Cre02.g098800	CC-125	CC-124	FALSE	532.164	0.231086	0.107297	0.741222	41.892	35.5836	41.892
Cre02.g098850	CC-125	CC-124	TRUE	817.564	1.5235	0.166064	6.7562e-05	36.5448	12.5058	36.5448
Cre02.g098900	CC-125	CC-124	FALSE	101.045	-0.232208	0.158739	0.689242	0.705051	0.833836	0.833836
Cre02.g098950	CC-125	CC-124	FALSE	175.761	-0.657845	0.161418	0.501983	3.10871	5.03209	5.03209
Cre02.g099000	CC-125	CC-124	FALSE	570.211	0.30557	0.136853	0.697077	18.0983	14.6027	18.0983
Cre02.g099050	CC-125	CC-124	FALSE	108.498	0.347465	0.282697	0.520893	0.869237	0.654456	0.869237
Cre02.g099055	CC-125	CC-124	FALSE	38.4659	-0.104348	0.247965	0.625394	0.285638	0.308304	0.308304
Cre02.g099100	CC-125	CC-124	FALSE	49.8114	-1.00893	0.235712	0.111199	0.33933	0.713475	0.713475
Cre02.g099150	CC-125	CC-124	FALSE	595.693	0.175679	0.105097	0.747521	20.8991	18.4959	20.8991
Cre02.g099200	CC-125	CC-124	FALSE	360.267	0.378977	0.0985351	0.728711	3.84515	2.9286	3.84515
Cre02.g099251	CC-125	CC-124	FALSE	43.9273	-0.472862	0.204078	0.546223	1.548	2.17056	2.17056
Cre02.g099300	CC-125	CC-124	FALSE	123.906	0.0775572	0.182971	0.695995	12.2629	11.5168	12.2629
Cre02.g099400	CC-125	CC-124	FALSE	25.2519	4.54106	0.649527	1.36215e-09	0.726688	0.0255796	0.726688
Cre02.g099495	CC-125	CC-124	FALSE	15.4774	-0.266772	0.308456	0.527132	3.66844	4.58388	4.58388
Cre02.g099500	CC-125	CC-124	FALSE	504.812	-0.425322	0.104511	0.710556	14.6482	19.8101	19.8101
Cre02.g099550	CC-125	CC-124	FALSE	2308.24	0.839236	0.118117	0.397746	21.1894	11.6981	21.1894
Cre02.g099601	CC-125	CC-124	FALSE	61.0118	-0.266214	0.157338	0.681747	0.41478	0.495559	0.495559
Cre02.g099650	CC-125	CC-124	FALSE	131.497	-0.279418	0.178572	0.652374	7.41767	9.1298	9.1298
Cre02.g099700	CC-125	CC-124	FALSE	149.673	-0.616779	0.14784	0.547053	8.63961	13.4886	13.4886
Cre02.g099750	CC-125	CC-124	FALSE	689.07	-0.798872	0.216518	0.264632	1.3473	2.41501	2.41501
Cre02.g099800	CC-125	CC-124	FALSE	246.684	-0.357773	0.200561	0.597306	8.25816	10.78	10.78
Cre02.g099850	CC-125	CC-124	FALSE	3588.53	0.791384	0.115488	0.467499	114.012	65.2353	114.012
Cre02.g099879	CC-125	CC-124	FALSE	54.5395	-0.285106	0.27576	0.547102	7.36486	9.17768	9.17768
Cre02.g099950	CC-125	CC-124	FALSE	332.253	-1.08083	0.275125	0.0805931	4.50626	10.0317	10.0317
Cre02.g100000	CC-125	CC-124	FALSE	419.288	-0.432195	0.238033	0.527816	15.9001	22.1346	22.1346
Cre02.g100050	CC-125	CC-124	FALSE	89.2405	-0.0849859	0.155278	0.720716	3.53052	3.73729	3.73729
Cre02.g100100	CC-125	CC-124	FALSE	120.927	0.608391	0.184239	0.502386	1.44629	0.924298	1.44629
Cre02.g100150	CC-125	CC-124	FALSE	60.8609	1.08773	0.173161	0.0585508	4.43455	2.04077	4.43455
Cre02.g100200	CC-125	CC-124	FALSE	1410.18	0.545346	0.0757317	0.72298	97.9388	67.0162	97.9388
Cre02.g100250	CC-125	CC-124	FALSE	267.363	0.498007	0.104863	0.687191	13.1731	9.2863	13.1731
Cre02.g100300	CC-125	CC-124	TRUE	3802.53	1.93186	0.185414	1.51317e-08	105.804	27.2225	105.804
Cre02.g100350	CC-125	CC-124	FALSE	39.4854	-0.351882	0.193476	0.607233	1.46804	1.92278	1.92278
Cre02.g100400	CC-125	CC-124	FALSE	223.603	0.441239	0.179374	0.591318	34.8996	25.3024	34.8996
Cre02.g100450	CC-125	CC-124	FALSE	307.538	0.437235	0.202351	0.563207	6.09742	4.40746	6.09742
Cre02.g100500	CC-125	CC-124	FALSE	53.748	-0.385456	0.228357	0.554727	0.627226	0.828386	0.828386
Cre02.g100600	CC-125	CC-124	FALSE	71.2086	-0.385988	0.297863	0.49617	0.264603	0.35475	0.35475
Cre02.g100633	CC-125	CC-124	FALSE	3.76463	0.125449	0.727407	0.324924	0.0119396	0	0.0119396
Cre02.g100700	CC-125	CC-124	FALSE	54.1062	0.0547054	0.603686	0.43415	0.0208092	0.0175942	0.0208092
Cre02.g100750	CC-125	CC-124	FALSE	48.3803	-0.1918	0.244419	0.604253	1.51199	1.7513	1.7513
Cre02.g100800	CC-125	CC-124	FALSE	75.0569	-0.115033	0.143695	0.726074	1.22775	1.33546	1.33546
Cre02.g100850	CC-125	CC-124	FALSE	36.8793	-0.0686285	0.252269	0.630636	1.00387	1.0437	1.0437
Cre02.g100900	CC-125	CC-124	FALSE	109.984	-0.601646	0.160227	0.536654	1.18928	1.84058	1.84058
Cre02.g101000	CC-125	CC-124	FALSE	113.044	-0.654112	0.127762	0.556654	5.72154	9.11984	9.11984
Cre02.g101050	CC-125	CC-124	FALSE	152.705	-0.520429	0.154202	0.590918	3.11164	4.54041	4.54041
Cre02.g101100	CC-125	CC-124	FALSE	78.6634	-0.0735664	0.174875	0.704819	4.02862	4.24266	4.24266
Cre02.g101150	CC-125	CC-124	FALSE	233.624	0.385999	0.190948	0.598043	4.10591	3.08321	4.10591
Cre02.g101200	CC-125	CC-124	FALSE	124.204	-0.185086	0.196622	0.657739	2.88207	3.29765	3.29765
Cre02.g101250	CC-125	CC-124	FALSE	90.2474	0.494109	0.227752	0.511567	1.61258	1.10975	1.61258
Cre02.g101300	CC-125	CC-124	FALSE	141.108	-0.831884	0.204988	0.244297	1.52815	2.80531	2.80531
Cre02.g101350	CC-125	CC-124	FALSE	66109	0.414974	0.171564	0.612016	2377.33	1758.96	2377.33
Cre02.g101400	CC-125	CC-124	FALSE	3387.36	0.16843	0.120376	0.738117	40.4316	35.8637	40.4316
Cre02.g101500	CC-125	CC-124	FALSE	307.485	-0.193073	0.107212	0.74477	5.53989	6.33562	6.33562
Cre02.g101550	CC-125	CC-124	FALSE	70.2571	-0.480596	0.159821	0.600045	1.98396	2.80231	2.80231
Cre02.g101600	CC-125	CC-124	FALSE	27.4647	-0.576614	0.291871	0.415123	0.180738	0.280159	0.280159
Cre02.g101635	CC-125	CC-124	FALSE	35.661	-1.03022	0.28882	0.102929	0.949461	2.07741	2.07741
Cre02.g101650	CC-125	CC-124	FALSE	120.319	-0.685749	0.252339	0.337857	3.53793	5.94442	5.94442
Cre02.g101700	CC-125	CC-124	TRUE	140.15	-1.35253	0.240655	0.00997496	4.7814	12.7526	12.7526
Cre02.g101750	CC-125	CC-124	FALSE	49.7508	-1.21794	0.300619	0.0421369	0.629645	1.56529	1.56529
Cre02.g101800	CC-125	CC-124	FALSE	140.878	-0.503281	0.183307	0.556794	6.37579	9.24271	9.24271
Cre02.g101850	CC-125	CC-124	FALSE	133.622	-0.776956	0.186332	0.323314	12.7525	22.3717	22.3717
Cre02.g101900	CC-125	CC-124	FALSE	148.731	-0.287221	0.115794	0.725948	1.66419	2.03498	2.03498
Cre02.g101950	CC-125	CC-124	FALSE	491.868	-0.0560289	0.143772	0.733446	11.4263	11.8874	11.8874
Cre02.g102000	CC-125	CC-124	FALSE	108.862	-0.215091	0.134902	0.718908	11.1987	13.0677	13.0677
Cre02.g102050	CC-125	CC-124	TRUE	31.5691	-2.9227	0.487086	3.02797e-06	0.361779	3.01237	3.01237
Cre02.g102100	CC-125	CC-124	FALSE	157.282	-0.0546689	0.128926	0.743008	3.76216	3.89945	3.89945
Cre02.g102150	CC-125	CC-124	FALSE	149.644	-0.624074	0.166658	0.515391	24.6117	39.0368	39.0368
Cre02.g102250	CC-125	CC-124	FALSE	35302.9	0.28613	0.167011	0.664189	799.284	648.95	799.284
Cre02.g102300	CC-125	CC-124	FALSE	0.538733	-0.14331	0.691837	0.336021	0.0524653	0.10001	0.10001
Cre02.g102350	CC-125	CC-124	TRUE	336.884	1.41006	0.213062	0.00343892	19.9716	7.30726	19.9716
Cre02.g102400	CC-125	CC-124	FALSE	91.2451	-1.12346	0.181748	0.0449166	11.0354	24.8434	24.8434
Cre02.g102450	CC-125	CC-124	FALSE	243.718	-0.618144	0.229842	0.449454	5.82056	9.26269	9.26269
Cre02.g102500	CC-125	CC-124	FALSE	122.291	-0.633326	0.191701	0.480358	2.18826	3.49536	3.49536
Cre02.g102551	CC-125	CC-124	FALSE	1.0131	-3.96299	2.5661	0.0196221	0	0.0382856	0.0382856
Cre02.g102600	CC-125	CC-124	FALSE	123.602	-0.922878	0.148829	0.19143	1.01156	1.93648	1.93648
Cre02.g102650	CC-125	CC-124	FALSE	409.314	0.298021	0.209098	0.607786	6.46033	5.16282	6.46033
Cre02.g102700	CC-125	CC-124	FALSE	134.881	-0.369448	0.144524	0.668224	2.99447	3.91424	3.91424
Cre02.g102750	CC-125	CC-124	FALSE	150.498	0.144447	0.162783	0.703264	4.06992	3.66121	4.06992
Cre02.g102776	CC-125	CC-124	TRUE	190.524	-5.06187	0.324605	0	0.105793	3.58286	3.58286
Cre02.g102800	CC-125	CC-124	FALSE	189.304	-0.957338	0.21907	0.142284	18.0356	36.1543	36.1543
Cre02.g102850	CC-125	CC-124	FALSE	178.271	-0.0140889	0.164553	0.722722	2.50359	2.51873	2.51873
Cre02.g102900	CC-125	CC-124	FALSE	50.9979	0.806555	0.235391	0.245046	0.667085	0.366229	0.667085
Cre02.g102950	CC-125	CC-124	FALSE	210.293	-0.789194	0.16826	0.340322	4.20972	7.42116	7.42116
Cre02.g103000	CC-125	CC-124	FALSE	398.877	-0.454932	0.102522	0.705236	6.77727	9.37656	9.37656
Cre02.g103050	CC-125	CC-124	FALSE	190.696	-0.69762	0.207563	0.41607	2.94722	4.91417	4.91417
Cre02.g103100	CC-125	CC-124	FALSE	315.302	-0.126585	0.12605	0.738397	11.0795	12.1909	12.1909
Cre02.g103150	CC-125	CC-124	FALSE	240.58	0.309971	0.148928	0.680479	6.27729	5.02085	6.27729
Cre02.g103200	CC-125	CC-124	FALSE	277.174	-0.14115	0.175662	0.690832	1.86582	2.06513	2.06513
Cre02.g103250	CC-125	CC-124	FALSE	369.733	0.265969	0.157288	0.681893	3.65999	3.0072	3.65999
Cre02.g103300	CC-125	CC-124	FALSE	15.0896	-1.27017	0.325623	0.0347848	0.336486	0.861423	0.861423
Cre02.g103350	CC-125	CC-124	FALSE	44.9224	-0.0919336	0.246175	0.630407	1.04538	1.13128	1.13128
Cre02.g103400	CC-125	CC-124	FALSE	181.946	0.0345947	0.208635	0.680258	2.28986	2.2225	2.28986
Cre02.g103450	CC-125	CC-124	FALSE	134.178	0.300125	0.216544	0.599008	2.64343	2.09934	2.64343
Cre02.g103500	CC-125	CC-124	FALSE	251.246	-0.671038	0.223917	0.418681	7.90676	13.0391	13.0391
Cre02.g103550	CC-125	CC-124	FALSE	4349.73	0.438657	0.128697	0.668145	247.948	182.553	247.948
Cre02.g103600	CC-125	CC-124	FALSE	121.855	-0.160711	0.12162	0.738019	2.42007	2.70539	2.70539
Cre02.g103650	CC-125	CC-124	FALSE	101.079	0.0932668	0.162526	0.71271	1.33155	1.2323	1.33155
Cre02.g103700	CC-125	CC-124	FALSE	134.605	-0.0343678	0.222416	0.667244	4.64678	4.76097	4.76097
Cre02.g103750	CC-125	CC-124	FALSE	12.8036	0.178003	0.450321	0.469474	0.728551	0.590296	0.728551
Cre02.g103770	CC-125	CC-124	FALSE	89.8453	-0.457531	0.154302	0.619309	1.18419	1.63696	1.63696
Cre02.g103784	CC-125	CC-124	TRUE	22.8697	-1.84477	0.331688	0.000574301	0.827348	3.21261	3.21261
Cre02.g103800	CC-125	CC-124	FALSE	135.359	0.758359	0.176234	0.401825	2.43104	1.39573	2.43104
Cre02.g103850	CC-125	CC-124	FALSE	885.621	0.534921	0.132846	0.618264	52.3954	35.8652	52.3954
Cre02.g103900	CC-125	CC-124	FALSE	81.2416	-0.275008	0.232084	0.591996	1.09924	1.34388	1.34388
Cre02.g103950	CC-125	CC-124	FALSE	254.346	-0.138137	0.176512	0.690626	5.52137	6.09822	6.09822
Cre02.g104000	CC-125	CC-124	FALSE	97.0256	-0.935499	0.232607	0.153132	3.21107	6.40117	6.40117
Cre02.g104050	CC-125	CC-124	FALSE	1.67102	-3.1678	1.10117	0.00298727	0.0198526	0.285956	0.285956
Cre02.g104100	CC-125	CC-124	FALSE	77.4118	-0.85563	0.240047	0.20582	1.79808	3.39778	3.39778
Cre02.g104150	CC-125	CC-124	TRUE	163.364	-2.17435	0.234737	1.78281e-08	0.373325	1.74202	1.74202
Cre02.g104201	CC-125	CC-124	FALSE	42.6629	0.235973	0.244168	0.592394	1.94682	1.61942	1.94682
Cre02.g104250	CC-125	CC-124	FALSE	63.1304	-0.806447	0.212271	0.262531	0.524121	0.939111	0.939111
Cre02.g104300	CC-125	CC-124	FALSE	57.181	0.440453	0.218363	0.544457	3.65271	2.61122	3.65271
Cre02.g104350	CC-125	CC-124	FALSE	1172.95	-0.0933522	0.111586	0.749403	44.9359	48.0221	48.0221
Cre02.g104400	CC-125	CC-124	TRUE	214.688	2.20929	0.174277	1.21419e-13	5.63508	1.20055	5.63508
Cre02.g104450	CC-125	CC-124	FALSE	92.638	1.15096	0.245307	0.0496858	1.86369	0.80056	1.86369
Cre02.g104500	CC-125	CC-124	FALSE	154.627	-0.230602	0.110329	0.739068	4.60553	5.45344	5.45344
Cre02.g104550	CC-125	CC-124	FALSE	201.431	-0.429298	0.127738	0.673498	5.13925	7.01175	7.01175
Cre02.g104600	CC-125	CC-124	TRUE	27.9697	-2.6362	0.355331	1.36643e-07	0.31766	2.08026	2.08026
[truncated: 15,612 more rows]

## Sheet: CC4533_vs_CC4532
GID	strain1	strain2	isDEG	baseMean	log2FoldChange	lfcSE	svalue	strain1_FPKMs	strain2_FPKMs	max_FPKMs
Cre01.g000050	CC-4533	CC-4532	FALSE	170.005	0.0276022	0.1279	0.720584	2.05336	2.0189	2.05336
Cre01.g000100	CC-4533	CC-4532	FALSE	156.743	0.515748	0.130647	0.601206	1.87547	1.30189	1.87547
Cre01.g000150	CC-4533	CC-4532	TRUE	492.105	-1.83695	0.2037	1.1633e-06	3.62122	13.223	13.223
Cre01.g000200	CC-4533	CC-4532	FALSE	166.718	-0.598777	0.143963	0.533398	2.84518	4.35561	4.35561
Cre01.g000250	CC-4533	CC-4532	FALSE	367.62	0.17203	0.107756	0.721264	13.2914	11.7654	13.2914
Cre01.g000300	CC-4533	CC-4532	FALSE	341.01	-0.410266	0.134296	0.640346	7.48831	10.0053	10.0053
Cre01.g000350	CC-4533	CC-4532	FALSE	905.559	-0.442334	0.122978	0.647162	38.9305	53.1399	53.1399
Cre01.g000400	CC-4533	CC-4532	FALSE	232.128	0.706292	0.131872	0.48044	6.46589	3.91449	6.46589
Cre01.g000450	CC-4533	CC-4532	FALSE	214.173	-0.0531711	0.143001	0.708973	5.17878	5.3816	5.3816
Cre01.g000500	CC-4533	CC-4532	TRUE	182.197	-1.69951	0.181451	3.92267e-06	1.81187	5.98844	5.98844
Cre01.g000550	CC-4533	CC-4532	FALSE	8.26045	-0.509094	0.457762	0.313395	0.0562621	0.0873798	0.0873798
Cre01.g000600	CC-4533	CC-4532	FALSE	287.541	0.11221	0.157141	0.688147	8.19069	7.5717	8.19069
Cre01.g000650	CC-4533	CC-4532	TRUE	98.8041	2.40759	0.455379	8.61386e-05	5.78925	0.994656	5.78925
Cre01.g000700	CC-4533	CC-4532	FALSE	50.3303	-0.415937	0.180273	0.569113	0.770604	1.03907	1.03907
Cre01.g000750	CC-4533	CC-4532	FALSE	153.959	-0.70312	0.169553	0.431587	1.97413	3.25763	3.25763
Cre01.g000800	CC-4533	CC-4532	FALSE	94.5957	0.205621	0.172958	0.649806	5.20666	4.494	5.20666
Cre01.g000850	CC-4533	CC-4532	FALSE	1005.69	-0.373561	0.135365	0.651299	36.4958	47.4946	47.4946
Cre01.g000900	CC-4533	CC-4532	FALSE	1108.34	0.11201	0.148465	0.696395	28.5452	26.356	28.5452
Cre01.g000950	CC-4533	CC-4532	FALSE	12.6833	0.0896611	0.35701	0.511985	0.391165	0.360722	0.391165
Cre01.g001000	CC-4533	CC-4532	TRUE	76.6202	1.80247	0.310909	0.000450624	2.59232	0.704649	2.59232
Cre01.g001100	CC-4533	CC-4532	FALSE	1348.69	0.909332	0.10917	0.244642	46.6743	24.6919	46.6743
Cre01.g001150	CC-4533	CC-4532	FALSE	302.805	0.0871388	0.114522	0.723335	2.39243	2.24517	2.39243
Cre01.g001200	CC-4533	CC-4532	TRUE	599.237	1.52798	0.179142	0.000137375	7.39043	2.51824	7.39043
Cre01.g001250	CC-4533	CC-4532	FALSE	74.5208	0.369548	0.188841	0.576593	0.735873	0.563025	0.735873
Cre01.g001300	CC-4533	CC-4532	TRUE	126.953	2.86312	0.188299	1.60184e-25	1.15048	0.156593	1.15048
Cre01.g001350	CC-4533	CC-4532	FALSE	75.8439	0.188421	0.205169	0.61595	1.75899	1.52933	1.75899
Cre01.g001400	CC-4533	CC-4532	FALSE	80.5651	0.004845	0.231172	0.635683	0.875571	0.868522	0.875571
Cre01.g001450	CC-4533	CC-4532	FALSE	53.7358	0.706717	0.248069	0.359225	2.01915	1.19811	2.01915
Cre01.g001501	CC-4533	CC-4532	FALSE	45.5824	0.0397706	0.200171	0.658984	1.11599	1.08579	1.11599
Cre01.g001550	CC-4533	CC-4532	TRUE	661.451	-1.31337	0.113174	0.000260204	10.025	25.1192	25.1192
Cre01.g001600	CC-4533	CC-4532	TRUE	116.004	1.37973	0.210019	0.00397636	4.85053	1.81525	4.85053
Cre01.g001650	CC-4533	CC-4532	FALSE	13.2174	0.251001	0.342738	0.476851	0.644657	0.533011	0.644657
Cre01.g001657	CC-4533	CC-4532	FALSE	49.4462	0.763724	0.196663	0.361316	1.49003	0.859771	1.49003
Cre01.g001664	CC-4533	CC-4532	FALSE	52.1267	-0.324252	0.26536	0.511677	4.5159	5.79128	5.79128
Cre01.g001678	CC-4533	CC-4532	FALSE	238.735	-0.287544	0.135287	0.676266	3.53243	4.33361	4.33361
Cre01.g001700	CC-4533	CC-4532	FALSE	279.716	0.194526	0.223017	0.595431	3.43668	2.98161	3.43668
Cre01.g001750	CC-4533	CC-4532	FALSE	904.288	-0.428873	0.118154	0.660274	19.6542	26.6105	26.6105
Cre01.g001800	CC-4533	CC-4532	FALSE	283.441	-0.7502	0.124703	0.458154	3.94819	6.70018	6.70018
Cre01.g001950	CC-4533	CC-4532	FALSE	146.274	-0.741772	0.11246	0.486708	2.42934	4.08852	4.08852
Cre01.g001983	CC-4533	CC-4532	TRUE	1352.43	-1.2416	0.0754212	5.49863e-05	35.2712	83.6731	83.6731
Cre01.g002050	CC-4533	CC-4532	FALSE	325.995	-0.504896	0.180871	0.528913	4.25454	6.11402	6.11402
Cre01.g002100	CC-4533	CC-4532	FALSE	138.92	-0.747961	0.196302	0.373462	1.4858	2.55313	2.55313
Cre01.g002150	CC-4533	CC-4532	TRUE	58.4343	1.84398	0.307204	0.000273755	2.40783	0.63595	2.40783
Cre01.g002200	CC-4533	CC-4532	FALSE	118.618	-0.514898	0.140364	0.585364	18.3968	26.5274	26.5274
Cre01.g002201	CC-4533	CC-4532	FALSE	54.4223	0.159416	0.208078	0.620501	1.31583	1.17709	1.31583
Cre01.g002227	CC-4533	CC-4532	FALSE	77.8739	0.464131	0.142481	0.604682	4.48489	3.23456	4.48489
Cre01.g002250	CC-4533	CC-4532	TRUE	106.202	-1.7113	0.166796	5.54563e-07	4.77608	15.9343	15.9343
Cre01.g002300	CC-4533	CC-4532	TRUE	13000.2	1.25139	0.149417	0.00527878	1051.45	436.248	1051.45
Cre01.g002350	CC-4533	CC-4532	FALSE	299.877	0.517352	0.105018	0.64994	9.65151	6.72825	9.65151
Cre01.g002400	CC-4533	CC-4532	FALSE	452.649	-0.0683243	0.128528	0.717359	8.99605	9.44964	9.44964
Cre01.g002500	CC-4533	CC-4532	FALSE	4521.63	0.737571	0.152415	0.427942	483.839	289.155	483.839
Cre01.g002550	CC-4533	CC-4532	FALSE	93.2325	-0.303731	0.181021	0.609634	3.36331	4.18814	4.18814
Cre01.g002600	CC-4533	CC-4532	FALSE	2.78466	0.0868734	0.569234	0.413955	0.157384	0.140673	0.157384
Cre01.g002650	CC-4533	CC-4532	FALSE	0.0324855	-0.0094572	0.875786	0.343879	0	0	0
Cre01.g002700	CC-4533	CC-4532	FALSE	87.5332	1.19338	0.19416	0.0239479	2.13017	0.9106	2.13017
Cre01.g002750	CC-4533	CC-4532	FALSE	21.7279	0.728661	0.3318	0.241713	0.724761	0.41492	0.724761
Cre01.g002787	CC-4533	CC-4532	TRUE	406.583	-2.22229	0.127918	0	0.954751	4.50287	4.50287
Cre01.g002900	CC-4533	CC-4532	FALSE	41.4985	-0.0414415	0.397013	0.498475	8.13653	8.40963	8.40963
Cre01.g002950	CC-4533	CC-4532	FALSE	206.394	-0.203399	0.119655	0.709637	5.3569	6.20454	6.20454
Cre01.g003000	CC-4533	CC-4532	FALSE	38.5492	-0.24027	0.180426	0.630571	0.852855	1.01208	1.01208
Cre01.g003050	CC-4533	CC-4532	FALSE	106.243	0.571392	0.15405	0.533019	1.76423	1.17759	1.76423
Cre01.g003100	CC-4533	CC-4532	FALSE	3.09712	0.905491	0.786345	0.121564	0.0791386	0.0266152	0.0791386
Cre01.g003150	CC-4533	CC-4532	FALSE	190.988	-1.00933	0.197573	0.100135	2.29026	4.72129	4.72129
Cre01.g003200	CC-4533	CC-4532	FALSE	223.493	-0.464765	0.104156	0.67193	6.4952	9.0175	9.0175
Cre01.g003250	CC-4533	CC-4532	FALSE	0.0681474	-0.0140411	0.875342	0.336557	0	0	0
Cre01.g003300	CC-4533	CC-4532	FALSE	0.628222	-0.0247682	0.874118	0.328724	0	0	0
Cre01.g003376	CC-4533	CC-4532	FALSE	282.655	-1.17175	0.335135	0.0534188	3.89135	9.39292	9.39292
Cre01.g003450	CC-4533	CC-4532	FALSE	198.328	0.140413	0.13437	0.704809	4.63119	4.19976	4.63119
Cre01.g003463	CC-4533	CC-4532	FALSE	354.486	1.1718	0.255615	0.0423806	8.40606	3.59412	8.40606
Cre01.g003475	CC-4533	CC-4532	TRUE	109.784	-2.02711	0.447934	0.00114092	0.22433	1.00759	1.00759
Cre01.g003487	CC-4533	CC-4532	FALSE	139.744	0.458935	0.119528	0.64659	4.50991	3.26577	4.50991
Cre01.g003500	CC-4533	CC-4532	FALSE	278.129	0.894258	0.140444	0.226055	2.57414	1.36699	2.57414
Cre01.g003516	CC-4533	CC-4532	FALSE	265.984	-1.18128	0.186546	0.0250144	2.85149	6.60554	6.60554
Cre01.g003524	CC-4533	CC-4532	FALSE	360.417	-0.658972	0.211247	0.415531	4.01938	6.46203	6.46203
Cre01.g003550	CC-4533	CC-4532	TRUE	473.351	-1.53052	0.101944	4.50691e-09	4.14551	12.0865	12.0865
Cre01.g003650	CC-4533	CC-4532	FALSE	206.373	-0.188708	0.129275	0.702797	4.68132	5.34557	5.34557
Cre01.g003700	CC-4533	CC-4532	FALSE	90.3095	0.549493	0.148546	0.553127	1.45686	0.984727	1.45686
Cre01.g003751	CC-4533	CC-4532	FALSE	98.8015	0.582209	0.237896	0.432246	0.920535	0.600724	0.920535
Cre01.g003800	CC-4533	CC-4532	FALSE	468.367	-0.75078	0.139551	0.43533	2.58218	4.39807	4.39807
Cre01.g003850	CC-4533	CC-4532	FALSE	1030.74	-0.750855	0.189398	0.377487	11.5289	19.7642	19.7642
Cre01.g003950	CC-4533	CC-4532	TRUE	1988.37	-5.04464	0.167926	0	0.835943	27.8862	27.8862
Cre01.g004000	CC-4533	CC-4532	FALSE	271.295	0.380613	0.161584	0.608934	28.1019	21.4175	28.1019
Cre01.g004124	CC-4533	CC-4532	FALSE	956.487	0.417787	0.12338	0.655495	9.63807	7.16931	9.63807
Cre01.g004157	CC-4533	CC-4532	FALSE	910.54	0.593702	0.203833	0.457043	8.56976	5.60297	8.56976
Cre01.g004200	CC-4533	CC-4532	FALSE	99.1971	0.512923	0.152705	0.565027	1.99046	1.37867	1.99046
Cre01.g004250	CC-4533	CC-4532	FALSE	133.69	0.16387	0.206046	0.62216	27.5414	24.4049	27.5414
Cre01.g004300	CC-4533	CC-4532	FALSE	4794.95	-0.354255	0.163748	0.615208	101.9	130.898	130.898
Cre01.g004350	CC-4533	CC-4532	FALSE	566.373	0.127923	0.106152	0.724781	10.2905	9.39763	10.2905
Cre01.g004400	CC-4533	CC-4532	FALSE	75.3135	0.728792	0.211114	0.373536	12.3054	7.23737	12.3054
Cre01.g004450	CC-4533	CC-4532	FALSE	1999.73	0.0752538	0.205061	0.645798	72.2573	68.371	72.2573
Cre01.g004500	CC-4533	CC-4532	FALSE	5851.79	-0.931242	0.0889676	0.23015	114.482	219.259	219.259
Cre01.g004550	CC-4533	CC-4532	FALSE	279.427	-0.156914	0.241736	0.587454	4.64875	5.23553	5.23553
Cre01.g004600	CC-4533	CC-4532	FALSE	697.448	0.7581	0.15984	0.402568	3.31108	1.93396	3.31108
Cre01.g004651	CC-4533	CC-4532	FALSE	150.476	-0.312574	0.177027	0.611686	3.0365	3.78799	3.78799
Cre01.g004700	CC-4533	CC-4532	FALSE	158.503	0.22895	0.21057	0.598937	11.2981	9.54573	11.2981
Cre01.g004750	CC-4533	CC-4532	FALSE	24.3963	0.847329	0.649647	0.138585	2.16408	0.938836	2.16408
Cre01.g004800	CC-4533	CC-4532	TRUE	1521.22	-1.39256	0.104186	5.97655e-06	13.8572	36.579	36.579
Cre01.g004850	CC-4533	CC-4532	FALSE	74.0538	0.431712	0.161478	0.58956	1.09951	0.805024	1.09951
Cre01.g004900	CC-4533	CC-4532	TRUE	369.873	-1.90811	0.17925	1.00044e-08	3.5856	13.7127	13.7127
Cre01.g004950	CC-4533	CC-4532	FALSE	650.496	0.0137475	0.065916	0.725639	26.4953	26.1967	26.4953
Cre01.g005001	CC-4533	CC-4532	FALSE	290.746	0.320769	0.122428	0.68521	8.35602	6.65297	8.35602
Cre01.g005050	CC-4533	CC-4532	FALSE	5033.53	0.320379	0.109058	0.701985	122.971	98.2303	122.971
Cre01.g005100	CC-4533	CC-4532	TRUE	95.2867	1.26727	0.173429	0.00749619	5.20036	2.14035	5.20036
Cre01.g005150	CC-4533	CC-4532	FALSE	2669.47	-0.70174	0.258809	0.353287	47.4379	79.9672	79.9672
Cre01.g005200	CC-4533	CC-4532	FALSE	124.255	-0.216909	0.195518	0.618287	1.26286	1.47968	1.47968
Cre01.g005300	CC-4533	CC-4532	FALSE	0.0423557	-0.0096813	0.875768	0.340753	0	0	0
Cre01.g005400	CC-4533	CC-4532	FALSE	17.606	2.99291	0.697964	0.000193414	0.717129	0.0731858	0.717129
Cre01.g005450	CC-4533	CC-4532	FALSE	295.387	-0.0678452	0.173969	0.679528	18.0079	18.9049	18.9049
Cre01.g005500	CC-4533	CC-4532	FALSE	299.799	0.689108	0.103498	0.55059	6.31641	3.90188	6.31641
Cre01.g005543	CC-4533	CC-4532	FALSE	0.115034	0.0704772	0.874715	0.304429	0.0795341	0	0.0795341
Cre01.g005550	CC-4533	CC-4532	FALSE	68.5926	-0.233252	0.173561	0.641557	7.42943	8.74165	8.74165
Cre01.g005600	CC-4533	CC-4532	FALSE	40.7635	0.401538	0.202439	0.54633	4.98484	3.73361	4.98484
Cre01.g005651	CC-4533	CC-4532	FALSE	4.43071	-0.267715	0.798015	0.262122	0.0103754	0.0203372	0.0203372
Cre01.g005701	CC-4533	CC-4532	FALSE	28.2631	-0.619193	0.274237	0.386921	0.380927	0.600354	0.600354
Cre01.g005750	CC-4533	CC-4532	FALSE	7.89073	0.234004	0.477008	0.414367	0.130434	0.102801	0.130434
Cre01.g005813	CC-4533	CC-4532	FALSE	121.272	0.348941	0.151015	0.636118	2.58798	2.00435	2.58798
Cre01.g005850	CC-4533	CC-4532	FALSE	695.074	-0.882812	0.259518	0.172704	12.0213	22.9099	22.9099
Cre01.g005900	CC-4533	CC-4532	FALSE	162.412	0.314835	0.16055	0.633761	5.30773	4.21623	5.30773
Cre01.g005950	CC-4533	CC-4532	FALSE	1047.71	-0.958584	0.179197	0.1375	36.2189	71.7503	71.7503
Cre01.g006000	CC-4533	CC-4532	FALSE	32.8585	0.90298	0.382038	0.140854	1.63401	0.805517	1.63401
Cre01.g006050	CC-4533	CC-4532	FALSE	336.954	-0.0235734	0.104522	0.725655	4.48969	4.55464	4.55464
Cre01.g006100	CC-4533	CC-4532	FALSE	81.0937	-1.10259	0.292995	0.0666671	2.84487	6.4775	6.4775
Cre01.g006150	CC-4533	CC-4532	FALSE	440.27	-1.23572	0.169889	0.0105308	5.08808	12.2048	12.2048
Cre01.g006450	CC-4533	CC-4532	FALSE	0.135256	0.0505913	0.871755	0.320549	0.00366142	0	0.00366142
Cre01.g006600	CC-4533	CC-4532	FALSE	0	NA	NA	NA	0	0	0
Cre01.g006614	CC-4533	CC-4532	FALSE	0.0241603	0.075441	0.875109	0.299673	0.00755424	0	0.00755424
Cre01.g006766	CC-4533	CC-4532	FALSE	0.546678	-0.0118791	0.875556	0.33775	0	0	0
Cre01.g006800	CC-4533	CC-4532	FALSE	163.872	0.675499	0.125105	0.516273	4.58756	2.84111	4.58756
Cre01.g006850	CC-4533	CC-4532	FALSE	55.9601	-0.157215	0.19509	0.636464	9.78708	10.9989	10.9989
Cre01.g006900	CC-4533	CC-4532	TRUE	117.266	-1.32439	0.141923	0.00118429	0.81937	2.07646	2.07646
Cre01.g006950	CC-4533	CC-4532	FALSE	5186.94	-0.732814	0.150188	0.434545	124.612	209.656	209.656
Cre01.g007000	CC-4533	CC-4532	TRUE	268.733	-2.61248	0.156379	0	2.26163	13.9594	13.9594
Cre01.g007050	CC-4533	CC-4532	TRUE	338.953	-1.52688	0.120283	3.21932e-07	4.27345	12.4381	12.4381
Cre01.g007051	CC-4533	CC-4532	FALSE	41241.3	0.89012	0.182088	0.198423	5133.62	2705.48	5133.62
Cre01.g007100	CC-4533	CC-4532	FALSE	135.178	0.00433349	0.116137	0.725671	1.5545	1.54578	1.5545
Cre01.g007150	CC-4533	CC-4532	FALSE	142.727	0.894443	0.16579	0.20341	4.58447	2.42462	4.58447
Cre01.g007200	CC-4533	CC-4532	FALSE	355.859	-0.542396	0.0895585	0.670585	5.94222	8.6865	8.6865
Cre01.g007251	CC-4533	CC-4532	FALSE	37.0486	0.0490247	0.253488	0.603827	0.536947	0.517482	0.536947
Cre01.g007300	CC-4533	CC-4532	TRUE	134.776	-2.08136	0.187648	1.80935e-10	1.2806	5.53762	5.53762
Cre01.g007350	CC-4533	CC-4532	TRUE	251.233	1.88709	0.24514	1.0112e-05	15.493	4.06235	15.493
Cre01.g007400	CC-4533	CC-4532	FALSE	70.0175	0.517582	0.310619	0.407321	1.59629	1.07197	1.59629
Cre01.g007450	CC-4533	CC-4532	FALSE	0.326448	0.0942502	0.8652	0.296376	0.0026196	0	0.0026196
Cre01.g007500	CC-4533	CC-4532	TRUE	105.311	-1.96925	0.175333	6.42137e-10	0.528721	2.11979	2.11979
Cre01.g007550	CC-4533	CC-4532	FALSE	111.347	-0.223179	0.152787	0.669682	2.23844	2.61811	2.61811
Cre01.g007600	CC-4533	CC-4532	FALSE	951.209	-0.423414	0.138348	0.628202	29.5932	40.023	40.023
Cre01.g007651	CC-4533	CC-4532	FALSE	302.481	0.620989	0.178418	0.470796	5.73596	3.68233	5.73596
Cre01.g007700	CC-4533	CC-4532	FALSE	1153.34	0.104262	0.0958233	0.725688	31.0854	28.9021	31.0854
Cre01.g007737	CC-4533	CC-4532	FALSE	362.598	0.479127	0.129298	0.619681	6.57545	4.68864	6.57545
Cre01.g007774	CC-4533	CC-4532	FALSE	408.393	0.723633	0.104768	0.520091	16.7669	10.1103	16.7669
Cre01.g007811	CC-4533	CC-4532	TRUE	82.1187	1.60743	0.27954	0.00163162	3.61449	1.13294	3.61449
Cre01.g007850	CC-4533	CC-4532	FALSE	2153.22	0.237762	0.113133	0.710956	110.674	93.5052	110.674
Cre01.g007901	CC-4533	CC-4532	FALSE	1275.51	-0.640401	0.0957356	0.604341	15.9233	24.9815	24.9815
Cre01.g007950	CC-4533	CC-4532	TRUE	81.5807	1.38636	0.242155	0.00648248	4.7858	1.77521	4.7858
Cre01.g008000	CC-4533	CC-4532	FALSE	91.2883	0.562536	0.156143	0.534624	4.74866	3.18398	4.74866
Cre01.g008051	CC-4533	CC-4532	FALSE	118.08	0.0229179	0.141129	0.713452	3.18172	3.10894	3.18172
Cre01.g008100	CC-4533	CC-4532	TRUE	778.92	-2.23879	0.155325	2.25311e-17	2.81818	13.4753	13.4753
Cre01.g008150	CC-4533	CC-4532	FALSE	181.598	0.464631	0.218156	0.502557	2.2334	1.58705	2.2334
Cre01.g008200	CC-4533	CC-4532	FALSE	57.1901	-0.108496	0.188396	0.656064	0.983301	1.0722	1.0722
Cre01.g008250	CC-4533	CC-4532	FALSE	11.7017	-0.205271	0.395066	0.458709	0.143142	0.174324	0.174324
Cre01.g008300	CC-4533	CC-4532	FALSE	27.9525	-1.4825	0.298052	0.00625533	0.285829	0.834955	0.834955
Cre01.g008350	CC-4533	CC-4532	TRUE	95.9104	-3.05118	0.204812	0	0.323652	2.69912	2.69912
Cre01.g008450	CC-4533	CC-4532	TRUE	113.12	1.82462	0.316368	0.000410572	5.38089	1.4384	5.38089
Cre01.g008500	CC-4533	CC-4532	FALSE	135.544	-0.815864	0.153207	0.36139	3.18464	5.69168	5.69168
Cre01.g008550	CC-4533	CC-4532	FALSE	625.578	-0.521462	0.119233	0.618858	11.2881	16.2915	16.2915
Cre01.g008600	CC-4533	CC-4532	FALSE	118.914	-0.0208112	0.172259	0.689247	1.71727	1.74863	1.74863
Cre01.g008650	CC-4533	CC-4532	TRUE	888.616	-1.21429	0.131301	0.0060545	4.36395	10.251	10.251
Cre01.g008700	CC-4533	CC-4532	TRUE	287.787	-1.31887	0.149927	0.00178312	3.83532	9.65135	9.65135
Cre01.g008750	CC-4533	CC-4532	FALSE	2.27117	-0.759712	1.2271	0.132688	0	0.0131676	0.0131676
Cre01.g008800	CC-4533	CC-4532	TRUE	76.9693	1.65713	0.198307	3.28654e-05	2.25149	0.699962	2.25149
Cre01.g008850	CC-4533	CC-4532	FALSE	1212.06	0.352086	0.127078	0.670205	8.28323	6.46666	8.28323
Cre01.g008891	CC-4533	CC-4532	FALSE	49.8285	0.762409	0.183698	0.375147	2.00757	1.15894	2.00757
Cre01.g008900	CC-4533	CC-4532	FALSE	7.04933	-0.105615	0.430388	0.465894	0.249939	0.270353	0.270353
Cre01.g008950	CC-4533	CC-4532	TRUE	177.373	1.45441	0.185068	0.000668542	27.1811	9.70913	27.1811
Cre01.g009000	CC-4533	CC-4532	FALSE	121.702	-0.36063	0.145978	0.639696	2.5394	3.29654	3.29654
Cre01.g009050	CC-4533	CC-4532	FALSE	1.64638	-1.1645	1.2083	0.0896808	0.0378081	0.191556	0.191556
Cre01.g009101	CC-4533	CC-4532	TRUE	154.858	-4.65849	0.323313	0	0.316173	8.30617	8.30617
Cre01.g009150	CC-4533	CC-4532	FALSE	27.5762	0.44055	0.262082	0.471448	1.23338	0.884662	1.23338
Cre01.g009200	CC-4533	CC-4532	FALSE	45.4889	0.627997	0.309281	0.36154	2.73268	1.68516	2.73268
Cre01.g009250	CC-4533	CC-4532	TRUE	534.563	2.18031	0.253485	8.55492e-08	15.7636	3.36462	15.7636
Cre01.g009300	CC-4533	CC-4532	FALSE	998.089	0.580123	0.0811729	0.67317	15.5195	10.3444	15.5195
Cre01.g009325	CC-4533	CC-4532	FALSE	14.1851	0.684635	0.503511	0.201169	0.400918	0.213201	0.400918
Cre01.g009350	CC-4533	CC-4532	FALSE	234.59	-1.19147	0.202439	0.0267009	1.53685	3.58762	3.58762
Cre01.g009400	CC-4533	CC-4532	FALSE	9.09062	-0.213304	0.725002	0.318962	0.0112036	0.0165476	0.0165476
Cre01.g009450	CC-4533	CC-4532	TRUE	52.1212	1.52772	0.208021	0.000517947	3.13391	1.06706	3.13391
Cre01.g009500	CC-4533	CC-4532	FALSE	282.637	-0.762859	0.207128	0.352001	2.19007	3.79785	3.79785
Cre01.g009550	CC-4533	CC-4532	FALSE	217.936	-0.112592	0.137907	0.705624	3.96767	4.27761	4.27761
Cre01.g009575	CC-4533	CC-4532	FALSE	21.5152	2.62742	0.517857	7.20851e-05	0.890482	0.13041	0.890482
Cre01.g009650	CC-4533	CC-4532	FALSE	121.723	-0.0644587	0.13777	0.711648	1.27513	1.33467	1.33467
Cre01.g009700	CC-4533	CC-4532	TRUE	138.671	1.37978	0.151337	0.000568852	2.13461	0.810452	2.13461
Cre01.g009731	CC-4533	CC-4532	FALSE	44.6079	0.988782	0.301724	0.110262	1.03744	0.49672	1.03744
Cre01.g009765	CC-4533	CC-4532	FALSE	7.26643	0.0790319	0.602006	0.40467	0.0224478	0.021001	0.0224478
Cre01.g009800	CC-4533	CC-4532	FALSE	109.481	-0.559256	0.244417	0.437158	2.43875	3.69122	3.69122
Cre01.g009850	CC-4533	CC-4532	FALSE	188.949	-0.0348154	0.19696	0.662526	3.82211	3.91717	3.91717
Cre01.g009900	CC-4533	CC-4532	FALSE	927.734	-0.301818	0.214002	0.571168	13.5976	16.9248	16.9248
Cre01.g009950	CC-4533	CC-4532	FALSE	341.622	0.595459	0.163663	0.503886	19.4683	12.7548	19.4683
Cre01.g010000	CC-4533	CC-4532	FALSE	455.432	0.391702	0.0977841	0.701811	16.1756	12.28	16.1756
Cre01.g010050	CC-4533	CC-4532	FALSE	308.335	-0.0666802	0.131023	0.715992	3.00445	3.148	3.148
Cre01.g010100	CC-4533	CC-4532	FALSE	494.711	0.652475	0.136033	0.512397	17.1311	10.808	17.1311
Cre01.g010150	CC-4533	CC-4532	FALSE	63.8187	0.889294	0.182271	0.199134	1.20139	0.63447	1.20139
Cre01.g010201	CC-4533	CC-4532	FALSE	197.718	0.77369	0.148049	0.40453	3.19431	1.84914	3.19431
Cre01.g010250	CC-4533	CC-4532	FALSE	257.645	1.04494	0.186658	0.0788505	4.13769	1.96541	4.13769
Cre01.g010296	CC-4533	CC-4532	FALSE	10.9196	1.49541	0.441597	0.0186228	6.68082	2.12699	6.68082
Cre01.g010300	CC-4533	CC-4532	FALSE	46.4917	0.899125	0.338382	0.147813	2.5112	1.26125	2.5112
Cre01.g010350	CC-4533	CC-4532	FALSE	118.486	0.145868	0.128621	0.709287	4.53059	4.09274	4.53059
Cre01.g010400	CC-4533	CC-4532	FALSE	2174.43	0.229511	0.240922	0.565727	236.505	199.48	236.505
Cre01.g010450	CC-4533	CC-4532	FALSE	335.107	-0.279873	0.199018	0.595859	20.1754	24.7293	24.7293
Cre01.g010500	CC-4533	CC-4532	FALSE	70.024	-0.918352	0.19634	0.166846	13.0527	25.1553	25.1553
Cre01.g010550	CC-4533	CC-4532	FALSE	46.3986	0.0712653	0.240279	0.610762	0.762843	0.724629	0.762843
Cre01.g010650	CC-4533	CC-4532	FALSE	166.894	1.12528	0.113033	0.0191587	2.7949	1.26873	2.7949
Cre01.g010700	CC-4533	CC-4532	FALSE	137.74	-0.828089	0.140158	0.365188	7.11263	12.6896	12.6896
Cre01.g010750	CC-4533	CC-4532	FALSE	577.07	1.02938	0.122148	0.079015	9.90449	4.81493	9.90449
Cre01.g010800	CC-4533	CC-4532	FALSE	118.976	-0.695263	0.182334	0.422247	1.6279	2.68869	2.68869
Cre01.g010816	CC-4533	CC-4532	TRUE	42.92	1.71101	0.316302	0.00135117	2.68591	0.774566	2.68591
Cre01.g010832	CC-4533	CC-4532	FALSE	293.677	-1.12889	0.378136	0.068301	1.1091	2.63009	2.63009
Cre01.g010848	CC-4533	CC-4532	FALSE	235.574	-0.595665	0.132618	0.554471	8.13709	12.4119	12.4119
Cre01.g010864	CC-4533	CC-4532	FALSE	100.261	-1.11094	0.172356	0.0437886	1.82229	4.02364	4.02364
Cre01.g010880	CC-4533	CC-4532	FALSE	121.663	0.417973	0.112001	0.674031	2.70052	2.01161	2.70052
Cre01.g010900	CC-4533	CC-4532	FALSE	73497.1	-0.674658	0.151796	0.472749	2162.3	3490.58	3490.58
Cre01.g010950	CC-4533	CC-4532	FALSE	194.153	0.393036	0.154092	0.614917	2.57415	1.94452	2.57415
Cre01.g011000	CC-4533	CC-4532	TRUE	46543.1	1.41672	0.173801	0.000796767	4010.37	1471.82	4010.37
Cre01.g011100	CC-4533	CC-4532	FALSE	697.49	-0.0139439	0.117783	0.725704	12.6089	12.7298	12.7298
Cre01.g011150	CC-4533	CC-4532	FALSE	0.638034	0.119833	0.796344	0.324861	0.00888735	0.00562345	0.00888735
Cre01.g011200	CC-4533	CC-4532	FALSE	148.8	0.137239	0.138452	0.701966	6.57654	5.97253	6.57654
[truncated: 17,388 more rows]

## Sheet: CC4533_vs_CC1691
GID	strain1	strain2	isDEG	baseMean	log2FoldChange	lfcSE	svalue	strain1_FPKMs	strain2_FPKMs	max_FPKMs
[truncated: 17,611 more rows]

[truncated: 17 more sheets: CC4533_vs_CC1690, CC4533_vs_CC1009, CC4533_vs_CC125, CC4533_vs_CC124, CC4532_vs_CC1691, CC4532_vs_CC1690, CC4532_vs_CC1009, CC4532_vs_CC124, CC1691_vs_CC1690, CC1691_vs_CC1009, CC1691_vs_CC124, CC1690_vs_CC1009, CC1690_vs_CC124, CC125_vs_CC4532, CC125_vs_CC1691, CC125_vs_CC1690, CC125_vs_CC1009]
